# Supplementary material for: Large-scale mRNA transfer between Haloxylon ammodendron (Chenopodiaceae) and herbaceous root holoparasite Cistanche deserticola (Orobanchaceae)
Source: iScience. 2022 Dec 27;26(1):105880. doi: 10.1016/j.isci.2022.105880 (PMC9852350; doi:10.1016/j.isci.2022.105880)
Supplement: Table S1. Primers used in this study, related to STAR Methods [file mmc2.xlsx]

## Sheet: Sheet1
Table S1. Primers used in this study.
Genes	Orientation	5' → 3' Sequences	Application	Amplicon size (bp)
GFP	Forward	GAGAACACGGGGGACTCTAGAATGGCTAGCAAAGGAGAAGAACTT	pBI121-GFP construction	780
	Reverse	GATCGGGGAAATTCACCGGTCCCGGGTGGTACCGAGCTCTTATTTGTAGAGCTCATCCA
GFP	Forward	GGCACAAATTTTCTGTCAGT	Mobile detection	600
	Reverse	CAAACTCAAGAAGGCCCAT
AtTCTP1	Forward	TCGTTGGGTTACTGTGGTCG	Mobile detection	272
	Reverse	GCCTCGAGATTCGGGAGTTT
AtTCTP1	Forward	ACAAATAAGAGCTCGGTACCTCGTTGGGTTACTGTGGTCG	pBI121-GFP-AtTCTP1, transient expression in O. cumana	312
	Reverse	GGAAATTCACCGGTCCCGGGGCCTCGAGATTCGGGAGTTT
CdAPM	Forward	CTCTGTTTCATCCCCAAATC	Mobile detection	641
	Reverse	ATTAGACAGTAACACAGG
CdAPM	Forward	ACAAATAAGAGCTCGGTACCCTCTGTTTCATCCCCAAATC	pBI121-GFP-CdAPM, transient expression in O. cumana	681
	Reverse	GGAAATTCACCGGTCCCGGGATTAGACAGTAACACAGG
CdLIG	Forward	GCGGATTAGTTTGGCAGAG	Mobile detection	372
	Reverse	ATCTCAACAGAACCATCTTCC
CdLIG	Forward	ACAAATAAGAGCTCGGTACCGCGGATTAGTTTGGCAGAG	pBI121-GFP-CdLIG, transient expression in O. cumana	412
	Reverse	GGAAATTCACCGGTCCCGGGATCTCAACAGAACCATCTTCC
CdRRN26	Forward	AGCTACGGCTTGAAAGCTTAC	Mobile detection	283
	Reverse	TCTTTGGCCAGATCTTCCA
CdRRN26	Forward	ACAAATAAGAGCTCGGTACCAGCTACGGCTTGAAAGCTTAC	pBI121-GFP-CdRRN26, transient expression in O. cumana	323
	Reverse	GGAAATTCACCGGTCCCGGGTCTTTGGCCAGATCTTCCA
CdATPA	Forward	TTGTAGAGCGAGAAGCGGAAACT	Mobile detection	685
	Reverse	TTCTATCGGTATCGGGCGTTT
CdATPA	Forward	ACAAATAAGAGCTCGGTACCTTGTAGAGCGAGAAGCGGAAACT	pBI121-GFP-CdATPA, transient expression in O. cumana	725
	Reverse	GGAAATTCACCGGTCCCGGGTTCTATCGGTATCGGGCGTTT
CdPGI	Forward	GCCATAACAGAAGAACGATT	Mobile detection	404
	Reverse	AGTAGACCTACAGCAGACA
CdPGI	Forward	ACAAATAAGAGCTCGGTACCGCCATAACAGAAGAACGATT	pBI121-GFP-CdPGI, transient expression in O. cumana	444
	Reverse	GGAAATTCACCGGTCCCGGGAGTAGACCTACAGCAGACA
CdRPL22	Forward	GATGACTCATAGACC	Mobile detection	617
	Reverse	GCACGTGTAGAATGGATC
CdRPL22	Forward	ACAAATAAGAGCTCGGTACCGATGACTCATAGACC	pBI121-GFP-CdRPL22, transient expression in O. cumana	657
	Reverse	GGAAATTCACCGGTCCCGGGGCACGTGTAGAATGGATC
CdRE1	Forward	TTGTGCTGCTTATGTGCATC	Mobile detection	748
	Reverse	ATGTGCAACTAATGCAAGC
CdRE1	Forward	ACAAATAAGAGCTCGGTACCTTGTGCTGCTTATGTGCATC	pBI121-GFP-CdRE1, transient expression in O. cumana	788
	Reverse	GGAAATTCACCGGTCCCGGGATGTGCAACTAATGCAAGC
CdMatK	Forward	TTACTAATGGGATGCCCTA	Mobile detection	324
	Reverse	ATCCATTCTGGCTTCA
CdMatK	Forward	ACAAATAAGAGCTCGGTACCTTACTAATGGGATGCCCTA	pBI121-GFP-CdMatK, transient expression in O. cumana	364
	Reverse	GGAAATTCACCGGTCCCGGGATCCATTCTGGCTTCA
CdNLR1	Forward	AATTATGAGATCCCATGCACCA	Mobile detection	751
	Reverse	AACTATCTGTGCCGACGTT
CdNLR1	Forward	ACAAATAAGAGCTCGGTACCAATTATGAGATCCCATGCACCA	pBI121-GFP-CdNLR1, transient expression in O. cumana	791
	Reverse	GGAAATTCACCGGTCCCGGGAACTATCTGTGCCGACGTT
CdNLR1	Forward	CGCGGTGGCGGCCGCTCTAGAATGATGGTCCAATGCTTGGAGGACAAAA	p1307-CdNLR1, transient expression in N.benthamiana	1932
	Reverse	TTTGTAGTCACTAGTTCTAGATCCCATCCTGGAAGAACGGACATAA
CdNLR1	Forward	CTTTGTACAAAAAAGCAGGCTCAGGGGATATGATGGTCCAATGCTTGGAGGACAAAA	pQB-V3-CdNLR1, cloning	1948
	Reverse	TTGTACAAGAAAGCTGGGTGCAGGGCGATTCCCATCCTGGAAGAACGGACATAA
CdNLR2	Forward	CATCTTTATCCCGTACCAGT	Mobile detection	758
	Reverse	CTAACTTTCCAATGCACCAG
CdNLR2	Forward	ACAAATAAGAGCTCGGTACCCATCTTTATCCCGTACCAGT	pBI121-GFP-CdNLR2, transient expression in O. cumana	798
	Reverse	GGAAATTCACCGGTCCCGGGCTAACTTTCCAATGCACCAG
CdNLR2	Forward	CGCGGTGGCGGCCGCTCTAGAATGAAAAGTCGACGCCGATT	p1307-CdNLR2, transient expression in N.benthamiana	1134
	Reverse	TTTGTAGTCACTAGTTCTAGAGTCGTTATGCCGATCAT
CdNLR2	Forward	CTTTGTACAAAAAAGCAGGCTCAGGGGATATGAAAAGTCGACGCCGATT	pQB-V3-CdNLR2, cloning	1150
	Reverse	TTGTACAAGAAAGCTGGGTGCAGGGCGATGTCGTTATGCCGATCAT
HaPCDP	Forward	cagTCACCTCTTCACTGG	Mobile detection	886
	Reverse	CTGACACAAATCATCACC
HaGAPDH	Forward	GATGTTGAGCTTGTCGCTGT	Mobile detection	909
	Reverse	CAGCAGCCTTGTCCTTG
HaPE	Forward	ACACTGCCAGCAAAATCG	Mobile detection	836
	Reverse	CAACTGCAAGCTGGAAAC
CdbHLH47	Forward	TCCACGGAGAACTCACAA	Mobile detection	589
	Reverse	CACACTTGACGGAACCTTA
CdMYB3	Forward	GGCTTGGACTGTTGAAGA	Mobile detection	730
	Reverse	CATAGGCTTAGGAAGTAATCG
HabHLH110	Forward	ATGAGTAACAACGACAACAG	Mobile detection	742
	Reverse	GGCACAAGACACAATCCT
HabZIP60	Forward	CGAATGGCGAGAACGATA	Mobile detection	592
	Reverse	CAGACCTCATCTTAATCCTTG
CdActin	Forward	GGATGGAATCTGCTGGTATT	Reference gene	260
	Reverse	CTGCTGGAATGTGCTGAG
HaActin	Forward	TCTTGACTCTGGTGATGGT	Reference gene	500
	Reverse	CTGTGATCTCCTTGCTCATA
OcActin	Forward	GATTCCGTTGCCCTGAGGTT	Reference gene	364
	Reverse	AAGCACTTCCGGTGGACAAT
HanActin	Forward	TTCCGCACGGTTGGATCAT	Reference gene	200
	Reverse	AATCGAGCAGGCAGGGTTAG
p1307-35S	Forward	TCGGATTCCATTGCCCAGCTA	Reference gene	268
	Reverse	GGGTCTTGCGAAGGATAGTGG
NbActin	Forward	CTTACTTCCTTGCTCTTGGGGT	Reference gene	360
	Reverse	ACAAGGCGAGACAGCTTACC
