# Supplementary material for: Large-scale mRNA transfer between Haloxylon ammodendron (Chenopodiaceae) and herbaceous root holoparasite Cistanche deserticola (Orobanchaceae)
Source: iScience. 2022 Dec 27;26(1):105880. doi: 10.1016/j.isci.2022.105880 (PMC9852350; doi:10.1016/j.isci.2022.105880)
Supplement: Data S1. Orthogroups in Cistanche deserticola, Haloxylon ammodendron and other thirty-five plant species, related to STAR Methods [file mmc3.zip]

Archive with 1 entries (1 files):
- Data S1.tsv
