# Supplementary material for: Large-scale mRNA transfer between Haloxylon ammodendron (Chenopodiaceae) and herbaceous root holoparasite Cistanche deserticola (Orobanchaceae)
Source: iScience. 2022 Dec 27;26(1):105880. doi: 10.1016/j.isci.2022.105880 (PMC9852350; doi:10.1016/j.isci.2022.105880)
Supplement: Data S1. Orthogroups in Cistanche deserticola, Haloxylon ammodendron and other thirty-five plant species, related to STAR Methods [file mmc3.zip › Data S1.tsv]

Data S1A. Orthogroups in Cistanche deserticola, Haloxylon ammodendron and other thirty-five plant species
Orthogroup	Act	Amb	Aqu	Ath	Bet	Car	Che	Cin	Cis	Cit	Cof	Cus	Dau	Gly	Gos	Hal	Han	Hel	Ipo	Med	Mim	Nel	Nic	Ole	OrAe	Osa	Pht	Pru	Ses	Sol	Sor	Spi	StHe	Str	The	TrVe	Zea
OG0000000	PSR86095.1, PSS08083.1, PSS08201.1, PSS36078.1	XP_006854885.2, XP_011623312.1, XP_011625089.1, XP_011625230.1, XP_020517674.1, XP_020517824.1, XP_020517888.1, XP_020518389.1, XP_020518744.1, XP_020520313.1, XP_020520903.1, XP_020522120.1, XP_020524395.1, XP_020524637.1, XP_020524782.1, XP_020527222.1, XP_020529942.1, XP_020530129.1, XP_020530649.1, XP_020532245.1		ATMG00850.1, ATMG00860.1	XP_010666351.1, XP_010666785.1, XP_010667300.1, XP_010669014.1, XP_010669017.1, XP_010669212.1, XP_010669234.1, XP_010669881.1, XP_010669964.1, XP_010678021.1, XP_010678026.1, XP_010678896.1, XP_010680400.1, XP_010681731.1, XP_010681732.1, XP_010684579.1, XP_010687004.1, XP_010687126.1, XP_010687389.1, XP_010687426.1, XP_010687510.1, XP_010688586.1, XP_010689241.1, XP_010689675.1, XP_010692680.1,…	XP_021887150.1, XP_021889588.1, XP_021892732.1, XP_021894835.1, XP_021897241.1, XP_021898880.1, XP_021900068.1, XP_021903138.1, XP_021905112.1, XP_021911003.1	XP_021714875.1, XP_021717058.1, XP_021717292.1, XP_021717296.1, XP_021717736.1, XP_021717906.1, XP_021717910.1, XP_021718566.1, XP_021718567.1, XP_021718633.1, XP_021718770.1, XP_021719086.1, XP_021719421.1, XP_021719659.1, XP_021721470.1, XP_021722600.1, XP_021722872.1, XP_021723902.1, XP_021723904.1, XP_021723906.1, XP_021723916.1, XP_021724764.1, XP_021725095.1, XP_021726632.1, XP_021727252.1,…	RWR80054.1, RWR83590.1, RWR83656.1, RWR84947.1, RWR86277.1, RWR86324.1, RWR87495.1, RWR88079.1, RWR88624.1, RWR88643.1, RWR90875.1, RWR90967.1, RWR91972.1, RWR94838.1, RWR97176.1	c101171_g1, c101260_g1, c101460_g1, c101781_g1, c102418_g1, c102418_g2, c103814_g1, c103814_g2, c103814_g3, c105293_g1, c106376_g2, c106702_g1, c107121_g1, c108714_g1, c108714_g2, c109255_g1, c109420_g1, c109775_g1, c109974_g2, c110955_g1, c111097_g2, c111926_g1, c112332_g1, c113635_g1, c114098_g1, c114098_g2, c114098_g3, c11444_g1, c117544_g2, c117544_g3, c117544_g4, c117697_g1, c118080_g2, c118…	XP_006493522.1, XP_015381378.1, XP_015381784.1, XP_015382066.1, XP_015382204.1, XP_015382208.1, XP_015382256.1, XP_015383703.1, XP_015383765.1, XP_015384321.1, XP_015384904.1, XP_015385684.1, XP_015385907.1, XP_015386447.1, XP_015386531.2, XP_015387789.1, XP_015387832.1, XP_015388504.1, XP_015388610.1, XP_015389332.1, XP_015389596.1, XP_015389790.1, XP_024948084.1, XP_024948443.1, XP_024949902.1,…	CDP17428.1, CDP17926.1	RAL42526.1, RAL44082.1		XP_006573959.1, XP_006574046.1, XP_006574241.1, XP_006575877.1, XP_006575963.1, XP_006577425.1, XP_006577454.1, XP_006577652.1, XP_006579069.1, XP_006579092.1, XP_006579161.1, XP_006579176.1, XP_006579269.1, XP_006579277.1, XP_006580754.1, XP_006582482.1, XP_006582627.1, XP_006582644.1, XP_006582654.1, XP_006582723.1, XP_006582727.1, XP_006582748.1, XP_006584193.1, XP_006584211.2, XP_006584232.1,…	XP_012434965.1, XP_012435307.1, XP_012435330.1, XP_012435337.1, XP_012435359.1, XP_012435384.1, XP_012435393.1, XP_012435401.1, XP_012435456.1, XP_012435457.1, XP_012435473.1, XP_012435486.1, XP_012436282.1, XP_012436860.1, XP_012437213.1, XP_012437317.1, XP_012437678.1, XP_012437686.1, XP_012438792.1, XP_012438935.1, XP_012439841.1, XP_012441435.1, XP_012441885.1, XP_012441962.1, XP_012441978.1,…	c100207_g1, c100207_g2, c100711_g1, c101307_g1, c103814_g2, c105236_g1, c105236_g2, c105236_g3, c105936_g1, c106032_g4, c106032_g5, c106124_g1, c107316_g1, c108175_g1, c109151_g1, c109365_g1, c109365_g2, c110262_g1, c110262_g2, c110641_g1, c111926_g1, c112070_g1, c112174_g2, c112238_g1, c112238_g2, c113635_g2, c114069_g1, c114175_g2, c115123_g1, c116791_g1, c117900_g1, c118080_g1, c118080_g3, c11…	PIM97355.1, PIM99819.1, PIM99820.1, PIN00381.1, PIN00803.1, PIN01381.1, PIN01569.1, PIN02390.1, PIN02885.1, PIN03314.1, PIN03993.1, PIN04919.1, PIN09089.1, PIN11528.1, PIN11759.1, PIN12292.1, PIN13524.1, PIN13770.1, PIN14752.1, PIN17346.1, PIN17347.1, PIN19069.1, PIN20224.1, PIN21602.1, PIN25072.1, PIN25218.1, PIN25693.1, PIN27065.1	XP_021969396.1, XP_021971365.1, XP_021971379.1, XP_021971466.1, XP_021971560.1, XP_021971668.1, XP_021971788.1, XP_021972161.1, XP_021974504.1, XP_021974525.1, XP_021974781.1, XP_021974785.1, XP_021974874.1, XP_021974975.1, XP_021975456.1, XP_021977795.1, XP_021977797.1, XP_021977799.1, XP_021979185.1, XP_021979402.1, XP_021979639.1, XP_021979912.1, XP_021979931.1, XP_021980039.1, XP_021980058.1,…	INIL00g16418.t1, INIL00g16422.t1, INIL00g26968.t1, INIL01g00024.t1, INIL01g00054.t1, INIL01g36543.t1, INIL02g05732.t1, INIL02g11535.t1, INIL03g21074.t1, INIL03g37208.t1, INIL04g12101.t1, INIL04g12101.t2, INIL04g20363.t1, INIL04g28589.t1, INIL04g28597.t1, INIL04g28946.t1, INIL04g31636.t1, INIL04g31636.t2, INIL04g31641.t1, INIL04g34063.t1, INIL04g37158.t1, INIL06g00110.t1, INIL06g16200.t1, INIL06g2…	XP_003618301.1, XP_024626561.1, XP_024628694.1, XP_024630081.2, XP_024630387.1, XP_024635688.1, XP_024635689.1, XP_024636150.1, XP_024636273.1, XP_024638263.2, XP_039683515.1, XP_039686486.1, XP_039686914.1, XP_039686961.1, XP_039688586.1, XP_039688625.1, XP_039688643.1, XP_039690613.1		XP_010246182.1, XP_010248157.1, XP_010248413.1, XP_010253021.1, XP_010255217.1, XP_010260188.1, XP_010262237.1, XP_010263147.1, XP_010263721.1, XP_010266341.1, XP_010266627.1, XP_010270441.1, XP_010270820.1, XP_010275983.1, XP_010276028.2, XP_010276476.1, XP_019051412.1, XP_019051510.1, XP_019051553.1, XP_019052082.1, XP_019053168.1, XP_019053919.1, XP_019054014.1, XP_019054292.1, XP_019054354.1,…	XP_019223378.1, XP_019223415.1, XP_019223683.1, XP_019224223.1, XP_019224284.1, XP_019224822.1, XP_019224978.1, XP_019225152.1, XP_019225443.1, XP_019225505.1, XP_019225838.1, XP_019226727.1, XP_019226889.1, XP_019227493.1, XP_019228148.1, XP_019228487.1, XP_019228846.1, XP_019228862.1, XP_019229326.1, XP_019229908.1, XP_019230174.1, XP_019230358.1, XP_019230960.1, XP_019231627.1, XP_019232536.1,…	XP_022841853.1, XP_022841859.1, XP_022841984.1, XP_022843122.1, XP_022843217.1, XP_022843277.1, XP_022843391.1, XP_022843445.1, XP_022844621.1, XP_022844824.1, XP_022844825.1, XP_022845299.1, XP_022846272.1, XP_022846273.1, XP_022846385.1, XP_022846402.1, XP_022847492.1, XP_022847494.1, XP_022847556.1, XP_022847828.1, XP_022847891.1, XP_022848432.1, XP_022848746.1, XP_022848811.1, XP_022848903.1,…	OrAeBC5_10534.1, OrAeBC5_10534.10, OrAeBC5_10534.13, OrAeBC5_10534.14, OrAeBC5_10534.17, OrAeBC5_10534.2, OrAeBC5_10534.3, OrAeBC5_10534.4, OrAeBC5_10534.5, OrAeBC5_10534.6, OrAeBC5_10534.7, OrAeBC5_10534.8, OrAeBC5_10534.9, OrAeBC5_10775.1, OrAeBC5_10775.3, OrAeBC5_10775.5, OrAeBC5_10775.6, OrAeBC5_10776.1, OrAeBC5_11725.1, OrAeBC5_12530.15, OrAeBC5_12530.2, OrAeBC5_12530.25, OrAeBC5_12537.10, O…	ChrSy.fgenesh.mRNA.34, ChrSy.fgenesh.mRNA.60, ChrSy.fgenesh.mRNA.87, ChrUn.fgenesh.mRNA.12, ChrUn.fgenesh.mRNA.51, ChrUn.fgenesh.mRNA.52, LOC_Os01g01240.1, LOC_Os01g10720.1, LOC_Os01g13820.1, LOC_Os01g19100.1, LOC_Os01g21536.1, LOC_Os01g22170.1, LOC_Os01g23020.1, LOC_Os01g23040.1, LOC_Os01g23050.1, LOC_Os01g23200.1, LOC_Os01g23900.1, LOC_Os01g25679.1, LOC_Os01g27010.1, LOC_Os01g27960.1, LOC_Os01g…	GFP93557.1, GFQ00329.1, GFQ03995.1	XP_020409986.1, XP_020411536.1, XP_020414836.1, XP_020415503.1, XP_020415659.1, XP_020423840.1, XP_020424466.1	XP_011072126.1, XP_011075658.1, XP_011078981.1, XP_011087088.1, XP_011091991.1, XP_011097623.1, XP_011101727.1, XP_020546936.1, XP_020547018.1, XP_020547590.1, XP_020547596.1, XP_020547604.1, XP_020548165.1, XP_020549130.1, XP_020549146.1, XP_020550197.1, XP_020553067.1, XP_020555068.1	PGSC0003DMP400004317, PGSC0003DMP400005865, PGSC0003DMP400009805, PGSC0003DMP400016086, PGSC0003DMP400018757, PGSC0003DMP400024435, PGSC0003DMP400027949, PGSC0003DMP400029923, PGSC0003DMP400030150, PGSC0003DMP400033390, PGSC0003DMP400034467, PGSC0003DMP400036261, PGSC0003DMP400039829, PGSC0003DMP400041509, PGSC0003DMP400050620, PGSC0003DMP400052070, PGSC0003DMP400052570, PGSC0003DMP400058924, PGS…		XP_021835158.1, XP_021835333.1, XP_021835819.1, XP_021836429.1, XP_021837183.1, XP_021837782.1, XP_021837832.1, XP_021837987.1, XP_021838162.1, XP_021838192.1, XP_021838886.1, XP_021838973.1, XP_021839504.1, XP_021839696.1, XP_021840210.1, XP_021840503.1, XP_021840947.1, XP_021841057.1, XP_021842038.1, XP_021843204.1, XP_021843394.1, XP_021844331.1, XP_021845314.1, XP_021845474.1, XP_021846154.1,…	StHeBC3_11944.1, StHeBC3_14096.1, StHeBC3_14096.3, StHeBC3_14096.4, StHeBC3_1689.1, StHeBC3_18384.1, StHeBC3_18384.2, StHeBC3_18516.1, StHeBC3_18516.11, StHeBC3_18516.2, StHeBC3_18516.3, StHeBC3_18516.4, StHeBC3_21651.22, StHeBC3_21687.1, StHeBC3_21687.10, StHeBC3_21687.11, StHeBC3_21687.12, StHeBC3_21687.16, StHeBC3_21687.17, StHeBC3_21687.2, StHeBC3_21687.23, StHeBC3_21687.28, StHeBC3_21687.5, …	GER25294.1, GER26123.1, GER29845.1, GER30414.1, GER30689.1, GER31042.1, GER33939.1, GER36532.1, GER37183.1, GER37207.1, GER37331.1, GER38742.1, GER45812.1, GER46150.1, GER47185.1, GER47384.1, GER47702.1, GER48045.1, GER48591.1, GER50518.1, GER51800.1, GER52334.1, GER52359.1, GER54496.1, GER57098.1	XP_017970409.1, XP_017970411.1, XP_017970448.1, XP_017970461.1, XP_017970466.1, XP_017970482.1, XP_017972508.1, XP_017972518.1, XP_017972521.1, XP_017972548.1, XP_017973287.1, XP_017973337.1, XP_017974493.1, XP_017976412.1, XP_017976422.1, XP_017976428.1, XP_017976432.1, XP_017976439.1, XP_017976557.1, XP_017978268.1, XP_017979813.1, XP_017979859.1, XP_017979882.1, XP_017979901.1, XP_017979906.1,…	TrVeBC3_15229.6, TrVeBC3_15246.12, TrVeBC3_15246.3, TrVeBC3_15246.4, TrVeBC3_15246.6, TrVeBC3_18236.1, TrVeBC3_18757.1, TrVeBC3_18799.1, TrVeBC3_18799.11, TrVeBC3_18799.13, TrVeBC3_18799.2, TrVeBC3_18799.4, TrVeBC3_18799.5, TrVeBC3_18799.6, TrVeBC3_18799.7, TrVeBC3_18799.8, TrVeBC3_19291.1, TrVeBC3_19291.5, TrVeBC3_19359.1, TrVeBC3_21918.1, TrVeBC3_22761.2, TrVeBC3_22930.1, TrVeBC3_22946.1, TrVeB…
OG0000001	PSR86062.1, PSS08292.1, PSS36073.1	XP_011620455.1, XP_011620641.1, XP_011620661.1, XP_011621989.1, XP_011623001.1, XP_011623305.1, XP_011623758.1, XP_011624231.1, XP_011624541.1, XP_011624542.1, XP_011625150.1, XP_011625568.1, XP_011627334.1, XP_011627584.1, XP_011627636.1, XP_011628544.1, XP_011628547.1, XP_011628770.1, XP_011629272.1, XP_011629333.1, XP_020520312.1, XP_020524638.1, XP_020525811.1, XP_020525870.1			NP_063998.1, XP_010665592.1, XP_010666046.1, XP_010666357.1, XP_010666380.1, XP_010666404.1, XP_010666410.1, XP_010666430.1, XP_010666496.1, XP_010667066.1, XP_010667221.1, XP_010667275.1, XP_010667292.1, XP_010667975.1, XP_010668183.1, XP_010668293.1, XP_010668333.1, XP_010669108.1, XP_010669130.1, XP_010669232.1, XP_010669865.1, XP_010669915.1, XP_010669919.1, XP_010670300.1, XP_010670871.1, XP…		XP_021713465.1, XP_021713582.1, XP_021714878.1, XP_021714885.1, XP_021714970.1, XP_021715146.1, XP_021715276.1, XP_021715731.1, XP_021716720.1, XP_021716730.1, XP_021717454.1, XP_021717931.1, XP_021717938.1, XP_021718012.1, XP_021719307.1, XP_021719360.1, XP_021719373.1, XP_021719436.1, XP_021719468.1, XP_021721069.1, XP_021721465.1, XP_021721491.1, XP_021721509.1, XP_021722423.1, XP_021722675.1,…	RWR76766.1, RWR83657.1, RWR83706.1, RWR87995.1	c100237_g1, c101347_g1, c101943_g3, c103009_g1, c103350_g1, c105827_g1, c108493_g1, c108493_g2, c108591_g1, c11021_g1, c110859_g1, c119244_g1, c119244_g11, c119244_g5, c119244_g7, c119244_g9, c121380_g3, c121643_g1, c122942_g3, c124356_g1, c125408_g2, c125850_g2, c132217_g1, c138064_g2, c139021_g3, c139485_g1, c139590_g1, c140743_g1, c143158_g1, c144281_g1, c14474_g1, c145493_g1, c145595_g1, c145…	XP_006484870.2, XP_015381434.1, XP_015381527.1, XP_015381535.2, XP_015381713.1, XP_015381955.1, XP_015381995.1, XP_015382401.1, XP_015382817.1, XP_015383627.1, XP_015383763.1, XP_015383844.1, XP_015384470.1, XP_015384634.1, XP_015384638.1, XP_015384789.1, XP_015384798.1, XP_015384799.1, XP_015384837.1, XP_015385514.1, XP_015385515.1, XP_015385564.2, XP_015385654.1, XP_015386525.1, XP_015387716.1,…	CDO99984.1	RAL48893.1	DCAR_031921	XP_003528575.1, XP_003544290.2, XP_003551524.4, XP_003553327.2, XP_006573946.2, XP_006574040.1, XP_006574054.1, XP_006574063.1, XP_006574064.1, XP_006574070.1, XP_006574105.1, XP_006574122.1, XP_006574123.1, XP_006574126.1, XP_006574132.1, XP_006575899.1, XP_006575912.1, XP_006575990.1, XP_006577511.3, XP_006577518.2, XP_006577521.1, XP_006577533.1, XP_006579086.1, XP_006579100.1, XP_006579196.1,…	XP_012434611.1, XP_012435054.1, XP_012435102.1, XP_012435293.1, XP_012435302.1, XP_012435310.1, XP_012435327.1, XP_012435360.1, XP_012435381.1, XP_012435392.1, XP_012435397.1, XP_012435405.1, XP_012435410.1, XP_012435415.1, XP_012435421.1, XP_012435431.1, XP_012435465.1, XP_012435500.1, XP_012435504.1, XP_012435506.1, XP_012435508.1, XP_012435534.1, XP_012435540.1, XP_012435548.1, XP_012435594.1,…	c101306_g1, c101347_g1, c104312_g1, c105243_g1, c105366_g1, c108493_g1, c111250_g1, c112054_g1, c112077_g1, c112077_g2, c114238_g1, c114508_g1, c114508_g3, c115340_g1, c115790_g1, c116668_g1, c116993_g1, c123199_g1, c129505_g2, c133735_g1, c133990_g1, c134924_g2, c135667_g2, c135667_g3, c136701_g3, c137297_g1, c138528_g2, c139529_g1, c139764_g1, c139935_g1, c140208_g3, c140254_g1, c140254_g2, c14…	PIN01383.1, PIN01713.1, PIN02262.1, PIN04004.1, PIN05616.1, PIN05691.1, PIN06337.1, PIN06809.1, PIN07494.1, PIN08666.1, PIN08667.1, PIN10943.1, PIN12270.1, PIN12541.1, PIN12770.1, PIN13721.1, PIN18597.1, PIN19915.1, PIN20544.1, PIN22256.1, PIN22864.1, PIN22906.1, PIN24522.1, PIN24824.1, PIN25290.1, PIN26249.1	XP_021971279.1, XP_021971313.1, XP_021971367.1, XP_021971490.1, XP_021971564.1, XP_021971565.1, XP_021971593.1, XP_021971614.1, XP_021971619.2, XP_021971667.1, XP_021971683.1, XP_021971717.1, XP_021971725.1, XP_021971804.1, XP_021971951.1, XP_021972062.2, XP_021974351.1, XP_021974446.1, XP_021974447.1, XP_021974450.1, XP_021974466.1, XP_021974508.1, XP_021974514.1, XP_021974617.1, XP_021974913.1,…	INIL01g00905.t1, INIL01g00907.t1, INIL01g15316.t1, INIL01g36556.t1, INIL01g36692.t1, INIL03g14272.t1, INIL03g23315.t1, INIL04g34027.t1, INIL05g28812.t1, INIL05g28817.t1, INIL07g32383.t1, INIL09g31473.t1, INIL12g40164.t1, INIL12g40386.t1, INIL13g26936.t1, INIL13g27023.t1, INIL14g06971.t1, INIL15g29340.t1, INIL15g31559.t1	XP_013443537.2, XP_024626595.1, XP_024630277.1, XP_024630291.1, XP_024630314.1, XP_024630434.2, XP_024630746.2, XP_024631970.1, XP_024634489.1, XP_024634507.1, XP_024636236.2, XP_024642162.2, XP_024642234.2, XP_039682680.1, XP_039682941.1, XP_039683798.1, XP_039683800.1, XP_039683803.1, XP_039683822.1, XP_039683823.1, XP_039683824.1, XP_039683826.1, XP_039683829.1, XP_039683852.1, XP_039683898.1,…		XP_010241423.1, XP_010241741.1, XP_010241945.1, XP_010243143.1, XP_010243913.1, XP_010247582.1, XP_010248423.1, XP_010251343.1, XP_010252435.1, XP_010256537.1, XP_010259727.1, XP_010263948.1, XP_010267873.1, XP_010268108.1, XP_010269432.1, XP_010269798.1, XP_010275711.1, XP_010277058.1, XP_010278499.1, XP_019051451.1, XP_019051452.1, XP_019051552.1, XP_019051750.1, XP_019051801.1, XP_019051960.1,…	XP_019223390.1, XP_019223850.1, XP_019224009.1, XP_019224791.1, XP_019225311.1, XP_019225396.1, XP_019225426.1, XP_019225913.1, XP_019226104.1, XP_019226185.1, XP_019226279.1, XP_019226394.1, XP_019226434.1, XP_019226659.1, XP_019226890.1, XP_019227392.1, XP_019227573.1, XP_019227622.1, XP_019227674.1, XP_019228075.1, XP_019228441.1, XP_019228594.1, XP_019229177.1, XP_019229414.1, XP_019229710.1,…	XP_022841838.1, XP_022841861.1, XP_022841865.1, XP_022841945.1, XP_022841975.1, XP_022842032.1, XP_022842043.1, XP_022843129.1, XP_022843135.1, XP_022843234.1, XP_022843238.1, XP_022843269.1, XP_022843327.1, XP_022843425.1, XP_022843448.1, XP_022845257.1, XP_022845300.1, XP_022845301.1, XP_022845323.1, XP_022846206.1, XP_022846228.1, XP_022846340.1, XP_022846354.1, XP_022846369.1, XP_022846390.1,…	OrAeBC5_15629.1, OrAeBC5_17277.1, OrAeBC5_17277.10, OrAeBC5_17277.2, OrAeBC5_17277.3, OrAeBC5_17277.4, OrAeBC5_17277.5, OrAeBC5_17277.6, OrAeBC5_17277.7, OrAeBC5_17277.8, OrAeBC5_17277.9, OrAeBC5_17846.1, OrAeBC5_17846.11, OrAeBC5_17846.8, OrAeBC5_18540.1, OrAeBC5_19386.11, OrAeBC5_19386.21, OrAeBC5_19386.23, OrAeBC5_19386.5, OrAeBC5_19386.6, OrAeBC5_19386.8, OrAeBC5_20324.10, OrAeBC5_20324.11, O…	LOC_Os01g06700.1, LOC_Os01g22840.1, LOC_Os01g29380.1, LOC_Os01g29450.1, LOC_Os01g31450.1, LOC_Os01g33136.1, LOC_Os01g34750.1, LOC_Os01g36010.1, LOC_Os01g37160.1, LOC_Os01g37170.1, LOC_Os01g37240.1, LOC_Os01g37350.1, LOC_Os01g37350.2, LOC_Os01g47860.1, LOC_Os01g54160.1, LOC_Os01g58710.1, LOC_Os01g66090.1, LOC_Os01g66460.1, LOC_Os02g05160.1, LOC_Os02g05220.1, LOC_Os02g21100.1, LOC_Os02g24570.1, LOC…	GFP85717.1, GFP92949.1, GFQ00419.1	XP_020409130.1, XP_020409517.1, XP_020409519.1, XP_020409530.1, XP_020409531.1, XP_020409886.1, XP_020410002.1, XP_020410177.1, XP_020410280.1, XP_020410343.1, XP_020410510.1, XP_020410515.1, XP_020410545.1, XP_020410598.1, XP_020410971.1, XP_020411131.1, XP_020411526.1, XP_020411565.1, XP_020412190.1, XP_020412296.1, XP_020412317.1, XP_020412323.1, XP_020412762.1, XP_020412767.1, XP_020412770.1,…	XP_011069395.1, XP_011069450.1, XP_011069634.1, XP_011069645.1, XP_011069647.1, XP_011070149.1, XP_011070726.1, XP_011071250.1, XP_011071405.1, XP_011071449.1, XP_011071463.1, XP_011071667.1, XP_011071726.1, XP_011071737.1, XP_011072151.1, XP_011072195.1, XP_011072196.1, XP_011073571.1, XP_011073620.1, XP_011074079.1, XP_011074213.1, XP_011075314.1, XP_011075318.1, XP_011075617.1, XP_011075625.1,…	PGSC0003DMP400007518, PGSC0003DMP400018416, PGSC0003DMP400018417, PGSC0003DMP400026195, PGSC0003DMP400036779, PGSC0003DMP400038199, PGSC0003DMP400038200, PGSC0003DMP400058448	SORBI_3001G255001, SORBI_3007G123850, SORBI_3008G088836	XP_021834905.1, XP_021835275.1, XP_021835657.1, XP_021835713.1, XP_021835788.1, XP_021835918.1, XP_021836204.1, XP_021836276.1, XP_021836285.1, XP_021836302.1, XP_021836360.1, XP_021836498.1, XP_021836678.1, XP_021836679.1, XP_021837092.1, XP_021837215.1, XP_021837322.1, XP_021837375.1, XP_021837523.1, XP_021837636.1, XP_021837727.1, XP_021837860.1, XP_021837904.1, XP_021838015.1, XP_021838016.1,…	StHeBC3_10207.1, StHeBC3_10208.106, StHeBC3_10208.11, StHeBC3_10208.16, StHeBC3_10208.22, StHeBC3_10208.27, StHeBC3_10208.28, StHeBC3_10208.33, StHeBC3_10208.57, StHeBC3_10208.64, StHeBC3_10208.7, StHeBC3_10208.73, StHeBC3_10208.74, StHeBC3_10208.8, StHeBC3_10208.80, StHeBC3_10208.92, StHeBC3_10208.93, StHeBC3_11736.1, StHeBC3_11736.2, StHeBC3_11736.3, StHeBC3_11736.4, StHeBC3_18001.11, StHeBC3_1…	GER25551.1, GER26262.1, GER34267.1, GER34798.1, GER36504.1, GER37340.1, GER40648.1, GER40904.1, GER45670.1, GER51824.1, GER53739.1	XP_017970368.1, XP_017970374.1, XP_017970389.1, XP_017970398.1, XP_017970406.1, XP_017970440.1, XP_017970484.1, XP_017970492.1, XP_017970500.1, XP_017970597.1, XP_017972475.1, XP_017972478.1, XP_017972480.1, XP_017972492.1, XP_017972493.1, XP_017972559.1, XP_017972604.1, XP_017972718.1, XP_017973021.1, XP_017973143.1, XP_017973550.1, XP_017973624.1, XP_017973761.1, XP_017973768.1, XP_017973959.1,…	TrVeBC3_19711.1, TrVeBC3_28439.1
OG0000002	PSR85020.1, PSR85959.1, PSR86421.1, PSR86563.1, PSR86826.1, PSR86903.1, PSR87522.1, PSR87625.1, PSR87671.1, PSR87693.1, PSR87901.1, PSR88174.1, PSR89459.1, PSR89624.1, PSR89659.1, PSR89806.1, PSR89930.1, PSR90196.1, PSR91088.1, PSR91294.1, PSR91295.1, PSR91477.1, PSR91555.1, PSR92870.1, PSR93437.1, PSR93438.1, PSR93551.1, PSR93620.1, PSR94723.1, PSR95360.1, PSR95404.1, PSR95805.1, PSR95869.1, PSR…	XP_006826645.1, XP_006827244.1, XP_006827320.1, XP_006838010.1, XP_006840401.1, XP_006840854.1, XP_006840883.2, XP_006841861.1, XP_006842318.1, XP_006842754.1, XP_006843016.1, XP_006845592.1, XP_006849641.3, XP_006849642.1, XP_006849643.1, XP_006850213.1, XP_006852150.1, XP_006853158.1, XP_006853322.1, XP_006853515.1, XP_006853778.1, XP_006853859.1, XP_006854612.1, XP_006855771.1, XP_006856762.1,…	PIA27691.1, PIA28039.1, PIA28603.1, PIA29144.1, PIA31861.1, PIA33515.1, PIA34416.1, PIA36427.1, PIA36511.1, PIA37220.1, PIA37535.1, PIA37536.1, PIA37638.1, PIA37810.1, PIA38260.1, PIA40253.1, PIA40549.1, PIA42990.1, PIA45362.1, PIA46322.1, PIA46323.1, PIA46325.1, PIA46326.1, PIA46327.1, PIA48510.1, PIA48731.1, PIA49226.1, PIA49495.1, PIA49496.1, PIA49497.1, PIA50076.1, PIA51413.1, PIA51414.1, PIA…	AT1G06180.1, AT1G08810.1, AT1G08810.2, AT1G09540.1, AT1G16490.1, AT1G18960.1, AT1G22640.1, AT1G34670.1, AT1G35515.1, AT1G56160.1, AT1G56650.1, AT1G57560.1, AT1G63910.1, AT1G66230.1, AT1G66370.1, AT1G66380.1, AT1G66390.1, AT1G71030.1, AT1G74650.1, AT1G79180.1, AT2G16720.1, AT2G31180.1, AT2G32460.1, AT2G32460.2, AT2G36890.1, AT2G47460.1, AT3G01140.1, AT3G02940.1, AT3G08500.1, AT3G12720.1, AT3G12820…	NP_001289993.1, XP_010666224.1, XP_010667031.1, XP_010667267.1, XP_010667573.1, XP_010667574.1, XP_010667575.1, XP_010667955.1, XP_010670059.1, XP_010670239.1, XP_010670356.1, XP_010671030.1, XP_010671094.1, XP_010672001.1, XP_010673636.1, XP_010674459.1, XP_010675066.1, XP_010675151.1, XP_010676208.1, XP_010676421.1, XP_010677864.1, XP_010677865.1, XP_010678525.1, XP_010678637.1, XP_010678849.1,…	XP_021887072.1, XP_021887273.1, XP_021888808.1, XP_021889854.1, XP_021890462.1, XP_021890720.1, XP_021890730.1, XP_021890857.1, XP_021891129.1, XP_021891335.1, XP_021891841.1, XP_021891894.1, XP_021892079.1, XP_021892183.1, XP_021892712.1, XP_021893054.1, XP_021893135.1, XP_021893590.1, XP_021893708.1, XP_021894086.1, XP_021895424.1, XP_021896080.1, XP_021896280.1, XP_021897211.1, XP_021898173.1,…	XP_021714183.1, XP_021714507.1, XP_021715026.1, XP_021716060.1, XP_021717496.1, XP_021717538.1, XP_021717997.1, XP_021719387.1, XP_021719388.1, XP_021719515.1, XP_021721390.1, XP_021721422.1, XP_021721913.1, XP_021723729.1, XP_021725068.1, XP_021725517.1, XP_021725845.1, XP_021726319.1, XP_021726320.1, XP_021726321.1, XP_021726613.1, XP_021726837.1, XP_021728980.1, XP_021730417.1, XP_021730474.1,…	RWR72090.1, RWR72513.1, RWR72677.1, RWR73143.1, RWR73145.1, RWR73572.1, RWR73726.1, RWR73777.1, RWR73975.1, RWR74866.1, RWR75023.1, RWR75024.1, RWR75025.1, RWR75026.1, RWR75027.1, RWR75028.1, RWR75029.1, RWR75030.1, RWR75039.1, RWR75173.1, RWR75174.1, RWR75175.1, RWR75176.1, RWR75335.1, RWR75866.1, RWR76461.1, RWR77651.1, RWR77689.1, RWR77693.1, RWR77694.1, RWR77761.1, RWR77922.1, RWR78085.1, RWR…	c104027_g1, c109483_g2, c109483_g3, c109868_g1, c110112_g1, c111840_g1, c113118_g1, c115498_g1, c119566_g1, c120984_g6, c128790_g1, c128790_g5, c135807_g3, c18437_g1, c201232_g1, c203926_g1, c21623_g1, c22352_g1, c42223_g1, c59559_g2, c67388_g1, c74135_g1, c88830_g1, c89884_g1, c92186_g1, c93800_g2	XP_006464255.1, XP_006464660.1, XP_006466200.1, XP_006466578.1, XP_006467911.1, XP_006469810.1, XP_006469811.2, XP_006470240.1, XP_006470329.1, XP_006470756.1, XP_006471607.1, XP_006473009.1, XP_006473170.1, XP_006474484.1, XP_006474624.1, XP_006475135.1, XP_006475333.1, XP_006475368.1, XP_006475895.1, XP_006475979.1, XP_006476502.1, XP_006476866.1, XP_006477150.1, XP_006477265.1, XP_006477451.1,…	CDO96848.1, CDO96849.1, CDO96923.1, CDO97855.1, CDO97856.1, CDO97857.1, CDO97896.1, CDO98795.1, CDO99233.1, CDO99644.1, CDO99656.1, CDO99983.1, CDP00365.1, CDP00751.1, CDP00752.1, CDP00995.1, CDP01059.1, CDP01404.1, CDP01469.1, CDP01637.1, CDP02230.1, CDP02253.1, CDP02645.1, CDP02698.1, CDP02951.1, CDP03739.1, CDP04094.1, CDP05209.1, CDP05211.1, CDP06779.1, CDP07049.1, CDP07773.1, CDP08207.1, CDP…	RAL37156.1, RAL37277.1, RAL37498.1, RAL38361.1, RAL38559.1, RAL39069.1, RAL39453.1, RAL39752.1, RAL40868.1, RAL41833.1, RAL42888.1, RAL43623.1, RAL44459.1, RAL44510.1, RAL44834.1, RAL46064.1, RAL46410.1, RAL46859.1, RAL47149.1, RAL47571.1, RAL48449.1, RAL48944.1, RAL49242.1, RAL49871.1, RAL50392.1, RAL50973.1, RAL51039.1, RAL51554.1, RAL52734.1, RAL53887.1, RAL54557.1	DCAR_000385, DCAR_000774, DCAR_000843, DCAR_001079, DCAR_001264, DCAR_002070, DCAR_002875, DCAR_003163, DCAR_003210, DCAR_003429, DCAR_003717, DCAR_003738, DCAR_004151, DCAR_004286, DCAR_004454, DCAR_005570, DCAR_005659, DCAR_006918, DCAR_007287, DCAR_008083, DCAR_008249, DCAR_008250, DCAR_008612, DCAR_008994, DCAR_009089, DCAR_009305, DCAR_009538, DCAR_009709, DCAR_009710, DCAR_009712, DCAR_0107…	NP_001235092.2, NP_001235623.1, NP_001235637.1, NP_001235662.2, NP_001235775.1, NP_001235820.1, NP_001236232.2, NP_001237467.1, NP_001237727.1, NP_001238116.1, NP_001238271.1, NP_001240154.1, NP_001241018.1, NP_001241087.1, NP_001241320.1, NP_001241360.1, NP_001241492.1, NP_001242243.2, NP_001242312.1, NP_001242459.1, NP_001242477.2, NP_001242549.1, NP_001242827.2, NP_001276129.1, NP_001304532.1,…	XP_012434369.1, XP_012434370.1, XP_012434825.1, XP_012434826.1, XP_012434848.1, XP_012435708.1, XP_012435709.1, XP_012436364.1, XP_012436774.1, XP_012437175.1, XP_012437779.1, XP_012437875.1, XP_012438142.1, XP_012438143.1, XP_012438147.1, XP_012438544.1, XP_012438546.1, XP_012438547.1, XP_012438755.1, XP_012439547.1, XP_012439548.1, XP_012440174.1, XP_012440541.1, XP_012440648.1, XP_012440737.1,…	c102303_g1, c102650_g1, c105172_g1, c108857_g1, c109254_g1, c109579_g1, c109699_g1, c110112_g1, c112613_g1, c112613_g2, c117322_g1, c119566_g2, c119566_g3, c120699_g1, c120704_g1, c124974_g1, c127949_g1, c128014_g2, c128790_g1, c132506_g4, c132506_g6, c132506_g7, c138668_g1, c154824_g1, c19166_g1, c19166_g2, c8562_g1	PIM96994.1, PIM97116.1, PIM97576.1, PIM97868.1, PIM97996.1, PIM98208.1, PIM98752.1, PIM98955.1, PIM98956.1, PIM99174.1, PIM99959.1, PIN00860.1, PIN00955.1, PIN00957.1, PIN01047.1, PIN01206.1, PIN01531.1, PIN01532.1, PIN01534.1, PIN01535.1, PIN02400.1, PIN02404.1, PIN03557.1, PIN03928.1, PIN04634.1, PIN04853.1, PIN05240.1, PIN05347.1, PIN05441.1, PIN05598.1, PIN05747.1, PIN05851.1, PIN06179.1, PIN…	XP_021968998.1, XP_021969235.1, XP_021969240.1, XP_021969717.1, XP_021969718.1, XP_021970794.1, XP_021973615.2, XP_021974023.1, XP_021974024.1, XP_021975937.1, XP_021976274.1, XP_021978384.1, XP_021978525.1, XP_021978562.1, XP_021978747.1, XP_021978817.1, XP_021978820.1, XP_021978844.1, XP_021979527.1, XP_021980931.1, XP_021981383.1, XP_021982183.1, XP_021982362.1, XP_021982743.1, XP_021983024.1,…	INIL00g13918.t1, INIL00g14902.t1, INIL01g00015.t1, INIL01g19725.t1, INIL01g20042.t1, INIL01g25060.t1, INIL01g36710.t1, INIL02g10399.t1, INIL02g10645.t1, INIL02g11599.t1, INIL02g11823.t1, INIL02g11914.t1, INIL02g16681.t1, INIL02g17162.t1, INIL03g17749.t1, INIL03g17808.t1, INIL03g18278.t1, INIL03g21132.t1, INIL04g04429.t1, INIL04g09009.t1, INIL04g32440.t1, INIL04g34740.t1, INIL05g09388.t1, INIL05g0…	XP_003589262.2, XP_003590026.1, XP_003590028.1, XP_003591261.1, XP_003594801.1, XP_003595957.1, XP_003596969.1, XP_003597081.1, XP_003597096.2, XP_003597423.2, XP_003597573.1, XP_003599668.2, XP_003601199.1, XP_003601609.3, XP_003607200.1, XP_003607758.3, XP_003608268.1, XP_003609725.1, XP_003610162.1, XP_003610818.3, XP_003611063.2, XP_003611533.1, XP_003612858.2, XP_003616278.1, XP_003616333.1,…	Migut.A00164.1.p, Migut.A00164.2.p, Migut.A00867.1.p, Migut.A01101.1.p, Migut.A01129.1.p, Migut.B00089.1.p, Migut.B00890.1.p, Migut.B01718.1.p, Migut.C00438.1.p, Migut.C01291.1.p, Migut.C01291.2.p, Migut.D01715.1.p, Migut.D01820.1.p, Migut.D01992.1.p, Migut.D02267.1.p, Migut.D02551.1.p, Migut.E00075.1.p, Migut.E00076.1.p, Migut.E00077.1.p, Migut.E00231.1.p, Migut.E01206.1.p, Migut.F00344.1.p, Mig…	XP_010240823.1, XP_010240896.1, XP_010241142.1, XP_010241362.1, XP_010241553.1, XP_010241795.1, XP_010242247.1, XP_010243029.1, XP_010244374.1, XP_010245646.1, XP_010246045.1, XP_010246153.1, XP_010247284.1, XP_010248048.1, XP_010248310.1, XP_010248622.1, XP_010248826.1, XP_010250168.1, XP_010250867.1, XP_010250868.1, XP_010251098.1, XP_010251260.1, XP_010252819.1, XP_010253283.1, XP_010255443.1,…	XP_019223853.1, XP_019225349.1, XP_019226008.1, XP_019227638.1, XP_019228680.1, XP_019229348.1, XP_019230335.1, XP_019230336.1, XP_019230447.1, XP_019230467.1, XP_019231332.1, XP_019231335.1, XP_019231948.1, XP_019231949.1, XP_019232342.1, XP_019233894.1, XP_019234431.1, XP_019234692.1, XP_019235003.1, XP_019235641.1, XP_019236066.1, XP_019236393.1, XP_019237380.1, XP_019237384.1, XP_019237466.1,…	XP_022841540.1, XP_022842007.1, XP_022843015.1, XP_022843016.1, XP_022843017.1, XP_022843018.1, XP_022843294.1, XP_022843295.1, XP_022843639.1, XP_022843640.1, XP_022843641.1, XP_022843662.1, XP_022843815.1, XP_022844241.1, XP_022844265.1, XP_022844406.1, XP_022845750.1, XP_022846225.1, XP_022846846.1, XP_022847414.1, XP_022847453.1, XP_022848171.1, XP_022849131.1, XP_022849306.1, XP_022849318.1,…	OrAeBC5_11105.1, OrAeBC5_11105.2, OrAeBC5_11498.1, OrAeBC5_12407.1, OrAeBC5_13566.1, OrAeBC5_13566.2, OrAeBC5_13566.4, OrAeBC5_13700.1, OrAeBC5_13700.3, OrAeBC5_15057.1, OrAeBC5_1857.1, OrAeBC5_19121.1, OrAeBC5_20141.1, OrAeBC5_20669.1, OrAeBC5_20669.2, OrAeBC5_20669.4, OrAeBC5_20805.1, OrAeBC5_21890.1, OrAeBC5_22737.1, OrAeBC5_22737.2, OrAeBC5_24077.1, OrAeBC5_24077.2, OrAeBC5_24077.3, OrAeBC5_2…	LOC_Os01g07450.1, LOC_Os01g09590.1, LOC_Os01g18240.1, LOC_Os01g19970.1, LOC_Os01g28280.1, LOC_Os01g36460.1, LOC_Os01g49160.1, LOC_Os01g50110.1, LOC_Os01g50720.1, LOC_Os01g51260.1, LOC_Os01g52410.1, LOC_Os01g65370.1, LOC_Os02g02370.1, LOC_Os02g36890.1, LOC_Os02g41510.1, LOC_Os02g42850.1, LOC_Os02g42850.2, LOC_Os02g42870.1, LOC_Os02g46780.1, LOC_Os02g49986.1, LOC_Os02g51799.1, LOC_Os02g54520.1, LOC…	GFP78838.1, GFP78868.1, GFP79291.1, GFP79547.1, GFP79886.1, GFP80401.1, GFP80621.1, GFP81278.1, GFP81405.1, GFP81797.1, GFP82055.1, GFP82211.1, GFP82212.1, GFP82738.1, GFP82869.1, GFP83363.1, GFP83965.1, GFP84254.1, GFP84406.1, GFP84794.1, GFP84848.1, GFP84855.1, GFP85273.1, GFP85699.1, GFP87341.1, GFP87842.1, GFP88337.1, GFP89044.1, GFP89322.1, GFP89531.1, GFP89535.1, GFP90368.1, GFP90588.1, GFP…	XP_007199224.1, XP_007200603.1, XP_007202240.1, XP_007203101.1, XP_007203132.1, XP_007203968.2, XP_007204437.1, XP_007204546.1, XP_007204556.1, XP_007205298.1, XP_007205727.1, XP_007206392.2, XP_007207610.1, XP_007207615.1, XP_007208599.1, XP_007209276.1, XP_007209555.1, XP_007209645.1, XP_007210006.2, XP_007210074.1, XP_007210205.1, XP_007210649.2, XP_007210715.2, XP_007210741.1, XP_007210792.1,…	XP_011069675.1, XP_011069952.1, XP_011070175.1, XP_011070362.1, XP_011070983.1, XP_011071180.1, XP_011071273.1, XP_011071274.1, XP_011071639.1, XP_011071652.1, XP_011071760.1, XP_011071911.1, XP_011073621.1, XP_011073628.1, XP_011073629.1, XP_011073852.1, XP_011074190.1, XP_011074956.1, XP_011075641.1, XP_011075642.1, XP_011075645.1, XP_011076175.1, XP_011077483.1, XP_011078220.1, XP_011078514.1,…	PGSC0003DMP400000076, PGSC0003DMP400000691, PGSC0003DMP400002378, PGSC0003DMP400002379, PGSC0003DMP400002398, PGSC0003DMP400003606, PGSC0003DMP400005110, PGSC0003DMP400006918, PGSC0003DMP400007770, PGSC0003DMP400008480, PGSC0003DMP400008822, PGSC0003DMP400010367, PGSC0003DMP400010956, PGSC0003DMP400010957, PGSC0003DMP400011365, PGSC0003DMP400012169, PGSC0003DMP400012269, PGSC0003DMP400012270, PGS…	SORBI_3001G075300, SORBI_3001G183100, SORBI_3001G204400, SORBI_3001G219200, SORBI_3001G340900, SORBI_3001G356000, SORBI_3001G358900, SORBI_3001G397900, SORBI_3001G404400, SORBI_3001G490350, SORBI_3002G139800, SORBI_3002G196000, SORBI_3002G196100, SORBI_3002G201000, SORBI_3002G209300, SORBI_3002G275500, SORBI_3002G279100, SORBI_3002G308400, SORBI_3002G337800, SORBI_3002G385450, SORBI_3002G388700, …	XP_021836184.1, XP_021836380.1, XP_021838682.1, XP_021839139.1, XP_021839227.1, XP_021840007.1, XP_021840286.1, XP_021840426.1, XP_021842058.1, XP_021842113.1, XP_021842114.1, XP_021845032.1, XP_021845049.1, XP_021846262.1, XP_021846761.1, XP_021847206.1, XP_021847622.1, XP_021847627.1, XP_021847629.1, XP_021847645.1, XP_021847942.1, XP_021849572.1, XP_021849574.1, XP_021851112.1, XP_021851116.1,…	StHeBC3_10689.1, StHeBC3_11586.1, StHeBC3_11586.2, StHeBC3_11586.3, StHeBC3_11586.5, StHeBC3_12859.1, StHeBC3_13018.1, StHeBC3_13035.1, StHeBC3_15282.2, StHeBC3_15282.3, StHeBC3_15416.1, StHeBC3_15680.1, StHeBC3_15719.2, StHeBC3_15760.1, StHeBC3_15812.1, StHeBC3_15812.2, StHeBC3_15812.3, StHeBC3_15812.4, StHeBC3_15812.6, StHeBC3_16153.6, StHeBC3_18517.2, StHeBC3_18517.4, StHeBC3_19969.1, StHeBC3_…	GER26277.1, GER26434.1, GER26859.1, GER26881.1, GER27069.1, GER27454.1, GER27539.1, GER27654.1, GER28014.1, GER28770.1, GER29431.1, GER30733.1, GER30734.1, GER32360.1, GER34636.1, GER34749.1, GER35815.1, GER35887.1, GER36848.1, GER37830.1, GER38551.1, GER39617.1, GER41095.1, GER41377.1, GER42334.1, GER43143.1, GER43148.1, GER43674.1, GER43706.1, GER43766.1, GER44602.1, GER45833.1, GER46203.1, GER…	XP_007012221.2, XP_007012408.1, XP_007012411.1, XP_007012415.1, XP_007012678.2, XP_007012950.2, XP_007013519.2, XP_007014145.2, XP_007018408.2, XP_007020033.2, XP_007020787.2, XP_007022447.2, XP_007022775.2, XP_007024519.2, XP_007024611.1, XP_007025822.2, XP_007025853.2, XP_007027427.2, XP_007028406.2, XP_007030073.2, XP_007030250.2, XP_007030431.2, XP_007031475.2, XP_007032529.1, XP_007032600.2,…	TrVeBC3_10384.1, TrVeBC3_10384.2, TrVeBC3_12504.1, TrVeBC3_12504.2, TrVeBC3_12955.2, TrVeBC3_12955.5, TrVeBC3_13415.3, TrVeBC3_13415.6, TrVeBC3_13415.7, TrVeBC3_13415.8, TrVeBC3_13506.2, TrVeBC3_13506.3, TrVeBC3_13506.4, TrVeBC3_14089.3, TrVeBC3_14089.4, TrVeBC3_14124.1, TrVeBC3_14330.1, TrVeBC3_14330.3, TrVeBC3_14908.1, TrVeBC3_14908.2, TrVeBC3_16374.1, TrVeBC3_16808.11, TrVeBC3_17158.1, TrVeBC3…	Zm00001eb013670, Zm00001eb014260, Zm00001eb014280, Zm00001eb014290, Zm00001eb014320, Zm00001eb014350, Zm00001eb014370, Zm00001eb014390, Zm00001eb014420, Zm00001eb014430, Zm00001eb018070, Zm00001eb033610, Zm00001eb040070, Zm00001eb040160, Zm00001eb041320, Zm00001eb041330, Zm00001eb041540, Zm00001eb041860, Zm00001eb045780, Zm00001eb058880, Zm00001eb075640, Zm00001eb080690, Zm00001eb086570, Zm00001e…
OG0000003	PSR89969.1, PSR90913.1, PSR91221.1, PSS07587.1, PSS17592.1, PSS17619.1, PSS19299.1, PSS19303.1, PSS30620.1, PSS36171.1	XP_011620451.1, XP_011621120.1, XP_011622988.1, XP_011627220.1, XP_011627894.1, XP_011627897.1, XP_020530450.1, XP_020531630.1	PIA25338.1	AT1G33710.1, AT1G40390.1, AT1G43730.1, AT1G43760.1, AT1G44941.1, AT1G50080.1, AT1G60720.1, AT2G02520.1, AT2G19146.1, AT3G25727.1, AT3G27590.1, AT4G04650.1, AT4G05095.1, AT4G10613.1, AT5G16486.1, AT5G18880.1, AT5G28615.1, AT5G59060.1	NP_063979.1, XP_010665591.1, XP_010665604.1, XP_010665656.1, XP_010665703.1, XP_010665723.1, XP_010665724.1, XP_010665730.1, XP_010665858.1, XP_010665931.1, XP_010666011.1, XP_010666184.1, XP_010666239.1, XP_010666310.1, XP_010666323.1, XP_010666358.1, XP_010666379.1, XP_010666427.1, XP_010666428.1, XP_010666518.1, XP_010666564.1, XP_010666661.1, XP_010666686.1, XP_010666713.1, XP_010666862.1, XP…		XP_021713482.1, XP_021713494.1, XP_021713507.1, XP_021714658.1, XP_021715257.1, XP_021715612.1, XP_021715626.1, XP_021715737.1, XP_021715738.1, XP_021716731.1, XP_021717262.1, XP_021717451.1, XP_021717656.1, XP_021717672.1, XP_021717782.1, XP_021718631.1, XP_021718839.1, XP_021718862.1, XP_021719184.1, XP_021719185.1, XP_021719187.1, XP_021719188.1, XP_021719374.1, XP_021720030.1, XP_021721013.1,…	RWR83584.1	c100558_g1, c100743_g1, c101348_g1, c101461_g1, c103055_g3, c103922_g1, c103922_g2, c103961_g2, c104259_g1, c104296_g1, c105715_g1, c10590_g1, c106366_g2, c106445_g1, c10656_g1, c107051_g1, c10737_g1, c107559_g1, c10764_g1, c107835_g1, c107835_g2, c109340_g1, c109471_g1, c110086_g1, c110171_g1, c110293_g1, c11100_g1, c111074_g2, c111865_g1, c111883_g1, c112255_g1, c112553_g2, c112553_g6, c112937_…		CDP13420.1, CDP14221.1	RAL37496.1, RAL37592.1, RAL37786.1, RAL38049.1, RAL38081.1, RAL39983.1, RAL40354.1, RAL41126.1, RAL41541.1, RAL42405.1, RAL42438.1, RAL42508.1, RAL42604.1, RAL42678.1, RAL42777.1, RAL42945.1, RAL43030.1, RAL43220.1, RAL44031.1, RAL44105.1, RAL44518.1, RAL44690.1, RAL46312.1, RAL46418.1, RAL46857.1, RAL47356.1, RAL47474.1, RAL47611.1, RAL47706.1, RAL47707.1, RAL47738.1, RAL47739.1, RAL47849.1, RAL…		XP_006574202.1, XP_006574288.1, XP_006574289.1, XP_006576082.1, XP_006579213.1, XP_006580728.1, XP_006580826.1, XP_006582542.1, XP_006582615.1, XP_006584215.1, XP_006584391.1, XP_006590085.1, XP_006590131.1, XP_006591584.1, XP_006595311.1, XP_006595463.1, XP_006596654.1, XP_006599894.1, XP_006605020.1, XP_006605023.1, XP_006607078.1, XP_014617172.1, XP_014618090.1, XP_014622339.1, XP_014626169.1,…	XP_012435604.1, XP_012441851.1, XP_012443402.1, XP_012445859.1, XP_012445866.1, XP_012458335.1	c100971_g1, c101068_g1, c101739_g1, c101805_g1, c10190_g1, c102308_g1, c102504_g1, c102504_g2, c102851_g1, c103021_g1, c103375_g1, c104268_g1, c104268_g2, c104268_g4, c104363_g1, c104992_g1, c105080_g1, c105218_g1, c105842_g1, c106127_g1, c106445_g2, c107233_g2, c107381_g1, c110157_g1, c110562_g1, c112553_g5, c113181_g1, c113181_g2, c113683_g1, c114511_g1, c114925_g1, c116141_g1, c116393_g1, c117…	PIN08444.1	XP_021973381.1, XP_021975392.1, XP_021975497.1, XP_021979569.1, XP_021979622.1, XP_021979688.1, XP_021979812.1, XP_021984667.1, XP_021984860.1, XP_021985734.1, XP_021985789.1, XP_021985792.1, XP_021985815.1, XP_021991395.1, XP_021991417.1, XP_021991697.1, XP_021991701.1, XP_021993289.1, XP_021994181.1, XP_021994198.1, XP_021994624.1, XP_021996185.1, XP_021996237.1, XP_021996270.1, XP_022001205.1,…	INIL00g10091.t1, INIL00g19197.t1, INIL00g38484.t1, INIL04g34049.t1	XP_013447034.2, XP_024626008.1, XP_024626542.1, XP_024630529.1, XP_024636358.1, XP_024638625.1, XP_024638626.1, XP_039683059.1, XP_039683060.1		XP_010242531.1, XP_019053169.1	XP_019223364.1, XP_019223365.1, XP_019223639.1, XP_019223651.1, XP_019223715.1, XP_019223716.1, XP_019223812.1, XP_019224002.1, XP_019224105.1, XP_019224291.1, XP_019224302.1, XP_019224341.1, XP_019224481.1, XP_019224489.1, XP_019224506.1, XP_019224539.1, XP_019224698.1, XP_019224816.1, XP_019225084.1, XP_019225085.1, XP_019225236.1, XP_019225247.1, XP_019225379.1, XP_019225393.1, XP_019225394.1,…	XP_022841996.1, XP_022842002.1, XP_022842018.1, XP_022842022.1, XP_022843079.1, XP_022843180.1, XP_022843181.1, XP_022843182.1, XP_022843314.1, XP_022845369.1, XP_022846184.1, XP_022846307.1, XP_022847501.1, XP_022848848.1, XP_022849628.1, XP_022849839.1, XP_022849878.1, XP_022849889.1, XP_022849901.1, XP_022852082.1, XP_022852083.1, XP_022852431.1, XP_022852501.1, XP_022852728.1, XP_022852888.1,…	OrAeBC5_10442.1, OrAeBC5_10442.10, OrAeBC5_10442.2, OrAeBC5_10442.3, OrAeBC5_10442.4, OrAeBC5_10442.5, OrAeBC5_10442.6, OrAeBC5_10442.8, OrAeBC5_11070.1, OrAeBC5_11070.2, OrAeBC5_11070.3, OrAeBC5_11070.4, OrAeBC5_12898.1, OrAeBC5_14567.1, OrAeBC5_15493.1, OrAeBC5_15493.10, OrAeBC5_15493.11, OrAeBC5_15493.12, OrAeBC5_15493.17, OrAeBC5_15493.18, OrAeBC5_15493.2, OrAeBC5_15493.22, OrAeBC5_15493.23, …	LOC_Os01g49450.1, LOC_Os02g31310.1, LOC_Os05g01390.1, LOC_Os05g23890.1, LOC_Os05g28790.1, LOC_Os06g36660.1, LOC_Os06g46630.1, LOC_Os09g06730.1, LOC_Os10g29350.1	GFP79074.1, GFP82681.1, GFP87665.1, GFP88047.1, GFP88879.1, GFP90685.1, GFP92208.1, GFP94737.1, GFP95059.1, GFP96944.1, GFP96945.1, GFP98342.1, GFP98893.1, GFP99127.1, GFQ03526.1		XP_011069631.1, XP_011070178.1, XP_011071666.1, XP_011073867.1, XP_011074604.1, XP_011074613.1, XP_011075315.1, XP_011075316.1, XP_011075643.1, XP_011077129.1, XP_011078512.1, XP_011079169.1, XP_011079174.1, XP_011079179.1, XP_011079185.2, XP_011079190.1, XP_011081181.1, XP_011081380.1, XP_011081385.1, XP_011081488.1, XP_011083347.1, XP_011083358.1, XP_011083922.1, XP_011083931.1, XP_011085645.1,…	PGSC0003DMP400005671, PGSC0003DMP400007985, PGSC0003DMP400008391, PGSC0003DMP400009412, PGSC0003DMP400009427, PGSC0003DMP400009537, PGSC0003DMP400009661, PGSC0003DMP400013549, PGSC0003DMP400016567, PGSC0003DMP400020138, PGSC0003DMP400020946, PGSC0003DMP400022308, PGSC0003DMP400023932, PGSC0003DMP400024458, PGSC0003DMP400024734, PGSC0003DMP400027127, PGSC0003DMP400031309, PGSC0003DMP400031409, PGS…	SORBI_3005G153066	XP_021834954.1, XP_021835026.1, XP_021835091.1, XP_021835103.1, XP_021835142.1, XP_021835143.1, XP_021835147.1, XP_021835349.1, XP_021835487.1, XP_021835488.1, XP_021835489.1, XP_021835585.1, XP_021835592.1, XP_021835684.1, XP_021835773.1, XP_021835812.1, XP_021835842.1, XP_021835908.1, XP_021835956.1, XP_021836060.1, XP_021836103.1, XP_021836194.1, XP_021836221.1, XP_021836282.1, XP_021836283.1,…	StHeBC3_12398.1, StHeBC3_12398.2, StHeBC3_15795.1, StHeBC3_20162.1, StHeBC3_20538.1, StHeBC3_20538.2, StHeBC3_20538.3, StHeBC3_20538.4, StHeBC3_20538.5, StHeBC3_21980.4, StHeBC3_21980.6, StHeBC3_23256.2, StHeBC3_25055.1, StHeBC3_25055.2, StHeBC3_25055.4, StHeBC3_25055.5, StHeBC3_25055.7, StHeBC3_25055.8, StHeBC3_25055.9, StHeBC3_26216.11, StHeBC3_26216.13, StHeBC3_27193.1, StHeBC3_27193.2, StHeBC…	GER47425.1, GER47646.1, GER47684.1		TrVeBC3_14444.1, TrVeBC3_20148.9, TrVeBC3_22234.1, TrVeBC3_22234.2, TrVeBC3_22559.1, TrVeBC3_24675.1, TrVeBC3_25923.1, TrVeBC3_27907.3, TrVeBC3_30783.1, TrVeBC3_33091.1, TrVeBC3_33352.1, TrVeBC3_34810.1, TrVeBC3_34810.2, TrVeBC3_34810.3, TrVeBC3_35074.1, TrVeBC3_36767.1, TrVeBC3_36886.1, TrVeBC3_36914.1, TrVeBC3_37875.1, TrVeBC3_38343.1, TrVeBC3_39648.1, TrVeBC3_39793.1, TrVeBC3_40054.1, TrVeBC3_…	Zm00001eb243980, Zm00001eb299710
OG0000004	PSR84913.1, PSR91246.1, PSS08274.1	XP_011620603.1, XP_011621700.1, XP_011622423.1, XP_011622891.1, XP_011622918.1, XP_011624130.1, XP_011624179.1, XP_011624397.1, XP_011624586.1, XP_011624964.1, XP_011625849.1, XP_011625869.1, XP_011626443.1, XP_011627183.1, XP_011627190.1, XP_011628073.1, XP_011628775.1, XP_011629362.1, XP_020517941.1, XP_020523344.1	PIA43885.1, PIA44058.1	AT3G09510.1, AT3G43940.1, AT4G29090.1, AT5G42905.1, ATMG00310.1, ATMG01250.1	XP_010665594.1, XP_010665852.1, XP_010666352.1, XP_010666711.1, XP_010666797.1, XP_010666820.1, XP_010666953.1, XP_010666976.1, XP_010667308.1, XP_010667582.1, XP_010667704.1, XP_010667870.1, XP_010667928.1, XP_010668002.1, XP_010668235.1, XP_010668313.1, XP_010669804.1, XP_010669874.1, XP_010670096.1, XP_010670869.1, XP_010671205.1, XP_010671208.1, XP_010671221.1, XP_010672360.1, XP_010672383.1,…	XP_021888529.1, XP_021889517.1, XP_021889917.1, XP_021906249.1, XP_021907265.1, XP_021908568.1	XP_021713566.1, XP_021713697.1, XP_021714646.1, XP_021714962.1, XP_021715284.1, XP_021715423.1, XP_021715772.1, XP_021715945.1, XP_021715994.1, XP_021716023.1, XP_021716025.1, XP_021716609.1, XP_021716657.1, XP_021716827.1, XP_021717030.1, XP_021717271.1, XP_021717912.1, XP_021717958.1, XP_021718562.1, XP_021718590.1, XP_021719044.1, XP_021719169.1, XP_021719329.1, XP_021719426.1, XP_021719980.1,…	RWR72557.1, RWR76746.1, RWR77259.1, RWR92932.1	c104130_g2, c107872_g1, c108208_g1, c108738_g1, c109263_g1, c11212_g1, c114325_g1, c114368_g1, c115273_g1, c115722_g1, c119037_g1, c123389_g1, c125845_g6, c126269_g1, c129772_g7, c129944_g7, c133079_g1, c133079_g2, c133899_g1, c134048_g6, c134191_g1, c134618_g2, c135771_g4, c136235_g1, c137576_g1, c137934_g7, c138630_g1, c139259_g1, c141817_g1, c142530_g1, c142534_g1, c14258_g1, c145054_g1, c1505…	XP_006487889.1, XP_006491472.1, XP_015380705.1, XP_015380967.1, XP_015380975.1, XP_015381018.1, XP_015381019.1, XP_015381088.1, XP_015381145.1, XP_015381343.1, XP_015381659.1, XP_015381673.1, XP_015382095.1, XP_015382226.1, XP_015382302.1, XP_015382365.1, XP_015382392.1, XP_015382397.1, XP_015382476.1, XP_015382608.1, XP_015382715.1, XP_015382878.1, XP_015382982.1, XP_015383041.1, XP_015383166.1,…	CDP00431.1, CDP09717.1, CDP11040.1, CDP11116.1, CDP11300.1, CDP14470.1, CDP17492.1, CDP19251.1	RAL37363.1, RAL37811.1, RAL38056.1, RAL41896.1, RAL42422.1, RAL42527.1, RAL42536.1, RAL42656.1, RAL43251.1, RAL43260.1, RAL43273.1, RAL45191.1, RAL45280.1, RAL45408.1, RAL45410.1, RAL45872.1, RAL47150.1, RAL47692.1, RAL47845.1, RAL48061.1, RAL49251.1, RAL49252.1, RAL49346.1, RAL49880.1, RAL49909.1, RAL50373.1, RAL51671.1, RAL52669.1, RAL53339.1, RAL53546.1, RAL53547.1, RAL53583.1, RAL53884.1, RAL…	DCAR_028352	XP_006573981.1, XP_006574042.1, XP_006574043.1, XP_006575829.1, XP_006575836.1, XP_006576000.1, XP_006576025.1, XP_006577508.1, XP_006577723.1, XP_006579171.1, XP_006579211.1, XP_006579247.1, XP_006579251.1, XP_006582694.1, XP_006582695.1, XP_006582724.1, XP_006584341.1, XP_006584370.1, XP_006588209.1, XP_006589859.1, XP_006589902.1, XP_006589935.1, XP_006589942.1, XP_006590046.1, XP_006590093.1,…	XP_012434471.1, XP_012434754.1, XP_012435028.1, XP_012435292.1, XP_012435317.1, XP_012435333.1, XP_012435352.1, XP_012435374.1, XP_012435427.1, XP_012435468.1, XP_012435476.1, XP_012435546.1, XP_012435555.1, XP_012436383.1, XP_012436639.1, XP_012437789.1, XP_012438969.1, XP_012439956.1, XP_012440894.1, XP_012441796.1, XP_012441863.1, XP_012441888.1, XP_012441922.1, XP_012441936.1, XP_012441961.1,…	c10152_g1, c102147_g1, c104094_g1, c104175_g1, c105308_g1, c10541_g1, c105543_g1, c105929_g2, c107101_g2, c1071_g1, c107813_g1, c108754_g1, c109461_g1, c110345_g1, c110413_g1, c110617_g1, c111841_g1, c114621_g1, c114846_g1, c115183_g1, c115183_g2, c115284_g1, c115935_g1, c116298_g1, c116573_g2, c116612_g1, c117428_g3, c117783_g2, c119802_g1, c120839_g1, c121148_g1, c121178_g1, c122431_g1, c122540…	PIM98337.1, PIN09186.1, PIN13394.1, PIN19245.1, PIN23582.1	XP_021971300.1, XP_021971359.1, XP_021971503.1, XP_021971506.1, XP_021975185.1, XP_021975210.1, XP_021975266.1, XP_021975310.1, XP_021979400.1, XP_021979487.1, XP_021979949.1, XP_021980121.1, XP_021980188.1, XP_021980533.1, XP_021980836.1, XP_021984670.1, XP_021985231.1, XP_021985389.1, XP_021986463.1, XP_021986598.1, XP_021986620.1, XP_021990889.1, XP_021991187.1, XP_021991319.1, XP_021991435.1,…	INIL00g14004.t1, INIL00g18509.t1, INIL00g19194.t1, INIL00g19623.t1, INIL00g30892.t1, INIL01g00919.t1, INIL01g00976.t1, INIL01g06549.t1, INIL01g14015.t1, INIL01g19686.t1, INIL01g19907.t1, INIL01g20070.t1, INIL01g25751.t1, INIL01g25752.t1, INIL01g36601.t1, INIL01g36694.t1, INIL01g42456.t1, INIL02g05630.t1, INIL02g10119.t1, INIL02g10137.t1, INIL02g10666.t1, INIL02g15657.t1, INIL02g15657.t2, INIL02g1…	XP_013459466.1, XP_024626512.1, XP_024626559.1, XP_024626573.1, XP_024626608.1, XP_024626645.1, XP_024626681.1, XP_024626742.1, XP_024626751.1, XP_024626758.1, XP_024626787.1, XP_024626821.1, XP_024626839.1, XP_024626847.1, XP_024626859.1, XP_024626860.1, XP_024626870.1, XP_024628598.1, XP_024628603.1, XP_024628614.1, XP_024628617.1, XP_024628642.1, XP_024628655.2, XP_024628691.1, XP_024628726.1,…		XP_010241067.1, XP_010251367.1, XP_010253841.1, XP_010255174.1, XP_010256191.1, XP_010258430.1, XP_010258726.1, XP_010264423.1, XP_010270689.1, XP_010271374.1, XP_010279234.1, XP_019051395.1, XP_019053903.1, XP_019054056.1, XP_019054287.1, XP_019054565.1	XP_019223633.1, XP_019224305.1, XP_019225765.1, XP_019225903.1, XP_019226274.1, XP_019226954.1, XP_019227546.1, XP_019227829.1, XP_019228142.1, XP_019228615.1, XP_019232505.1, XP_019233156.1, XP_019233205.1, XP_019233212.1, XP_019233598.1, XP_019235632.1, XP_019235714.1, XP_019236623.1, XP_019237050.1, XP_019237160.1, XP_019237809.1, XP_019238604.1, XP_019239934.1, XP_019240872.1, XP_019241452.1,…	XP_022841874.1, XP_022847646.1, XP_022851538.1, XP_022854365.1, XP_022865986.1, XP_022866121.1, XP_022870746.1, XP_022880975.1, XP_022883248.1, XP_022883346.1, XP_022887899.1, XP_022894149.1, XP_022895288.1, XP_022899438.1	OrAeBC5_11892.3, OrAeBC5_13323.32, OrAeBC5_14033.1, OrAeBC5_14572.14, OrAeBC5_14572.24, OrAeBC5_14572.4, OrAeBC5_14648.1, OrAeBC5_14768.1, OrAeBC5_14768.2, OrAeBC5_14768.3, OrAeBC5_14768.7, OrAeBC5_14793.1, OrAeBC5_14793.2, OrAeBC5_15485.1, OrAeBC5_15485.2, OrAeBC5_15485.3, OrAeBC5_15485.4, OrAeBC5_15485.6, OrAeBC5_16799.1, OrAeBC5_17156.1, OrAeBC5_17357.2, OrAeBC5_17357.3, OrAeBC5_17357.4, OrAeB…	LOC_Os01g08250.1, LOC_Os01g09240.1, LOC_Os01g11920.1, LOC_Os01g27640.1, LOC_Os01g33750.1, LOC_Os01g37860.1, LOC_Os01g38320.1, LOC_Os01g45740.1, LOC_Os01g47510.1, LOC_Os01g50360.1, LOC_Os01g51650.1, LOC_Os01g61335.1, LOC_Os02g01825.1, LOC_Os02g06210.1, LOC_Os02g06215.1, LOC_Os02g12620.1, LOC_Os02g18530.1, LOC_Os02g18730.1, LOC_Os02g18740.1, LOC_Os02g19670.1, LOC_Os02g25290.1, LOC_Os02g29880.1, LOC…	GFP84017.1, GFP87170.1, GFP94227.1, GFP97054.1, GFQ01423.1	XP_020412169.1, XP_020412307.1, XP_020412490.1, XP_020412737.1, XP_020412769.1, XP_020412870.1, XP_020413873.1, XP_020415485.1, XP_020417880.1, XP_020419518.1, XP_020420593.1, XP_020421315.1, XP_020421443.1, XP_020421445.1, XP_020424514.1	XP_011101896.1, XP_020548602.1, XP_020549550.1, XP_020549796.1	PGSC0003DMP400001622, PGSC0003DMP400002145, PGSC0003DMP400011535, PGSC0003DMP400017212, PGSC0003DMP400021188, PGSC0003DMP400021189, PGSC0003DMP400023143, PGSC0003DMP400023308, PGSC0003DMP400024327, PGSC0003DMP400024720, PGSC0003DMP400025287, PGSC0003DMP400028254, PGSC0003DMP400028255, PGSC0003DMP400032801, PGSC0003DMP400033965, PGSC0003DMP400035473, PGSC0003DMP400035474, PGSC0003DMP400035475, PGS…	SORBI_3001G203450, SORBI_3001G521001, SORBI_3002G120601, SORBI_3002G160001, SORBI_3003G140450, SORBI_3004G201000, SORBI_3005G035600, SORBI_3005G110556	XP_021834991.1, XP_021835252.1, XP_021835438.1, XP_021835469.1, XP_021835954.1, XP_021836344.1, XP_021836483.1, XP_021836826.1, XP_021836918.1, XP_021838209.1, XP_021838584.1, XP_021839107.1, XP_021839382.1, XP_021839603.1, XP_021839625.1, XP_021839861.1, XP_021840305.1, XP_021840428.1, XP_021840591.1, XP_021840904.1, XP_021841367.1, XP_021842437.1, XP_021844339.1, XP_021845434.1, XP_021845489.1,…	StHeBC3_10208.1, StHeBC3_12278.1, StHeBC3_12419.1, StHeBC3_12476.1, StHeBC3_12939.1, StHeBC3_13392.1, StHeBC3_14619.1, StHeBC3_14907.1, StHeBC3_15117.2, StHeBC3_15441.1, StHeBC3_15844.1, StHeBC3_15844.2, StHeBC3_1635.1, StHeBC3_1665.1, StHeBC3_1665.2, StHeBC3_17019.1, StHeBC3_17202.1, StHeBC3_17549.1, StHeBC3_19272.1, StHeBC3_19894.2, StHeBC3_20811.1, StHeBC3_21017.1, StHeBC3_21571.1, StHeBC3_219…	GER24988.1, GER25079.1, GER25196.1, GER25691.1, GER27027.1, GER27038.1, GER27469.1, GER27782.1, GER28347.1, GER29180.1, GER30020.1, GER30209.1, GER30653.1, GER31074.1, GER31799.1, GER32065.1, GER32678.1, GER32750.1, GER33991.1, GER34017.1, GER34249.1, GER34282.1, GER37118.1, GER37187.1, GER37301.1, GER38247.1, GER38321.1, GER38816.1, GER39043.1, GER39262.1, GER39650.1, GER39993.1, GER41013.1, GER…	XP_007037357.2, XP_017972398.1, XP_017972505.1, XP_017973011.1, XP_017974450.1, XP_017974454.1, XP_017974509.1, XP_017978318.1, XP_017979793.1, XP_017979847.1, XP_017980994.1, XP_017981034.1, XP_017982344.1, XP_017982437.1	TrVeBC3_17555.1, TrVeBC3_20142.1, TrVeBC3_20142.2, TrVeBC3_22186.14, TrVeBC3_22186.15, TrVeBC3_22423.4, TrVeBC3_23058.1, TrVeBC3_23058.2, TrVeBC3_23058.3, TrVeBC3_23058.4, TrVeBC3_23958.2, TrVeBC3_24921.1, TrVeBC3_25108.1, TrVeBC3_25781.1, TrVeBC3_25885.1, TrVeBC3_25885.2, TrVeBC3_26773.1, TrVeBC3_27351.1, TrVeBC3_27500.1, TrVeBC3_27500.2, TrVeBC3_27647.1, TrVeBC3_28181.3, TrVeBC3_28393.2, TrVeBC…
OG0000005		XP_006826157.2, XP_006826193.2, XP_006840126.1	PIA24834.1, PIA27802.1, PIA32098.1, PIA33762.1, PIA40727.1, PIA43571.1, PIA50647.1, PIA64588.1, PIA65469.1		XP_010665584.1, XP_010665698.1, XP_010665733.1, XP_010665970.1, XP_010665986.1, XP_010666067.1, XP_010666303.1, XP_010666349.1, XP_010666521.1, XP_010666882.1, XP_010667222.1, XP_010667354.1, XP_010667388.1, XP_010667521.2, XP_010667535.1, XP_010667637.1, XP_010667665.1, XP_010668091.1, XP_010668099.1, XP_010668255.1, XP_010668257.2, XP_010668289.1, XP_010668292.1, XP_010668296.1, XP_010668374.1,…		XP_021713514.1, XP_021713555.1, XP_021713556.1, XP_021713557.1, XP_021714207.1, XP_021714379.1, XP_021714647.1, XP_021715866.1, XP_021715867.1, XP_021716593.1, XP_021716595.1, XP_021716653.1, XP_021716707.1, XP_021716717.1, XP_021716888.1, XP_021717246.1, XP_021717887.1, XP_021718578.1, XP_021718579.1, XP_021718706.1, XP_021718769.1, XP_021718838.1, XP_021718853.1, XP_021718897.1, XP_021719045.1,…	RWR75197.1, RWR83310.1, RWR84932.1, RWR96612.1, RWR98116.1, RWR98131.1	c100698_g1, c102276_g1, c104254_g1, c108409_g1, c109525_g1, c112639_g1, c115323_g1, c115323_g2, c116693_g1, c116989_g2, c117191_g1, c117534_g1, c120353_g2, c120353_g3, c120353_g4, c122042_g1, c122042_g3, c123842_g1, c124218_g3, c125379_g3, c125379_g5, c125379_g6, c125687_g1, c127769_g1, c128431_g1, c128431_g3, c128694_g1, c128719_g1, c128897_g1, c128897_g2, c129472_g5, c129742_g1, c13168_g1, c133…	XP_006465153.1, XP_006465773.2, XP_006468151.1, XP_006468152.1, XP_006469558.1, XP_006479014.1, XP_006479017.1, XP_006480459.2, XP_006481437.1, XP_006495372.1, XP_015381069.1, XP_015381155.1, XP_015382142.2, XP_015382195.2, XP_015382321.1, XP_015382412.1, XP_015383090.1, XP_015386225.1, XP_015386506.1, XP_015386507.1, XP_015386508.1, XP_015386559.1, XP_015387494.1, XP_015387888.1, XP_015387889.1,…		RAL43955.1, RAL44586.1		XP_003533118.1, XP_003544082.3, XP_003551521.1, XP_003554943.1, XP_003556747.5, XP_006574186.1, XP_006575981.2, XP_006576044.1, XP_006577619.1, XP_006579121.1, XP_006579239.1, XP_006579256.1, XP_006579842.3, XP_006580678.1, XP_006586481.1, XP_006588102.1, XP_006588181.1, XP_006589962.1, XP_006590031.1, XP_006590092.1, XP_006590120.1, XP_006590121.1, XP_006591747.1, XP_006591764.1, XP_006596670.1,…	XP_012435483.1, XP_012435520.1, XP_012437131.1, XP_012437364.1, XP_012437365.1, XP_012437366.1, XP_012441687.1, XP_012441688.1, XP_012443008.1, XP_012451733.1, XP_012452544.1, XP_012453114.1, XP_012454823.1, XP_012454824.1, XP_012457645.1, XP_012457646.1, XP_012457712.1, XP_012457713.1, XP_012457719.1, XP_012461242.1, XP_012467012.1, XP_012467013.1, XP_012469837.1, XP_012470925.1, XP_012474574.1,…	c100698_g1, c101601_g1, c102276_g1, c109479_g1, c115584_g1, c117534_g1, c118334_g2, c119224_g1, c120513_g5, c121149_g2, c123300_g5, c123842_g1, c128148_g1, c128157_g2, c128157_g6, c128431_g1, c132182_g2, c132568_g1, c132682_g2, c132883_g1, c133189_g2, c133272_g3, c133413_g5, c133703_g1, c133703_g2, c134487_g1, c134970_g1, c136002_g2, c136383_g4, c136417_g1, c136914_g1, c137186_g1, c138276_g1, c13…	PIN08987.1, PIN10469.1, PIN16254.1, PIN23118.1, PIN23770.1	XP_021971630.1, XP_021972035.1, XP_021972036.1, XP_021972156.2, XP_021972157.2, XP_021974739.1, XP_021979528.1, XP_021980022.1, XP_021980030.1, XP_021984396.2, XP_021985477.1, XP_021985970.1, XP_021985992.2, XP_021986969.1, XP_021989883.1, XP_021990803.2, XP_021991056.2, XP_021991209.1, XP_021991893.1, XP_021993424.1, XP_021994329.1, XP_021995110.1, XP_021997146.1, XP_021997147.1, XP_021998390.1,…	INIL00g14005.t1, INIL00g15342.t1, INIL00g15343.t1, INIL00g27452.t1, INIL00g30893.t1, INIL00g36066.t1, INIL00g41036.t1, INIL01g15875.t1, INIL01g20154.t1, INIL01g25758.t1, INIL01g42418.t1, INIL02g14132.t1, INIL03g29802.t1, INIL04g20377.t1, INIL04g28895.t1, INIL04g31638.t1, INIL05g02779.t1, INIL05g02890.t1, INIL06g05799.t1, INIL06g23624.t1, INIL06g38895.t1, INIL07g33924.t1, INIL07g33941.t1, INIL08g3…	XP_024625459.1, XP_024626295.1, XP_024626296.1, XP_024626297.1, XP_024626332.2, XP_024626540.1, XP_024626652.1, XP_024627356.1, XP_024628205.2, XP_024628226.1, XP_024628589.1, XP_024628601.2, XP_024628658.2, XP_024628770.2, XP_024628815.1, XP_024629630.1, XP_024629637.1, XP_024630394.2, XP_024630491.1, XP_024630664.2, XP_024630750.1, XP_024631910.1, XP_024632492.2, XP_024632726.1, XP_024632907.2,…	Migut.D01462.1.p, Migut.E01700.1.p, Migut.I00354.1.p, Migut.K00946.1.p, Migut.O00078.1.p	XP_010245784.1, XP_010275092.1, XP_019051541.1, XP_019051846.1, XP_019051847.1, XP_019051848.1, XP_019051849.1, XP_019052600.1, XP_019052601.1, XP_019052602.1, XP_019052603.1, XP_019052604.1, XP_019052605.1, XP_019052606.1, XP_019052607.1, XP_019052608.1, XP_019056069.1	XP_019223536.1, XP_019223537.1, XP_019223545.1, XP_019223546.1, XP_019223547.1, XP_019223770.1, XP_019223799.1, XP_019224269.1, XP_019224668.1, XP_019224859.1, XP_019225059.1, XP_019225634.1, XP_019225907.1, XP_019225970.1, XP_019226066.1, XP_019226099.1, XP_019226186.1, XP_019226191.1, XP_019226539.1, XP_019226844.1, XP_019226958.1, XP_019226960.1, XP_019226961.1, XP_019226962.1, XP_019227029.1,…	XP_022843145.1, XP_022846217.1, XP_022846332.1, XP_022850555.1, XP_022860176.1, XP_022860290.1, XP_022860332.1, XP_022861519.1, XP_022862577.1, XP_022862578.1, XP_022866954.1, XP_022869712.1, XP_022869713.1, XP_022870847.1, XP_022871020.1, XP_022873102.1, XP_022873154.1, XP_022874209.1, XP_022875733.1, XP_022876986.1, XP_022880631.1, XP_022883480.1, XP_022883541.1, XP_022887200.1, XP_022887201.1,…	OrAeBC5_12781.1, OrAeBC5_12781.2, OrAeBC5_12827.1, OrAeBC5_12827.3, OrAeBC5_15194.1, OrAeBC5_15194.2, OrAeBC5_15625.1, OrAeBC5_15625.21, OrAeBC5_15625.4, OrAeBC5_15625.6, OrAeBC5_15625.8, OrAeBC5_16686.1, OrAeBC5_16686.2, OrAeBC5_17202.1, OrAeBC5_18939.2, OrAeBC5_18939.3, OrAeBC5_18939.4, OrAeBC5_18939.8, OrAeBC5_18939.9, OrAeBC5_19056.4, OrAeBC5_19566.4, OrAeBC5_1970.1, OrAeBC5_1970.2, OrAeBC5_1…	LOC_Os01g01550.1, LOC_Os01g20130.1, LOC_Os01g24310.1, LOC_Os01g24610.1, LOC_Os01g24640.1, LOC_Os01g37420.1, LOC_Os01g56270.1, LOC_Os01g56270.2, LOC_Os01g59260.1, LOC_Os01g63760.1, LOC_Os02g03630.1, LOC_Os02g14520.1, LOC_Os02g22330.1, LOC_Os02g24950.1, LOC_Os02g28610.1, LOC_Os02g29930.1, LOC_Os02g32890.1, LOC_Os02g33944.1, LOC_Os02g34020.1, LOC_Os02g34130.1, LOC_Os02g37220.1, LOC_Os03g26350.1, LOC…	GFP82128.1, GFP88985.1, GFP94878.1, GFP98507.1, GFP99843.1, GFQ06512.1	XP_007226196.2, XP_020409229.1, XP_020412022.1, XP_020412113.1, XP_020415468.1, XP_020415504.1, XP_020420331.1, XP_020421362.1, XP_020422932.1, XP_020424452.1, XP_020424512.1, XP_020424904.1, XP_020426545.1	XP_011073575.1, XP_011078700.1, XP_020549384.1, XP_020550342.1, XP_020553087.1	PGSC0003DMP400004280, PGSC0003DMP400007845, PGSC0003DMP400019387, PGSC0003DMP400020690, PGSC0003DMP400020691, PGSC0003DMP400024626, PGSC0003DMP400027533, PGSC0003DMP400027534, PGSC0003DMP400031424, PGSC0003DMP400033177, PGSC0003DMP400037675, PGSC0003DMP400048789, PGSC0003DMP400050307, PGSC0003DMP400051712, PGSC0003DMP400054887, PGSC0003DMP400054888, PGSC0003DMP400057858, PGSC0003DMP400064216	SORBI_3008G090200	XP_021834972.1, XP_021835468.1, XP_021835652.1, XP_021835686.1, XP_021835909.1, XP_021836053.1, XP_021836064.1, XP_021836098.1, XP_021836197.1, XP_021836211.1, XP_021836350.1, XP_021836375.1, XP_021836634.1, XP_021836769.1, XP_021837206.1, XP_021837343.1, XP_021837344.1, XP_021837345.1, XP_021837346.1, XP_021837492.1, XP_021837718.1, XP_021837757.1, XP_021837761.1, XP_021837767.1, XP_021837786.1,…	StHeBC3_10422.1, StHeBC3_10422.11, StHeBC3_10422.12, StHeBC3_10422.16, StHeBC3_10422.2, StHeBC3_10422.3, StHeBC3_10422.4, StHeBC3_10422.5, StHeBC3_10422.6, StHeBC3_10422.7, StHeBC3_10422.8, StHeBC3_10422.9, StHeBC3_14199.1, StHeBC3_14653.1, StHeBC3_14653.11, StHeBC3_14653.12, StHeBC3_14653.5, StHeBC3_14653.9, StHeBC3_16229.2, StHeBC3_16229.4, StHeBC3_16517.10, StHeBC3_16517.11, StHeBC3_16517.12, …	GER26363.1, GER32814.1, GER33101.1, GER38825.1, GER38826.1, GER39830.1, GER40116.1, GER40345.1, GER46079.1, GER50693.1, GER51441.1	XP_017970431.1, XP_017970474.1, XP_017972836.1, XP_017974538.1, XP_017976431.1, XP_017978213.1, XP_017980990.1, XP_017985270.1	TrVeBC3_10042.1, TrVeBC3_10042.2, TrVeBC3_10042.3, TrVeBC3_10042.4, TrVeBC3_16041.1, TrVeBC3_16041.5, TrVeBC3_16041.6, TrVeBC3_16041.8, TrVeBC3_17195.1, TrVeBC3_17195.3, TrVeBC3_17195.4, TrVeBC3_17195.7, TrVeBC3_18386.1, TrVeBC3_18386.2, TrVeBC3_18386.3, TrVeBC3_19024.4, TrVeBC3_19555.1, TrVeBC3_19555.2, TrVeBC3_20040.1, TrVeBC3_20040.2, TrVeBC3_20040.3, TrVeBC3_20040.4, TrVeBC3_20040.5, TrVeBC3_…
OG0000006	PSR85300.1, PSR88019.1, PSR89254.1, PSR90155.1, PSR93564.1, PSS04826.1, PSS04827.1, PSS04887.1, PSS05964.1, PSS10413.1, PSS11789.1, PSS15768.1, PSS16358.1, PSS16360.1, PSS16391.1, PSS19319.1, PSS21676.1, PSS24209.1, PSS24777.1, PSS26030.1, PSS29074.1, PSS29102.1, PSS29982.1, PSS30791.1, PSS30792.1, PSS34749.1, PSS35700.1, PSS35879.1, PSS35880.1	XP_006844868.1, XP_006846189.2, XP_020518047.1	PIA26892.1, PIA27174.1, PIA28130.1, PIA28131.1, PIA28133.1, PIA28135.1, PIA28136.1, PIA28141.1, PIA29199.1, PIA29200.1, PIA29256.1, PIA29301.1, PIA29302.1, PIA29303.1, PIA29513.1, PIA30071.1, PIA30090.1, PIA30385.1, PIA30402.1, PIA30481.1, PIA30532.1, PIA31031.1, PIA31283.1, PIA31466.1, PIA31523.1, PIA31525.1, PIA31554.1, PIA31555.1, PIA31556.1, PIA31557.1, PIA31576.1, PIA31618.1, PIA31871.1, PIA…	AT1G15015.1, AT1G32600.1, AT1G54640.1, AT2G41473.1, AT3G06240.1, AT3G07870.1, AT3G16210.1, AT3G17270.1, AT3G23880.1, AT4G12560.1, AT4G12560.2, AT4G22390.1	XP_010665776.1, XP_010665777.1, XP_010665778.1, XP_010665779.1, XP_010665780.1, XP_010665954.1, XP_010665955.1, XP_010665958.1, XP_010665959.1, XP_010665960.1, XP_010665961.1, XP_010665964.1, XP_010665965.1, XP_010665975.1, XP_010665976.1, XP_010665977.1, XP_010669279.1, XP_010669280.1, XP_010669281.1, XP_010671905.1, XP_010677144.1, XP_010677145.1, XP_010679277.1, XP_010682487.1, XP_010683401.1,…	XP_021889924.1, XP_021889977.1, XP_021894304.1, XP_021895143.1, XP_021895169.1, XP_021898143.1, XP_021900938.1, XP_021904860.1, XP_021905008.1, XP_021906013.1, XP_021907757.1, XP_021911232.1, XP_021911240.1, XP_021911906.1	XP_021719013.1, XP_021719495.1, XP_021719570.1, XP_021719571.1, XP_021719572.1, XP_021719573.1, XP_021719796.1, XP_021723494.1, XP_021723503.1, XP_021724335.1, XP_021724343.1, XP_021724472.1, XP_021724480.1, XP_021724620.1, XP_021726190.1, XP_021726381.1, XP_021731878.1, XP_021732129.1, XP_021735108.1, XP_021735114.1, XP_021735115.1, XP_021735174.1, XP_021735175.1, XP_021735211.1, XP_021735484.1,…	RWR74648.1, RWR91037.1, RWR91339.1, RWR97080.1	c100535_g1, c111890_g1, c115285_g2, c116223_g1, c116223_g2, c116317_g1, c117496_g1, c121413_g3, c121940_g1, c121940_g2, c122158_g1, c122347_g3, c125040_g2, c125068_g1, c125621_g2, c126973_g2, c128339_g2, c128906_g1, c131173_g1, c134765_g1, c136320_g1, c137003_g3, c138145_g1, c139967_g2, c163827_g1, c171771_g1, c179669_g1, c51550_g1, c51662_g1, c67254_g1, c90184_g1	XP_006467159.1, XP_006467161.1, XP_006467163.1, XP_006467164.1, XP_006467165.1, XP_006467166.2, XP_006467168.1, XP_006467328.1, XP_006468184.1, XP_006469543.1, XP_006470453.1, XP_006480084.1, XP_006480426.1, XP_006482561.1, XP_006482562.1, XP_006482586.1, XP_006482655.1, XP_006486683.1, XP_006486978.1, XP_006486979.1, XP_006486982.1, XP_006487070.1, XP_006487309.1, XP_006487903.1, XP_006487929.1,…	CDO97661.1, CDO99289.1, CDO99291.1, CDO99335.1, CDO99398.1, CDO99433.1, CDO99434.1, CDP00046.1, CDP01467.1, CDP01468.1, CDP02910.1, CDP03320.1, CDP04486.1, CDP04487.1, CDP05685.1, CDP10086.1, CDP10308.1, CDP10908.1, CDP12765.1, CDP12767.1, CDP12768.1, CDP14707.1, CDP14709.1, CDP15967.1, CDP15969.1, CDP16120.1, CDP16224.1, CDP17261.1, CDP17452.1, CDP18004.1, CDP18006.1, CDP18555.1, CDP18556.1, CDP…	RAL37006.1, RAL37027.1, RAL40795.1, RAL40797.1, RAL40798.1, RAL41441.1, RAL42284.1, RAL42290.1, RAL42291.1, RAL42292.1, RAL42293.1, RAL42294.1, RAL42295.1, RAL42836.1, RAL42898.1, RAL42899.1, RAL42994.1, RAL42995.1, RAL43431.1, RAL44416.1, RAL44972.1, RAL47582.1, RAL47710.1, RAL48216.1, RAL48407.1, RAL48660.1, RAL50282.1, RAL50296.1, RAL51775.1, RAL51931.1, RAL51932.1, RAL51933.1, RAL51934.1, RAL…	DCAR_000593, DCAR_001764, DCAR_003372, DCAR_003373, DCAR_003493, DCAR_004301, DCAR_004303, DCAR_004304, DCAR_004305, DCAR_004306, DCAR_004307, DCAR_004309, DCAR_004310, DCAR_004340, DCAR_004545, DCAR_004579, DCAR_004837, DCAR_005424, DCAR_005797, DCAR_006302, DCAR_007412, DCAR_009178, DCAR_009419, DCAR_010444, DCAR_011704, DCAR_011705, DCAR_012984, DCAR_015334, DCAR_015335, DCAR_015472, DCAR_0163…	NP_001239632.1, NP_001241466.1, NP_001304395.1, NP_001304494.2, XP_003527977.1, XP_003528639.1, XP_003529663.1, XP_003531163.1, XP_003534732.1, XP_003546119.1, XP_003546182.1, XP_003548542.3, XP_003550059.1, XP_003552615.2, XP_003553895.1, XP_006574314.1, XP_006575264.1, XP_006576740.1, XP_006576741.1, XP_006582548.1, XP_006582549.1, XP_006584298.1, XP_006584394.1, XP_006585809.1, XP_006585810.1,…	XP_012434452.1, XP_012434453.1, XP_012437351.1, XP_012437352.1, XP_012437353.1, XP_012437354.1, XP_012437355.1, XP_012440002.1, XP_012448443.1, XP_012448566.1, XP_012448567.1, XP_012448568.1, XP_012448569.1, XP_012448570.1, XP_012448903.1, XP_012452651.1, XP_012453188.1, XP_012453701.1, XP_012453702.1, XP_012453704.1, XP_012456583.1, XP_012456667.1, XP_012456668.1, XP_012456669.1, XP_012456671.1,…	c100393_g1, c101397_g1, c102291_g1, c102719_g1, c105518_g1, c107834_g1, c107834_g3, c108919_g1, c109008_g1, c110756_g2, c113272_g1, c115201_g1, c115201_g2, c115201_g3, c115693_g2, c115693_g3, c115693_g4, c116919_g1, c117496_g1, c118373_g2, c119978_g2, c120191_g1, c120374_g2, c120389_g1, c121025_g2, c121125_g1, c122347_g1, c122347_g3, c123448_g1, c123448_g2, c123448_g3, c123538_g1, c123687_g2, c12…	PIM97035.1, PIM97211.1, PIM97243.1, PIM98048.1, PIM98049.1, PIM98050.1, PIM98624.1, PIM99757.1, PIM99776.1, PIM99777.1, PIN00157.1, PIN01193.1, PIN01444.1, PIN04546.1, PIN04547.1, PIN05395.1, PIN07784.1, PIN07849.1, PIN07953.1, PIN07954.1, PIN10062.1, PIN11152.1, PIN12079.1, PIN12080.1, PIN12110.1, PIN12111.1, PIN12112.1, PIN12872.1, PIN13420.1, PIN13940.1, PIN14235.1, PIN15192.1, PIN15469.1, PIN…	XP_021974597.1, XP_021974627.1, XP_021974628.1, XP_021974633.1, XP_021974634.1, XP_021974635.1, XP_021975475.1, XP_021975593.1, XP_021975674.1, XP_021975675.1, XP_021976165.1, XP_021980176.1, XP_021981074.1, XP_021981512.1, XP_021982510.1, XP_021982512.1, XP_021982594.2, XP_021982621.1, XP_021985635.2, XP_021988495.1, XP_021988496.1, XP_021991016.1, XP_021998220.1, XP_022003599.1, XP_022006330.1,…	INIL01g19808.t1, INIL03g17860.t1, INIL03g17860.t2, INIL04g02549.t1, INIL04g32573.t1, INIL04g32574.t1, INIL04g32623.t1, INIL04g32882.t1, INIL06g14593.t1, INIL08g27371.t1, INIL08g27372.t1, INIL09g21341.t1, INIL09g30416.t1, INIL09g30417.t1, INIL09g30418.t1, INIL09g30420.t1, INIL09g30498.t1, INIL10g12678.t1, INIL12g07277.t1, INIL12g07279.t1, INIL12g07280.t1, INIL12g07288.t1, INIL12g29248.t1, INIL13g0…	XP_003590308.1, XP_003594083.2, XP_003594087.1, XP_003594188.1, XP_003594238.1, XP_003594391.3, XP_003594394.1, XP_003594396.2, XP_003594508.2, XP_003595026.2, XP_003598109.1, XP_003598112.2, XP_003598113.1, XP_003598114.1, XP_003598388.1, XP_003598441.1, XP_003598443.1, XP_003598507.1, XP_003598510.1, XP_003599498.1, XP_003599621.1, XP_003601558.3, XP_003605031.1, XP_003605032.1, XP_003605033.2,…	Migut.A00778.1.p, Migut.A01050.1.p, Migut.B00960.1.p, Migut.C00028.1.p, Migut.C00029.1.p, Migut.C00040.1.p, Migut.C00044.1.p, Migut.C00045.1.p, Migut.C00199.1.p, Migut.C00202.1.p, Migut.C00203.1.p, Migut.C00204.1.p, Migut.C00205.1.p, Migut.C00206.1.p, Migut.C00415.1.p, Migut.C00416.1.p, Migut.C01211.1.p, Migut.C01212.1.p, Migut.C01213.1.p, Migut.C01214.1.p, Migut.C01214.2.p, Migut.C01215.1.p, Mig…	XP_010245560.1, XP_010248370.1, XP_010248476.1, XP_010251940.1, XP_010255762.1, XP_010264513.1, XP_010268487.1, XP_010268488.1, XP_010268489.1, XP_010268493.1, XP_010268494.1, XP_010268500.1, XP_010270241.1, XP_010274506.1, XP_019054655.1, XP_019054664.1, XP_019054665.1, XP_019054666.1, XP_019054667.1, XP_019055771.1	XP_019224307.1, XP_019225389.1, XP_019225819.1, XP_019226522.1, XP_019226918.1, XP_019226920.1, XP_019227046.1, XP_019227113.1, XP_019227135.1, XP_019227146.1, XP_019227147.1, XP_019227393.1, XP_019227986.1, XP_019227987.1, XP_019229205.1, XP_019229464.1, XP_019230048.1, XP_019230050.1, XP_019230051.1, XP_019230052.1, XP_019230893.1, XP_019231173.1, XP_019231245.1, XP_019231523.1, XP_019232366.1,…	XP_022845533.1, XP_022848579.1, XP_022848657.1, XP_022848658.1, XP_022851444.1, XP_022853710.1, XP_022853808.1, XP_022853817.1, XP_022856215.1, XP_022858486.1, XP_022861358.1, XP_022861781.1, XP_022864110.1, XP_022870959.1, XP_022871374.1, XP_022873758.1, XP_022873765.1, XP_022873767.1, XP_022873942.1, XP_022874175.1, XP_022874632.1, XP_022875928.1, XP_022875936.1, XP_022877288.1, XP_022878786.1,…	OrAeBC5_10324.1, OrAeBC5_10503.1, OrAeBC5_10503.2, OrAeBC5_12340.1, OrAeBC5_12742.1, OrAeBC5_13491.1, OrAeBC5_13491.2, OrAeBC5_13491.3, OrAeBC5_13491.4, OrAeBC5_13491.5, OrAeBC5_13491.7, OrAeBC5_13491.8, OrAeBC5_13590.1, OrAeBC5_13590.2, OrAeBC5_13649.1, OrAeBC5_13649.2, OrAeBC5_13649.3, OrAeBC5_13649.4, OrAeBC5_13649.5, OrAeBC5_13649.6, OrAeBC5_13649.7, OrAeBC5_13649.8, OrAeBC5_14159.1, OrAeBC5_…	LOC_Os02g10600.1, LOC_Os04g31540.1, LOC_Os09g20650.1, LOC_Os09g20650.2, LOC_Os10g41829.1	GFP79180.1, GFP81138.1, GFP81336.1, GFP81337.1, GFP82744.1, GFP82748.1, GFP83808.1, GFP85584.1, GFP87503.1, GFP90674.1, GFP90675.1, GFP90676.1, GFP90678.1, GFP92871.1, GFP93419.1, GFP95063.1, GFP96390.1, GFP96457.1, GFP96458.1, GFP98809.1, GFQ01340.1, GFQ01341.1, GFQ01399.1, GFQ01644.1, GFQ01693.1, GFQ04946.1, GFQ05136.1, GFQ05137.1, GFQ05138.1, GFQ06023.1, GFQ08541.1	XP_007200006.2, XP_007200056.1, XP_007200231.2, XP_007201675.1, XP_007202205.2, XP_007204329.2, XP_007206469.1, XP_007206518.1, XP_007206618.1, XP_007207171.1, XP_007207683.2, XP_007207784.1, XP_007207968.1, XP_007208581.1, XP_007210656.2, XP_007212440.2, XP_007212473.1, XP_007213141.1, XP_007213531.1, XP_007214056.2, XP_007214743.1, XP_007214785.2, XP_007216060.2, XP_007216110.1, XP_007216259.1,…	XP_011070389.1, XP_011073462.1, XP_011077050.1, XP_011077554.1, XP_011077563.1, XP_011081010.1, XP_011082970.1, XP_011082973.1, XP_011084020.1, XP_011084021.1, XP_011086236.1, XP_011090942.1, XP_011092248.1, XP_011093460.1, XP_011093566.1, XP_011097312.1, XP_011097323.1, XP_011097335.1, XP_011097347.1, XP_011097630.1, XP_011098049.1, XP_011098568.1, XP_011098770.2, XP_011100532.1, XP_011100591.1,…	PGSC0003DMP400002321, PGSC0003DMP400004312, PGSC0003DMP400004838, PGSC0003DMP400004839, PGSC0003DMP400006117, PGSC0003DMP400006118, PGSC0003DMP400006766, PGSC0003DMP400006767, PGSC0003DMP400006817, PGSC0003DMP400006820, PGSC0003DMP400006875, PGSC0003DMP400007374, PGSC0003DMP400007644, PGSC0003DMP400007651, PGSC0003DMP400008351, PGSC0003DMP400008352, PGSC0003DMP400008379, PGSC0003DMP400010803, PGS…	SORBI_3002G186400, SORBI_3002G221300, SORBI_3004G082500	XP_021836621.1, XP_021836820.1, XP_021837455.1, XP_021839010.1, XP_021839123.1, XP_021839206.1, XP_021839207.1, XP_021840458.1, XP_021840477.1, XP_021840747.1, XP_021841515.1, XP_021841941.1, XP_021842402.1, XP_021842514.1, XP_021842515.1, XP_021842516.1, XP_021842517.1, XP_021842837.1, XP_021842838.1, XP_021842839.1, XP_021844090.1, XP_021844100.1, XP_021844574.1, XP_021844575.1, XP_021844714.1,…	StHeBC3_10783.1, StHeBC3_10783.2, StHeBC3_10783.3, StHeBC3_10783.4, StHeBC3_10783.5, StHeBC3_10783.7, StHeBC3_10993.12, StHeBC3_10993.3, StHeBC3_10993.8, StHeBC3_11567.1, StHeBC3_11567.2, StHeBC3_13631.1, StHeBC3_14261.1, StHeBC3_14261.2, StHeBC3_16518.1, StHeBC3_16518.2, StHeBC3_18043.1, StHeBC3_18043.2, StHeBC3_19076.1, StHeBC3_19076.2, StHeBC3_19399.1, StHeBC3_19399.2, StHeBC3_19910.1, StHeBC3…	GER25278.1, GER25639.1, GER26720.1, GER28305.1, GER28683.1, GER28685.1, GER29420.1, GER30151.1, GER30570.1, GER33013.1, GER33570.1, GER37565.1, GER37792.1, GER41950.1, GER42337.1, GER42338.1, GER44896.1, GER45080.1, GER45171.1, GER46248.1, GER47367.1, GER48087.1, GER48664.1, GER49773.1, GER50455.1, GER52212.1, GER52879.1, GER52887.1, GER52888.1, GER54985.1, GER56314.1, GER56475.1	XP_007011146.2, XP_007021324.2, XP_007023262.2, XP_007026271.2, XP_007026273.2, XP_007032644.2, XP_007035345.2, XP_007035346.2, XP_007035350.2, XP_007035580.2, XP_007049216.1, XP_007049217.1, XP_007049219.1, XP_007099644.2, XP_007099666.2, XP_017972674.1, XP_017972783.1, XP_017973881.1, XP_017974116.1, XP_017974202.1, XP_017974582.1, XP_017974583.1, XP_017974586.1, XP_017974588.1, XP_017974598.1,…	TrVeBC3_10414.1, TrVeBC3_11115.1, TrVeBC3_11115.2, TrVeBC3_11115.3, TrVeBC3_12677.1, TrVeBC3_12677.2, TrVeBC3_14781.1, TrVeBC3_14781.3, TrVeBC3_14781.7, TrVeBC3_14851.2, TrVeBC3_14885.1, TrVeBC3_14952.1, TrVeBC3_14952.2, TrVeBC3_14952.3, TrVeBC3_14952.4, TrVeBC3_14952.5, TrVeBC3_14952.6, TrVeBC3_15771.1, TrVeBC3_16456.2, TrVeBC3_16456.6, TrVeBC3_16456.7, TrVeBC3_16456.8, TrVeBC3_16456.9, TrVeBC3_…	Zm00001eb205830, Zm00001eb311420
OG0000007	PSS08124.1, PSS08272.1, PSS33155.1	XP_006843623.3, XP_011620644.1, XP_020517825.1, XP_020518386.1, XP_020518746.1, XP_020519404.1, XP_020520014.1, XP_020520057.1, XP_020520075.1, XP_020520275.1, XP_020520519.1, XP_020522160.1, XP_020522543.1, XP_020522563.1, XP_020523175.1, XP_020523186.1, XP_020523422.1, XP_020523867.1, XP_020525380.1, XP_020525382.1, XP_020525383.1, XP_020525772.1, XP_020526104.1, XP_020527251.1, XP_020528908.1,…		ATMG00240.1	XP_010669529.1, XP_010682952.1, XP_010694961.1, XP_019102586.1, XP_019102657.1, XP_019102703.1, XP_019102718.1, XP_019102772.1, XP_019102779.1, XP_019102841.1, XP_019102868.1, XP_019102884.1, XP_019102905.1, XP_019102930.1, XP_019103042.1, XP_019103098.1, XP_019103134.1, XP_019103137.1, XP_019103146.1, XP_019103192.1, XP_019103218.1, XP_019103237.1, XP_019103250.1, XP_019103264.1, XP_019103318.1,…	XP_021888274.1, XP_021889958.1, XP_021890654.1, XP_021890896.1, XP_021892971.1, XP_021893295.1, XP_021893296.1, XP_021894612.1, XP_021896846.1, XP_021897495.1, XP_021899481.1, XP_021903059.1, XP_021909804.1, XP_021910228.1, XP_021910869.1, XP_021911171.1, XP_021911357.1, XP_021911413.1, XP_021911572.1	XP_021713571.1, XP_021715359.1, XP_021715949.1, XP_021715954.1, XP_021715956.1, XP_021715984.1, XP_021715985.1, XP_021716654.1, XP_021716659.1, XP_021717462.1, XP_021717909.1, XP_021717930.1, XP_021717945.1, XP_021718993.1, XP_021719315.1, XP_021719504.1, XP_021719900.1, XP_021720937.1, XP_021721511.1, XP_021722723.1, XP_021723750.1, XP_021723900.1, XP_021723940.1, XP_021724259.1, XP_021724278.1,…	RWR74934.1, RWR76143.1, RWR78214.1, RWR79331.1, RWR85165.1, RWR88798.1, RWR90768.1	c101219_g1, c102670_g1, c102748_g2, c103175_g1, c104863_g1, c105007_g1, c105173_g1, c110272_g1, c114752_g1, c12408_g1, c126641_g1, c129175_g3, c12989_g1, c130176_g2, c130176_g6, c130176_g8, c130557_g3, c131714_g1, c131913_g3, c131913_g5, c131913_g7, c132317_g1, c134282_g4, c134282_g5, c135296_g1, c135296_g5, c139030_g2, c139030_g4, c141597_g1, c141960_g1, c147412_g1, c151189_g1, c154781_g1, c1587…	XP_015382214.1, XP_015382294.1, XP_015385720.1, XP_015386415.1, XP_015386558.1, XP_015386588.1, XP_015387678.1, XP_015389605.1, XP_024948085.1, XP_024949064.1, XP_024949681.1, XP_024950075.1, XP_024950757.1, XP_024952323.1, XP_024953420.1, XP_024955831.1, XP_024955883.1, XP_024957644.1, XP_024958490.1	CDP17514.1	RAL38567.1	DCAR_009587	NP_001241281.1, XP_006574053.1, XP_006574086.1, XP_006574281.1, XP_006575822.1, XP_006575887.1, XP_006576008.1, XP_006577506.1, XP_006577512.3, XP_006579067.1, XP_006582507.1, XP_006582558.1, XP_006582578.1, XP_006582625.1, XP_006582764.1, XP_006582766.1, XP_006582814.1, XP_006584330.1, XP_006584425.1, XP_006586503.1, XP_006586529.1, XP_006587972.1, XP_006588019.1, XP_006588199.1, XP_006589848.1,…	XP_012435489.1, XP_012436626.1, XP_012438196.1, XP_012448804.1, XP_012453113.1, XP_012453211.1, XP_012453536.1, XP_012453586.1, XP_012461651.1, XP_012472430.1, XP_012472561.1, XP_012472562.1, XP_012477732.1, XP_012477739.1, XP_012480792.1, XP_012480813.1, XP_012482859.1, XP_012486681.1, XP_012487846.1, XP_012488068.1	c100137_g1, c101224_g3, c101748_g1, c104863_g1, c105007_g1, c107487_g1, c107894_g1, c119159_g3, c120057_g2, c120573_g3, c123218_g1, c128826_g1, c129449_g1, c130176_g10, c130176_g4, c130956_g2, c131668_g2, c13188_g1, c131913_g6, c132992_g3, c133215_g2, c133531_g1, c133986_g2, c135296_g5, c135296_g7, c135990_g1, c136499_g2, c137050_g1, c137143_g5, c138217_g2, c138518_g1, c139030_g1, c139407_g1, c13…		XP_021971121.1, XP_021971310.1, XP_021971581.1, XP_021972072.1, XP_021974345.1, XP_021974388.1, XP_021974424.1, XP_021974713.1, XP_021974918.1, XP_021975452.1, XP_021977381.1, XP_021979306.1, XP_021979515.1, XP_021979963.1, XP_021979989.1, XP_021980394.1, XP_021980412.1, XP_021980415.1, XP_021980468.1, XP_021980809.1, XP_021984786.1, XP_021985447.1, XP_021985628.1, XP_021985754.1, XP_021985998.1,…	INIL00g16152.t1, INIL01g00898.t1, INIL01g06595.t1, INIL01g19880.t1, INIL01g25760.t1, INIL01g36597.t1, INIL01g42444.t1, INIL02g10136.t1, INIL02g10380.t1, INIL02g10708.t1, INIL02g39836.t1, INIL02g40572.t1, INIL03g13937.t1, INIL03g20482.t1, INIL03g25935.t1, INIL03g30794.t1, INIL03g37251.t2, INIL04g04424.t1, INIL04g06513.t1, INIL04g08655.t1, INIL04g19349.t1, INIL04g31644.t1, INIL04g34088.t1, INIL04g3…	XP_003613757.4, XP_024626555.1, XP_024626656.1, XP_024626820.1, XP_024628101.1, XP_024630898.1, XP_024632763.1, XP_024632970.1, XP_024633114.2, XP_024634761.1, XP_024634769.1, XP_024635947.1, XP_024636404.1, XP_024636590.1, XP_024640801.1, XP_024641355.1, XP_024641636.1, XP_039682861.1, XP_039683063.1, XP_039684940.1, XP_039685039.1, XP_039685080.1, XP_039685102.1, XP_039685124.1, XP_039685131.1,…		XP_010263714.1, XP_010266983.1, XP_010267875.1, XP_010274485.1, XP_019051410.1, XP_019051411.1, XP_019051416.1, XP_019051427.1, XP_019051566.1, XP_019051643.1, XP_019051680.1, XP_019051687.1, XP_019051688.1, XP_019051695.1, XP_019051696.1, XP_019051796.1, XP_019051896.1, XP_019051901.1, XP_019051917.1, XP_019051980.1, XP_019051981.1, XP_019052011.1, XP_019052041.1, XP_019052048.1, XP_019052077.1,…	XP_019224176.1, XP_019224515.1, XP_019224768.1, XP_019224860.1, XP_019225022.1, XP_019225025.1, XP_019225026.1, XP_019225692.1, XP_019225782.1, XP_019225857.1, XP_019225887.1, XP_019226234.1, XP_019226348.1, XP_019226912.1, XP_019226928.1, XP_019227092.1, XP_019227336.1, XP_019227532.1, XP_019227712.1, XP_019227851.1, XP_019228046.1, XP_019228598.1, XP_019228613.1, XP_019228670.1, XP_019228757.1,…	XP_022841877.1, XP_022841892.1, XP_022843137.1, XP_022843140.1, XP_022843142.1, XP_022843400.1, XP_022843442.1, XP_022847542.1, XP_022847600.1, XP_022848322.1, XP_022848785.1, XP_022849494.1, XP_022849539.1, XP_022849594.1, XP_022849768.1, XP_022849769.1, XP_022850776.1, XP_022851720.1, XP_022851730.1, XP_022851795.1, XP_022852550.1, XP_022852687.1, XP_022853301.1, XP_022853385.1, XP_022853493.1,…	OrAeBC5_10116.11, OrAeBC5_10116.13, OrAeBC5_10116.19, OrAeBC5_10116.20, OrAeBC5_10116.21, OrAeBC5_10116.5, OrAeBC5_10116.7, OrAeBC5_10116.8, OrAeBC5_10713.23, OrAeBC5_10713.29, OrAeBC5_10713.31, OrAeBC5_12152.2, OrAeBC5_12152.5, OrAeBC5_12152.6, OrAeBC5_13582.10, OrAeBC5_13582.13, OrAeBC5_13582.2, OrAeBC5_13582.4, OrAeBC5_13582.8, OrAeBC5_14103.1, OrAeBC5_14103.2, OrAeBC5_18255.18, OrAeBC5_18255.…	LOC_Os01g22100.1, LOC_Os01g43340.1, LOC_Os01g63960.1, LOC_Os01g67690.1, LOC_Os02g01840.1, LOC_Os02g06230.1, LOC_Os02g15400.1, LOC_Os02g27160.1, LOC_Os02g40250.1, LOC_Os03g06540.1, LOC_Os03g24620.1, LOC_Os03g26290.1, LOC_Os03g30860.1, LOC_Os03g36700.1, LOC_Os03g56990.1, LOC_Os03g59190.1, LOC_Os03g61660.1, LOC_Os04g40450.1, LOC_Os04g43720.1, LOC_Os04g51870.1, LOC_Os05g11110.1, LOC_Os05g13510.1, LOC…	GFP81204.1, GFP88646.1, GFQ02750.1	XP_020410147.1, XP_020411375.1, XP_020412233.1, XP_020412287.1, XP_020412721.1, XP_020412754.1, XP_020412866.1, XP_020412908.1, XP_020413022.1, XP_020415542.1, XP_020415554.1, XP_020415633.1, XP_020415669.1, XP_020417302.1, XP_020417320.1, XP_020417815.1, XP_020417850.1, XP_020417872.1, XP_020417916.1, XP_020417928.1, XP_020417932.1, XP_020417971.1, XP_020418028.1, XP_020418045.1, XP_020419495.1,…	XP_011078646.1, XP_011087057.1, XP_011087069.1, XP_020546908.1, XP_020546910.1, XP_020547014.1, XP_020547028.1, XP_020547406.1, XP_020547588.1, XP_020547597.1, XP_020547600.1, XP_020547606.1, XP_020547848.1, XP_020548134.1, XP_020548154.1, XP_020548166.1, XP_020548187.1, XP_020548601.1, XP_020548944.1, XP_020549133.1, XP_020549136.1, XP_020549143.1, XP_020549144.1, XP_020549150.1, XP_020549565.1,…	PGSC0003DMP400007993, PGSC0003DMP400010408, PGSC0003DMP400011412, PGSC0003DMP400015229, PGSC0003DMP400017122, PGSC0003DMP400018174, PGSC0003DMP400021300, PGSC0003DMP400023249, PGSC0003DMP400027653, PGSC0003DMP400034654, PGSC0003DMP400040145, PGSC0003DMP400040200, PGSC0003DMP400040201, PGSC0003DMP400040202, PGSC0003DMP400044364, PGSC0003DMP400046305, PGSC0003DMP400050591, PGSC0003DMP400051318, PGS…		XP_021835416.1, XP_021835712.1, XP_021835739.1, XP_021836155.1, XP_021836225.1, XP_021836230.1, XP_021836689.1, XP_021836873.1, XP_021836954.1, XP_021837353.1, XP_021837447.1, XP_021837471.1, XP_021837478.1, XP_021837610.1, XP_021837717.1, XP_021838256.1, XP_021838405.1, XP_021838568.1, XP_021838919.1, XP_021838953.1, XP_021839072.1, XP_021839115.1, XP_021839201.1, XP_021839237.1, XP_021839460.1,…	StHeBC3_11041.1, StHeBC3_13729.1, StHeBC3_13729.2, StHeBC3_13729.3, StHeBC3_15308.11, StHeBC3_16076.1, StHeBC3_18049.1, StHeBC3_18217.1, StHeBC3_19190.2, StHeBC3_19190.3, StHeBC3_20243.1, StHeBC3_21107.16, StHeBC3_21180.1, StHeBC3_21540.1, StHeBC3_22439.5, StHeBC3_22439.6, StHeBC3_22439.8, StHeBC3_22439.9, StHeBC3_22586.1, StHeBC3_22586.2, StHeBC3_22917.1, StHeBC3_22992.1, StHeBC3_23587.4, StHeBC…	GER39214.1, GER44761.1, GER47174.1, GER52645.1, GER53498.1	XP_007014182.2, XP_017970307.1, XP_017970332.1, XP_017970399.1, XP_017970473.1, XP_017970478.1, XP_017972474.1, XP_017972747.1, XP_017973496.1, XP_017973578.1, XP_017974435.1, XP_017974444.1, XP_017974449.1, XP_017974500.1, XP_017974611.1, XP_017976387.1, XP_017976393.1, XP_017976405.1, XP_017976473.1, XP_017978281.1, XP_017978303.1, XP_017979650.1, XP_017979696.1, XP_017979725.1, XP_017979788.1,…	TrVeBC3_1007.1, TrVeBC3_1007.2, TrVeBC3_13838.1, TrVeBC3_14367.1, TrVeBC3_15262.1, TrVeBC3_19145.1, TrVeBC3_19392.1, TrVeBC3_19392.5, TrVeBC3_20898.1, TrVeBC3_21361.4, TrVeBC3_21361.8, TrVeBC3_22336.1, TrVeBC3_22948.1, TrVeBC3_22948.2, TrVeBC3_24581.1, TrVeBC3_24751.1, TrVeBC3_24901.1, TrVeBC3_24930.1, TrVeBC3_24930.2, TrVeBC3_25360.4, TrVeBC3_25360.8, TrVeBC3_25665.1, TrVeBC3_25957.1, TrVeBC3_25…
OG0000008	PSR86087.1, PSS07980.1, PSS08363.1, PSS34995.1, PSS35748.1, PSS36204.1, PSS36257.1	XP_011620466.1, XP_011622071.1, XP_011622989.1, XP_011625058.1, XP_011629077.1, XP_020525528.1	PIA48218.1, PIA52948.1	AT1G21280.1	XP_010665734.1, XP_010665810.1, XP_010665837.1, XP_010665851.1, XP_010665855.1, XP_010666031.1, XP_010666032.1, XP_010666172.1, XP_010666363.1, XP_010666368.1, XP_010666516.1, XP_010666582.1, XP_010666583.1, XP_010666727.1, XP_010666927.1, XP_010667069.1, XP_010667335.1, XP_010667338.1, XP_010667389.1, XP_010667912.1, XP_010668098.1, XP_010668141.1, XP_010668217.1, XP_010668992.1, XP_010669433.1,…	XP_021886844.1, XP_021886855.1, XP_021886856.1, XP_021887939.1, XP_021888870.1, XP_021888991.1, XP_021894978.1, XP_021895136.1, XP_021897315.1, XP_021899435.1, XP_021899482.1, XP_021899497.1, XP_021901240.1, XP_021901242.1, XP_021901243.1, XP_021903307.1, XP_021905817.1, XP_021905819.1, XP_021906250.1, XP_021911611.1	XP_021713570.1, XP_021713603.1, XP_021713610.1, XP_021714729.1, XP_021716606.1, XP_021716850.1, XP_021717245.1, XP_021717914.1, XP_021718635.1, XP_021718905.1, XP_021719096.1, XP_021719097.1, XP_021719420.1, XP_021720025.1, XP_021721224.1, XP_021721334.1, XP_021721578.1, XP_021721579.1, XP_021721615.1, XP_021721976.1, XP_021722724.1, XP_021722898.1, XP_021723121.1, XP_021723133.1, XP_021724254.1,…	RWR85571.1, RWR88954.1	c101674_g1, c101772_g1, c104049_g1, c104460_g1, c105851_g1, c107444_g1, c107488_g1, c110182_g1, c111669_g1, c112304_g1, c112304_g3, c113184_g1, c114908_g2, c116013_g1, c118342_g2, c121566_g3, c121566_g4, c122035_g3, c123092_g1, c123092_g3, c123092_g6, c123228_g1, c124639_g1, c124639_g2, c124951_g1, c124951_g5, c125535_g1, c125551_g3, c125551_g6, c127593_g3, c128454_g4, c128817_g6, c129160_g6, c12…	XP_006480040.1, XP_015381207.1, XP_015381240.1, XP_015382116.1, XP_015383855.1, XP_024949471.1, XP_024949712.1, XP_024949878.1, XP_024952168.1, XP_024952169.1, XP_024952170.1, XP_024952171.1, XP_024952172.1, XP_024952173.1, XP_024952174.1, XP_024956922.1, XP_024957247.1, XP_024958077.1, XP_024958112.1	CDP15366.1, CDP21887.1	RAL37503.1, RAL38922.1, RAL41341.1, RAL41574.1, RAL44778.1, RAL47197.1, RAL47329.1, RAL49064.1, RAL49240.1, RAL49811.1, RAL50901.1, RAL51728.1, RAL52104.1		XP_006576053.1, XP_006579271.1, XP_006584203.1, XP_006584287.1, XP_006586460.1, XP_006586496.1, XP_006586507.1, XP_006586558.1, XP_006589830.1, XP_006596885.1, XP_006603149.1, XP_006604959.1, XP_006604999.1, XP_014630568.1, XP_025980472.1, XP_025981688.1, XP_025981733.1, XP_025982783.1, XP_025983032.1, XP_025983417.1, XP_040861186.1, XP_040866519.1, XP_040868185.1, XP_040872074.1	XP_012434884.1, XP_012434888.1, XP_012435315.1, XP_012435539.1, XP_012435743.1, XP_012435744.1, XP_012436269.1, XP_012442369.1, XP_012452343.1, XP_012453130.1, XP_012453267.1, XP_012458148.1, XP_012458203.1, XP_012458300.1, XP_012468776.1, XP_012470055.1, XP_012472306.1, XP_012472497.1, XP_012475204.1, XP_012475213.1, XP_012477502.1, XP_012481109.1, XP_012491035.1, XP_012491089.1, XP_012491090.1	c101224_g1, c101224_g4, c103783_g1, c103783_g2, c104049_g1, c104679_g1, c105605_g1, c109631_g1, c109838_g3, c113184_g2, c11452_g1, c115846_g1, c118258_g1, c118258_g2, c119664_g1, c120057_g1, c120401_g7, c120570_g2, c120570_g4, c121566_g2, c122653_g1, c123092_g1, c123092_g5, c123126_g3, c123558_g3, c123759_g1, c124639_g2, c124951_g2, c125551_g1, c125551_g2, c125551_g7, c125661_g1, c125661_g6, c127…	PIM97517.1, PIN00995.1, PIN05129.1, PIN07275.1, PIN09881.1, PIN11922.1, PIN12582.1, PIN17116.1	XP_021971848.1, XP_021974679.1, XP_021979367.1, XP_021979968.1, XP_021980263.1, XP_021980369.1, XP_021986123.1, XP_021986851.1, XP_021991635.1, XP_021991726.1, XP_021992088.1, XP_021992146.1, XP_021995273.1, XP_021995385.1, XP_021995792.1, XP_021999527.1, XP_022000339.1, XP_022000581.1, XP_022002304.1, XP_022004456.1, XP_022007266.1, XP_022008139.1, XP_022013008.2, XP_022014016.1, XP_022014043.2,…	INIL01g04919.t1, INIL01g15327.t1, INIL01g15949.t1, INIL01g25480.t1, INIL01g36579.t1, INIL01g36628.t1, INIL02g10177.t1, INIL02g11548.t1, INIL02g11548.t2, INIL02g25859.t1, INIL03g13986.t1, INIL03g25933.t1, INIL03g41090.t1, INIL04g06501.t1, INIL04g19388.t1, INIL04g28562.t1, INIL05g02816.t1, INIL05g31818.t1, INIL06g35715.t1, INIL06g37732.t1, INIL07g20546.t1, INIL07g32371.t1, INIL07g33627.t1, INIL08g2…	XP_024628339.1, XP_024632213.2, XP_024632847.1, XP_024633887.2, XP_024634836.1, XP_024636392.1, XP_024638355.1, XP_024640636.1, XP_024640765.1, XP_024641637.1, XP_024642374.1, XP_039682837.1, XP_039682887.1, XP_039682937.1, XP_039687779.1, XP_039691006.1	Migut.C00077.1.p, Migut.C00279.1.p, Migut.F00764.1.p, Migut.G00569.1.p, Migut.G01342.1.p, Migut.H00786.1.p, Migut.K01133.1.p, Migut.K01227.1.p	XP_010241041.1, XP_010241277.1, XP_010242510.1, XP_010249415.1, XP_010249465.1, XP_010250376.1, XP_010251928.1, XP_010252427.1, XP_010252993.1, XP_010255108.1, XP_010256211.1, XP_010256546.1, XP_010257798.1, XP_010257807.1, XP_010259176.1, XP_010260173.1, XP_010260889.1, XP_010266770.1, XP_010267592.1, XP_010268113.1, XP_010268351.1, XP_010268948.1, XP_010269630.1, XP_010271259.1, XP_010271575.1,…	XP_019223549.1, XP_019223764.1, XP_019223932.1, XP_019224022.1, XP_019224373.1, XP_019224674.1, XP_019225287.1, XP_019225587.1, XP_019225588.1, XP_019225644.1, XP_019227010.1, XP_019227337.1, XP_019227701.1, XP_019227716.1, XP_019227852.1, XP_019228093.1, XP_019228847.1, XP_019228848.1, XP_019229157.1, XP_019229239.1, XP_019229794.1, XP_019229824.1, XP_019229907.1, XP_019229990.1, XP_019229991.1,…	XP_022842038.1, XP_022843308.1, XP_022843309.1, XP_022843396.1, XP_022843420.1, XP_022845304.1, XP_022847486.1, XP_022848779.1, XP_022849787.1, XP_022851410.1, XP_022852181.1, XP_022852686.1, XP_022852745.1, XP_022853221.1, XP_022853468.1, XP_022853469.1, XP_022853917.1, XP_022854727.1, XP_022855773.1, XP_022856063.1, XP_022856322.1, XP_022856614.1, XP_022857026.1, XP_022857668.1, XP_022857683.1,…	OrAeBC5_13727.10, OrAeBC5_13727.13, OrAeBC5_13727.3, OrAeBC5_13727.8, OrAeBC5_13727.9, OrAeBC5_15408.1, OrAeBC5_15408.2, OrAeBC5_15408.3, OrAeBC5_15408.4, OrAeBC5_15408.5, OrAeBC5_16481.1, OrAeBC5_17293.1, OrAeBC5_17317.1, OrAeBC5_17987.1, OrAeBC5_18408.8, OrAeBC5_18987.1, OrAeBC5_18987.10, OrAeBC5_21776.1, OrAeBC5_21776.2, OrAeBC5_21776.3, OrAeBC5_22006.10, OrAeBC5_22006.14, OrAeBC5_22006.16, Or…	LOC_Os01g05730.1, LOC_Os02g32220.1, LOC_Os04g28470.1, LOC_Os06g38480.2, LOC_Os11g29960.1	GFP82603.1, GFP83765.1, GFP90257.1	XP_020409138.1, XP_020411160.1, XP_020411497.1, XP_020411586.1, XP_020411699.1, XP_020412745.1, XP_020412790.1, XP_020413091.1, XP_020413575.1, XP_020413576.1, XP_020413578.1, XP_020415631.1, XP_020415695.1, XP_020417250.1, XP_020418046.1, XP_020419536.1, XP_020419788.1, XP_020421466.1, XP_020421495.1, XP_020421511.1, XP_020424441.1, XP_020424499.1, XP_020424523.1, XP_020424548.1, XP_020425100.1,…	XP_011069363.1, XP_011069398.1, XP_011069429.1, XP_011069680.1, XP_011069753.1, XP_011070159.1, XP_011070491.1, XP_011070841.1, XP_011071257.1, XP_011071542.1, XP_011071708.1, XP_011072190.1, XP_011075753.1, XP_011078639.1, XP_011078671.1, XP_011078706.1, XP_011079188.1, XP_011079193.1, XP_011079197.1, XP_011079198.1, XP_011079206.1, XP_011083380.1, XP_011085604.1, XP_011085911.1, XP_011087058.1,…	PGSC0003DMP400015199, PGSC0003DMP400018172, PGSC0003DMP400023250, PGSC0003DMP400023255, PGSC0003DMP400032904, PGSC0003DMP400034457, PGSC0003DMP400037950, PGSC0003DMP400038130, PGSC0003DMP400039258, PGSC0003DMP400050559, PGSC0003DMP400054899, PGSC0003DMP400056866, PGSC0003DMP400061827, PGSC0003DMP400062218, PGSC0003DMP400066558, PGSC0003DMP400067494, PGSC0003DMP400068333		XP_021834911.1, XP_021834921.1, XP_021835258.1, XP_021835347.1, XP_021835357.1, XP_021835515.1, XP_021835668.1, XP_021835760.1, XP_021835815.1, XP_021836433.1, XP_021836601.1, XP_021836616.1, XP_021836655.1, XP_021836834.1, XP_021837057.1, XP_021837058.1, XP_021837264.1, XP_021837400.1, XP_021837444.1, XP_021837450.1, XP_021837548.1, XP_021837596.1, XP_021837735.1, XP_021837743.1, XP_021837837.1,…	StHeBC3_10837.1, StHeBC3_11802.1, StHeBC3_11802.2, StHeBC3_11802.3, StHeBC3_19957.1, StHeBC3_19957.2, StHeBC3_19957.3, StHeBC3_19957.4, StHeBC3_22276.3, StHeBC3_22276.4, StHeBC3_22992.2, StHeBC3_23587.1, StHeBC3_23587.2, StHeBC3_23587.3, StHeBC3_24020.1, StHeBC3_24020.2, StHeBC3_24020.4, StHeBC3_24020.5, StHeBC3_24020.6, StHeBC3_24348.1, StHeBC3_24970.1, StHeBC3_25431.1, StHeBC3_25431.2, StHeBC3_…		XP_007029160.2, XP_007029161.2, XP_017970463.1, XP_017972387.1, XP_017974499.1, XP_017974531.1, XP_017974612.1, XP_017976447.1, XP_017978371.1, XP_017980945.1, XP_017982436.1	TrVeBC3_10889.1, TrVeBC3_12396.1, TrVeBC3_12396.2, TrVeBC3_21361.1, TrVeBC3_21361.2, TrVeBC3_21361.3, TrVeBC3_22140.1, TrVeBC3_22521.1, TrVeBC3_22521.2, TrVeBC3_22521.4, TrVeBC3_22521.5, TrVeBC3_22684.1, TrVeBC3_23791.3, TrVeBC3_25360.1, TrVeBC3_25360.2, TrVeBC3_25360.3, TrVeBC3_25360.6, TrVeBC3_25665.2, TrVeBC3_25665.3, TrVeBC3_25665.5, TrVeBC3_26376.2, TrVeBC3_26376.3, TrVeBC3_26376.4, TrVeBC3_…	Zm00001eb037620
OG0000009	PSR84820.1, PSR86423.1, PSR89343.1, PSR89407.1, PSR89528.1, PSR91390.1, PSR91600.1, PSR91601.1, PSR92564.1, PSR92633.1, PSR92882.1, PSR92883.1, PSR93297.1, PSR93298.1, PSR93299.1, PSR93300.1, PSR93463.1, PSR94738.1, PSR94865.1, PSR95587.1, PSR95588.1, PSR95589.1, PSR95698.1, PSR95736.1, PSR96268.1, PSR96374.1, PSR96802.1, PSR97957.1, PSR97958.1, PSR98004.1, PSR98595.1, PSR98596.1, PSS00047.1, PSS…	XP_006827090.1, XP_006827482.1, XP_006828652.1, XP_006830450.1, XP_006837369.1, XP_006838844.1, XP_006841504.1, XP_006841505.1, XP_006841542.1, XP_006842260.2, XP_006842613.1, XP_006844221.1, XP_006844659.1, XP_006847128.1, XP_006848830.1, XP_006851548.1, XP_006852350.1, XP_006852536.2, XP_006852538.3, XP_011621193.1, XP_011623403.1, XP_020521652.1	PIA28681.1, PIA28683.1, PIA28684.1, PIA32830.1, PIA35163.1, PIA35166.1, PIA36452.1, PIA39050.1, PIA39547.1, PIA41179.1, PIA41180.1, PIA41181.1, PIA41335.1, PIA44514.1, PIA45215.1, PIA45355.1, PIA46300.1, PIA46377.1, PIA57366.1, PIA58000.1, PIA58005.1, PIA61272.1, PIA65149.1	AT1G04370.1, AT1G12890.1, AT1G12980.1, AT1G24590.1, AT1G28160.1, AT1G28360.1, AT1G28370.1, AT1G43160.1, AT1G50640.1, AT1G53170.1, AT1G80580.1, AT2G33710.1, AT2G33710.2, AT2G44840.1, AT2G47520.1, AT3G15210.1, AT3G16770.1, AT3G20310.1, AT3G23220.1, AT3G23230.1, AT4G17490.1, AT4G17500.1, AT4G18450.1, AT4G34410.1, AT5G07310.1, AT5G07580.1, AT5G13330.1, AT5G13910.1, AT5G18560.1, AT5G43410.1, AT5G44210…	XP_010666079.1, XP_010666403.1, XP_010666622.1, XP_010666639.1, XP_010666640.1, XP_010666641.1, XP_010667007.1, XP_010667125.1, XP_010671052.1, XP_010671053.1, XP_010673983.1, XP_010675550.1, XP_010675777.1, XP_010677102.1, XP_010677103.1, XP_010679244.1, XP_010680295.1, XP_010682226.1, XP_010682509.1, XP_010682635.1, XP_010682636.1, XP_010684330.1, XP_010686416.1, XP_010686418.1, XP_010686478.1,…	XP_021888308.1, XP_021889206.1, XP_021889229.1, XP_021889242.1, XP_021890173.1, XP_021890293.1, XP_021892754.1, XP_021892757.1, XP_021893650.1, XP_021893680.1, XP_021894358.1, XP_021895520.1, XP_021895667.1, XP_021896631.1, XP_021896704.1, XP_021897463.1, XP_021898311.1, XP_021898446.1, XP_021898663.1, XP_021899574.1, XP_021899581.1, XP_021900277.1, XP_021901319.1, XP_021902277.1, XP_021902387.1,…	XP_021713536.1, XP_021713958.1, XP_021714303.1, XP_021719285.1, XP_021719353.1, XP_021719375.1, XP_021721564.1, XP_021722288.1, XP_021722986.1, XP_021722987.1, XP_021723165.1, XP_021725891.1, XP_021725941.1, XP_021726490.1, XP_021726494.1, XP_021726572.1, XP_021726573.1, XP_021728129.1, XP_021728890.1, XP_021731943.1, XP_021732134.1, XP_021735788.1, XP_021739731.1, XP_021740383.1, XP_021740642.1,…	RWR74442.1, RWR75504.1, RWR76283.1, RWR76887.1, RWR76924.1, RWR79367.1, RWR79403.1, RWR79404.1, RWR80131.1, RWR80619.1, RWR80620.1, RWR80946.1, RWR82268.1, RWR85285.1, RWR85386.1, RWR85387.1, RWR86876.1, RWR86908.1, RWR86926.1, RWR87425.1, RWR87890.1, RWR88435.1, RWR89406.1, RWR89638.1, RWR89639.1, RWR89762.1, RWR89852.1, RWR90076.1, RWR91632.1, RWR91633.1, RWR92558.1, RWR93890.1, RWR94131.1, RWR…	c124617_g2, c127228_g2, c133375_g2, c158290_g1, c179671_g1, c43250_g1, c56960_g1, c64556_g1, c78806_g1, c78806_g2, c91472_g1, c93064_g2, c95642_g1	XP_006464433.1, XP_006464539.1, XP_006464540.1, XP_006464805.1, XP_006464838.1, XP_006464861.1, XP_006465281.1, XP_006467696.1, XP_006467749.1, XP_006467752.1, XP_006468209.1, XP_006469596.1, XP_006473086.1, XP_006477125.1, XP_006477126.2, XP_006480088.1, XP_006487104.1, XP_006487554.1, XP_006487555.1, XP_006487611.1, XP_006489030.1, XP_006489745.1, XP_006489769.1, XP_006490013.3, XP_006490015.1,…	CDO96720.1, CDO96721.1, CDO98305.1, CDO98496.1, CDO98826.1, CDO98892.1, CDO99221.1, CDO99507.1, CDO99509.1, CDP01158.1, CDP03705.1, CDP03736.1, CDP05379.1, CDP05380.1, CDP09437.1, CDP10017.1, CDP10018.1, CDP11426.1, CDP12852.1, CDP12925.1, CDP13228.1, CDP13789.1, CDP15858.1, CDP17104.1, CDP18985.1, CDP18997.1	RAL38699.1, RAL38712.1, RAL39401.1, RAL39403.1, RAL39675.1, RAL40674.1, RAL41017.1, RAL41390.1, RAL42091.1, RAL42848.1, RAL42924.1, RAL44032.1, RAL44526.1, RAL44779.1, RAL45307.1, RAL49391.1, RAL49392.1, RAL49398.1, RAL51352.1, RAL52250.1, RAL52251.1, RAL53311.1, RAL53406.1, RAL54565.1	DCAR_001150, DCAR_001392, DCAR_002324, DCAR_002486, DCAR_004053, DCAR_004054, DCAR_005784, DCAR_006575, DCAR_006583, DCAR_006584, DCAR_007054, DCAR_007860, DCAR_007861, DCAR_008014, DCAR_008015, DCAR_008016, DCAR_008017, DCAR_008019, DCAR_008342, DCAR_008343, DCAR_008521, DCAR_009457, DCAR_010609, DCAR_011469, DCAR_012541, DCAR_012542, DCAR_013029, DCAR_013121, DCAR_014446, DCAR_014458, DCAR_0146…	NP_001235127.1, NP_001235253.2, NP_001235286.2, NP_001235553.1, NP_001235751.1, NP_001235847.2, NP_001236246.2, NP_001236636.1, NP_001237801.1, NP_001237945.1, NP_001238476.1, NP_001238595.2, NP_001239988.1, NP_001241134.1, NP_001241150.1, NP_001241423.1, NP_001241446.1, NP_001243393.1, NP_001304366.2, NP_001304374.2, NP_001304399.2, NP_001304530.1, NP_001304581.2, NP_001339701.1, NP_001344418.1,…	XP_012434367.1, XP_012435538.1, XP_012435677.1, XP_012435678.1, XP_012435679.1, XP_012435740.1, XP_012435755.1, XP_012436197.1, XP_012437035.1, XP_012437393.1, XP_012439061.1, XP_012439106.1, XP_012439108.1, XP_012439445.1, XP_012439446.1, XP_012439891.1, XP_012440091.1, XP_012441361.1, XP_012442702.1, XP_012442798.1, XP_012443884.1, XP_012447088.1, XP_012447971.1, XP_012448089.1, XP_012448392.1,…	c112063_g1, c112356_g1, c115512_g1, c120211_g1, c121288_g1, c122971_g1, c122971_g2, c133263_g2, c134021_g1, c135762_g3, c137147_g10, c138407_g3, c138407_g4, c35329_g1, c40588_g1, c43250_g1, c50002_g1, c83474_g1, c88130_g1, c92627_g1, c96887_g1, c99186_g1	PIM97107.1, PIM98074.1, PIM98711.1, PIM98719.1, PIM99095.1, PIN00813.1, PIN00814.1, PIN01207.1, PIN05039.1, PIN05978.1, PIN06056.1, PIN06558.1, PIN06563.1, PIN07503.1, PIN07542.1, PIN07543.1, PIN09141.1, PIN09442.1, PIN10176.1, PIN10398.1, PIN10433.1, PIN10434.1, PIN11453.1, PIN12999.1, PIN15197.1, PIN15692.1, PIN15693.1, PIN15694.1, PIN15695.1, PIN15912.1, PIN17894.1, PIN17895.1, PIN18140.1, PIN…	XP_021969365.1, XP_021969959.1, XP_021971190.1, XP_021971201.1, XP_021972047.1, XP_021973607.1, XP_021974143.1, XP_021974144.1, XP_021975842.1, XP_021976303.1, XP_021978639.1, XP_021978789.1, XP_021980788.1, XP_021981818.1, XP_021984572.1, XP_021985751.1, XP_021986262.1, XP_021989430.1, XP_021990279.1, XP_021990280.1, XP_021991844.1, XP_021992210.2, XP_021992250.1, XP_021994787.1, XP_021999585.1,…	INIL00g31588.t1, INIL00g31592.t1, INIL01g19852.t1, INIL01g25183.t1, INIL02g10661.t1, INIL02g17123.t1, INIL02g17124.t1, INIL02g17126.t1, INIL03g14299.t1, INIL03g14977.t1, INIL03g17323.t1, INIL03g17464.t1, INIL03g17688.t1, INIL03g19581.t1, INIL04g32525.t1, INIL04g32526.t1, INIL04g32547.t1, INIL04g32548.t1, INIL04g34868.t1, INIL05g23000.t1, INIL05g23001.t1, INIL06g37389.t1, INIL06g37898.t1, INIL06g3…	XP_003589850.2, XP_003591474.1, XP_003591657.1, XP_003592075.1, XP_003593626.1, XP_003593630.1, XP_003593690.1, XP_003593691.2, XP_003593957.1, XP_003602514.1, XP_003602747.1, XP_003604308.2, XP_003607496.1, XP_003607977.2, XP_003607980.1, XP_003607983.1, XP_003608658.1, XP_003608660.2, XP_003608663.1, XP_003609147.1, XP_003609622.1, XP_003613106.1, XP_003621630.1, XP_003630161.1, XP_013443813.1,…	Migut.A00994.1.p, Migut.A01160.1.p, Migut.B00347.1.p, Migut.B01541.1.p, Migut.C00974.1.p, Migut.D00130.1.p, Migut.D00418.1.p, Migut.D00419.1.p, Migut.E00205.1.p, Migut.F00403.1.p, Migut.F00526.1.p, Migut.F00527.1.p, Migut.F00528.1.p, Migut.G00084.1.p, Migut.G00125.1.p, Migut.G00476.1.p, Migut.H01796.1.p, Migut.H02460.1.p, Migut.I00622.1.p, Migut.I00726.1.p, Migut.K00605.1.p, Migut.K01056.1.p, Mig…	XP_010241855.1, XP_010243538.1, XP_010244800.1, XP_010246270.1, XP_010246271.1, XP_010249334.1, XP_010249428.1, XP_010249458.1, XP_010250477.2, XP_010250515.1, XP_010251056.1, XP_010252581.1, XP_010258782.1, XP_010258783.1, XP_010259467.1, XP_010259468.1, XP_010260298.1, XP_010260299.1, XP_010260390.1, XP_010260392.1, XP_010261002.1, XP_010262228.1, XP_010262303.1, XP_010262304.1, XP_010263553.1,…	XP_019225257.1, XP_019225364.1, XP_019225365.1, XP_019226012.1, XP_019229821.1, XP_019229916.1, XP_019229917.1, XP_019230435.1, XP_019232808.1, XP_019233022.1, XP_019233066.1, XP_019234069.1, XP_019234988.1, XP_019237118.1, XP_019237585.1, XP_019240541.1, XP_019241433.1, XP_019241629.1, XP_019241630.1, XP_019241631.1, XP_019241632.1, XP_019241633.1, XP_019241664.1, XP_019241767.1, XP_019242214.1,…	XP_022841667.1, XP_022842691.1, XP_022842962.1, XP_022842968.1, XP_022843344.1, XP_022843345.1, XP_022843617.1, XP_022845417.1, XP_022845803.1, XP_022846027.1, XP_022846028.1, XP_022846029.1, XP_022847741.1, XP_022848405.1, XP_022849293.1, XP_022850227.1, XP_022850908.1, XP_022851284.1, XP_022854872.1, XP_022854975.1, XP_022855225.1, XP_022855780.1, XP_022856115.1, XP_022856271.1, XP_022857715.1,…	OrAeBC5_11524.1, OrAeBC5_1189.1, OrAeBC5_12168.1, OrAeBC5_12180.4, OrAeBC5_12180.5, OrAeBC5_12180.6, OrAeBC5_12180.7, OrAeBC5_14143.1, OrAeBC5_14844.1, OrAeBC5_1549.1, OrAeBC5_24061.1, OrAeBC5_25817.1, OrAeBC5_2723.1, OrAeBC5_3431.1, OrAeBC5_3432.3, OrAeBC5_3432.4, OrAeBC5_3432.5, OrAeBC5_4112.1, OrAeBC5_4112.2, OrAeBC5_44578.1, OrAeBC5_472.1, OrAeBC5_472.2, OrAeBC5_472.3, OrAeBC5_472.4, OrAeBC5_…	LOC_Os01g12440.1, LOC_Os01g21120.1, LOC_Os01g46870.1, LOC_Os01g54890.1, LOC_Os01g58420.1, LOC_Os01g64790.1, LOC_Os02g06330.1, LOC_Os02g09650.1, LOC_Os02g32040.1, LOC_Os02g32140.1, LOC_Os02g34260.1, LOC_Os02g34270.1, LOC_Os02g38090.1, LOC_Os02g43790.1, LOC_Os02g52670.1, LOC_Os03g05590.1, LOC_Os03g08460.1, LOC_Os03g08490.1, LOC_Os03g22170.1, LOC_Os04g18650.1, LOC_Os04g32620.1, LOC_Os04g32790.1, LOC…	GFP80756.1, GFP80757.1, GFP80758.1, GFP81933.1, GFP82899.1, GFP83055.1, GFP83056.1, GFP83256.1, GFP85098.1, GFP86032.1, GFP86419.1, GFP86640.1, GFP87234.1, GFP87554.1, GFP90537.1, GFP90950.1, GFP94559.1, GFP97128.1, GFP97552.1, GFP97553.1, GFP99458.1, GFP99584.1, GFP99598.1, GFQ00702.1, GFQ00703.1, GFQ00778.1, GFQ01022.1, GFQ01038.1, GFQ01040.1, GFQ01273.1, GFQ01319.1, GFQ03182.1, GFQ03360.1, GFQ…	XP_007198983.1, XP_007199104.1, XP_007199249.1, XP_007199307.1, XP_007200418.1, XP_007203094.1, XP_007203292.1, XP_007204029.1, XP_007204071.1, XP_007204172.1, XP_007209314.1, XP_007209449.1, XP_007211051.1, XP_007211866.1, XP_007211978.1, XP_007211989.1, XP_007212119.1, XP_007212159.1, XP_007215910.1, XP_007217568.2, XP_007218706.1, XP_007218833.1, XP_007219565.2, XP_007221228.1, XP_007222650.1,…	XP_011071299.1, XP_011073204.1, XP_011073364.1, XP_011076435.1, XP_011076436.1, XP_011076437.2, XP_011079624.1, XP_011080300.1, XP_011080301.1, XP_011081402.2, XP_011082648.1, XP_011086646.1, XP_011086884.1, XP_011086885.1, XP_011088263.1, XP_011090449.1, XP_011090930.1, XP_011091224.1, XP_011091225.1, XP_011092575.1, XP_011094406.1, XP_011094418.1, XP_011094429.2, XP_011095450.1, XP_011096343.1,…	PGSC0003DMP400001342, PGSC0003DMP400003904, PGSC0003DMP400003911, PGSC0003DMP400004053, PGSC0003DMP400006122, PGSC0003DMP400007178, PGSC0003DMP400007179, PGSC0003DMP400007988, PGSC0003DMP400008014, PGSC0003DMP400009887, PGSC0003DMP400011297, PGSC0003DMP400011298, PGSC0003DMP400012451, PGSC0003DMP400014495, PGSC0003DMP400014496, PGSC0003DMP400017940, PGSC0003DMP400018208, PGSC0003DMP400018957, PGS…	SORBI_3001G002500, SORBI_3001G234500, SORBI_3001G234700, SORBI_3001G296300, SORBI_3001G481300, SORBI_3001G481600, SORBI_3001G502300, SORBI_3002G115400, SORBI_3002G139300, SORBI_3002G165600, SORBI_3002G165700, SORBI_3002G225700, SORBI_3002G260800, SORBI_3002G411000, SORBI_3002G415600, SORBI_3003G012800, SORBI_3003G148600, SORBI_3003G243500, SORBI_3003G297600, SORBI_3003G324400, SORBI_3003G324500, …	XP_021839709.1, XP_021840409.1, XP_021842477.1, XP_021844726.1, XP_021844919.1, XP_021845984.1, XP_021849043.1, XP_021853209.1, XP_021853978.1, XP_021854895.1, XP_021854994.1, XP_021856079.1, XP_021856090.1, XP_021857167.1, XP_021861923.1, XP_021862277.1, XP_021862620.1, XP_021862621.1, XP_021863149.1, XP_021863150.1, XP_021863152.1, XP_021863153.1, XP_021863154.1, XP_021863155.1, XP_021863156.1,…	StHeBC3_10708.1, StHeBC3_13041.1, StHeBC3_15524.1, StHeBC3_16903.1, StHeBC3_16904.1, StHeBC3_17298.1, StHeBC3_17298.2, StHeBC3_19142.1, StHeBC3_19142.2, StHeBC3_20749.1, StHeBC3_23077.1, StHeBC3_23249.1, StHeBC3_23249.2, StHeBC3_23249.3, StHeBC3_23314.1, StHeBC3_23430.1, StHeBC3_23680.1, StHeBC3_24719.1, StHeBC3_24883.1, StHeBC3_25536.1, StHeBC3_25748.1, StHeBC3_27630.1, StHeBC3_27630.2, StHeBC3_…	GER25447.1, GER25448.1, GER31163.1, GER34020.1, GER34761.1, GER35108.1, GER35201.1, GER36434.1, GER39152.1, GER42189.1, GER43170.1, GER43924.1, GER44039.1, GER46553.1, GER47581.1, GER47677.1, GER48472.1, GER48998.1, GER50827.1, GER50828.1, GER50829.1, GER52277.1, GER53304.1, GER54914.1, GER55318.1, GER55321.1, GER55927.1, GER56014.1, GER56148.1, GER56636.1, GER57655.1, GER57778.1, GER57793.1	XP_007019566.2, XP_007020218.1, XP_007020716.1, XP_007025491.2, XP_007025492.2, XP_007025558.2, XP_007032062.2, XP_007035091.1, XP_007035521.2, XP_007038272.2, XP_007038277.2, XP_007039732.2, XP_007042425.2, XP_007043742.1, XP_007044810.2, XP_007048189.2, XP_007050315.2, XP_007050316.2, XP_007051006.2, XP_007052302.2, XP_007052303.2, XP_017969966.1, XP_017972039.1, XP_017972748.1, XP_017972753.1,…	TrVeBC3_11404.1, TrVeBC3_14198.2, TrVeBC3_1488.1, TrVeBC3_1488.2, TrVeBC3_1488.3, TrVeBC3_1488.6, TrVeBC3_16202.1, TrVeBC3_17292.1, TrVeBC3_17292.3, TrVeBC3_18901.1, TrVeBC3_18901.2, TrVeBC3_18901.3, TrVeBC3_2060.3, TrVeBC3_20926.1, TrVeBC3_20926.2, TrVeBC3_25609.1, TrVeBC3_25609.2, TrVeBC3_25621.1, TrVeBC3_2596.1, TrVeBC3_2596.2, TrVeBC3_2596.3, TrVeBC3_27617.1, TrVeBC3_3046.1, TrVeBC3_31229.1, …	Zm00001eb004020, Zm00001eb006160, Zm00001eb006200, Zm00001eb014230, Zm00001eb023680, Zm00001eb037040, Zm00001eb038070, Zm00001eb065180, Zm00001eb066890, Zm00001eb071190, Zm00001eb074930, Zm00001eb084720, Zm00001eb084820, Zm00001eb095780, Zm00001eb100800, Zm00001eb110290, Zm00001eb111080, Zm00001eb114940, Zm00001eb119540, Zm00001eb130510, Zm00001eb145420, Zm00001eb146650, Zm00001eb150830, Zm00001e…
OG0000010	PSR91700.1, PSR95651.1, PSR95653.1, PSR96326.1, PSR96327.1, PSR96329.1, PSR98078.1, PSR98540.1, PSR98555.1, PSS04739.1, PSS04753.1, PSS05790.1, PSS06298.1, PSS06299.1, PSS10315.1, PSS10316.1, PSS10317.1, PSS11142.1, PSS16019.1, PSS16252.1, PSS16253.1, PSS17194.1, PSS20907.1, PSS20911.1, PSS24732.1, PSS24733.1, PSS24734.1, PSS24735.1, PSS24737.1, PSS24738.1, PSS28663.1	XP_006851221.2, XP_020530990.1	PIA27460.1, PIA32616.1, PIA33935.1, PIA38445.1, PIA38446.1, PIA38451.1, PIA38452.1, PIA38453.1, PIA38456.1, PIA38457.1, PIA38458.1, PIA38459.1, PIA38460.1, PIA38654.1, PIA41214.1, PIA41215.1, PIA41216.1, PIA51724.1, PIA51725.1, PIA51726.1, PIA51727.1, PIA51728.1, PIA51729.1, PIA51730.1, PIA51731.1, PIA54958.1, PIA58003.1, PIA58004.1, PIA58797.1, PIA60770.1, PIA60778.1, PIA60779.1, PIA60781.1, PIA…	AT1G11280.1, AT1G11280.2, AT1G11280.3, AT1G11280.4, AT1G11300.1, AT1G11330.1, AT1G11330.2, AT1G11340.1, AT1G11350.1, AT1G11410.1, AT1G61360.1, AT1G61360.2, AT1G61370.1, AT1G61380.1, AT1G61390.1, AT1G61390.2, AT1G61400.1, AT1G61420.1, AT1G61430.1, AT1G61440.1, AT1G61460.1, AT1G61480.1, AT1G61490.1, AT1G61500.1, AT1G61550.1, AT1G61610.1, AT1G65790.1, AT1G65800.1, AT1G67520.1, AT3G12000.1, AT3G16030…	XP_010665759.1, XP_010665760.1, XP_010665762.1, XP_010665844.1, XP_010665845.1, XP_010665846.1, XP_010665847.1, XP_010665850.1, XP_010665857.1, XP_010666132.1, XP_010666173.1, XP_010667585.1, XP_010667586.1, XP_010667587.1, XP_010667681.1, XP_010667682.2, XP_010678822.1, XP_010678824.2, XP_010684167.1, XP_010684168.1, XP_010689610.1, XP_010689882.1, XP_019102813.1, XP_019102814.1, XP_019102815.1,…	XP_021892065.1, XP_021896025.1, XP_021896026.1, XP_021899950.1, XP_021899951.1, XP_021899952.1, XP_021899953.1, XP_021900974.1, XP_021900975.1, XP_021900976.1, XP_021902113.1, XP_021902115.1, XP_021902151.1, XP_021902152.1, XP_021902153.1, XP_021902154.1, XP_021902289.1, XP_021905851.1, XP_021905852.1, XP_021905853.1, XP_021905854.1, XP_021905855.1, XP_021905856.1, XP_021905860.1, XP_021905861.1,…	XP_021719431.1, XP_021719432.1, XP_021719433.1, XP_021719434.1, XP_021719528.1, XP_021719529.1, XP_021719531.1, XP_021719538.1, XP_021719539.1, XP_021719540.1, XP_021719546.1, XP_021719547.1, XP_021726192.1, XP_021726193.1, XP_021726196.1, XP_021726290.1, XP_021726292.1, XP_021726294.1, XP_021726295.1, XP_021726296.1, XP_021726297.1, XP_021733574.1, XP_021733575.1, XP_021733576.1, XP_021735344.1,…	RWR76034.1, RWR76035.1, RWR77128.1, RWR77130.1, RWR84404.1, RWR84405.1, RWR84406.1, RWR84993.1, RWR84994.1, RWR84996.1, RWR84997.1, RWR84998.1, RWR88114.1, RWR88115.1, RWR88116.1, RWR88138.1, RWR88145.1, RWR88151.1, RWR88153.1, RWR88160.1, RWR88161.1, RWR88164.1, RWR88167.1, RWR88168.1, RWR88170.1, RWR88171.1, RWR88172.1, RWR88173.1, RWR88174.1, RWR88176.1, RWR88177.1, RWR88178.1, RWR88180.1, RWR…	c117489_g1, c124984_g3, c130642_g1, c134036_g1, c136924_g1, c84703_g1, c91034_g1	XP_006464588.1, XP_006464589.1, XP_006465587.1, XP_006465588.2, XP_006465590.2, XP_006465592.1, XP_006465595.1, XP_006467932.1, XP_006467933.1, XP_006467934.1, XP_006469788.2, XP_006469795.1, XP_006475243.1, XP_006475244.1, XP_006475248.1, XP_006478974.1, XP_006481330.1, XP_006494688.1, XP_006494689.1, XP_015382467.1, XP_015384805.1, XP_015384806.1, XP_015384811.1, XP_015384813.1, XP_015384820.1,…	CDO98047.1, CDO98587.1, CDO99664.1, CDO99666.1, CDO99667.1, CDO99668.1, CDO99669.1, CDO99670.1, CDO99671.1, CDO99674.1, CDO99675.1, CDO99676.1, CDO99677.1, CDO99678.1, CDP04297.1, CDP04298.1, CDP04300.1, CDP04301.1, CDP04302.1, CDP04303.1, CDP05413.1, CDP05414.1, CDP05417.1, CDP05418.1, CDP05828.1, CDP05835.1, CDP05837.1, CDP05838.1, CDP06834.1, CDP11734.1, CDP11770.1, CDP14929.1, CDP16410.1, CDP…	RAL38563.1, RAL39462.1, RAL40184.1, RAL45354.1, RAL45356.1, RAL49785.1	DCAR_002040, DCAR_003404, DCAR_003405, DCAR_003941, DCAR_004162, DCAR_004163, DCAR_004257, DCAR_004687, DCAR_004862, DCAR_007851, DCAR_008098, DCAR_008099, DCAR_008195, DCAR_008685, DCAR_008686, DCAR_008688, DCAR_008689, DCAR_009262, DCAR_009992, DCAR_009993, DCAR_009994, DCAR_009996, DCAR_009997, DCAR_014002, DCAR_015304, DCAR_015305, DCAR_019049, DCAR_019050, DCAR_019121, DCAR_020801, DCAR_0217…	NP_001357812.1, XP_003526125.2, XP_003526137.1, XP_003526146.1, XP_003526155.3, XP_003526165.1, XP_003528424.1, XP_003532567.1, XP_003541083.2, XP_003541085.4, XP_003541757.1, XP_003541760.1, XP_003541927.1, XP_006576562.1, XP_006578490.1, XP_006578491.1, XP_006582199.1, XP_006582203.1, XP_006582204.1, XP_006582205.1, XP_006582206.1, XP_006582207.1, XP_006582211.1, XP_006582212.1, XP_006582215.1,…	XP_012434434.1, XP_012443612.1, XP_012449112.1, XP_012449134.1, XP_012449774.1, XP_012449775.1, XP_012449776.1, XP_012449777.1, XP_012449778.1, XP_012449779.1, XP_012452902.1, XP_012453565.1, XP_012453571.1, XP_012453591.1, XP_012453595.1, XP_012453600.1, XP_012453603.1, XP_012453618.1, XP_012454922.1, XP_012454923.1, XP_012454925.1, XP_012455053.1, XP_012455054.1, XP_012459169.1, XP_012459183.1,…	c106753_g1, c107010_g1, c108449_g1, c114711_g2, c117870_g1, c120025_g2, c124254_g3, c127300_g2, c129524_g2, c130642_g1, c134919_g1, c135699_g2, c136075_g1, c138717_g1, c139199_g1, c161011_g1, c45151_g1, c62150_g1, c83767_g1	PIM97164.1, PIM97686.1, PIM97716.1, PIM97776.1, PIM97973.1, PIM98652.1, PIM98813.1, PIM99195.1, PIM99865.1, PIN00512.1, PIN00513.1, PIN01122.1, PIN01181.1, PIN01182.1, PIN01226.1, PIN01254.1, PIN01422.1, PIN01423.1, PIN01425.1, PIN01427.1, PIN01440.1, PIN01441.1, PIN01442.1, PIN01486.1, PIN01642.1, PIN02129.1, PIN02163.1, PIN02587.1, PIN02588.1, PIN02589.1, PIN02590.1, PIN02591.1, PIN03764.1, PIN…	XP_021970308.1, XP_021970311.1, XP_021970312.1, XP_021970313.1, XP_021971035.1, XP_021975619.1, XP_021975623.1, XP_021976967.1, XP_021976968.1, XP_021976970.1, XP_021988138.1, XP_021988139.1, XP_021988143.1, XP_021989443.1, XP_021991243.1, XP_021991311.1, XP_021991316.2, XP_021993165.1, XP_021993166.1, XP_021993175.1, XP_021993176.1, XP_021993177.1, XP_021993197.1, XP_021993199.1, XP_021993200.1,…	INIL01g15852.t1, INIL01g15854.t1, INIL01g15869.t1, INIL01g19948.t1, INIL01g19950.t1, INIL01g19951.t1, INIL01g19953.t1, INIL01g19954.t1, INIL01g19956.t1, INIL01g19957.t1, INIL01g25336.t1, INIL01g36662.t1, INIL02g16599.t1, INIL02g16600.t1, INIL02g16603.t1, INIL02g16604.t1, INIL03g17400.t1, INIL03g17401.t1, INIL04g39589.t1, INIL04g39590.t1, INIL04g39590.t2, INIL04g39591.t1, INIL05g23947.t1, INIL06g3…	XP_003593412.1, XP_003593413.3, XP_003593415.2, XP_003593420.4, XP_003596526.1, XP_003596527.2, XP_003598129.3, XP_003598134.2, XP_003598704.1, XP_003598707.2, XP_003598740.1, XP_003607714.4, XP_003608281.1, XP_003608283.2, XP_003626966.2, XP_003626970.1, XP_003626971.2, XP_003628269.1, XP_003628304.2, XP_003628314.1, XP_013442533.2, XP_013442779.1, XP_013445124.1, XP_013445126.2, XP_013445127.2,…	Migut.A00580.1.p, Migut.A00581.1.p, Migut.A00582.1.p, Migut.A00940.1.p, Migut.A00980.1.p, Migut.A00980.2.p, Migut.A00980.3.p, Migut.A00980.4.p, Migut.A00981.1.p, Migut.F01195.1.p, Migut.F01196.1.p, Migut.F01197.1.p, Migut.H01069.1.p, Migut.H01070.1.p, Migut.H01196.1.p, Migut.H01196.2.p, Migut.H01197.1.p, Migut.H01531.1.p, Migut.H01534.1.p, Migut.H01535.1.p, Migut.H01535.2.p, Migut.H01536.1.p, Mig…	XP_010240983.2, XP_010240988.1, XP_010241038.1, XP_010247456.1, XP_010247744.1, XP_010247745.1, XP_010247747.1, XP_010247748.1, XP_010247749.1, XP_010247751.1, XP_010247936.2, XP_010254130.1, XP_010254131.1, XP_010265947.1, XP_010268927.1, XP_010268928.1, XP_010268929.1, XP_010268930.1, XP_010268933.1, XP_010268934.1, XP_010268956.1, XP_010273260.1, XP_010273261.1, XP_010273262.1, XP_010273263.1,…	XP_019228200.1, XP_019228201.1, XP_019228699.1, XP_019228700.1, XP_019229500.1, XP_019229501.1, XP_019230236.1, XP_019232230.1, XP_019232760.1, XP_019232763.1, XP_019234767.1, XP_019234769.1, XP_019235962.1, XP_019236200.1, XP_019238587.1, XP_019240126.1, XP_019240127.1, XP_019242155.1, XP_019246832.1, XP_019247001.1, XP_019247002.1, XP_019248391.1, XP_019249799.1, XP_019250508.1, XP_019250509.1,…	XP_022846981.1, XP_022847680.1, XP_022847681.1, XP_022847682.1, XP_022848163.1, XP_022848661.1, XP_022848662.1, XP_022848663.1, XP_022848664.1, XP_022851137.1, XP_022851138.1, XP_022851139.1, XP_022851140.1, XP_022854319.1, XP_022856533.1, XP_022859154.1, XP_022860027.1, XP_022860028.1, XP_022861163.1, XP_022861164.1, XP_022861917.1, XP_022861918.1, XP_022861919.1, XP_022861922.1, XP_022862104.1,…	OrAeBC5_10617.1, OrAeBC5_10617.2, OrAeBC5_10617.3, OrAeBC5_10617.4, OrAeBC5_13272.1, OrAeBC5_13272.10, OrAeBC5_13272.11, OrAeBC5_13382.1, OrAeBC5_14058.4, OrAeBC5_14058.6, OrAeBC5_14058.7, OrAeBC5_14058.8, OrAeBC5_16587.1, OrAeBC5_17351.1, OrAeBC5_17351.10, OrAeBC5_17351.12, OrAeBC5_17351.2, OrAeBC5_17351.4, OrAeBC5_17351.5, OrAeBC5_17351.6, OrAeBC5_17351.7, OrAeBC5_33683.1, OrAeBC5_7014.1, OrAeB…	LOC_Os01g23690.1, LOC_Os01g57480.1, LOC_Os01g57490.1, LOC_Os01g57510.1, LOC_Os01g57560.1, LOC_Os03g35600.1, LOC_Os04g15580.1, LOC_Os04g53994.1, LOC_Os04g53998.1, LOC_Os04g54002.1, LOC_Os04g54010.1, LOC_Os04g54020.1, LOC_Os04g54070.1, LOC_Os04g54080.1, LOC_Os04g54110.1, LOC_Os04g54120.1, LOC_Os04g54130.1, LOC_Os05g42210.1, LOC_Os07g36544.1, LOC_Os07g36544.2, LOC_Os07g36570.1, LOC_Os07g36590.1, LOC…	GFP79064.1, GFP79344.1, GFP80333.1, GFP80334.1, GFP80336.1, GFP80787.1, GFP83943.1, GFP83944.1, GFP83945.1, GFP83948.1, GFP83951.1, GFP83952.1, GFP83953.1, GFP89943.1, GFP89944.1, GFP89945.1, GFP89946.1, GFP89948.1, GFP90252.1, GFP90253.1, GFP90254.1, GFP90255.1, GFP90256.1, GFP90259.1, GFP94826.1, GFP98077.1, GFQ02848.1, GFQ02850.1, GFQ02851.1, GFQ02854.1, GFQ03742.1, GFQ03745.1, GFQ04755.1, GFQ…	XP_007212497.2, XP_007212501.2, XP_007212862.2, XP_007213546.2, XP_007213623.2, XP_007213646.2, XP_020413334.1, XP_020415070.1, XP_020415072.1, XP_020415073.1, XP_020415075.1, XP_020415077.1, XP_020415079.1, XP_020415409.1, XP_020415410.1, XP_020415411.1, XP_020415412.1, XP_020415677.1, XP_020417097.1, XP_020417098.1, XP_020417191.1, XP_020417192.1, XP_020417193.1, XP_020417194.1, XP_020417422.1,…	XP_011073949.2, XP_011086149.1, XP_011086150.1, XP_011092718.2, XP_011095279.2, XP_011096175.2, XP_011097953.1, XP_011097955.1, XP_011097957.1, XP_011097958.1, XP_011097959.2, XP_011101104.1, XP_020552104.1, XP_020552105.1, XP_020552107.1, XP_020553071.1, XP_020553081.1, XP_020553083.1, XP_020553848.1, XP_020553849.1, XP_020553850.1, XP_020553851.1, XP_020553852.1, XP_020553853.1, XP_020553999.1,…	PGSC0003DMP400001976, PGSC0003DMP400001977, PGSC0003DMP400003612, PGSC0003DMP400008760, PGSC0003DMP400008762, PGSC0003DMP400008763, PGSC0003DMP400008764, PGSC0003DMP400008765, PGSC0003DMP400008766, PGSC0003DMP400008803, PGSC0003DMP400008805, PGSC0003DMP400008991, PGSC0003DMP400010042, PGSC0003DMP400014939, PGSC0003DMP400014976, PGSC0003DMP400016452, PGSC0003DMP400016453, PGSC0003DMP400019915, PGS…	SORBI_3001G190100, SORBI_3001G197300, SORBI_3002G111900, SORBI_3002G170300, SORBI_3002G288500, SORBI_3002G289300, SORBI_3002G289500, SORBI_3002G289601, SORBI_3002G289900, SORBI_3002G333300, SORBI_3002G333400, SORBI_3002G333500, SORBI_3003G319300, SORBI_3003G319400, SORBI_3003G319500, SORBI_3003G319600, SORBI_3004G091700, SORBI_3005G089500, SORBI_3005G193500, SORBI_3006G228833, SORBI_3006G229100, …	XP_021839546.1, XP_021840201.1, XP_021841543.1, XP_021841544.1, XP_021841580.1, XP_021841581.1, XP_021841582.1, XP_021842535.1, XP_021846791.1, XP_021846799.1, XP_021846800.1, XP_021846801.1, XP_021846802.1, XP_021846807.1, XP_021846809.1, XP_021846811.1, XP_021846928.1, XP_021846965.1, XP_021846966.1, XP_021846967.1, XP_021846968.1, XP_021853652.1, XP_021857808.1, XP_021858201.1, XP_021858208.1,…	StHeBC3_10220.1, StHeBC3_11796.1, StHeBC3_11910.1, StHeBC3_12965.1, StHeBC3_15933.1, StHeBC3_20700.1, StHeBC3_20700.2, StHeBC3_20788.1, StHeBC3_20788.11, StHeBC3_20788.2, StHeBC3_20788.3, StHeBC3_20788.4, StHeBC3_20788.5, StHeBC3_25215.1, StHeBC3_25413.1, StHeBC3_25413.2, StHeBC3_33.1, StHeBC3_37760.2, StHeBC3_4927.6, StHeBC3_5730.1, StHeBC3_5730.2, StHeBC3_8151.1, StHeBC3_8259.12, StHeBC3_8259.4…	GER27208.1, GER27209.1, GER30345.1, GER31667.1, GER39559.1, GER52997.1, GER52998.1, GER52999.1, GER53363.1, GER53365.1, GER53366.1, GER53760.1, GER54305.1, GER54505.1, GER56249.1, GER56546.1	XP_007013194.2, XP_007021124.2, XP_007021192.2, XP_007021210.2, XP_007025867.2, XP_007025869.2, XP_007025873.2, XP_007025874.2, XP_017970372.1, XP_017971028.1, XP_017971030.1, XP_017976001.1, XP_017978067.1, XP_017978352.1, XP_017978353.1, XP_017978694.1, XP_017978695.1, XP_017978697.1, XP_017978698.1, XP_017978699.1, XP_017978701.1, XP_017978702.1, XP_017978703.1, XP_017978842.1, XP_017978843.1,…	TrVeBC3_10338.1, TrVeBC3_10990.1, TrVeBC3_13619.1, TrVeBC3_13619.2, TrVeBC3_13619.3, TrVeBC3_14118.1, TrVeBC3_16044.3, TrVeBC3_18282.1, TrVeBC3_18282.2, TrVeBC3_19309.1, TrVeBC3_20276.1, TrVeBC3_21745.1, TrVeBC3_2289.1, TrVeBC3_2289.2, TrVeBC3_26619.1, TrVeBC3_26619.2, TrVeBC3_26628.1, TrVeBC3_26628.2, TrVeBC3_28886.1, TrVeBC3_30643.2, TrVeBC3_30643.3, TrVeBC3_31227.1, TrVeBC3_32699.1, TrVeBC3_65…	Zm00001eb043140, Zm00001eb069440, Zm00001eb069460, Zm00001eb069480, Zm00001eb069490, Zm00001eb069530, Zm00001eb069550, Zm00001eb151300, Zm00001eb151310, Zm00001eb151330, Zm00001eb151340, Zm00001eb220500, Zm00001eb265020, Zm00001eb320880, Zm00001eb323640, Zm00001eb323660, Zm00001eb323690, Zm00001eb352780, Zm00001eb369770, Zm00001eb431610, Zm00001eb431620
OG0000011	PSS03138.1		PIA24877.1, PIA27274.1, PIA27349.1, PIA28336.1, PIA28476.1, PIA28631.1, PIA29080.1, PIA31127.1, PIA35272.1, PIA35273.1, PIA36735.1, PIA38189.1, PIA38271.1, PIA40218.1, PIA41107.1, PIA41368.1, PIA41989.1, PIA41990.1, PIA43731.1, PIA43995.1, PIA48741.1, PIA50910.1, PIA52970.1, PIA55363.1, PIA57416.1, PIA58400.1, PIA59014.1, PIA60421.1, PIA62155.1, PIA62401.1, PIA65225.1, PIA65451.1, PIA65570.1, PIA…	AT1G19260.1, AT1G41920.1, AT1G42710.1, AT2G06541.1, AT2G06541.2, AT3G29450.1, AT3G29763.1, AT3G29765.1, AT3G30235.1, AT3G31402.1, AT3G31402.2, AT4G09660.1	XP_010665608.1, XP_010666304.1, XP_010666467.1, XP_010666494.1, XP_010666815.1, XP_010667184.1, XP_010667227.1, XP_010667611.1, XP_010669011.1, XP_010669270.1, XP_010670311.1, XP_010670598.1, XP_010673689.1, XP_010673699.1, XP_010675018.1, XP_010675119.1, XP_010675121.1, XP_010675130.1, XP_010675135.1, XP_010675184.1, XP_010675359.1, XP_010675554.1, XP_010677033.1, XP_010677689.1, XP_010677720.1,…		XP_021713463.1, XP_021713578.1, XP_021714662.1, XP_021714952.1, XP_021715055.1, XP_021715163.1, XP_021716003.1, XP_021716833.1, XP_021717044.1, XP_021717289.1, XP_021717290.1, XP_021718335.1, XP_021718565.1, XP_021719080.1, XP_021719452.1, XP_021719462.1, XP_021719496.1, XP_021719880.1, XP_021719915.1, XP_021719985.1, XP_021721059.1, XP_021721215.1, XP_021721995.1, XP_021721996.1, XP_021722105.1,…	RWR72680.1, RWR73416.1, RWR73421.1, RWR73963.1, RWR74771.1, RWR76095.1, RWR76195.1, RWR76337.1, RWR77051.1, RWR79953.1, RWR80067.1, RWR82286.1, RWR83443.1, RWR83626.1, RWR83839.1, RWR84890.1, RWR85620.1, RWR86299.1, RWR86320.1, RWR86322.1, RWR86323.1, RWR86363.1, RWR87619.1, RWR87947.1, RWR88411.1, RWR88602.1, RWR88789.1, RWR90616.1, RWR90878.1, RWR91822.1, RWR92079.1, RWR92287.1, RWR93679.1, RWR…	c105367_g2, c108299_g1, c109338_g1, c112507_g1, c116546_g1, c116546_g2, c116901_g1, c116901_g2, c116983_g6, c118825_g1, c118906_g1, c119961_g2, c125344_g2, c127011_g8, c130876_g5, c131153_g6, c131240_g1, c134071_g2, c135345_g1, c136553_g5, c136916_g1, c139842_g1, c139842_g2, c151093_g1, c15553_g1, c160256_g1, c162541_g1, c166763_g1, c166920_g1, c181450_g1, c182062_g1, c18674_g1, c188315_g1, c1906…	XP_006468718.1, XP_006468719.1, XP_006468720.1, XP_006468721.1, XP_006468722.1, XP_006491833.1, XP_015381267.1, XP_015381705.1, XP_015381772.1, XP_015382788.1, XP_015382789.1, XP_015382790.1, XP_015382791.1, XP_015382792.1, XP_015382793.1, XP_015384867.1, XP_015384979.1, XP_015385698.1, XP_015386616.1, XP_015386623.1, XP_015387784.1, XP_015387785.1, XP_015388079.1, XP_015388319.1, XP_015388388.1,…			DCAR_002447	XP_003546974.2, XP_006574770.1, XP_006578580.1, XP_006579974.2, XP_006580833.1, XP_006581577.1, XP_006582564.1, XP_006583791.1, XP_006585207.3, XP_006587113.1, XP_006589069.2, XP_006591777.1, XP_006594656.2, XP_006601245.1, XP_006605756.1, XP_014618621.1, XP_014618622.2, XP_014619185.2, XP_014622176.2, XP_014622993.1, XP_014624947.1, XP_014625887.1, XP_014627268.3, XP_025979459.2, XP_040861624.1,…	XP_012442185.1, XP_012442190.1, XP_012448609.1, XP_012448837.1, XP_012453485.1, XP_012453530.1, XP_012480812.1, XP_012481019.1, XP_012482946.1, XP_012482953.1, XP_012488005.1	c100831_g1, c102391_g1, c102391_g2, c112507_g1, c114484_g2, c118825_g1, c119961_g1, c120909_g1, c121461_g4, c123072_g4, c125344_g3, c126484_g2, c126484_g3, c126484_g4, c127011_g5, c127011_g6, c131240_g1, c134334_g1, c135994_g1, c136524_g1, c136524_g4, c138414_g2, c140150_g1, c140250_g1, c145097_g1, c147165_g1, c166646_g1, c174193_g1, c174852_g1, c18674_g1, c188315_g1, c23545_g1, c29607_g1, c30279…	PIM98547.1, PIM98794.1, PIM98832.1, PIM98930.1, PIM99454.1, PIM99720.1, PIN00154.1, PIN00402.1, PIN00553.1, PIN00664.1, PIN00665.1, PIN00852.1, PIN00903.1, PIN01923.1, PIN02466.1, PIN03172.1, PIN04962.1, PIN06808.1, PIN06946.1, PIN08128.1, PIN08331.1, PIN08333.1, PIN08532.1, PIN08838.1, PIN09519.1, PIN10029.1, PIN10619.1, PIN11338.1, PIN12152.1, PIN13547.1, PIN13581.1, PIN13699.1, PIN13700.1, PIN…	XP_021971524.1, XP_021971676.2, XP_021971850.1, XP_021972063.1, XP_021979383.1, XP_021979856.1, XP_021980001.1, XP_021980060.1, XP_021980297.1, XP_021980347.1, XP_021980354.1, XP_021984840.1, XP_021984996.2, XP_021986221.2, XP_021986767.1, XP_021990094.1, XP_021990921.2, XP_021991725.2, XP_021991928.1, XP_021992199.1, XP_021995760.1, XP_021995764.1, XP_021995781.1, XP_021995797.1, XP_021995921.1,…	INIL00g14764.t1, INIL01g15294.t1, INIL01g15973.t1, INIL02g10182.t1, INIL03g19596.t1, INIL03g23337.t1, INIL04g08653.t1, INIL04g18622.t1, INIL04g37148.t1, INIL05g31934.t1, INIL06g14595.t1, INIL08g00371.t1, INIL09g18564.t1, INIL09g18564.t2, INIL10g10259.t1, INIL10g13390.t1, INIL10g42643.t1, INIL11g18420.t1, INIL12g10348.t1, INIL12g14731.t1, INIL13g26983.t1, INIL13g39004.t1, INIL14g06959.t1, INIL15g3…	XP_024625205.1, XP_024625875.1, XP_024625983.2, XP_024626076.1, XP_024626549.1, XP_024626783.2, XP_024626832.2, XP_024626848.1, XP_024626854.2, XP_024627588.2, XP_024628643.1, XP_024628832.1, XP_024628859.1, XP_024628939.2, XP_024629394.1, XP_024630704.1, XP_024631479.2, XP_024632167.1, XP_024632182.1, XP_024632219.2, XP_024632221.1, XP_024632235.1, XP_024632868.2, XP_024632957.1, XP_024632958.1,…	Migut.O00020.1.p		XP_019223336.1, XP_019224843.1, XP_019225016.1, XP_019225055.1, XP_019226787.1, XP_019226788.1, XP_019227153.1, XP_019227477.1, XP_019228294.1, XP_019229160.1, XP_019229223.1, XP_019229224.1, XP_019229521.1, XP_019229797.1, XP_019230080.1, XP_019231464.1, XP_019231736.1, XP_019231737.1, XP_019232167.1, XP_019232685.1, XP_019233131.1, XP_019233813.1, XP_019233815.1, XP_019233816.1, XP_019233817.1,…	XP_022841898.1, XP_022842006.1, XP_022842023.1, XP_022843130.1, XP_022843173.1, XP_022843183.1, XP_022843261.1, XP_022843311.1, XP_022843312.1, XP_022843394.1, XP_022845315.1, XP_022845358.1, XP_022845459.1, XP_022846218.1, XP_022846235.1, XP_022846345.1, XP_022847505.1, XP_022847523.1, XP_022847524.1, XP_022847532.1, XP_022847568.1, XP_022847651.1, XP_022847677.1, XP_022848706.1, XP_022848761.1,…	OrAeBC5_11389.1, OrAeBC5_11604.10, OrAeBC5_11604.12, OrAeBC5_11604.13, OrAeBC5_11604.3, OrAeBC5_11604.5, OrAeBC5_11604.6, OrAeBC5_11604.8, OrAeBC5_19198.1, OrAeBC5_19198.2, OrAeBC5_19198.3, OrAeBC5_19198.4, OrAeBC5_19198.5, OrAeBC5_19198.6, OrAeBC5_19198.7, OrAeBC5_19198.8, OrAeBC5_21453.1, OrAeBC5_21453.2, OrAeBC5_21453.3, OrAeBC5_22286.4, OrAeBC5_26350.1, OrAeBC5_26350.2, OrAeBC5_26350.3, OrAeB…	LOC_Os01g08610.1, LOC_Os01g18920.1, LOC_Os01g36064.1, LOC_Os02g07700.1, LOC_Os02g13930.1, LOC_Os02g19850.1, LOC_Os02g26460.1, LOC_Os02g27020.1, LOC_Os02g27100.1, LOC_Os02g38700.1, LOC_Os02g43780.1, LOC_Os03g31970.1, LOC_Os04g12190.1, LOC_Os04g15910.1, LOC_Os04g16130.1, LOC_Os04g18540.1, LOC_Os04g21740.1, LOC_Os05g10640.1, LOC_Os05g14440.1, LOC_Os05g14500.1, LOC_Os05g24654.1, LOC_Os06g02090.1, LOC…	GFP84236.1	XP_007216967.2, XP_007221286.2, XP_020409131.1, XP_020409201.1, XP_020409905.1, XP_020410092.1, XP_020410230.1, XP_020410235.1, XP_020410464.1, XP_020410569.1, XP_020410642.1, XP_020410952.1, XP_020411106.1, XP_020411107.1, XP_020411108.1, XP_020411270.1, XP_020411638.1, XP_020412162.1, XP_020412173.1, XP_020412545.1, XP_020412656.1, XP_020412787.1, XP_020412960.1, XP_020413418.1, XP_020413582.1,…		PGSC0003DMP400000530, PGSC0003DMP400004169, PGSC0003DMP400027840, PGSC0003DMP400028277, PGSC0003DMP400042170	SORBI_3001G332100, SORBI_3001G365266, SORBI_3001G365332, SORBI_3002G225500, SORBI_3003G186350, SORBI_3004G133201, SORBI_3005G126501, SORBI_3K044405	XP_021835369.1, XP_021835383.1, XP_021836807.1, XP_021837187.1, XP_021838311.1, XP_021839078.1, XP_021844833.1, XP_021844935.1, XP_021844936.1, XP_021844945.1, XP_021845403.1, XP_021845404.1, XP_021846171.1, XP_021846813.1, XP_021849310.1, XP_021849311.1, XP_021851187.1, XP_021851993.1, XP_021852662.1, XP_021853756.1, XP_021854346.1, XP_021854752.1, XP_021855585.1, XP_021856136.1, XP_021856221.1,…	StHeBC3_23806.1, StHeBC3_23806.2, StHeBC3_29886.1, StHeBC3_31032.1, StHeBC3_31032.2, StHeBC3_32246.1, StHeBC3_32290.2, StHeBC3_33232.1, StHeBC3_33255.1, StHeBC3_33255.2, StHeBC3_33255.3, StHeBC3_3443.12, StHeBC3_3443.2, StHeBC3_3443.4, StHeBC3_3443.6, StHeBC3_35219.1, StHeBC3_35219.2, StHeBC3_35631.1, StHeBC3_36376.1, StHeBC3_38425.1, StHeBC3_41284.1, StHeBC3_4151.1, StHeBC3_4151.2, StHeBC3_41602…	GER28561.1, GER34116.1, GER36414.1, GER41258.1, GER44462.1, GER46103.1, GER55012.1	XP_017970455.1, XP_017976536.1	TrVeBC3_16725.1, TrVeBC3_16725.2, TrVeBC3_16725.5, TrVeBC3_29955.1, TrVeBC3_29955.2, TrVeBC3_31752.1, TrVeBC3_38546.1, TrVeBC3_39865.1, TrVeBC3_40636.1, TrVeBC3_42054.1, TrVeBC3_43692.1, TrVeBC3_46665.1, TrVeBC3_47426.1	Zm00001eb082490, Zm00001eb098270, Zm00001eb162640, Zm00001eb384120
OG0000012	PSR88066.1, PSS09639.1, PSS09641.1, PSS28795.1	XP_011620630.1, XP_011622098.1, XP_011622943.1, XP_011624532.1, XP_011624546.1, XP_011627155.1, XP_011627341.1, XP_011629112.1, XP_020517477.1, XP_020518375.1, XP_020519196.1, XP_020519503.1, XP_020520761.1, XP_020524751.1, XP_020524752.1, XP_020524753.1, XP_020524754.1, XP_020525675.1, XP_020527689.1, XP_020528333.1, XP_020529422.1, XP_020531703.1, XP_020531706.1	PIA25668.1, PIA28380.1, PIA29459.1, PIA29519.1, PIA38022.1, PIA40946.1, PIA42475.1, PIA49927.1, PIA50561.1, PIA50562.1, PIA58824.1, PIA60800.1	AT1G43722.1, AT5G28730.1, AT5G28950.1, AT5G35695.1, AT5G41980.1	XP_010665806.1, XP_010667152.1, XP_010667407.1, XP_010670080.1, XP_010672382.2, XP_010672515.1, XP_010674315.1, XP_010675542.1, XP_010676397.2, XP_010676905.1, XP_010681624.1, XP_010684223.1, XP_010684719.1, XP_010687386.2, XP_010688807.1, XP_010689188.1, XP_010689629.1, XP_010691806.1, XP_010692449.1, XP_010693994.1, XP_010694415.1, XP_010695511.1, XP_010695903.1, XP_010696411.1, XP_019102784.1,…	XP_021901113.1, XP_021910629.1	XP_021714726.1, XP_021714727.1, XP_021714756.1, XP_021714971.1, XP_021715331.1, XP_021715361.1, XP_021716148.1, XP_021716490.1, XP_021716906.1, XP_021717266.1, XP_021717900.1, XP_021718209.1, XP_021718280.1, XP_021719318.1, XP_021719750.1, XP_021720019.1, XP_021721713.1, XP_021721714.1, XP_021721786.1, XP_021721845.1, XP_021722598.1, XP_021724095.1, XP_021724717.1, XP_021726567.1, XP_021726661.1,…	RWR71822.1, RWR71969.1, RWR72890.1, RWR73285.1, RWR74219.1, RWR74269.1, RWR75716.1, RWR75789.1, RWR76160.1, RWR76261.1, RWR76298.1, RWR76311.1, RWR77272.1, RWR77282.1, RWR78708.1, RWR80016.1, RWR80201.1, RWR80725.1, RWR83287.1, RWR83381.1, RWR83447.1, RWR83457.1, RWR83510.1, RWR83722.1, RWR83784.1, RWR84826.1, RWR85031.1, RWR85042.1, RWR86070.1, RWR86229.1, RWR86264.1, RWR86423.1, RWR86504.1, RWR…	c103628_g1, c11662_g1, c116896_g2, c119552_g2, c119586_g1, c120826_g1, c123787_g3, c123787_g4, c123787_g6, c124344_g4, c124947_g3, c127182_g1, c127233_g1, c132447_g1, c132920_g3, c132973_g3, c134312_g1, c136714_g2, c138552_g1, c152302_g1, c159247_g1, c162853_g1, c169751_g1, c178983_g1, c2141_g1, c25572_g1, c27433_g1, c3296_g1, c77728_g1, c81367_g1, c81897_g1, c81897_g2, c91895_g1, c91895_g2, c941…	XP_006466228.1, XP_006466229.1, XP_006466230.1, XP_006475440.1, XP_006478124.2, XP_006490790.1, XP_006490791.1, XP_006493601.1, XP_006493602.1, XP_015381675.1, XP_015381801.1, XP_015382224.1, XP_015384919.1, XP_015385699.1, XP_015385702.1, XP_015386462.1, XP_015388548.1, XP_024948205.1, XP_024948206.1, XP_024948207.1, XP_024948215.1, XP_024948216.1, XP_024950087.1, XP_024950272.1, XP_024950781.1,…	CDO98472.1, CDO99863.1, CDP01662.1, CDP03404.1, CDP04581.1, CDP04800.1, CDP05489.1, CDP05682.1, CDP06252.1, CDP07160.1, CDP08410.1, CDP09521.1, CDP09672.1, CDP11551.1, CDP11657.1, CDP14837.1, CDP15970.1, CDP16022.1, CDP16503.1, CDP17449.1, CDP17900.1, CDP17998.1, CDP18038.1, CDP18205.1, CDP19744.1, CDP19772.1, CDP19986.1	RAL44095.1, RAL54352.1	DCAR_005487	XP_003516333.1, XP_003523731.1, XP_003528986.1, XP_003533325.1, XP_003534058.1, XP_003538886.1, XP_006573332.2, XP_006573386.3, XP_006575001.4, XP_006575118.1, XP_006578588.2, XP_006582187.2, XP_006582711.2, XP_006583461.1, XP_006583462.1, XP_006583463.1, XP_006584454.1, XP_006585606.1, XP_006587396.1, XP_006587461.1, XP_006587463.3, XP_006588277.1, XP_006589056.1, XP_006589065.1, XP_006589220.3,…	XP_012434415.1, XP_012435351.1, XP_012435509.1, XP_012435577.1, XP_012436065.1, XP_012436447.1, XP_012437112.1, XP_012437145.1, XP_012437260.1, XP_012437459.1, XP_012437773.1, XP_012438731.1, XP_012438775.1, XP_012439680.1, XP_012440971.1, XP_012441143.1, XP_012441895.1, XP_012442001.1, XP_012442179.1, XP_012442247.1, XP_012442488.1, XP_012442490.1, XP_012446347.1, XP_012447631.1, XP_012447933.1,…	c106414_g1, c113704_g1, c119355_g7, c120826_g1, c120826_g3, c121501_g1, c123787_g6, c124947_g2, c126672_g1, c127233_g1, c128514_g2, c129815_g1, c136574_g3, c142259_g1, c150254_g1, c173551_g1, c60483_g2, c8838_g1, c94171_g1	PIM98388.1, PIM98738.1, PIM99082.1, PIN01432.1, PIN02346.1, PIN02449.1, PIN03629.1, PIN05333.1, PIN05507.1, PIN11284.1, PIN17032.1, PIN19193.1, PIN21271.1, PIN22772.1, PIN23542.1	XP_021969504.1, XP_021970870.2, XP_021973614.1, XP_021974313.2, XP_021974531.1, XP_021975052.1, XP_021975059.1, XP_021976456.1, XP_021978467.1, XP_021978756.1, XP_021978940.2, XP_021982424.1, XP_021986891.2, XP_021990077.1, XP_021990079.1, XP_021990214.1, XP_021992189.1, XP_021995428.2, XP_021995611.1, XP_021995612.2, XP_021995676.1, XP_021995811.1, XP_021997127.1, XP_021999536.1, XP_021999685.1,…	INIL00g19620.t1, INIL02g05553.t1, INIL02g10173.t1, INIL02g10417.t1, INIL04g40708.t2, INIL05g31977.t1, INIL06g29888.t1, INIL07g33386.t1, INIL08g36333.t1, INIL08g36333.t2, INIL09g30325.t1, INIL11g26801.t1, INIL11g29541.t1, INIL14g04050.t1, INIL14g06847.t1, INIL14g25889.t1	XP_013453618.2, XP_024625903.2, XP_024626605.2, XP_024626869.2, XP_024628231.1, XP_024628237.2, XP_024628265.2, XP_024628413.1, XP_024628900.1, XP_024628981.1, XP_024630906.2, XP_024630907.1, XP_024631424.2, XP_024631836.2, XP_024631893.1, XP_024631894.1, XP_024631907.2, XP_024631990.2, XP_024632075.1, XP_024632775.2, XP_024634373.2, XP_024634384.2, XP_024634430.2, XP_024634596.2, XP_024634813.1,…	Migut.E01618.1.p, Migut.E01618.2.p, Migut.F01383.1.p, Migut.L00099.1.p, Migut.O00952.1.p	XP_010241779.1, XP_010243750.1, XP_010244138.1, XP_010246538.1, XP_010248354.1, XP_010252991.1, XP_010266890.1, XP_010267411.1, XP_010272252.1, XP_010274186.1, XP_010274187.1, XP_010275329.1, XP_010275330.1, XP_010275331.1, XP_010275332.1, XP_010276161.1, XP_010276162.1, XP_010276163.1, XP_010277949.1, XP_010277950.1, XP_019051784.1, XP_019052121.1, XP_019052458.1, XP_019054096.1, XP_019054456.1,…	XP_019225341.1, XP_019228607.1, XP_019231230.1, XP_019232030.1, XP_019232315.1, XP_019236719.1, XP_019237508.1, XP_019237509.1, XP_019238923.1, XP_019239587.1, XP_019241949.1, XP_019242493.1, XP_019242602.1, XP_019248347.1, XP_019248629.1, XP_019250881.1, XP_019251009.1, XP_019251208.1, XP_019253905.1, XP_019253930.1, XP_019255348.1, XP_019256496.1, XP_019260029.1, XP_019262424.1, XP_019262841.1,…	XP_022841850.1, XP_022842566.1, XP_022843162.1, XP_022843629.1, XP_022843630.1, XP_022843631.1, XP_022843632.1, XP_022843633.1, XP_022843900.1, XP_022845273.1, XP_022845277.1, XP_022846363.1, XP_022847612.1, XP_022847636.1, XP_022848674.1, XP_022849781.1, XP_022851544.1, XP_022852066.1, XP_022852067.1, XP_022852068.1, XP_022852070.1, XP_022852071.1, XP_022852072.1, XP_022852713.1, XP_022852822.1,…	OrAeBC5_10404.1, OrAeBC5_14231.1, OrAeBC5_14231.2, OrAeBC5_14231.3, OrAeBC5_14231.4, OrAeBC5_14407.1, OrAeBC5_15613.1, OrAeBC5_15932.2, OrAeBC5_16234.2, OrAeBC5_16482.1, OrAeBC5_16996.11, OrAeBC5_16996.7, OrAeBC5_16996.8, OrAeBC5_17201.1, OrAeBC5_17201.2, OrAeBC5_17201.3, OrAeBC5_17201.4, OrAeBC5_17755.1, OrAeBC5_17755.11, OrAeBC5_17766.1, OrAeBC5_17766.2, OrAeBC5_17766.3, OrAeBC5_17766.4, OrAeBC…	ChrUn.fgenesh.mRNA.24, LOC_Os01g33990.1, LOC_Os01g36530.1, LOC_Os01g66930.2, LOC_Os02g13770.1, LOC_Os02g50805.1, LOC_Os02g53020.1, LOC_Os02g56830.1, LOC_Os03g17110.1, LOC_Os03g20140.1, LOC_Os03g41200.4, LOC_Os03g41200.5, LOC_Os03g41200.6, LOC_Os03g42464.1, LOC_Os04g03600.1, LOC_Os04g32890.1, LOC_Os04g34560.1, LOC_Os04g39530.1, LOC_Os04g47430.1, LOC_Os04g50050.1, LOC_Os05g02710.1, LOC_Os05g11820.1…	GFP81874.1, GFP82074.1, GFP82503.1, GFP83477.1, GFP83644.1, GFP83883.1, GFP85195.1, GFP85764.1, GFP86874.1, GFP87739.1, GFP88371.1, GFP88503.1, GFP89731.1, GFP90064.1, GFP91248.1, GFP92507.1, GFP93058.1, GFP94179.1, GFP94462.1, GFP94504.1, GFP94726.1, GFP94815.1, GFP95360.1, GFP95838.1, GFP96045.1, GFP96465.1, GFP96559.1, GFP97116.1, GFP97437.1, GFP97874.1, GFP98917.1, GFP98925.1, GFP99130.1, GFQ…	XP_007209227.1, XP_007227623.2, XP_020411653.1, XP_020412887.1, XP_020414626.1, XP_020414670.1, XP_020415446.1, XP_020417962.1, XP_020418242.1, XP_020418243.1, XP_020419135.1, XP_020419136.1, XP_020419156.1, XP_020419691.1, XP_020420437.1, XP_020421379.1, XP_020424557.1, XP_020424872.1, XP_020424873.1	XP_011071679.1, XP_011074269.1, XP_011080819.1, XP_011082198.1, XP_011098050.1, XP_011098053.1, XP_011100346.1, XP_011100998.1, XP_011101998.1, XP_020549275.1, XP_020550691.1, XP_020552471.1, XP_020552472.1, XP_020552582.1, XP_020552635.1, XP_020554391.1, XP_020555037.1, XP_020555038.1, XP_020555039.1, XP_020555040.1	PGSC0003DMP400002711, PGSC0003DMP400010015, PGSC0003DMP400016288, PGSC0003DMP400027931, PGSC0003DMP400042897, PGSC0003DMP400060582		XP_021835307.1, XP_021835715.1, XP_021835775.1, XP_021837817.1, XP_021838147.1, XP_021838297.1, XP_021838589.1, XP_021838835.1, XP_021839034.1, XP_021840548.1, XP_021841241.1, XP_021841261.1, XP_021841429.1, XP_021841672.1, XP_021848677.1, XP_021849964.1, XP_021850995.1, XP_021851124.1, XP_021851740.1, XP_021853305.1, XP_021853456.1, XP_021856120.1, XP_021856121.1, XP_021857118.1, XP_021857119.1,…	StHeBC3_16850.1, StHeBC3_17007.1, StHeBC3_17007.2, StHeBC3_17007.3, StHeBC3_21211.1, StHeBC3_21568.1, StHeBC3_21568.4, StHeBC3_21568.6, StHeBC3_21577.1, StHeBC3_21577.2, StHeBC3_21577.3, StHeBC3_22030.2, StHeBC3_22030.3, StHeBC3_22030.4, StHeBC3_22030.5, StHeBC3_22030.6, StHeBC3_22030.7, StHeBC3_22583.1, StHeBC3_27466.1, StHeBC3_29451.1, StHeBC3_29710.1, StHeBC3_29710.2, StHeBC3_33923.1, StHeBC3_…	GER32720.1, GER32850.1, GER39817.1, GER47305.1, GER47528.1, GER50750.1, GER52318.1, GER54124.1, GER57809.1	XP_017970222.1, XP_017970384.1, XP_017970459.1, XP_017972128.1, XP_017972129.1, XP_017972130.1, XP_017972131.1, XP_017974672.1, XP_017976759.1, XP_017978307.1, XP_017979552.1, XP_017979553.1, XP_017981016.1, XP_017982304.1, XP_017983964.1, XP_017984320.1, XP_017984524.1, XP_017985349.1	TrVeBC3_27900.1, TrVeBC3_27900.2, TrVeBC3_28108.1, TrVeBC3_31720.1, TrVeBC3_43071.1	Zm00001eb270320
OG0000013		XP_020522091.1			XP_010665997.1, XP_010666029.1, XP_010666080.1, XP_010666562.1, XP_010666672.1, XP_010666688.1, XP_010666803.1, XP_010666874.1, XP_010667355.1, XP_010667806.1, XP_010668050.1, XP_010668470.1, XP_010669021.1, XP_010669116.1, XP_010669123.1, XP_010669139.1, XP_010669175.1, XP_010669717.1, XP_010669968.1, XP_010669969.1, XP_010670071.1, XP_010674865.1, XP_010675354.1, XP_010677700.1, XP_010677843.1,…	XP_021888636.1, XP_021889973.1, XP_021896803.1, XP_021908910.1, XP_021911049.1	XP_021714972.1, XP_021716971.1, XP_021716972.1, XP_021717014.1, XP_021717443.1, XP_021717657.1, XP_021717665.1, XP_021717670.1, XP_021718000.1, XP_021719312.1, XP_021721214.1, XP_021721486.1, XP_021721537.1, XP_021721932.1, XP_021722473.1, XP_021722870.1, XP_021723921.1, XP_021723968.1, XP_021724701.1, XP_021725076.1, XP_021725083.1, XP_021725330.1, XP_021726352.1, XP_021727181.1, XP_021727223.1,…	RWR73276.1, RWR80163.1, RWR83641.1, RWR88646.1	c105047_g1, c108789_g1, c118319_g1, c121637_g2, c121637_g6, c123981_g1, c129924_g1, c138234_g3, c146540_g1, c157180_g1, c158123_g1, c163788_g1, c168553_g1, c182460_g1, c191372_g1, c197517_g1, c197835_g1, c198613_g1, c37074_g1, c39611_g1, c59658_g1, c70392_g1, c71968_g1, c88285_g1, c9710_g1, c97296_g1	XP_006493260.1, XP_015380593.1, XP_015381034.1, XP_015381174.1, XP_015381180.1, XP_015381188.1, XP_015381561.1, XP_015381711.1, XP_015381717.1, XP_015381895.1, XP_015381896.1, XP_015382713.1, XP_015382756.1, XP_015382959.1, XP_015382976.1, XP_015383065.1, XP_015383066.1, XP_015383386.1, XP_015383394.1, XP_015383403.1, XP_015383533.1, XP_015383536.1, XP_015383562.1, XP_015384868.1, XP_015384887.1,…				XP_006573951.1, XP_006573967.1, XP_006574056.1, XP_006574062.1, XP_006574090.1, XP_006574206.1, XP_006574255.1, XP_006574259.1, XP_006575891.1, XP_006575935.1, XP_006575954.1, XP_006576016.1, XP_006576047.1, XP_006577404.1, XP_006577496.1, XP_006577524.1, XP_006577630.1, XP_006577646.1, XP_006577660.1, XP_006579219.1, XP_006580669.1, XP_006580680.1, XP_006580719.1, XP_006580727.1, XP_006580775.1,…	XP_012435283.1, XP_012435319.1, XP_012435370.1, XP_012435453.1, XP_012435461.1, XP_012435485.1, XP_012436778.1, XP_012437121.1, XP_012437283.1, XP_012437502.1, XP_012437587.1, XP_012440164.1, XP_012441997.1, XP_012442186.1, XP_012442242.1, XP_012448622.1, XP_012448638.1, XP_012448665.1, XP_012448788.1, XP_012448811.1, XP_012448840.1, XP_012448841.1, XP_012448846.1, XP_012453395.1, XP_012453424.1,…	c102567_g1, c103268_g1, c106327_g1, c116400_g1, c118319_g2, c120842_g2, c120887_g1, c120887_g2, c124300_g1, c125000_g2, c126402_g1, c129924_g1, c130854_g3, c182381_g1, c184075_g1, c185496_g1, c194153_g1, c198613_g1, c51584_g1, c74310_g2	PIM98117.1, PIM99338.1, PIN00225.1, PIN00382.1, PIN11091.1, PIN18012.1, PIN19118.1, PIN19445.1, PIN20698.1, PIN27063.1	XP_021971317.1, XP_021971645.1, XP_021975446.1, XP_021979143.1, XP_021979601.1, XP_021980186.1, XP_021980187.1, XP_021980616.1, XP_021985339.1, XP_021985437.1, XP_021986398.1, XP_021986518.1, XP_021991040.1, XP_021991365.1, XP_021991525.1, XP_021991580.1, XP_021995207.1, XP_021995421.1, XP_021995620.1, XP_021996068.1, XP_021998433.1, XP_022003224.1, XP_022003516.1, XP_022003937.1, XP_022003950.1,…	INIL12g08551.t1, INIL13g15356.t1	XP_024626611.1, XP_024626614.1, XP_024630203.1, XP_024632812.1, XP_024634588.1, XP_024642112.1, XP_039682975.1, XP_039682981.1, XP_039683011.1, XP_039683825.1, XP_039683834.1, XP_039684971.1, XP_039687844.1, XP_039687866.1, XP_039687905.1, XP_039688590.1, XP_039688621.1, XP_039688633.1, XP_039688640.1, XP_039690611.1		XP_010241538.1, XP_010243178.1, XP_010243475.1, XP_010243667.1, XP_010243836.1, XP_010243912.1, XP_010244078.1, XP_010244115.1, XP_010244712.1, XP_010244714.1, XP_010245491.1, XP_010246155.1, XP_010246183.1, XP_010246432.1, XP_010246522.1, XP_010246634.1, XP_010246720.1, XP_010246777.1, XP_010247004.1, XP_010247294.1, XP_010247406.1, XP_010247438.1, XP_010247553.1, XP_010247573.1, XP_010247614.1,…	XP_019223843.1, XP_019223876.1, XP_019223984.1, XP_019224579.1, XP_019225109.1, XP_019225150.1, XP_019225446.1, XP_019225550.1, XP_019226043.1, XP_019226425.1, XP_019226721.1, XP_019227242.1, XP_019228094.1, XP_019228289.1, XP_019228479.1, XP_019228580.1, XP_019229120.1, XP_019229459.1, XP_019229540.1, XP_019229595.1, XP_019229945.1, XP_019230006.1, XP_019230410.1, XP_019230517.1, XP_019230864.1,…	XP_022841832.1, XP_022841845.1, XP_022841890.1, XP_022841946.1, XP_022841998.1, XP_022841999.1, XP_022842012.1, XP_022842052.1, XP_022843128.1, XP_022843190.1, XP_022843387.1, XP_022845233.1, XP_022845330.1, XP_022845337.1, XP_022846256.1, XP_022846301.1, XP_022846365.1, XP_022847560.1, XP_022847620.1, XP_022847624.1, XP_022848797.1, XP_022848824.1, XP_022849842.1, XP_022849860.1, XP_022850853.1,…	OrAeBC5_10027.10, OrAeBC5_10027.14, OrAeBC5_10027.16, OrAeBC5_10027.2, OrAeBC5_10027.24, OrAeBC5_10027.28, OrAeBC5_10027.29, OrAeBC5_10027.6, OrAeBC5_10027.8, OrAeBC5_10027.9, OrAeBC5_16412.1, OrAeBC5_16412.11, OrAeBC5_16412.12, OrAeBC5_16412.13, OrAeBC5_16412.4, OrAeBC5_16412.5, OrAeBC5_16412.7, OrAeBC5_16412.8, OrAeBC5_19150.5, OrAeBC5_19270.1, OrAeBC5_19270.2, OrAeBC5_20745.10, OrAeBC5_22759.7…	LOC_Os01g31000.1, LOC_Os01g35620.1, LOC_Os02g24060.1, LOC_Os02g25340.1, LOC_Os05g18170.1, LOC_Os07g17830.1, LOC_Os08g14520.1, LOC_Os08g19040.1, LOC_Os09g01006.1, LOC_Os09g06340.1, LOC_Os10g23870.1, LOC_Os12g13260.1, LOC_Os12g34410.1		XP_020409498.1, XP_020411081.1, XP_020415512.1, XP_020415527.1, XP_020415553.1, XP_020415610.1, XP_020417895.1, XP_020417920.1, XP_020417981.1, XP_020419929.1, XP_020420306.1, XP_020420399.1, XP_020421297.1, XP_020421356.1, XP_020421364.1, XP_020423750.1, XP_020423839.1, XP_020424519.1, XP_020425758.1, XP_020426537.1, XP_020426544.1	XP_011071753.1, XP_011087002.1	PGSC0003DMP400057394, PGSC0003DMP400057771, PGSC0003DMP400058158, PGSC0003DMP400066054, PGSC0003DMP400067049	SORBI_3007G091301	XP_021836190.1, XP_021836340.1, XP_021836453.1, XP_021836462.1, XP_021836876.1, XP_021836880.1, XP_021838483.1, XP_021839361.1, XP_021839527.1, XP_021839803.1, XP_021839995.1, XP_021840919.1, XP_021840951.1, XP_021841013.1, XP_021841247.1, XP_021841250.1, XP_021841251.1, XP_021841318.1, XP_021841381.1, XP_021843569.1, XP_021844835.1, XP_021844983.1, XP_021845226.1, XP_021846426.1, XP_021848032.1,…	StHeBC3_17570.1, StHeBC3_17570.2, StHeBC3_20521.24, StHeBC3_22962.16, StHeBC3_22962.3, StHeBC3_22962.4, StHeBC3_22962.7, StHeBC3_28841.1, StHeBC3_28841.2, StHeBC3_29410.1, StHeBC3_30867.5, StHeBC3_31636.2, StHeBC3_31636.3, StHeBC3_31636.4, StHeBC3_32769.2, StHeBC3_32769.3, StHeBC3_32769.4, StHeBC3_32896.1, StHeBC3_32896.2, StHeBC3_32896.4, StHeBC3_32896.5, StHeBC3_32896.6, StHeBC3_34319.1, StHeBC…	GER39563.1, GER41313.1, GER44325.1, GER51584.1	XP_017970387.1, XP_017970393.1, XP_017970413.1, XP_017970434.1, XP_017970437.1, XP_017970443.1, XP_017970446.1, XP_017970452.1, XP_017970469.1, XP_017972503.1, XP_017972511.1, XP_017972516.1, XP_017972523.1, XP_017972529.1, XP_017972532.1, XP_017972541.1, XP_017972866.1, XP_017973030.1, XP_017973072.1, XP_017973115.1, XP_017973225.1, XP_017973257.1, XP_017973298.1, XP_017973542.1, XP_017974459.1,…	TrVeBC3_16533.11, TrVeBC3_16533.2, TrVeBC3_16533.4, TrVeBC3_16533.5, TrVeBC3_16533.7, TrVeBC3_18018.11, TrVeBC3_18018.13, TrVeBC3_18018.14, TrVeBC3_20236.4, TrVeBC3_23472.3, TrVeBC3_23472.4, TrVeBC3_24917.2, TrVeBC3_24917.3, TrVeBC3_24917.4, TrVeBC3_24917.8, TrVeBC3_26276.1, TrVeBC3_26276.12, TrVeBC3_26276.15, TrVeBC3_26276.19, TrVeBC3_26276.2, TrVeBC3_26276.21, TrVeBC3_26276.3, TrVeBC3_26276.8, …
OG0000014		XP_020527968.1		ATMG00810.1	XP_010677850.1, XP_010684978.1, XP_019102591.1, XP_019102693.1, XP_019102778.1, XP_019102800.1, XP_019102951.1, XP_019102957.1, XP_019103172.1, XP_019103180.1, XP_019103223.1, XP_019103277.1, XP_019103296.1, XP_019103343.1, XP_019103357.1, XP_019103432.1, XP_019103669.1, XP_019103717.1, XP_019103738.1, XP_019103865.1, XP_019104789.1, XP_019104802.1, XP_019104809.1, XP_019104859.1, XP_019104892.1,…	XP_021907431.1	XP_021713913.1, XP_021717653.1, XP_021717830.1, XP_021717883.1, XP_021717923.1, XP_021718914.1, XP_021719308.1, XP_021720007.1, XP_021721680.1, XP_021722992.1, XP_021723952.1, XP_021724878.1, XP_021725051.1, XP_021727210.1, XP_021727699.1, XP_021728072.1, XP_021728361.1, XP_021728436.1, XP_021729398.1, XP_021729722.1, XP_021729919.1, XP_021730418.1, XP_021730485.1, XP_021732052.1, XP_021732110.1,…	RWR73428.1, RWR75576.1, RWR76373.1, RWR95068.1, RWR97672.1	c102578_g1, c104790_g1, c109349_g1, c112467_g1, c113499_g3, c117603_g1, c118511_g2, c120429_g1, c122704_g1, c125453_g5, c125475_g3, c127031_g7, c129035_g2, c130309_g2, c130623_g3, c130623_g5, c130623_g7, c131239_g1, c132305_g1, c132305_g2, c132577_g2, c132577_g5, c132577_g6, c133541_g1, c134428_g3, c134428_g5, c134540_g4, c137368_g3, c139959_g3, c139959_g4, c151548_g1, c154597_g1, c156379_g1, c15…	XP_015389764.1				XP_006595215.1, XP_006598570.1, XP_006603141.1, XP_006603294.1, XP_006603484.1, XP_014627149.1, XP_014629723.1, XP_014633920.1, XP_025980453.1, XP_025981670.1, XP_025981683.1, XP_025982681.1, XP_025982722.1, XP_025984537.1, XP_025985189.1, XP_040860846.1, XP_040863470.1, XP_040869489.1, XP_040873003.1, XP_040873004.1	XP_012435588.1, XP_012468679.1, XP_012468789.1, XP_012472396.1, XP_012477633.1, XP_012482829.1, XP_012482935.1, XP_012490702.1, XP_012491075.1	c115548_g1, c116210_g2, c122920_g8, c127031_g2, c127112_g1, c127167_g3, c128275_g1, c130309_g1, c131239_g2, c132214_g2, c132305_g1, c133302_g1, c133302_g6, c134428_g2, c137383_g1, c137383_g2, c137383_g4, c137383_g6, c137405_g1, c138081_g1, c138173_g1, c138173_g2, c139494_g5, c140052_g1, c153880_g1, c164357_g1, c182037_g1, c183882_g1, c187323_g1, c193112_g1, c202169_g1, c206570_g1, c25972_g1, c401…		XP_021971245.1, XP_021971418.1, XP_021971430.1, XP_021971467.1, XP_021971679.1, XP_021971955.1, XP_021971970.1, XP_021972077.1, XP_021974946.1, XP_021975038.1, XP_021975221.1, XP_021975552.1, XP_021977737.1, XP_021979082.1, XP_021979131.1, XP_021979508.1, XP_021979971.1, XP_021979972.2, XP_021980057.1, XP_021980120.1, XP_021980138.1, XP_021980689.1, XP_021980833.1, XP_021980841.1, XP_021984773.1,…	INIL03g30787.t1, INIL08g30668.t1, INIL09g26371.t1, INIL14g04277.t1, INIL15g29354.t1	XP_024628173.1, XP_024628755.1, XP_024630874.1, XP_024634590.1, XP_039686352.1, XP_039690650.1		XP_010253004.1, XP_019051493.1, XP_019051557.1, XP_019051637.1, XP_019051759.1, XP_019051905.1, XP_019051912.1, XP_019051921.1, XP_019051956.1, XP_019051984.1, XP_019051990.1, XP_019052063.1, XP_019052125.1, XP_019052175.1, XP_019052468.1, XP_019052677.1, XP_019053099.1, XP_019053342.1, XP_019053481.1, XP_019053562.1, XP_019053932.1, XP_019054091.1, XP_019054242.1, XP_019054291.1, XP_019054537.1,…	XP_019227754.1, XP_019228021.1, XP_019229121.1, XP_019229322.1, XP_019231431.1, XP_019233685.1, XP_019236613.1, XP_019237382.1, XP_019238136.1, XP_019239147.1, XP_019239816.1, XP_019240552.1, XP_019241460.1, XP_019241541.1, XP_019242132.1, XP_019242595.1, XP_019242820.1, XP_019244481.1, XP_019246487.1, XP_019246536.1, XP_019248551.1, XP_019248772.1, XP_019250891.1, XP_019250985.1, XP_019251183.1,…	XP_022847687.1, XP_022848859.1, XP_022851744.1, XP_022854707.1, XP_022855787.1, XP_022856112.1, XP_022856574.1, XP_022860440.1, XP_022862580.1, XP_022865509.1, XP_022866310.1, XP_022866816.1, XP_022867831.1, XP_022868610.1, XP_022869192.1, XP_022870711.1, XP_022871003.1, XP_022871554.1, XP_022872319.1, XP_022872894.1, XP_022874172.1, XP_022874276.1, XP_022877077.1, XP_022880630.1, XP_022880708.1,…	OrAeBC5_10463.21, OrAeBC5_11208.2, OrAeBC5_11208.3, OrAeBC5_12651.2, OrAeBC5_12651.3, OrAeBC5_12651.4, OrAeBC5_13360.13, OrAeBC5_13360.23, OrAeBC5_13360.26, OrAeBC5_13360.32, OrAeBC5_13360.43, OrAeBC5_13360.9, OrAeBC5_13402.4, OrAeBC5_13402.5, OrAeBC5_13480.1, OrAeBC5_13480.2, OrAeBC5_13727.4, OrAeBC5_13727.6, OrAeBC5_14103.3, OrAeBC5_14294.19, OrAeBC5_14294.3, OrAeBC5_14294.4, OrAeBC5_15208.1, O…	LOC_Os01g05370.1, LOC_Os01g11140.1, LOC_Os01g53170.1, LOC_Os01g54290.1, LOC_Os01g65290.1, LOC_Os01g67800.1, LOC_Os02g04070.1, LOC_Os02g06140.1, LOC_Os02g16080.1, LOC_Os02g30350.1, LOC_Os02g32300.1, LOC_Os03g14410.1, LOC_Os03g20080.1, LOC_Os03g20490.1, LOC_Os03g30720.1, LOC_Os03g30730.1, LOC_Os03g36684.1, LOC_Os04g21100.1, LOC_Os04g29250.1, LOC_Os04g34650.1, LOC_Os04g38200.1, LOC_Os04g49790.1, LOC…	GFP84907.1, GFP94834.1, GFQ01000.1, GFQ03541.1	XP_020409162.1, XP_020409534.1, XP_020411082.1, XP_020411466.1, XP_020412069.1, XP_020412842.1, XP_020413003.1, XP_020414805.1, XP_020415445.1, XP_020416477.1, XP_020421238.1, XP_020422709.1, XP_020424442.1, XP_020424465.1, XP_020424503.1, XP_020424590.1, XP_020426492.1, XP_020426522.1		PGSC0003DMP400002304, PGSC0003DMP400010769, PGSC0003DMP400032800, PGSC0003DMP400037850, PGSC0003DMP400037984, PGSC0003DMP400052324		XP_021835705.1, XP_021836520.1, XP_021837097.1, XP_021837601.1, XP_021837772.1, XP_021837811.1, XP_021837925.1, XP_021838193.1, XP_021839202.1, XP_021839291.1, XP_021839372.1, XP_021839419.1, XP_021839528.1, XP_021840342.1, XP_021840666.1, XP_021840673.1, XP_021840719.1, XP_021840936.1, XP_021840950.1, XP_021840956.1, XP_021841029.1, XP_021841093.1, XP_021841220.1, XP_021841249.1, XP_021841253.1,…	StHeBC3_26235.1, StHeBC3_27961.1, StHeBC3_28137.1, StHeBC3_29653.2, StHeBC3_29653.3, StHeBC3_29653.4, StHeBC3_29653.5, StHeBC3_29653.6, StHeBC3_34425.1, StHeBC3_34872.1, StHeBC3_35799.1, StHeBC3_36237.1, StHeBC3_38962.1, StHeBC3_42330.1, StHeBC3_44624.1, StHeBC3_45157.1, StHeBC3_45452.1, StHeBC3_46140.1, StHeBC3_47486.1, StHeBC3_49372.1, StHeBC3_49736.1, StHeBC3_49736.2, StHeBC3_51214.1, StHeBC3_…	GER25170.1, GER32133.1, GER40919.1	XP_017982353.1	TrVeBC3_10011.1, TrVeBC3_10011.2, TrVeBC3_10011.30, TrVeBC3_10011.4, TrVeBC3_10011.5, TrVeBC3_14183.1, TrVeBC3_16458.1, TrVeBC3_17670.10, TrVeBC3_17670.3, TrVeBC3_18682.2, TrVeBC3_19773.1, TrVeBC3_19773.2, TrVeBC3_20578.1, TrVeBC3_20787.14, TrVeBC3_20787.15, TrVeBC3_20787.5, TrVeBC3_20787.9, TrVeBC3_23865.1, TrVeBC3_23990.1, TrVeBC3_23990.2, TrVeBC3_24187.1, TrVeBC3_24187.10, TrVeBC3_24187.11, Tr…
OG0000015				ATMG00750.1	XP_010665610.1, XP_010666000.1, XP_010666015.1, XP_010666408.1, XP_010666735.1, XP_010666801.1, XP_010667230.1, XP_010667927.1, XP_010668332.1, XP_010668401.1, XP_010668424.1, XP_010669111.1, XP_010669119.1, XP_010669126.1, XP_010669142.1, XP_010669191.1, XP_010669716.1, XP_010670073.1, XP_010676046.1, XP_010677965.1, XP_010678361.1, XP_010681456.1, XP_010681477.1, XP_010681668.1, XP_010681947.1,…		XP_021713458.1, XP_021713489.1, XP_021713696.1, XP_021714892.1, XP_021715073.1, XP_021715115.1, XP_021715274.1, XP_021715412.1, XP_021716892.1, XP_021717655.1, XP_021717671.1, XP_021717771.1, XP_021717822.1, XP_021718094.1, XP_021718793.1, XP_021718795.1, XP_021718866.1, XP_021718876.1, XP_021719075.1, XP_021719322.1, XP_021719354.1, XP_021719378.1, XP_021719446.1, XP_021719618.1, XP_021719630.1,…	RWR81296.1, RWR93453.1	c109729_g1, c110014_g1, c110828_g1, c123797_g3, c131044_g7, c132065_g2, c139259_g3, c140400_g1, c140431_g1, c142057_g1, c142125_g1, c149565_g1, c157626_g1, c166619_g1, c171031_g1, c173635_g1, c18034_g1, c190815_g1, c193776_g1, c196871_g1, c22001_g1, c54627_g1, c56903_g1, c61663_g1, c62478_g1, c7187_g1, c75560_g1, c82903_g1, c84525_g1, c88039_g1, c88062_g1, c95301_g1, c97552_g1	XP_015382269.1, XP_015382272.1, XP_015382969.1, XP_015382983.1, XP_015384888.1, XP_015385664.1, XP_015385739.1, XP_015385789.1, XP_015385897.1, XP_015387880.1, XP_015387892.1, XP_015388565.1, XP_015388569.1, XP_015389614.2, XP_015389927.1, XP_024949349.1, XP_024949493.1, XP_024949702.1, XP_024949720.1, XP_024950755.1, XP_024950756.1, XP_024950792.1, XP_024953606.1, XP_024953781.1, XP_024953849.1,…				XP_006573988.1, XP_006574205.1, XP_006575883.1, XP_006575892.1, XP_006575945.1, XP_006575991.1, XP_006577471.1, XP_006577489.1, XP_006577553.2, XP_006579135.1, XP_006579143.1, XP_006579188.1, XP_006579248.1, XP_006580715.1, XP_006580718.1, XP_006580740.1, XP_006580749.1, XP_006580786.1, XP_006580793.1, XP_006582573.1, XP_006582611.1, XP_006582642.1, XP_006582643.1, XP_006584219.1, XP_006584237.1,…	XP_012435281.1, XP_012435336.1, XP_012436396.1, XP_012436504.1, XP_012436896.1, XP_012437200.1, XP_012437258.1, XP_012439498.1, XP_012439660.1, XP_012441969.1, XP_012442122.1, XP_012442177.1, XP_012442229.1, XP_012442243.1, XP_012448579.1, XP_012448635.1, XP_012448713.1, XP_012448781.1, XP_012448845.1, XP_012448861.1, XP_012453493.1, XP_012458194.1, XP_012458223.1, XP_012458290.1, XP_012461397.1,…	c100002_g1, c106588_g1, c111379_g1, c118223_g1, c121633_g1, c121633_g2, c124212_g1, c12620_g1, c128697_g1, c128697_g2, c130399_g1, c130399_g2, c131044_g6, c131199_g2, c131199_g3, c131589_g1, c133823_g1, c135812_g1, c137157_g2, c139259_g3, c139660_g1, c139660_g3, c140400_g1, c140415_g1, c140431_g1, c140827_g1, c152403_g1, c178956_g1, c204062_g1, c206211_g1, c207974_g1, c33850_g1, c36366_g1, c45136…	PIM97104.1, PIM99624.1, PIN00391.1, PIN00392.1, PIN01465.1, PIN02820.1, PIN04128.1, PIN05685.1, PIN06782.1, PIN09949.1, PIN14191.1, PIN15656.1, PIN17627.1, PIN18677.1, PIN20696.1, PIN20750.1, PIN22251.1, PIN25369.1, PIN25659.1	XP_021971631.1, XP_021971821.1, XP_021974844.1, XP_021984992.1, XP_021985913.1, XP_021986094.1, XP_021986181.1, XP_021986202.1, XP_021986261.1, XP_021991358.1, XP_021991618.1, XP_021992065.1, XP_021992311.1, XP_021993315.1, XP_021995211.1, XP_021995555.1, XP_021995767.1, XP_021996038.1, XP_021996255.1, XP_021997288.1, XP_022000392.2, XP_022001259.1, XP_022003045.1, XP_022003315.1, XP_022003344.1,…	INIL02g10464.t1, INIL04g19301.t1, INIL05g02823.t1	XP_024634744.1, XP_039683035.1, XP_039683802.1, XP_039683860.1, XP_039684993.1, XP_039684997.1, XP_039686931.1, XP_039686947.1, XP_039686963.1, XP_039687008.1		XP_010244949.1, XP_010245045.1, XP_010245801.1, XP_010246159.1, XP_010246646.1, XP_010247800.1, XP_010248054.1, XP_010248063.1, XP_010248081.1, XP_010248133.1, XP_010248143.1, XP_010264133.1, XP_010272336.1, XP_019052031.1, XP_019052092.1, XP_019052105.1, XP_019052176.1, XP_019055448.1	XP_019223528.1, XP_019224730.1, XP_019226042.1, XP_019226298.1, XP_019226911.1, XP_019227149.1, XP_019227469.1, XP_019227616.1, XP_019227660.1, XP_019227911.1, XP_019228452.1, XP_019228519.1, XP_019229748.1, XP_019230066.1, XP_019230127.1, XP_019230398.1, XP_019230800.1, XP_019231247.1, XP_019231497.1, XP_019233590.1, XP_019233725.1, XP_019234222.1, XP_019234954.1, XP_019235428.1, XP_019235600.1,…	XP_022841844.1, XP_022841909.1, XP_022841982.1, XP_022842008.1, XP_022842010.1, XP_022842050.1, XP_022842933.1, XP_022843097.1, XP_022843242.1, XP_022843288.1, XP_022843336.1, XP_022843362.1, XP_022845251.1, XP_022845258.1, XP_022846193.1, XP_022846254.1, XP_022846279.1, XP_022846304.1, XP_022846391.1, XP_022846491.1, XP_022847484.1, XP_022849014.1, XP_022849858.1, XP_022849929.1, XP_022849930.1,…	OrAeBC5_10856.1, OrAeBC5_14799.3, OrAeBC5_14799.7, OrAeBC5_18616.11, OrAeBC5_21462.1, OrAeBC5_21934.1, OrAeBC5_22852.1, OrAeBC5_23915.1, OrAeBC5_23915.10, OrAeBC5_23915.11, OrAeBC5_23915.2, OrAeBC5_23915.3, OrAeBC5_23915.6, OrAeBC5_23915.7, OrAeBC5_23968.1, OrAeBC5_24643.1, OrAeBC5_25572.1, OrAeBC5_26099.1, OrAeBC5_28361.1, OrAeBC5_28361.2, OrAeBC5_32071.1, OrAeBC5_32071.2, OrAeBC5_33218.1, OrAeB…	LOC_Os01g23320.1, LOC_Os01g31380.1, LOC_Os01g31390.1, LOC_Os01g32030.1, LOC_Os01g33120.1, LOC_Os02g19570.1, LOC_Os02g22340.1, LOC_Os02g22360.1, LOC_Os02g22690.1, LOC_Os02g23824.1, LOC_Os02g23825.1, LOC_Os02g24900.1, LOC_Os02g24910.1, LOC_Os02g24990.1, LOC_Os03g05940.1, LOC_Os03g33000.1, LOC_Os03g33310.1, LOC_Os03g41790.1, LOC_Os04g06320.1, LOC_Os04g06330.1, LOC_Os04g07960.1, LOC_Os04g14060.1, LOC…	GFP82586.1	XP_020409874.1, XP_020411231.1, XP_020412795.1, XP_020413951.1, XP_020424473.1, XP_020424498.1, XP_020426539.1	XP_020549774.1	PGSC0003DMP400002051, PGSC0003DMP400021359, PGSC0003DMP400069211		XP_021834982.1, XP_021835177.1, XP_021835300.1, XP_021835497.1, XP_021835625.1, XP_021835923.1, XP_021836124.1, XP_021836416.1, XP_021836461.1, XP_021837068.1, XP_021837622.1, XP_021838464.1, XP_021838671.1, XP_021839658.1, XP_021840698.1, XP_021844982.1, XP_021845357.1, XP_021845398.1, XP_021846128.1, XP_021846489.1, XP_021847995.1, XP_021849700.1, XP_021850146.1, XP_021850147.1, XP_021850193.1,…	StHeBC3_20521.1, StHeBC3_20521.11, StHeBC3_20521.13, StHeBC3_20521.15, StHeBC3_20521.28, StHeBC3_20521.6, StHeBC3_20521.7, StHeBC3_20521.8, StHeBC3_24385.10, StHeBC3_24385.14, StHeBC3_24385.15, StHeBC3_24385.17, StHeBC3_24385.19, StHeBC3_24385.20, StHeBC3_24385.9, StHeBC3_29324.1, StHeBC3_29324.2, StHeBC3_29324.3, StHeBC3_29324.4, StHeBC3_30849.1, StHeBC3_30849.2, StHeBC3_30849.3, StHeBC3_30849.5…	GER42984.1	XP_017970373.1, XP_017970390.1, XP_017973205.1, XP_017974477.1, XP_017976400.1, XP_017978266.1, XP_017982315.1	TrVeBC3_12753.1, TrVeBC3_16533.3, TrVeBC3_16533.6, TrVeBC3_16533.8, TrVeBC3_16533.9, TrVeBC3_17680.1, TrVeBC3_17849.1, TrVeBC3_18780.1, TrVeBC3_18780.10, TrVeBC3_18780.12, TrVeBC3_18780.13, TrVeBC3_18780.16, TrVeBC3_18780.17, TrVeBC3_18780.18, TrVeBC3_18780.2, TrVeBC3_18780.3, TrVeBC3_18780.4, TrVeBC3_18780.9, TrVeBC3_19634.1, TrVeBC3_19634.12, TrVeBC3_19634.2, TrVeBC3_19634.9, TrVeBC3_22745.1, T…
OG0000016	PSR82222.1, PSR88102.1, PSR91028.1, PSR98311.1, PSS06210.1, PSS06211.1, PSS06212.1, PSS19054.1, PSS19055.1, PSS19074.1, PSS19075.1, PSS19076.1, PSS19099.1, PSS28891.1, PSS29087.1, PSS29088.1, PSS29089.1, PSS29090.1, PSS29093.1, PSS33561.1, PSS33562.1, PSS33564.1, PSS33569.1, PSS34874.1	XP_006833445.1, XP_006857775.3, XP_006857779.1, XP_011622104.2, XP_020520273.1, XP_020522653.1, XP_020528916.1, XP_020531291.1	PIA24749.1, PIA25304.1, PIA25307.1, PIA25308.1, PIA25309.1, PIA25310.1, PIA25375.1, PIA27406.1, PIA29033.1, PIA30003.1, PIA30006.1, PIA30007.1, PIA30483.1, PIA30590.1, PIA30592.1, PIA30593.1, PIA30594.1, PIA30597.1, PIA31328.1, PIA32826.1, PIA33968.1, PIA34014.1, PIA34017.1, PIA35141.1, PIA38241.1, PIA50697.1, PIA55302.1, PIA55304.1, PIA62972.1, PIA62973.1, PIA62974.1	AT1G10920.1, AT1G10920.2, AT1G50180.1, AT1G53350.1, AT1G58390.1, AT1G58400.1, AT1G58410.1, AT1G58602.1, AT1G58602.2, AT1G58807.1, AT1G58807.2, AT1G58848.1, AT1G58848.2, AT1G59124.1, AT1G59218.1, AT1G59218.2, AT1G59620.1, AT1G59780.1, AT3G46530.1, AT3G46710.1, AT3G46730.1, AT5G35450.1, AT5G43470.1, AT5G43470.2, AT5G48620.1	XP_010669409.1, XP_010669410.1, XP_010671185.1, XP_010671186.1, XP_010671190.1, XP_010671191.1, XP_010675309.1, XP_010677240.1, XP_010677242.1, XP_010677304.1, XP_010683501.1, XP_010683502.1, XP_010683503.1, XP_010691816.1, XP_019103203.1, XP_019103847.1, XP_019103985.1, XP_019105074.1	XP_021893874.1, XP_021893876.1, XP_021904509.1	XP_021713701.1, XP_021713702.1, XP_021713703.1, XP_021713707.1, XP_021715199.1, XP_021715200.1, XP_021715201.1, XP_021725752.1, XP_021725912.1, XP_021725913.1, XP_021727474.1, XP_021727918.1, XP_021738766.1, XP_021752968.1, XP_021753441.1, XP_021753614.1, XP_021762325.1, XP_021762344.1, XP_021763707.1, XP_021764801.1	RWR75239.1, RWR75240.1, RWR75241.1, RWR75985.1, RWR76922.1, RWR76923.1, RWR76925.1, RWR76926.1, RWR76927.1, RWR76928.1, RWR76929.1, RWR76930.1, RWR76931.1, RWR76933.1, RWR76934.1, RWR76935.1, RWR76953.1, RWR84250.1, RWR84251.1, RWR84252.1, RWR84255.1, RWR84257.1, RWR84258.1, RWR84259.1, RWR84273.1, RWR84274.1, RWR84276.1, RWR84277.1, RWR84278.1, RWR84279.1, RWR84281.1, RWR84282.1, RWR84283.1, RWR…	c104013_g1, c122688_g1, c136118_g1, c137456_g1, c140117_g1, c168421_g1, c205764_g1, c207458_g1	XP_006470643.1, XP_006470645.1, XP_006487403.1, XP_015381509.1, XP_015383326.1, XP_024950205.1	CDO98498.1, CDO98579.1, CDO98580.1, CDO99133.1, CDO99149.1, CDO99152.1, CDO99154.1, CDO99256.1, CDO99264.1, CDO99266.1, CDO99311.1, CDO99314.1, CDO99401.1, CDP00589.1, CDP00590.1, CDP00592.1, CDP00691.1, CDP00692.1, CDP00736.1, CDP00737.1, CDP05557.1, CDP05558.1, CDP06283.1, CDP06302.1, CDP07961.1, CDP07963.1, CDP08031.1, CDP08032.1, CDP08033.1, CDP10112.1, CDP10114.1, CDP10115.1, CDP10116.1, CDP…	RAL48793.1	DCAR_003581, DCAR_003582, DCAR_004830, DCAR_004841, DCAR_004842, DCAR_004843, DCAR_004844, DCAR_004845, DCAR_004846, DCAR_004853, DCAR_004872, DCAR_004876, DCAR_004877, DCAR_004879, DCAR_004880, DCAR_004952, DCAR_004969, DCAR_004970, DCAR_004971, DCAR_004973, DCAR_004975, DCAR_004976, DCAR_004978, DCAR_004980, DCAR_004981, DCAR_004982, DCAR_004985, DCAR_004987, DCAR_004988, DCAR_005172, DCAR_0058…	NP_001237442.1, NP_001237924.1, XP_003517205.1, XP_003537613.1, XP_006585845.1, XP_006591996.1, XP_006596935.1, XP_006601748.1, XP_006602948.1, XP_006602949.1, XP_006602950.1, XP_006603027.1, XP_014622020.1, XP_025982698.1, XP_025983444.2, XP_040867521.1, XP_040874346.1, XP_040874347.1, XP_040874348.1, XP_040874349.1	XP_012434519.1, XP_012434520.1, XP_012434521.1, XP_012434522.1, XP_012434523.1, XP_012434524.1, XP_012434525.1, XP_012434528.1, XP_012434597.1, XP_012434614.1, XP_012434615.1, XP_012448033.1, XP_012452991.1, XP_012452993.1, XP_012454082.1, XP_012454083.1, XP_012454084.1, XP_012454085.1, XP_012454086.1, XP_012454087.1, XP_012454091.1, XP_012458160.1, XP_012458165.1, XP_012458168.1, XP_012466152.1,…	c109822_g1, c116973_g2, c125513_g7, c137533_g1, c138018_g1, c139422_g3, c83155_g1, c94497_g1, c95352_g1	PIM98158.1, PIN00218.1, PIN00322.1, PIN02665.1, PIN02942.1, PIN03385.1, PIN04260.1, PIN04261.1, PIN05831.1, PIN06171.1, PIN06172.1, PIN06449.1, PIN07588.1, PIN07592.1, PIN08450.1, PIN08451.1, PIN08807.1, PIN10518.1, PIN10519.1, PIN14873.1, PIN14882.1, PIN16034.1, PIN16035.1, PIN16903.1, PIN17541.1, PIN17910.1, PIN17913.1, PIN17914.1, PIN17972.1, PIN17988.1, PIN17991.1, PIN18787.1, PIN19957.1, PIN…	XP_021977440.1, XP_021977441.1, XP_021977442.1, XP_021977519.1, XP_021990362.1, XP_021992299.1, XP_021994954.1, XP_021998281.1, XP_022000513.1, XP_022005913.1, XP_022005915.1, XP_022005917.2, XP_022008248.1, XP_022008251.2, XP_022012212.1, XP_022019548.1, XP_022020613.1, XP_022020615.1, XP_022020616.1, XP_022021189.1, XP_022022066.1, XP_022022138.1, XP_022022516.1, XP_022023152.1, XP_022024059.1,…	INIL00g22653.t1, INIL02g10635.t1, INIL02g10636.t1, INIL02g10637.t1, INIL02g16442.t1, INIL02g16444.t1, INIL03g22491.t1, INIL05g02732.t1, INIL05g02799.t1, INIL07g34443.t1, INIL07g34477.t1, INIL07g39176.t1, INIL08g31021.t1, INIL08g31022.t1, INIL10g28999.t1, INIL10g29000.t1, INIL11g16133.t1, INIL12g08425.t1, INIL12g08560.t1	XP_003595124.1, XP_013447653.1, XP_013456488.2, XP_024626311.1, XP_024640416.1	Migut.D01174.1.p, Migut.D01304.1.p, Migut.D01304.2.p, Migut.D01308.1.p, Migut.D01308.2.p, Migut.D01309.1.p, Migut.D01500.1.p, Migut.D01544.1.p, Migut.D01716.1.p, Migut.D01769.1.p, Migut.D01771.1.p, Migut.D01924.1.p, Migut.D02009.1.p, Migut.D02027.1.p, Migut.D02027.2.p, Migut.D02028.1.p, Migut.D02047.1.p, Migut.E00320.1.p, Migut.E00320.2.p, Migut.E00320.3.p, Migut.E00499.1.p, Migut.E00947.1.p, Mig…	XP_010245031.1, XP_010245032.1, XP_010250086.1, XP_010256251.1, XP_010256268.1, XP_010256293.1, XP_010258825.1, XP_010265610.1, XP_010272913.1, XP_010276943.1, XP_010276944.1, XP_019051626.1, XP_019055338.1, XP_019055745.1	XP_019226039.1, XP_019229988.1, XP_019234761.1, XP_019236320.1, XP_019236380.1, XP_019236382.1, XP_019237639.1, XP_019237644.1, XP_019239686.1, XP_019244386.1, XP_019245563.1, XP_019245611.1, XP_019245699.1, XP_019245982.1, XP_019245986.1, XP_019249364.1, XP_019249940.1, XP_019255701.1, XP_019255702.1, XP_019255789.1, XP_019255791.1, XP_019255792.1, XP_019256053.1, XP_019256355.1, XP_019256382.1,…	XP_022841625.1, XP_022841626.1, XP_022841637.1, XP_022841638.1, XP_022841781.1, XP_022841782.1, XP_022841783.1, XP_022841784.1, XP_022842039.1, XP_022845056.1, XP_022845059.1, XP_022845230.1, XP_022846577.1, XP_022846578.1, XP_022846849.1, XP_022846850.1, XP_022849926.1, XP_022849927.1, XP_022850204.1, XP_022850206.1, XP_022852180.1, XP_022852194.1, XP_022852195.1, XP_022852196.1, XP_022852940.1,…	OrAeBC5_11429.7, OrAeBC5_12015.1, OrAeBC5_12015.15, OrAeBC5_12015.3, OrAeBC5_12015.4, OrAeBC5_12015.5, OrAeBC5_12015.6, OrAeBC5_12015.7, OrAeBC5_12015.8, OrAeBC5_12015.9, OrAeBC5_12519.1, OrAeBC5_14866.3, OrAeBC5_16182.1, OrAeBC5_16182.2, OrAeBC5_16182.6, OrAeBC5_17266.2, OrAeBC5_20433.1, OrAeBC5_21367.1, OrAeBC5_21471.1, OrAeBC5_25795.1, OrAeBC5_27365.1, OrAeBC5_29941.1, OrAeBC5_45885.1, OrAeBC5…	LOC_Os03g50150.1, LOC_Os09g19280.1, LOC_Os10g10360.1, LOC_Os10g10360.2, LOC_Os10g10360.3, LOC_Os10g10360.4, LOC_Os11g41540.1, LOC_Os11g41540.2, LOC_Os11g41540.3, LOC_Os11g41540.4, LOC_Os12g32590.1	GFP80135.1, GFP80206.1, GFP82781.1, GFP82785.1, GFP83394.1, GFP83585.1, GFP83586.1, GFP85048.1, GFP86244.1, GFP86574.1, GFP87994.1, GFP88433.1, GFP89222.1, GFP89344.1, GFP90323.1, GFP90324.1, GFP90422.1, GFP90632.1, GFP92372.1, GFP92377.1, GFP92469.1, GFP92957.1, GFP93210.1, GFP93648.1, GFP93650.1, GFP94952.1, GFP96613.1, GFQ02079.1, GFQ02274.1, GFQ02279.1, GFQ02742.1, GFQ02744.1, GFQ02745.1, GFQ…	XP_007200226.1, XP_007219564.1, XP_007219638.1, XP_007220449.1, XP_007221897.1, XP_007224705.1, XP_007225326.1, XP_007226231.1, XP_007226298.1, XP_007226750.1, XP_007226755.2, XP_007226786.1, XP_020410055.1, XP_020410056.1, XP_020410057.1, XP_020410236.1, XP_020410559.1, XP_020410655.1, XP_020410656.1, XP_020410657.1, XP_020410712.1, XP_020411321.1, XP_020413591.1, XP_020414150.1, XP_020414957.1,…	XP_011070550.1, XP_011070551.1, XP_011070688.1, XP_011070823.1, XP_011071841.1, XP_011071868.1, XP_011071970.1, XP_011072005.1, XP_011072127.1, XP_011072128.1, XP_011072129.1, XP_011072130.1, XP_011072132.1, XP_011072133.2, XP_011072135.1, XP_011072136.1, XP_011072137.1, XP_011072138.1, XP_011072143.1, XP_011072146.1, XP_011072159.2, XP_011072179.1, XP_011072189.1, XP_011072192.1, XP_011072557.1,…	PGSC0003DMP400008670, PGSC0003DMP400008671, PGSC0003DMP400011559, PGSC0003DMP400011561, PGSC0003DMP400012047, PGSC0003DMP400012048, PGSC0003DMP400012049, PGSC0003DMP400013228, PGSC0003DMP400013229, PGSC0003DMP400013230, PGSC0003DMP400013231, PGSC0003DMP400013246, PGSC0003DMP400014564, PGSC0003DMP400014565, PGSC0003DMP400018753, PGSC0003DMP400018754, PGSC0003DMP400018755, PGSC0003DMP400018756, PGS…	SORBI_3006G223601	XP_021836269.1, XP_021847711.1, XP_021848067.1, XP_021857947.1, XP_021858620.1, XP_021858945.1, XP_021858953.1, XP_021858961.1, XP_021863674.1, XP_021863852.1, XP_021863859.1	StHeBC3_10913.1, StHeBC3_10913.8, StHeBC3_10913.9, StHeBC3_11465.1, StHeBC3_11465.2, StHeBC3_11465.3, StHeBC3_12538.1, StHeBC3_16616.1, StHeBC3_16616.4, StHeBC3_1729.1, StHeBC3_1729.4, StHeBC3_1729.6, StHeBC3_1729.7, StHeBC3_18088.1, StHeBC3_18663.1, StHeBC3_20072.1, StHeBC3_20220.1, StHeBC3_20220.2, StHeBC3_2078.1, StHeBC3_21418.1, StHeBC3_21418.2, StHeBC3_21418.3, StHeBC3_21734.1, StHeBC3_21734…	GER27065.1, GER27091.1, GER28386.1, GER28775.1, GER29871.1, GER31044.1, GER34153.1, GER34155.1, GER34174.1, GER34181.1, GER34182.1, GER34205.1, GER39179.1, GER40422.1, GER40884.1, GER41943.1, GER42932.1, GER42973.1, GER43006.1, GER44067.1, GER44586.1, GER44590.1, GER44739.1, GER46323.1, GER46326.1, GER46453.1, GER48490.1, GER48493.1, GER48513.1, GER49666.1, GER51175.1, GER52525.1, GER52646.1, GER…	XP_007021578.2, XP_007032836.1, XP_007038246.1, XP_007041953.2, XP_007046809.2, XP_017971216.1, XP_017971217.1, XP_017971218.1, XP_017971219.1, XP_017972197.1, XP_017973544.1, XP_017973978.1, XP_017973979.1, XP_017973980.1, XP_017974755.1, XP_017979983.1, XP_017979984.1, XP_017979985.1, XP_017984061.1, XP_017984173.1, XP_017984175.1, XP_017984201.1, XP_017984248.1, XP_017984377.1, XP_017984875.1,…	TrVeBC3_11092.1, TrVeBC3_11092.10, TrVeBC3_11092.11, TrVeBC3_11092.13, TrVeBC3_11092.2, TrVeBC3_11092.23, TrVeBC3_11092.3, TrVeBC3_11092.4, TrVeBC3_11092.5, TrVeBC3_11092.6, TrVeBC3_11092.7, TrVeBC3_11092.9, TrVeBC3_12121.13, TrVeBC3_12121.16, TrVeBC3_12121.20, TrVeBC3_14093.1, TrVeBC3_14300.1, TrVeBC3_14300.11, TrVeBC3_14300.2, TrVeBC3_14300.3, TrVeBC3_14300.4, TrVeBC3_14300.8, TrVeBC3_14300.9, …	Zm00001eb378630
OG0000017		XP_006829055.2, XP_006849479.2, XP_011627093.1, XP_020517723.1	PIA28820.1, PIA28821.1, PIA60523.1		XP_010665590.1, XP_010665655.1, XP_010666014.1, XP_010666761.1, XP_010666985.1, XP_010666989.1, XP_010667431.1, XP_010667496.1, XP_010667686.1, XP_010668266.1, XP_010668476.1, XP_010668946.2, XP_010668947.2, XP_010669068.1, XP_010669080.1, XP_010669090.2, XP_010669709.1, XP_010669876.1, XP_010669926.1, XP_010669927.1, XP_010670246.1, XP_010670254.1, XP_010670402.1, XP_010672561.1, XP_010672828.1,…		XP_021714748.1, XP_021714772.1, XP_021714957.1, XP_021715010.1, XP_021715161.1, XP_021715986.1, XP_021715987.1, XP_021716535.1, XP_021716628.1, XP_021716948.1, XP_021716949.1, XP_021717026.1, XP_021718776.1, XP_021718906.1, XP_021719090.1, XP_021719093.1, XP_021719382.1, XP_021720273.1, XP_021720577.1, XP_021721002.1, XP_021721011.1, XP_021721031.1, XP_021721048.1, XP_021721078.1, XP_021721321.1,…		c102882_g1, c103319_g1, c105893_g1, c106400_g1, c107396_g2, c108056_g1, c108611_g1, c111539_g1, c113634_g1, c113695_g2, c117511_g1, c122280_g1, c123324_g1, c123324_g2, c126038_g1, c128143_g1, c130574_g2, c132010_g2, c134448_g2, c136880_g2, c137014_g4, c139091_g2, c139244_g4, c141555_g1, c141800_g1, c142769_g1, c145639_g1, c146360_g1, c146529_g1, c147512_g1, c152116_g1, c152465_g1, c152554_g1, c15…	XP_006492610.1, XP_015380886.1, XP_015381743.1, XP_015382268.1, XP_015382388.1, XP_015383493.1, XP_015383576.1, XP_015383712.1, XP_015384403.1, XP_015384796.1, XP_015384874.1, XP_015384876.1, XP_015384963.1, XP_015385911.1, XP_015386560.1, XP_015386640.1, XP_015388563.2, XP_015388570.1, XP_015389196.1, XP_015389975.1, XP_015389977.1, XP_024949047.1, XP_024949949.1, XP_024950492.1, XP_024950721.1,…	CDP14588.1, CDP16977.1, CDP18356.1, CDP18361.1			XP_006573433.1, XP_006575940.2, XP_006577569.1, XP_006579070.1, XP_006579889.3, XP_006580013.3, XP_006582496.1, XP_006584245.1, XP_006591642.2, XP_006593117.2, XP_006596763.2, XP_006599333.2, XP_006603876.1, XP_006606638.2, XP_006606642.1, XP_014617092.1, XP_014617570.2, XP_014623931.1, XP_014623932.2, XP_014624365.1, XP_014625195.2, XP_014627391.1, XP_014627938.1, XP_014629709.1, XP_014629811.1,…	XP_012434514.1, XP_012435527.1, XP_012435777.1, XP_012435895.1, XP_012437939.1, XP_012439087.1, XP_012439366.1, XP_012440277.1, XP_012440473.1, XP_012442073.1, XP_012452975.1, XP_012453531.1, XP_012457464.1, XP_012457528.1, XP_012461346.1, XP_012464035.1, XP_012465018.1, XP_012467384.1, XP_012467385.1, XP_012467843.1, XP_012469017.1, XP_012470969.1, XP_012472321.1, XP_012472491.1, XP_012472639.1,…	c105893_g1, c111539_g1, c12021_g1, c126148_g1, c127380_g2, c129017_g3, c130574_g2, c131855_g3, c132010_g2, c132358_g1, c133786_g4, c133786_g5, c136069_g1, c137779_g5, c140515_g1, c149729_g1, c149844_g1, c167901_g1, c172714_g1, c174210_g1, c174608_g1, c177625_g1, c179389_g1, c183205_g1, c189248_g1, c195217_g1, c198470_g1, c199888_g1, c27873_g1, c28981_g1, c33841_g1, c36170_g1, c42517_g1, c48987_g1…	PIN10173.1, PIN13867.1, PIN24524.1	XP_021969827.1, XP_021972061.1, XP_021974673.1, XP_021974677.1, XP_021974954.1, XP_021974955.1, XP_021975385.1, XP_021979257.1, XP_021979648.1, XP_021979897.1, XP_021984919.1, XP_021985267.1, XP_021985304.1, XP_021986016.1, XP_021986212.1, XP_021986494.1, XP_021986896.1, XP_021990818.1, XP_021990827.1, XP_021991031.1, XP_021991933.1, XP_021992060.1, XP_021993413.1, XP_021994351.1, XP_021995384.1,…	INIL00g22654.t1, INIL01g20262.t1, INIL01g36612.t1, INIL02g11645.t1, INIL02g11645.t2, INIL02g31605.t1, INIL04g18634.t1, INIL04g37174.t1, INIL05g02110.t1, INIL05g21770.t1, INIL05g24035.t1, INIL05g28796.t1, INIL05g31764.t1, INIL06g06456.t1, INIL09g35906.t1, INIL10g13084.t2, INIL15g04295.t1, INIL15g28010.t1	XP_024625501.1, XP_024626018.1, XP_024626618.1, XP_024626804.2, XP_024626872.1, XP_024628056.2, XP_024628168.1, XP_024628305.1, XP_024628341.2, XP_024628754.1, XP_024628791.1, XP_024628907.2, XP_024631885.2, XP_024632587.1, XP_024632749.2, XP_024632832.1, XP_024634467.1, XP_024634512.1, XP_024635590.2, XP_024636294.1, XP_024636474.1, XP_024637602.1, XP_024637702.2, XP_024641596.2, XP_039682969.1,…		XP_010240841.1, XP_010246535.1, XP_010248473.1, XP_010260236.1, XP_010260238.1, XP_010260239.1, XP_010260240.1, XP_010260905.1, XP_010277175.1	XP_019223383.1, XP_019226438.1, XP_019227792.1, XP_019228082.1, XP_019228305.1, XP_019228933.1, XP_019229515.1, XP_019231892.1, XP_019233228.1, XP_019234107.1, XP_019234777.1, XP_019235595.1, XP_019236079.1, XP_019236917.1, XP_019236986.1, XP_019237197.1, XP_019237339.1, XP_019237729.1, XP_019237793.1, XP_019238510.1, XP_019239086.1, XP_019239985.1, XP_019240445.1, XP_019240468.1, XP_019240829.1,…	XP_022843153.1, XP_022843154.1, XP_022843156.1, XP_022845262.1, XP_022846188.1, XP_022847652.1, XP_022848165.1, XP_022849772.1, XP_022849870.1, XP_022849913.1, XP_022850523.1, XP_022850584.1, XP_022851077.1, XP_022851566.1, XP_022851924.1, XP_022852585.1, XP_022853146.1, XP_022853496.1, XP_022854823.1, XP_022855345.1, XP_022855639.1, XP_022857103.1, XP_022857355.1, XP_022857525.1, XP_022858231.1,…	OrAeBC5_18695.7, OrAeBC5_19581.1, OrAeBC5_21240.17, OrAeBC5_21527.1, OrAeBC5_23265.1, OrAeBC5_25198.1, OrAeBC5_25198.2, OrAeBC5_26855.2, OrAeBC5_27072.1, OrAeBC5_29381.1, OrAeBC5_35735.1, OrAeBC5_35735.2, OrAeBC5_37814.1, OrAeBC5_39964.1, OrAeBC5_40036.1, OrAeBC5_40304.1, OrAeBC5_40519.1, OrAeBC5_40875.1, OrAeBC5_41363.1, OrAeBC5_43233.1, OrAeBC5_46388.1, OrAeBC5_47026.1, OrAeBC5_47521.2, OrAeBC5…	LOC_Os01g22730.1, LOC_Os01g28400.1, LOC_Os01g35960.1, LOC_Os01g41580.1, LOC_Os01g41590.1, LOC_Os01g68990.1, LOC_Os02g17550.1, LOC_Os02g21540.1, LOC_Os02g26630.1, LOC_Os02g27420.1, LOC_Os02g29440.1, LOC_Os02g30530.1, LOC_Os03g16718.1, LOC_Os03g20200.1, LOC_Os03g20890.1, LOC_Os03g35840.1, LOC_Os03g41570.1, LOC_Os03g44590.1, LOC_Os03g61850.1, LOC_Os04g09990.1, LOC_Os04g17190.1, LOC_Os04g25300.1, LOC…	GFP81698.1	XP_007227226.2, XP_020410029.1, XP_020410864.1, XP_020411286.1, XP_020411762.1, XP_020412157.1, XP_020412738.1, XP_020412739.1, XP_020412807.1, XP_020412858.1, XP_020412961.1, XP_020413352.1, XP_020413915.1, XP_020414799.1, XP_020417204.1, XP_020417876.1, XP_020417930.1, XP_020418012.1, XP_020418448.1, XP_020418449.1, XP_020419098.1, XP_020419099.1, XP_020419537.1, XP_020421390.1, XP_020421399.1,…	XP_011070155.1, XP_011072625.1, XP_011078638.1, XP_011079201.1, XP_011081407.1, XP_011082265.1, XP_011083912.1, XP_011093261.1, XP_011098393.1, XP_011102208.1, XP_020546947.1, XP_020547262.1, XP_020549562.1, XP_020549718.1	PGSC0003DMP400002144, PGSC0003DMP400004133, PGSC0003DMP400007489, PGSC0003DMP400023113, PGSC0003DMP400026230, PGSC0003DMP400031804, PGSC0003DMP400032149, PGSC0003DMP400050293, PGSC0003DMP400050294, PGSC0003DMP400068056, PGSC0003DMP400068515	SORBI_3004G172000	XP_021835639.1, XP_021835740.1, XP_021835741.1, XP_021836193.1, XP_021836319.1, XP_021836347.1, XP_021836767.1, XP_021837241.1, XP_021837696.1, XP_021838047.1, XP_021838251.1, XP_021838346.1, XP_021838402.1, XP_021838796.1, XP_021838903.1, XP_021839577.1, XP_021839578.1, XP_021839579.1, XP_021839580.1, XP_021839581.1, XP_021839582.1, XP_021839583.1, XP_021839734.1, XP_021840583.1, XP_021840816.1,…	StHeBC3_15356.2, StHeBC3_15356.3, StHeBC3_15356.7, StHeBC3_15356.8, StHeBC3_16261.1, StHeBC3_16261.2, StHeBC3_22104.2, StHeBC3_22887.2, StHeBC3_22887.3, StHeBC3_23252.1, StHeBC3_23252.11, StHeBC3_23252.2, StHeBC3_23252.3, StHeBC3_23252.4, StHeBC3_23252.5, StHeBC3_23252.9, StHeBC3_23424.1, StHeBC3_28793.1, StHeBC3_28793.2, StHeBC3_28793.3, StHeBC3_28793.4, StHeBC3_28856.1, StHeBC3_28890.1, StHeBC3…	GER31068.1, GER36314.1, GER39837.1, GER42594.1, GER44541.1, GER44656.1, GER56909.1	XP_017976379.1, XP_017985394.1	TrVeBC3_22736.1, TrVeBC3_22736.2, TrVeBC3_23194.1, TrVeBC3_28744.1, TrVeBC3_28744.2, TrVeBC3_28846.1, TrVeBC3_28846.2, TrVeBC3_33160.1, TrVeBC3_33160.2, TrVeBC3_34141.1, TrVeBC3_34141.2, TrVeBC3_35482.1, TrVeBC3_35989.1, TrVeBC3_37818.1, TrVeBC3_39621.1, TrVeBC3_40309.1, TrVeBC3_40690.1, TrVeBC3_42504.1, TrVeBC3_45381.1, TrVeBC3_46503.1, TrVeBC3_47097.1
OG0000018	PSR82861.1, PSR88296.1, PSR91139.1, PSS04442.1, PSS11938.1, PSS13435.1, PSS13436.1, PSS16389.1, PSS16390.1, PSS17643.1, PSS17644.1, PSS28808.1, PSS32306.1, PSS33587.1, PSS33589.1, PSS33592.1, PSS34254.1, PSS34255.1, PSS34256.1, PSS34257.1, PSS35038.1, PSS35039.1	XP_006840801.2, XP_006842380.2, XP_020517395.1, XP_020517396.1, XP_020520740.1, XP_020520741.1, XP_020521653.1	PIA29379.1, PIA32614.1, PIA33368.1, PIA33369.1, PIA33371.1, PIA33372.1, PIA33373.1, PIA33374.1, PIA33375.1, PIA33388.1, PIA35957.1, PIA35962.1, PIA35991.1, PIA35992.1, PIA35993.1, PIA35994.1, PIA36034.1, PIA36037.1, PIA36038.1, PIA36039.1, PIA36040.1, PIA51569.1, PIA51570.1, PIA64501.1, PIA64502.1	AT1G66910.1, AT1G66920.1, AT1G66920.2, AT1G66930.1, AT1G66940.1, AT1G67000.1, AT1G70250.1, AT4G18250.1, AT5G38240.1, AT5G38250.1, AT5G38260.1, AT5G38280.1	XP_010672807.2, XP_010674312.1, XP_010674313.2, XP_010693395.1	XP_021888282.1, XP_021888283.1, XP_021888318.1, XP_021896825.1, XP_021896826.1, XP_021896828.1, XP_021896829.1, XP_021896830.1	XP_021734704.1, XP_021734707.1, XP_021734708.1, XP_021734822.1, XP_021753286.1, XP_021753298.1, XP_021753347.1, XP_021753354.1, XP_021755000.1, XP_021755072.1, XP_021755084.1, XP_021755085.1, XP_021755086.1, XP_021755088.1, XP_021763597.1, XP_021763598.1, XP_021763599.1, XP_021763601.1, XP_021763602.1, XP_021763616.1, XP_021771737.1, XP_021771740.1, XP_021772675.1, XP_021772676.1, XP_021772677.1,…	RWR72233.1, RWR72234.1, RWR72235.1, RWR72236.1, RWR72239.1, RWR72242.1, RWR76437.1, RWR76438.1, RWR76439.1, RWR82048.1, RWR82056.1, RWR82066.1, RWR82068.1, RWR82069.1, RWR82070.1, RWR82071.1, RWR82073.1, RWR82074.1, RWR82075.1, RWR83704.1, RWR83705.1, RWR83707.1, RWR83709.1, RWR83710.1, RWR83711.1, RWR83712.1, RWR83713.1, RWR83714.1, RWR83715.1, RWR83716.1, RWR83717.1, RWR83719.1, RWR83720.1, RWR…	c153401_g1, c162790_g1	XP_006468729.1, XP_006468743.1, XP_006468744.1, XP_006468773.1, XP_006468775.2, XP_006469097.2, XP_006477787.1, XP_006477790.1, XP_006482223.1, XP_006482224.2, XP_015382757.1, XP_015387006.1, XP_015388043.1, XP_015388061.1, XP_015388062.1, XP_015388063.1, XP_024950629.1, XP_024950630.1, XP_024950631.1, XP_024950632.1, XP_024950633.1, XP_024950634.1, XP_024950636.1, XP_024955724.1, XP_024955727.1	CDO98413.1, CDO98414.1, CDO98415.1, CDP00655.1, CDP02754.1, CDP02755.1, CDP02761.1, CDP05078.1, CDP05079.1, CDP12527.1, CDP12530.1, CDP12533.1, CDP12534.1, CDP12535.1, CDP12536.1, CDP12537.1, CDP12538.1, CDP12539.1, CDP12540.1, CDP12541.1, CDP12542.1, CDP12762.1, CDP12764.1, CDP15083.1, CDP15084.1, CDP16122.1, CDP17830.1, CDP17831.1, CDP17835.1, CDP17838.1, CDP20206.1, CDP20207.1, CDP20496.1, CDP…	RAL50606.1, RAL50607.1, RAL50608.1, RAL50609.1	DCAR_004501, DCAR_004575, DCAR_004576, DCAR_007990, DCAR_007991, DCAR_007992, DCAR_007993, DCAR_007999, DCAR_008000, DCAR_008001, DCAR_008002, DCAR_008003, DCAR_008004, DCAR_009117, DCAR_009118, DCAR_011361, DCAR_014293, DCAR_014295, DCAR_014296, DCAR_014298, DCAR_015147, DCAR_015149, DCAR_015150, DCAR_019649, DCAR_019650, DCAR_024596, DCAR_024597, DCAR_024598, DCAR_024858, DCAR_024860, DCAR_0248…	NP_001237957.1, NP_001238112.1, NP_001238646.1, XP_003520047.1, XP_003524368.1, XP_003530026.1, XP_003530030.2, XP_003532513.1, XP_003535924.2, XP_003542135.2, XP_003543974.2, XP_003544058.1, XP_003549300.1, XP_003549304.1, XP_003555056.1, XP_006576001.2, XP_006583412.1, XP_006583413.1, XP_006583415.1, XP_006583417.1, XP_006583418.1, XP_006583419.1, XP_006583420.1, XP_006583421.1, XP_006583423.2,…	XP_012434616.1, XP_012434623.1, XP_012434624.1, XP_012447542.1, XP_012447576.1, XP_012447577.1, XP_012447771.1, XP_012452793.1, XP_012454026.1, XP_012454034.1, XP_012454219.1, XP_012454229.1, XP_012454236.1, XP_012454243.1, XP_012454253.1, XP_012454274.1, XP_012454284.1, XP_012455165.1, XP_012455194.1, XP_012455681.1, XP_012455690.1, XP_012460417.1, XP_012460994.1, XP_012460995.1, XP_012465601.1,…	c108628_g1, c111494_g1, c119411_g1, c124286_g1, c130370_g1, c132229_g1, c133009_g1, c135051_g2, c173682_g1, c21621_g1, c44623_g1, c87655_g1	PIM99916.1, PIM99917.1, PIM99918.1, PIN01637.1, PIN01638.1, PIN01639.1, PIN02965.1, PIN02966.1, PIN02967.1, PIN02968.1, PIN02969.1, PIN03331.1, PIN03332.1, PIN03333.1, PIN03334.1, PIN03448.1, PIN04375.1, PIN04376.1, PIN04377.1, PIN05318.1, PIN05319.1, PIN05320.1, PIN05923.1, PIN07249.1, PIN08504.1, PIN08505.1, PIN08506.1, PIN09146.1, PIN10094.1, PIN12104.1, PIN12708.1, PIN13376.1, PIN14768.1, PIN…	XP_021992635.1, XP_021992676.1, XP_021993064.2, XP_022011790.1, XP_022011791.2, XP_022014146.2, XP_022022442.1, XP_022022444.2, XP_022023425.1, XP_022024368.2, XP_022024566.1, XP_022036230.1, XP_022036232.1, XP_022037028.2, XP_035833530.1, XP_035833531.1, XP_035839713.1, XP_035839714.1, XP_035839715.1, XP_035839716.1, XP_035839717.1, XP_035839718.1, XP_035839719.1, XP_035842194.1, XP_035844705.1	INIL02g05742.t1, INIL02g05750.t1, INIL02g14121.t1, INIL02g14123.t1, INIL09g36168.t1, INIL11g19024.t1, INIL11g19051.t1, INIL11g19053.t1, INIL11g19055.t1, INIL11g19056.t1, INIL11g19060.t1, INIL11g19061.t1, INIL11g19062.t1, INIL11g26585.t1, INIL11g26586.t1, INIL11g26587.t1, INIL11g26588.t1, INIL11g26589.t1, INIL11g26590.t1, INIL11g26591.t1, INIL11g26593.t1, INIL12g21799.t1	XP_003589626.1, XP_003589630.2, XP_003589651.1, XP_003592613.4, XP_003592625.2, XP_003624333.2, XP_003624353.1, XP_003624359.3, XP_003624367.3, XP_003630883.1, XP_013452091.2, XP_013452958.2, XP_013452961.3, XP_013452962.1, XP_013452968.2, XP_013452988.2, XP_013452990.2, XP_013452996.2, XP_013466262.2, XP_013466263.3, XP_013466271.1, XP_013466276.1, XP_013466277.2, XP_013466280.2, XP_013466288.1,…	Migut.C00055.1.p, Migut.C00057.1.p, Migut.C00058.1.p, Migut.E00863.1.p, Migut.E00864.1.p, Migut.E00866.1.p, Migut.E00867.1.p, Migut.E00868.1.p, Migut.E00869.1.p, Migut.E00872.1.p, Migut.E00873.1.p, Migut.E00874.1.p, Migut.E00875.1.p, Migut.E00876.1.p, Migut.E00877.1.p, Migut.E00878.1.p, Migut.E00879.1.p, Migut.E00898.1.p, Migut.E00899.1.p, Migut.E01187.1.p, Migut.E01188.1.p, Migut.E01609.1.p, Mig…	XP_010247812.1, XP_010247815.1, XP_010247816.1, XP_010252909.1, XP_010256512.2, XP_010259266.1, XP_010264690.1, XP_010264702.1, XP_010264709.1, XP_010265057.1, XP_010265072.1, XP_010265924.1, XP_010267957.1, XP_010275238.1, XP_010275239.1, XP_010275347.1, XP_010275348.2, XP_010279326.1, XP_010279392.1, XP_019052113.1, XP_019052115.1, XP_019052117.1, XP_019054239.1, XP_019055471.1	XP_019230604.1, XP_019237771.1, XP_019237772.1, XP_019243426.1, XP_019243427.1, XP_019243428.1, XP_019243429.1, XP_019243430.1, XP_019244406.1, XP_019251458.1, XP_019251467.1, XP_019251667.1, XP_019251674.1, XP_019251686.1, XP_019256790.1, XP_019256791.1, XP_019257638.1	XP_022843202.1, XP_022844094.1, XP_022844095.1, XP_022844096.1, XP_022844097.1, XP_022844098.1, XP_022844099.1, XP_022844101.1, XP_022846219.1, XP_022846220.1, XP_022846446.1, XP_022846613.1, XP_022846615.1, XP_022846675.1, XP_022846679.1, XP_022854370.1, XP_022856028.1, XP_022860661.1, XP_022860662.1, XP_022868943.1, XP_022869872.1, XP_022871260.1, XP_022871262.1, XP_022871269.1, XP_022871679.1,…	OrAeBC5_10555.1, OrAeBC5_10555.2, OrAeBC5_10555.6, OrAeBC5_12060.1, OrAeBC5_12268.1, OrAeBC5_12290.1, OrAeBC5_12290.2, OrAeBC5_12371.10, OrAeBC5_12371.3, OrAeBC5_16998.1, OrAeBC5_16998.2, OrAeBC5_16998.3, OrAeBC5_17145.4, OrAeBC5_46253.1, OrAeBC5_54291.1, OrAeBC5_7441.3, OrAeBC5_7441.4	LOC_Os01g02290.1, LOC_Os01g02290.2, LOC_Os01g02300.1, LOC_Os01g02320.1, LOC_Os01g02350.1, LOC_Os01g02360.1, LOC_Os01g02370.1, LOC_Os01g02390.1, LOC_Os01g02390.2, LOC_Os01g02400.1, LOC_Os01g02400.2, LOC_Os01g02400.3, LOC_Os01g02420.1, LOC_Os01g02430.1, LOC_Os01g02440.1, LOC_Os01g02460.1, LOC_Os01g02550.1, LOC_Os01g02560.1, LOC_Os01g02570.1, LOC_Os01g02580.1, LOC_Os01g02590.1, LOC_Os01g02600.1, LOC…	GFP85123.1, GFP85124.1, GFP85125.1, GFP85323.1, GFP85325.1, GFP85326.1, GFP85333.1, GFP85372.1, GFP91294.1, GFP91304.1, GFP91305.1, GFP91306.1, GFP91889.1, GFP91890.1, GFP91891.1, GFP96990.1, GFQ00075.1, GFQ00076.1	XP_007214876.1, XP_007219161.2, XP_007219915.2, XP_007220183.2, XP_007222355.2, XP_020410353.1, XP_020411491.1, XP_020411492.1, XP_020412215.1, XP_020412274.1, XP_020412520.1, XP_020412521.1, XP_020412618.1, XP_020412619.1, XP_020412620.1, XP_020412621.1, XP_020412622.1, XP_020412623.1, XP_020412814.1, XP_020412885.1, XP_020412893.1, XP_020412894.1, XP_020413052.1, XP_020413324.1, XP_020413325.1,…	XP_011070618.2, XP_011071254.1, XP_011071484.1, XP_011076438.2, XP_011076449.2, XP_011084499.1, XP_011084500.2, XP_011084503.1, XP_011097224.2, XP_011100114.1, XP_020547497.1, XP_020547498.1, XP_020547499.1, XP_020549270.1, XP_020550181.1, XP_020551801.1, XP_020554313.1, XP_020554719.1, XP_020554720.1, XP_020554793.1	PGSC0003DMP400002296, PGSC0003DMP400008037, PGSC0003DMP400008038, PGSC0003DMP400010165, PGSC0003DMP400010170, PGSC0003DMP400010663, PGSC0003DMP400015985, PGSC0003DMP400016043, PGSC0003DMP400016044, PGSC0003DMP400016045, PGSC0003DMP400016046, PGSC0003DMP400016047, PGSC0003DMP400016048, PGSC0003DMP400018540, PGSC0003DMP400018541, PGSC0003DMP400018542, PGSC0003DMP400018579, PGSC0003DMP400018582, PGS…	SORBI_3003G079400, SORBI_3003G079600, SORBI_3003G079700, SORBI_3003G079800, SORBI_3003G079900, SORBI_3003G080000, SORBI_3003G080100, SORBI_3003G080700, SORBI_3003G080900, SORBI_3003G082401, SORBI_3003G096400, SORBI_3003G096500, SORBI_3003G096750, SORBI_3003G096900, SORBI_3003G097100, SORBI_3003G097200, SORBI_3003G192400, SORBI_3003G192600, SORBI_3003G263001, SORBI_3003G263300, SORBI_3003G263400, …	XP_021861471.1, XP_021862679.1, XP_021862689.1, XP_021867095.1, XP_021867097.1	StHeBC3_13548.6, StHeBC3_16668.1, StHeBC3_17003.1, StHeBC3_17003.2, StHeBC3_17149.1, StHeBC3_2634.1, StHeBC3_2634.2, StHeBC3_28159.1, StHeBC3_28159.2, StHeBC3_31312.1, StHeBC3_34710.3, StHeBC3_34710.4, StHeBC3_34710.5, StHeBC3_34710.6, StHeBC3_5374.1, StHeBC3_7867.1, StHeBC3_8257.1, StHeBC3_8257.2, StHeBC3_8257.3, StHeBC3_8257.4, StHeBC3_8271.3	GER26870.1, GER26871.1, GER35580.1, GER42061.1, GER42063.1, GER46399.1, GER46402.1, GER46404.1, GER46405.1, GER49779.1, GER49818.1, GER49819.1	XP_007010199.2, XP_007021956.2, XP_007021970.2, XP_007033216.2, XP_007036586.2, XP_007036624.2, XP_007039001.2, XP_007039002.2, XP_007052342.2, XP_007052344.2, XP_017970430.1, XP_017971599.1, XP_017971600.1, XP_017972443.1, XP_017972454.1, XP_017972481.1, XP_017972483.1, XP_017973195.1, XP_017973196.1, XP_017973197.1, XP_017973198.1, XP_017973199.1, XP_017973200.1, XP_017973201.1, XP_017974029.1,…	TrVeBC3_11053.1, TrVeBC3_11053.14, TrVeBC3_11053.15, TrVeBC3_11053.18, TrVeBC3_11053.2, TrVeBC3_11053.21, TrVeBC3_11053.3, TrVeBC3_11053.7, TrVeBC3_14628.1, TrVeBC3_14628.4, TrVeBC3_14628.6, TrVeBC3_15673.1, TrVeBC3_16670.7, TrVeBC3_17751.1, TrVeBC3_17914.2, TrVeBC3_19888.1, TrVeBC3_19888.2, TrVeBC3_19888.3, TrVeBC3_21134.1, TrVeBC3_21134.2, TrVeBC3_21134.3, TrVeBC3_21156.1, TrVeBC3_22294.1, TrVe…	Zm00001eb124840, Zm00001eb124860, Zm00001eb124880, Zm00001eb126150, Zm00001eb174340, Zm00001eb334620, Zm00001eb334630, Zm00001eb334650, Zm00001eb334670, Zm00001eb334680, Zm00001eb334720, Zm00001eb334730, Zm00001eb335510, Zm00001eb335530, Zm00001eb335550, Zm00001eb360630, Zm00001eb360640, Zm00001eb419170, Zm00001eb419180, Zm00001eb442380
OG0000019	PSR86524.1, PSR88115.1, PSR93284.1, PSR93446.1, PSR98802.1, PSR98803.1, PSR98804.1, PSR98805.1, PSR98806.1, PSS23961.1, PSS23963.1, PSS24443.1, PSS33076.1, PSS33266.1	XP_006826778.2, XP_006848525.1, XP_020522159.1, XP_020528281.1, XP_020529866.1, XP_020530634.1, XP_020530651.1	PIA24660.1, PIA24741.1, PIA24836.1, PIA26894.1, PIA26896.1, PIA29234.1, PIA29235.1, PIA31291.1, PIA35142.1, PIA35772.1, PIA44531.1, PIA44533.1, PIA44538.1, PIA44541.1, PIA52094.1, PIA65501.1	AT2G34930.1	XP_010671295.1, XP_010671566.1, XP_010671924.1, XP_010672172.2, XP_010672173.2, XP_010672174.2, XP_010672175.2, XP_010672176.2, XP_010675997.1, XP_019104021.1, XP_019104022.1, XP_019104072.1, XP_019104074.1, XP_019104075.1	XP_021888228.1, XP_021899959.1, XP_021899960.1, XP_021902396.1	XP_021721687.1, XP_021721968.1, XP_021721969.1, XP_021721970.1, XP_021726832.1, XP_021726833.1, XP_021726834.1, XP_021726836.1, XP_021748620.1, XP_021752336.1, XP_021752581.1, XP_021752619.1, XP_021763456.1, XP_021764890.1, XP_021764892.1, XP_021764893.1, XP_021764896.1, XP_021764898.1, XP_021764899.1, XP_021764915.1, XP_021764968.1, XP_021764991.1, XP_021764997.1, XP_021765000.1, XP_021765096.1,…	RWR80024.1, RWR86853.1, RWR87975.1, RWR87976.1, RWR87977.1, RWR91749.1, RWR91750.1, RWR91753.1, RWR91755.1, RWR91757.1, RWR91783.1, RWR91793.1, RWR91794.1, RWR91795.1, RWR91796.1, RWR91797.1, RWR91798.1, RWR91799.1, RWR91800.1, RWR91801.1, RWR91802.1, RWR91839.1, RWR91840.1, RWR91841.1, RWR91842.1, RWR91843.1, RWR91844.1, RWR91846.1, RWR91847.1, RWR91866.1, RWR91867.1, RWR91873.1, RWR91874.1, RWR…	c135819_g2, c135819_g3, c153541_g1	XP_006468588.1, XP_006470464.1, XP_006475184.1, XP_006475187.1, XP_006475195.1, XP_006475197.1, XP_006475198.3, XP_006475703.2, XP_006480247.1, XP_006481503.2, XP_006481843.2, XP_006490597.2, XP_006490611.2, XP_006490685.1, XP_006490687.1, XP_006490688.1, XP_006493493.1, XP_006493495.1, XP_006493500.3, XP_006493507.1, XP_006493508.1, XP_006493511.2, XP_006493513.2, XP_006494708.1, XP_006494709.1,…	CDO98515.1, CDO98599.1, CDP04895.1, CDP05445.1, CDP05549.1, CDP05551.1, CDP05552.1, CDP05553.1, CDP05554.1, CDP05556.1, CDP05565.1, CDP05575.1, CDP05578.1, CDP05579.1, CDP05580.1, CDP05584.1, CDP05585.1, CDP05587.1, CDP06729.1, CDP08369.1, CDP08450.1, CDP08515.1, CDP08516.1, CDP08517.1, CDP08521.1, CDP09655.1, CDP10050.1, CDP11109.1, CDP12881.1, CDP12882.1, CDP15135.1, CDP16269.1, CDP16271.1, CDP…	RAL38496.1, RAL43026.1, RAL50226.1, RAL50690.1, RAL51813.1, RAL53145.1	DCAR_003743, DCAR_003744, DCAR_003745, DCAR_012836, DCAR_015279, DCAR_022189, DCAR_029693, DCAR_030240, DCAR_030241, DCAR_030271, DCAR_030275, DCAR_030276, DCAR_030277, DCAR_030278, DCAR_030279, DCAR_030280, DCAR_030294, DCAR_030295, DCAR_030298, DCAR_030411, DCAR_030412, DCAR_030413, DCAR_031009, DCAR_031010, DCAR_031011, DCAR_031012, DCAR_031052	NP_001240047.1, XP_006593103.3, XP_006598321.1, XP_006599503.1, XP_006599523.2, XP_006599535.1, XP_006599537.1, XP_006599538.1, XP_006599539.1, XP_006599541.1, XP_006599586.3, XP_006600020.2, XP_014621695.1, XP_014623991.1, XP_014623992.1, XP_014624237.1, XP_014624239.1, XP_014624267.1, XP_014624349.1, XP_014624358.1, XP_014624642.1, XP_014624669.1, XP_014624670.1, XP_014624762.1, XP_014633662.1,…	XP_012434629.1, XP_012434630.1, XP_012434635.1, XP_012434636.1, XP_012434637.1, XP_012434648.1, XP_012434651.1, XP_012434657.1, XP_012434658.1, XP_012434659.1, XP_012434660.1, XP_012434661.1, XP_012434662.1, XP_012434663.1, XP_012434664.1, XP_012434665.1, XP_012434666.1, XP_012434670.1, XP_012434671.1, XP_012434673.1, XP_012434674.1, XP_012434677.1, XP_012435717.1, XP_012436623.1, XP_012438219.1,…	c10752_g1, c10752_g2, c110646_g1, c125513_g1, c125513_g2, c125513_g8, c130276_g3, c130276_g4, c134833_g1, c137449_g1, c137449_g2, c137714_g1, c139265_g1, c140198_g1, c143823_g1, c182745_g1, c29040_g1, c4410_g1, c55800_g1, c66654_g1, c66731_g1, c72243_g1, c83403_g1, c88598_g1	PIM97639.1, PIM98379.1, PIM99076.1, PIM99501.1, PIM99867.1, PIN01582.1, PIN04368.1, PIN04369.1, PIN04770.1, PIN04771.1, PIN06428.1, PIN07153.1, PIN07762.1, PIN08471.1, PIN09229.1, PIN09230.1, PIN09231.1, PIN09748.1, PIN09749.1, PIN10269.1, PIN10270.1, PIN10465.1, PIN10466.1, PIN11092.1, PIN12261.1, PIN13320.1, PIN14167.1, PIN14834.1, PIN14836.1, PIN15922.1, PIN15923.1, PIN17086.1, PIN17094.1, PIN…	XP_021971908.2, XP_021971997.1, XP_021971998.1, XP_021972017.1, XP_021972018.1, XP_021972019.1, XP_021972033.1, XP_021972090.1, XP_021973924.2, XP_021976665.1, XP_021976666.1, XP_021977378.1, XP_021977379.1, XP_021984736.2, XP_021984850.2, XP_021985255.1, XP_021987318.1, XP_021997942.1, XP_022002200.1, XP_022003279.1, XP_022003479.1, XP_022006770.1, XP_022006772.1, XP_022006778.1, XP_022006779.1,…	INIL00g06628.t1, INIL00g06629.t1, INIL00g31368.t1, INIL00g36104.t1, INIL00g36105.t1, INIL00g36106.t1, INIL00g40307.t1, INIL00g42470.t1, INIL04g32667.t1, INIL04g32669.t1, INIL04g32670.t1, INIL04g32671.t1, INIL04g32672.t1, INIL04g32673.t1, INIL04g32686.t1, INIL04g39410.t1, INIL06g37059.t1, INIL07g33514.t1, INIL07g33517.t1, INIL07g39161.t1, INIL07g39163.t1, INIL07g39164.t1, INIL07g39164.t2, INIL08g0…	XP_003592293.2, XP_003593773.3, XP_003593778.2, XP_003604806.2, XP_003614273.3, XP_003615565.2, XP_003629983.2, XP_013442800.2, XP_013442803.3, XP_013451136.1, XP_013451142.1, XP_013451894.2, XP_013451949.1, XP_013451951.2, XP_013451964.2, XP_013451971.3, XP_013455480.3, XP_013455483.1, XP_013463958.2, XP_013466586.1, XP_013468968.1, XP_024628699.1, XP_024628885.1, XP_024628886.1, XP_024630336.2,…	Migut.B00278.1.p, Migut.E01112.1.p, Migut.K01457.1.p, Migut.M00448.1.p, Migut.M00450.1.p, Migut.N02331.1.p, Migut.N02332.1.p, Migut.N02334.1.p, Migut.N02336.1.p, Migut.N02337.1.p, Migut.N02338.1.p, Migut.N02352.1.p, Migut.N02353.1.p, Migut.N02354.1.p	XP_010241267.1, XP_010241269.1, XP_010246690.1, XP_010249615.1, XP_010249628.1, XP_010253421.1, XP_010253778.1, XP_010253789.1, XP_010256530.1, XP_010260891.1, XP_010266617.2, XP_010266618.1, XP_010273195.1, XP_010273196.2, XP_010273337.1, XP_019053154.1, XP_019053226.1, XP_019055221.1, XP_019055223.1, XP_019055459.1	XP_019227652.1, XP_019228843.1, XP_019253043.1, XP_019253076.1, XP_019255873.1, XP_019255874.1, XP_019257679.1, XP_019257860.1, XP_019261655.1, XP_019261671.1, XP_019267667.1	XP_022842281.1, XP_022848839.1, XP_022852624.1, XP_022852625.1, XP_022854955.1, XP_022861033.1, XP_022861034.1, XP_022862684.1, XP_022866303.1, XP_022866304.1, XP_022866334.1, XP_022866911.1, XP_022867640.1, XP_022871779.1, XP_022871781.1, XP_022871783.1, XP_022872297.1, XP_022872300.1, XP_022872880.1, XP_022876722.1, XP_022878169.1, XP_022879278.1, XP_022879317.1, XP_022882539.1, XP_022883692.1,…	OrAeBC5_23665.1, OrAeBC5_23934.1, OrAeBC5_23934.2, OrAeBC5_23934.3, OrAeBC5_24549.1, OrAeBC5_37924.1, OrAeBC5_56580.1, OrAeBC5_58681.1, OrAeBC5_70573.1, OrAeBC5_72768.1	LOC_Os01g41750.1, LOC_Os01g41770.1, LOC_Os01g41780.1, LOC_Os01g41910.1, LOC_Os01g41930.1, LOC_Os02g17400.1, LOC_Os06g04810.1, LOC_Os06g04830.1, LOC_Os06g04840.1, LOC_Os06g04840.2, LOC_Os07g02450.1, LOC_Os07g28300.1, LOC_Os07g28570.1, LOC_Os08g42840.1, LOC_Os10g03100.1, LOC_Os10g22920.1, LOC_Os10g33080.1, LOC_Os10g33130.1, LOC_Os10g33140.1, LOC_Os11g10720.1, LOC_Os11g35410.1, LOC_Os11g35450.1, LOC…	GFP79505.1, GFP79533.1, GFP79546.1, GFP82783.1, GFP85143.1, GFP86562.1, GFP86704.1, GFP87042.1, GFP88925.1, GFP93287.1, GFP93978.1, GFP97618.1, GFP97619.1, GFP98054.1, GFP98079.1, GFP98087.1, GFP98088.1, GFP98092.1, GFP99308.1, GFQ01219.1, GFQ01221.1, GFQ01223.1, GFQ01225.1, GFQ01226.1, GFQ06310.1, GFQ06319.1, GFQ06320.1, GFQ06322.1, GFQ06323.1, GFQ07716.1, GFQ07717.1, GFQ08618.1, GFQ08755.1, GFQ…	XP_007203860.2, XP_007212841.2, XP_007212880.2, XP_007214009.1, XP_007214021.2, XP_007214150.2, XP_007214288.1, XP_007218828.2, XP_007220781.2, XP_007226165.2, XP_020411857.1, XP_020411858.1, XP_020411859.1, XP_020411860.1, XP_020411974.1, XP_020411975.1, XP_020411976.1, XP_020411978.1, XP_020411979.1, XP_020412073.1, XP_020412154.1, XP_020412155.1, XP_020412261.1, XP_020412560.1, XP_020412561.1,…	XP_011076108.2, XP_011076477.1, XP_011076480.2, XP_011076534.2, XP_011080440.1, XP_011091762.2, XP_011098387.1, XP_011099231.2, XP_011099243.1, XP_020546943.1, XP_020546944.1, XP_020547835.1, XP_020549093.1	PGSC0003DMP400011387, PGSC0003DMP400011719, PGSC0003DMP400012016, PGSC0003DMP400013879, PGSC0003DMP400013880, PGSC0003DMP400017464, PGSC0003DMP400017465, PGSC0003DMP400018474, PGSC0003DMP400019835, PGSC0003DMP400025728, PGSC0003DMP400025729, PGSC0003DMP400025730, PGSC0003DMP400025958, PGSC0003DMP400025959, PGSC0003DMP400025962, PGSC0003DMP400025963, PGSC0003DMP400025964, PGSC0003DMP400025966, PGS…	SORBI_3001G249300, SORBI_3003G100500, SORBI_3003G162600, SORBI_3003G193000, SORBI_3003G210500, SORBI_3003G210601, SORBI_3003G210801, SORBI_3004G017000, SORBI_3005G060900, SORBI_3005G127800, SORBI_3007G080780, SORBI_3007G080840, SORBI_3007G185000, SORBI_3008G018700, SORBI_3009G012900, SORBI_3010G030000, SORBI_3010G130700, SORBI_3010G174550, SORBI_3010G174600, SORBI_3010G235100	XP_021836870.1, XP_021839802.1, XP_021839806.1, XP_021839813.1, XP_021839906.1, XP_021839911.1, XP_021844178.1, XP_021844179.1, XP_021844180.1, XP_021844181.1, XP_021844182.1, XP_021844183.1, XP_021844278.1, XP_021844279.1, XP_021844280.1, XP_021844281.1, XP_021844282.1, XP_021846624.1, XP_021846625.1, XP_021846626.1, XP_021846628.1, XP_021850163.1	StHeBC3_20467.1, StHeBC3_20467.10, StHeBC3_20467.12, StHeBC3_20467.13, StHeBC3_20467.19, StHeBC3_20467.2, StHeBC3_20467.3, StHeBC3_20467.4, StHeBC3_20467.5, StHeBC3_20467.6, StHeBC3_20467.7, StHeBC3_20467.9, StHeBC3_22855.2, StHeBC3_22855.3, StHeBC3_25343.1, StHeBC3_26803.1, StHeBC3_26803.2, StHeBC3_26803.3, StHeBC3_27399.1, StHeBC3_29526.2, StHeBC3_29526.3, StHeBC3_29526.4, StHeBC3_29526.5, StHe…	GER39368.1, GER40922.1, GER40924.1, GER40925.1, GER41070.1, GER46322.1, GER46325.1, GER46343.1, GER46517.1, GER46520.1, GER46522.1, GER53451.1, GER55587.1, GER55588.1, GER55594.1, GER55595.1, GER55596.1, GER56230.1, GER56669.1, GER57522.1	XP_007013647.2, XP_007029633.2, XP_017969995.1, XP_017970477.1, XP_017970659.1, XP_017970660.1, XP_017971690.1, XP_017971764.1, XP_017972416.1, XP_017972606.1, XP_017972610.1, XP_017972711.1, XP_017972885.1, XP_017974321.1, XP_017974396.1, XP_017974427.1, XP_017974445.1, XP_017976070.1, XP_017976072.1, XP_017976300.1, XP_017976568.1, XP_017976976.1, XP_017976977.1, XP_017978157.1, XP_017979618.1,…	TrVeBC3_13222.1, TrVeBC3_13222.2, TrVeBC3_13222.3, TrVeBC3_1323.15, TrVeBC3_1323.24, TrVeBC3_1323.26, TrVeBC3_1323.34, TrVeBC3_1323.42, TrVeBC3_1323.43, TrVeBC3_1323.46, TrVeBC3_1323.47, TrVeBC3_1323.59, TrVeBC3_1323.60, TrVeBC3_13410.1, TrVeBC3_13410.2, TrVeBC3_13410.3, TrVeBC3_13410.5, TrVeBC3_17394.2, TrVeBC3_18306.1, TrVeBC3_18306.10, TrVeBC3_18306.11, TrVeBC3_18306.12, TrVeBC3_18306.13, TrVe…	Zm00001eb102660, Zm00001eb102670, Zm00001eb102680, Zm00001eb114120, Zm00001eb121910, Zm00001eb163580, Zm00001eb163590, Zm00001eb221980, Zm00001eb222040, Zm00001eb223090, Zm00001eb261230
OG0000020	PSR88443.1	XP_020520657.1, XP_020530355.1, XP_020531632.1, XP_020532207.1	PIA32303.1, PIA65470.1	AT1G42190.1	XP_010666073.1, XP_010666675.1, XP_010668428.1, XP_010668474.1, XP_010669157.1, XP_010669206.1, XP_010670289.1, XP_010670395.1, XP_010672576.1, XP_010674579.1, XP_010675137.2, XP_010675340.1, XP_010677026.1, XP_010678238.1, XP_010681528.1, XP_010681869.1, XP_010682066.1, XP_010682569.1, XP_010684432.1, XP_010684468.1, XP_010684575.1, XP_010684897.1, XP_010684904.1, XP_010685073.1, XP_010687194.1,…	XP_021886989.1, XP_021888296.1, XP_021890380.1, XP_021892002.1, XP_021893297.1, XP_021894808.1, XP_021910960.1, XP_021911211.1	XP_021715168.1, XP_021715171.1, XP_021716891.1, XP_021717021.1, XP_021717291.1, XP_021717438.1, XP_021717667.1, XP_021717680.1, XP_021717932.1, XP_021718620.1, XP_021718623.1, XP_021718768.1, XP_021718771.1, XP_021718782.1, XP_021718856.1, XP_021719906.1, XP_021720078.1, XP_021721324.1, XP_021721325.1, XP_021721508.1, XP_021721534.1, XP_021722406.1, XP_021722419.1, XP_021722461.1, XP_021722702.1,…	RWR80231.1, RWR93236.1	c100027_g1, c100806_g1, c100988_g1, c103454_g1, c103700_g1, c106363_g1, c106477_g1, c108436_g1, c109123_g1, c109522_g1, c109522_g2, c111987_g1, c112271_g1, c113648_g1, c114510_g1, c114510_g2, c114510_g3, c115011_g4, c115011_g8, c115065_g1, c116139_g1, c118774_g1, c118882_g5, c119879_g1, c119879_g2, c119879_g3, c121383_g2, c122797_g3, c122797_g6, c123356_g4, c124140_g4, c124140_g5, c124140_g6, c12…	XP_015388655.1, XP_024953816.1				XP_003541066.2, XP_003541353.1, XP_006573989.1, XP_006577529.1, XP_006589980.1, XP_006593061.1, XP_006593250.1, XP_006598523.1, XP_006599905.1, XP_006603152.1, XP_014618129.1, XP_014632460.3, XP_025979686.1, XP_025981710.1, XP_025982142.1, XP_025982645.1, XP_025982917.1, XP_025982945.1, XP_025983788.1, XP_025984348.1, XP_025984901.1, XP_025985204.1, XP_040862097.1, XP_040868816.1, XP_040872082.1	XP_012435361.1, XP_012435367.1, XP_012435375.1, XP_012435387.1, XP_012435451.1, XP_012435455.1, XP_012435471.1, XP_012435515.1, XP_012435570.1, XP_012435601.1, XP_012436212.1, XP_012436330.1, XP_012436707.1, XP_012436761.1, XP_012437643.1, XP_012439388.1, XP_012439761.1, XP_012440028.1, XP_012441983.1, XP_012442009.1, XP_012442018.1, XP_012442090.1, XP_012448540.1, XP_012448724.1, XP_012448775.1,…	c114510_g2, c114510_g3, c119879_g2, c121383_g1, c122797_g3, c122797_g4, c125584_g5, c127838_g1, c129539_g4, c130530_g3, c131861_g3, c133257_g2, c139045_g1, c139045_g2, c139045_g4, c139045_g5, c139596_g2, c139634_g2, c139673_g3, c139681_g4, c140433_g2, c14636_g1, c169410_g1, c169817_g1, c196934_g1, c207766_g1, c21633_g1, c49613_g1, c56047_g1, c75442_g1, c76687_g1, c92372_g1, c96706_g1		XP_021974346.1, XP_021974683.1, XP_021974688.1, XP_021974977.1, XP_021975454.1, XP_021979132.1, XP_021979315.1, XP_021979743.1, XP_021979906.1, XP_021980291.1, XP_021984855.1, XP_021986834.1, XP_021991604.1, XP_021991673.1, XP_021991724.1, XP_021992046.1, XP_021994359.1, XP_021997693.1, XP_022000480.1, XP_022000517.1, XP_022003126.1, XP_022007315.1, XP_022007523.1, XP_022008279.1, XP_022013972.1,…	INIL00g16170.t1, INIL00g31593.t1, INIL00g42291.t1, INIL06g15261.t1, INIL12g29196.t1, INIL12g40442.t1, INIL13g23374.t1, INIL14g07194.t1	XP_024628765.1, XP_024632838.1, XP_024634603.1, XP_024642276.1, XP_039683881.1, XP_039685995.1, XP_039686262.1, XP_039686304.1, XP_039686405.1, XP_039686414.1, XP_039689533.1, XP_039689915.1, XP_039690408.1, XP_039690443.1			XP_019223491.1, XP_019225353.1, XP_019225458.1, XP_019226515.1, XP_019227201.1, XP_019227726.1, XP_019228466.1, XP_019229409.1, XP_019229548.1, XP_019229974.1, XP_019230148.1, XP_019230368.1, XP_019231855.1, XP_019231968.1, XP_019232125.1, XP_019233673.1, XP_019234466.1, XP_019234605.1, XP_019234655.1, XP_019235653.1, XP_019236646.1, XP_019236953.1, XP_019237043.1, XP_019237285.1, XP_019238593.1,…	XP_022841995.1, XP_022842017.1, XP_022843283.1, XP_022846337.1, XP_022847497.1, XP_022847498.1, XP_022847509.1, XP_022849693.1, XP_022849863.1, XP_022849879.1, XP_022851367.1, XP_022851541.1, XP_022851726.1, XP_022851896.1, XP_022852065.1, XP_022852400.1, XP_022852559.1, XP_022853709.1, XP_022853863.1, XP_022854044.1, XP_022854379.1, XP_022854753.1, XP_022855171.1, XP_022855430.1, XP_022856727.1,…	OrAeBC5_11695.13, OrAeBC5_11695.16, OrAeBC5_11695.7, OrAeBC5_11695.8, OrAeBC5_11695.9, OrAeBC5_12530.22, OrAeBC5_13448.1, OrAeBC5_13524.1, OrAeBC5_13524.2, OrAeBC5_13524.3, OrAeBC5_13524.4, OrAeBC5_13556.1, OrAeBC5_13557.1, OrAeBC5_13557.2, OrAeBC5_13557.3, OrAeBC5_14014.10, OrAeBC5_14014.11, OrAeBC5_14014.12, OrAeBC5_14014.14, OrAeBC5_14014.15, OrAeBC5_14014.2, OrAeBC5_14014.6, OrAeBC5_14014.9, …	ChrSy.fgenesh.mRNA.57, ChrSy.fgenesh.mRNA.61, ChrUn.fgenesh.mRNA.53, ChrUn.fgenesh.mRNA.82, LOC_Os01g22180.1, LOC_Os01g26190.1, LOC_Os01g28640.1, LOC_Os01g28950.1, LOC_Os01g31230.1, LOC_Os01g31250.1, LOC_Os01g34230.1, LOC_Os01g35690.1, LOC_Os01g36050.1, LOC_Os01g38420.1, LOC_Os01g63090.1, LOC_Os01g63660.1, LOC_Os02g12320.1, LOC_Os02g16150.1, LOC_Os03g23200.1, LOC_Os03g30710.1, LOC_Os03g33780.1, L…		XP_020409537.1, XP_020426542.1	XP_011081477.1, XP_011101219.1, XP_020548189.1, XP_020549140.1, XP_020549859.1, XP_020551673.1	PGSC0003DMP400004161, PGSC0003DMP400017041, PGSC0003DMP400017050, PGSC0003DMP400017103, PGSC0003DMP400017105, PGSC0003DMP400024673, PGSC0003DMP400026197, PGSC0003DMP400026518, PGSC0003DMP400035719, PGSC0003DMP400038195, PGSC0003DMP400046620, PGSC0003DMP400054898		XP_021835816.1, XP_021840154.1, XP_021840764.1, XP_021840941.1, XP_021848806.1, XP_021849289.1, XP_021854670.1, XP_021857314.1, XP_021858741.1, XP_021859466.1, XP_021859664.1, XP_021860926.1, XP_021863845.1, XP_021867209.1	StHeBC3_17054.1, StHeBC3_17054.4, StHeBC3_18516.5, StHeBC3_18516.6, StHeBC3_18516.7, StHeBC3_23375.1, StHeBC3_23375.2, StHeBC3_23375.3, StHeBC3_23375.4, StHeBC3_23375.7, StHeBC3_24278.1, StHeBC3_24278.3, StHeBC3_25214.1, StHeBC3_27554.1, StHeBC3_27554.2, StHeBC3_29545.3, StHeBC3_29545.4, StHeBC3_29545.5, StHeBC3_29662.1, StHeBC3_36045.1, StHeBC3_36870.1, StHeBC3_36870.2, StHeBC3_40567.1, StHeBC3_…	GER51104.1, GER51815.1	XP_017970404.1, XP_017970410.1, XP_017970416.1, XP_017970420.1, XP_017970421.1, XP_017970423.1, XP_017970439.1, XP_017970465.1, XP_017972494.1, XP_017972512.1, XP_017972517.1, XP_017972542.1, XP_017972551.1, XP_017972552.1, XP_017973047.1, XP_017973063.1, XP_017973122.1, XP_017974468.1, XP_017974476.1, XP_017974478.1, XP_017974482.1, XP_017974491.1, XP_017976410.1, XP_017976415.1, XP_017976429.1,…	TrVeBC3_11208.2, TrVeBC3_11208.4, TrVeBC3_11208.5, TrVeBC3_11208.7, TrVeBC3_18799.3, TrVeBC3_25460.1, TrVeBC3_25460.2, TrVeBC3_27882.1, TrVeBC3_30086.1, TrVeBC3_30086.2, TrVeBC3_30086.3, TrVeBC3_30086.4, TrVeBC3_32398.1, TrVeBC3_32851.1, TrVeBC3_32931.1, TrVeBC3_33761.1, TrVeBC3_34844.1, TrVeBC3_35166.1, TrVeBC3_36599.1, TrVeBC3_36599.2, TrVeBC3_36599.3, TrVeBC3_36875.1, TrVeBC3_37959.1, TrVeBC3_…
OG0000021	PSR86623.1, PSR86699.1, PSR88001.1, PSR88007.1, PSR89580.1, PSR89997.1, PSR90061.1, PSR93098.1, PSR95163.1, PSR95750.1, PSR96586.1, PSR98270.1, PSR98592.1, PSR99730.1, PSS03010.1, PSS04269.1, PSS04795.1, PSS07364.1, PSS07781.1, PSS09878.1, PSS10225.1, PSS10260.1, PSS11646.1, PSS11934.1, PSS14268.1, PSS17479.1, PSS18049.1, PSS19481.1, PSS23758.1, PSS24628.1, PSS24659.1, PSS26268.1, PSS26791.1, PSS…	XP_006843242.1, XP_006845019.2, XP_006846146.1, XP_006848559.2, XP_006849396.2, XP_006852421.1, XP_006852880.1, XP_006854614.2, XP_006856237.1, XP_006857839.2, XP_011623232.1, XP_011623233.1, XP_011626878.1, XP_020522191.1, XP_020522193.1, XP_020522740.1, XP_020522741.1, XP_020525965.1	PIA27437.1, PIA30654.1, PIA35203.1, PIA36593.1, PIA38665.1, PIA39081.1, PIA40577.1, PIA40578.1, PIA42218.1, PIA46510.1, PIA48875.1, PIA52356.1, PIA52380.1, PIA54316.1, PIA56116.1, PIA56126.1, PIA60228.1, PIA61955.1, PIA63274.1, PIA64431.1	AT1G21340.1, AT1G28310.1, AT1G28310.2, AT1G29160.1, AT1G47655.1, AT1G51700.1, AT1G64620.1, AT2G34140.1, AT2G37590.1, AT2G46590.1, AT2G46590.2, AT3G21270.1, AT3G45610.1, AT3G50410.1, AT3G52440.1, AT3G55370.1, AT3G55370.2, AT3G55370.3, AT3G61850.1, AT3G61850.2, AT3G61850.3, AT3G61850.4, AT4G00940.1, AT4G24060.1, AT4G38000.1, AT5G02460.1, AT5G60200.1, AT5G60850.1, AT5G62940.1, AT5G65590.1, AT5G66940…	XP_010676854.1, XP_010677728.1, XP_010678379.1, XP_010678773.1, XP_010680114.1, XP_010680127.1, XP_010680376.1, XP_010680457.1, XP_010680466.1, XP_010685787.1, XP_010685788.1, XP_010686204.1, XP_010686431.1, XP_010686557.1, XP_010689443.1, XP_010690053.1, XP_010694741.1, XP_010695534.1, XP_019106564.1, XP_019106897.1	XP_021887727.1, XP_021890177.1, XP_021892434.1, XP_021893089.1, XP_021893090.1, XP_021893091.1, XP_021893092.1, XP_021893093.1, XP_021893095.1, XP_021895858.1, XP_021897555.1, XP_021898538.1, XP_021898539.1, XP_021905076.1, XP_021905130.1, XP_021908042.1, XP_021908400.1, XP_021909448.1, XP_021909600.1, XP_021911367.1, XP_021911589.1, XP_021911596.1, XP_021911851.1, XP_021912192.1	XP_021714042.1, XP_021714218.1, XP_021714230.1, XP_021716171.1, XP_021718725.1, XP_021720885.1, XP_021722718.1, XP_021723746.1, XP_021726405.1, XP_021726475.1, XP_021726476.1, XP_021728304.1, XP_021731050.1, XP_021732783.1, XP_021733619.1, XP_021734181.1, XP_021739844.1, XP_021740421.1, XP_021740536.1, XP_021740622.1, XP_021743430.1, XP_021746110.1, XP_021748374.1, XP_021752141.1, XP_021752345.1,…	RWR72537.1, RWR72539.1, RWR73597.1, RWR73599.1, RWR74099.1, RWR74164.1, RWR74175.1, RWR77277.1, RWR80783.1, RWR81628.1, RWR81974.1, RWR82735.1, RWR83144.1, RWR83375.1, RWR85637.1, RWR86057.1, RWR87630.1, RWR89387.1, RWR93397.1, RWR93936.1, RWR95430.1, RWR95540.1, RWR96337.1, RWR97459.1	c101346_g2, c101687_g1, c101687_g2, c105232_g2, c105340_g4, c114694_g1, c114694_g3, c116325_g1, c116325_g2, c12128_g1, c122941_g5, c129696_g2, c129696_g5, c129696_g6, c130437_g5, c138635_g3, c138767_g1, c14293_g1, c150700_g1, c205543_g1, c62321_g1, c62608_g2, c68164_g1, c84456_g1, c87525_g1, c89278_g2, c97224_g1	XP_006466080.1, XP_006466344.1, XP_006466656.1, XP_006466668.1, XP_006467652.3, XP_006467767.1, XP_006467769.1, XP_006467841.1, XP_006476323.1, XP_006476325.1, XP_006480798.1, XP_006486095.1, XP_006488187.1, XP_006488303.1, XP_006491311.1, XP_006491312.1, XP_006491972.1, XP_015384258.1, XP_024948630.1, XP_024951407.1, XP_024951629.1, XP_024954523.1, XP_024955160.1, XP_024955880.1, XP_024956323.1	CDO96792.1, CDO97934.1, CDO98544.1, CDO99518.1, CDO99588.1, CDP00081.1, CDP01593.1, CDP02450.1, CDP02460.1, CDP05027.1, CDP06623.1, CDP07602.1, CDP08651.1, CDP08935.1, CDP09041.1, CDP10592.1, CDP12206.1, CDP12417.1, CDP16978.1, CDP18281.1, CDP18541.1, CDP18542.1, CDP18544.1	RAL37458.1, RAL41128.1, RAL43892.1, RAL43920.1, RAL46143.1, RAL46737.1, RAL47301.1, RAL47593.1, RAL48144.1, RAL48414.1, RAL49700.1, RAL50651.1, RAL50966.1, RAL51241.1	DCAR_003439, DCAR_004007, DCAR_004058, DCAR_004113, DCAR_005319, DCAR_005976, DCAR_006035, DCAR_006497, DCAR_006979, DCAR_007612, DCAR_008026, DCAR_008959, DCAR_009235, DCAR_010931, DCAR_010936, DCAR_014177, DCAR_014415, DCAR_014844, DCAR_016172, DCAR_017873, DCAR_018840, DCAR_019483, DCAR_020343, DCAR_020697, DCAR_023154, DCAR_025687, DCAR_026137, DCAR_026660, DCAR_027634, DCAR_028002, DCAR_0280…	NP_001236530.2, NP_001236626.1, NP_001236703.1, NP_001236720.1, NP_001236737.2, NP_001236777.1, NP_001236794.1, NP_001236850.2, NP_001237635.1, NP_001239867.1, NP_001338130.1, XP_003517274.1, XP_003517276.1, XP_003518090.1, XP_003520022.1, XP_003520878.1, XP_003522553.1, XP_003523081.1, XP_003525503.1, XP_003527017.1, XP_003527971.1, XP_003529308.1, XP_003529737.1, XP_003532312.1, XP_003534250.1,…	XP_012436975.1, XP_012436989.1, XP_012437263.1, XP_012437781.1, XP_012439815.1, XP_012439816.1, XP_012439817.1, XP_012439818.1, XP_012439964.1, XP_012440415.1, XP_012445332.1, XP_012445564.1, XP_012445710.1, XP_012446505.1, XP_012447454.1, XP_012447707.1, XP_012447708.1, XP_012447709.1, XP_012447710.1, XP_012447736.1, XP_012447825.1, XP_012447826.1, XP_012447964.1, XP_012448196.1, XP_012448197.1,…	c101346_g2, c105232_g1, c105232_g2, c107269_g1, c107335_g1, c112912_g1, c113566_g1, c115280_g1, c116194_g1, c120398_g1, c121515_g1, c121870_g1, c129696_g6, c130437_g1, c138635_g3, c178791_g1, c20030_g1, c42541_g1, c78199_g1, c91023_g1, c92081_g1, c92081_g2, c95560_g1	PIM99108.1, PIN00938.1, PIN01315.1, PIN01316.1, PIN02580.1, PIN03321.1, PIN03649.1, PIN04503.1, PIN04516.1, PIN06283.1, PIN06460.1, PIN07395.1, PIN07396.1, PIN07641.1, PIN08148.1, PIN10707.1, PIN11758.1, PIN11968.1, PIN13043.1, PIN14458.1, PIN15513.1, PIN15514.1, PIN16077.1, PIN16311.1, PIN18830.1, PIN19119.1, PIN19600.1, PIN20754.1, PIN21409.1, PIN23665.1, PIN24543.1, PIN25348.1	XP_021969244.1, XP_021969461.1, XP_021977069.1, XP_021977070.1, XP_021977558.1, XP_021978875.1, XP_021983879.1, XP_021990046.2, XP_021997105.1, XP_021998713.1, XP_021999472.1, XP_022000938.1, XP_022002097.1, XP_022002098.1, XP_022005319.1, XP_022009984.1, XP_022010082.1, XP_022012244.1, XP_022012283.1, XP_022012845.1, XP_022012846.1, XP_022013064.1, XP_022013220.1, XP_022017453.1, XP_022017742.1,…	INIL01g25149.t1, INIL01g25438.t1, INIL02g11890.t1, INIL02g14176.t1, INIL02g40607.t1, INIL03g14911.t1, INIL03g18305.t1, INIL04g32524.t1, INIL04g34010.t1, INIL05g23063.t1, INIL05g24267.t1, INIL05g31954.t1, INIL06g28717.t1, INIL06g37867.t1, INIL06g37927.t1, INIL06g37948.t1, INIL06g38868.t1, INIL07g00445.t1, INIL07g00523.t1, INIL07g00525.t1, INIL07g34490.t1, INIL08g36327.t1, INIL09g26353.t1, INIL10g1…	XP_003593557.1, XP_003593604.1, XP_003593614.1, XP_003595715.2, XP_003597150.1, XP_003601260.2, XP_003602157.1, XP_003602283.2, XP_003604971.2, XP_003612994.1, XP_003621892.1, XP_003628883.1, XP_013446454.1, XP_013446470.1, XP_013448812.1, XP_013456040.2, XP_013456108.1, XP_013456998.1, XP_013457087.1, XP_013458026.1, XP_013462554.1, XP_013465383.1, XP_013465384.1, XP_013467842.1, XP_013468849.2,…	Migut.B01894.1.p, Migut.C01028.1.p, Migut.D00976.1.p, Migut.D02176.1.p, Migut.E00731.1.p, Migut.E00731.2.p, Migut.F00184.1.p, Migut.H00474.1.p, Migut.H00486.1.p, Migut.H01479.1.p, Migut.H01479.2.p, Migut.I00005.1.p, Migut.I01007.1.p, Migut.J00338.1.p, Migut.J00338.2.p, Migut.J00695.1.p, Migut.K00813.1.p, Migut.K00833.1.p, Migut.K01260.1.p, Migut.L01938.1.p, Migut.M01039.1.p, Migut.M01126.1.p, Mig…	XP_010242004.1, XP_010243051.1, XP_010244049.1, XP_010244980.1, XP_010245314.1, XP_010247650.1, XP_010251236.1, XP_010252137.1, XP_010252779.1, XP_010253200.1, XP_010253518.1, XP_010254593.1, XP_010255083.1, XP_010255110.1, XP_010255112.1, XP_010255113.1, XP_010260261.1, XP_010260262.1, XP_010260263.1, XP_010260264.1, XP_010260265.1, XP_010260266.1, XP_010260267.1, XP_010260268.1, XP_010260270.1,…	XP_019224676.1, XP_019225784.1, XP_019226105.1, XP_019228430.1, XP_019228627.1, XP_019228629.1, XP_019230242.1, XP_019230312.1, XP_019230376.1, XP_019230438.1, XP_019233323.1, XP_019233686.1, XP_019234648.1, XP_019234649.1, XP_019234710.1, XP_019234978.1, XP_019235411.1, XP_019235508.1, XP_019238122.1, XP_019239010.1, XP_019240135.1, XP_019242773.1, XP_019243787.1, XP_019243796.1, XP_019245051.1,…	XP_022841921.1, XP_022842998.1, XP_022843436.1, XP_022843826.1, XP_022844510.1, XP_022844511.1, XP_022844849.1, XP_022845146.1, XP_022845250.1, XP_022846456.1, XP_022846963.1, XP_022847460.1, XP_022847735.1, XP_022849651.1, XP_022849652.1, XP_022851768.1, XP_022853247.1, XP_022858546.1, XP_022863707.1, XP_022864920.1, XP_022865281.1, XP_022865818.1, XP_022865826.1, XP_022866284.1, XP_022867404.1,…	OrAeBC5_10217.1, OrAeBC5_11441.1, OrAeBC5_11819.1, OrAeBC5_12195.1, OrAeBC5_12835.1, OrAeBC5_15994.1, OrAeBC5_17200.1, OrAeBC5_17792.1, OrAeBC5_17792.2, OrAeBC5_17792.3, OrAeBC5_17792.4, OrAeBC5_17792.7, OrAeBC5_17889.1, OrAeBC5_17889.2, OrAeBC5_21424.1, OrAeBC5_21900.1, OrAeBC5_29733.1, OrAeBC5_49166.1, OrAeBC5_60657.1, OrAeBC5_6476.1, OrAeBC5_7481.2, OrAeBC5_7481.4, OrAeBC5_7481.7, OrAeBC5_9513…	LOC_Os01g09720.1, LOC_Os01g48290.1, LOC_Os01g55340.1, LOC_Os01g64590.1, LOC_Os02g47810.1, LOC_Os02g49440.1, LOC_Os03g16850.1, LOC_Os03g38870.1, LOC_Os03g60630.1, LOC_Os04g47990.1, LOC_Os04g47990.2, LOC_Os04g58190.1, LOC_Os04g58190.2, LOC_Os04g58190.3, LOC_Os05g02150.1, LOC_Os05g36900.1, LOC_Os07g13260.1, LOC_Os07g32510.1, LOC_Os09g29960.1, LOC_Os10g35300.1, LOC_Os10g35300.2, LOC_Os12g38200.1, LOC…	GFP80606.1, GFP80946.1, GFP84319.1, GFP85676.1, GFP86111.1, GFP88202.1, GFP89314.1, GFP91715.1, GFP93674.1, GFP97386.1, GFP97815.1, GFP98912.1, GFQ01931.1, GFQ02096.1, GFQ02290.1, GFQ06557.1, GFQ06558.1, GFQ07257.1, GFQ07645.1, GFQ08810.1	XP_007200433.1, XP_007203125.2, XP_007207114.2, XP_007209350.1, XP_007210227.1, XP_007211201.1, XP_007211446.1, XP_007212176.2, XP_007212646.1, XP_007213508.1, XP_007215927.1, XP_007218825.1, XP_020411226.1, XP_020413596.1, XP_020413971.1, XP_020413972.1, XP_020414031.1, XP_020414032.1, XP_020416879.1, XP_020422195.1, XP_020422707.1, XP_020423176.1, XP_020424764.1, XP_020424970.1	XP_011069612.1, XP_011070363.1, XP_011071865.1, XP_011071866.1, XP_011072481.1, XP_011072952.1, XP_011075948.1, XP_011078663.1, XP_011080257.1, XP_011084534.1, XP_011085513.2, XP_011085996.1, XP_011086052.1, XP_011086053.1, XP_011087020.2, XP_011089362.1, XP_011089860.1, XP_011094536.1, XP_011095199.1, XP_011096259.1, XP_011096324.2, XP_011097460.1, XP_011099306.1, XP_011099959.1, XP_011101009.1,…	PGSC0003DMP400000266, PGSC0003DMP400000872, PGSC0003DMP400000873, PGSC0003DMP400001503, PGSC0003DMP400004435, PGSC0003DMP400007249, PGSC0003DMP400010277, PGSC0003DMP400013292, PGSC0003DMP400013293, PGSC0003DMP400015687, PGSC0003DMP400015688, PGSC0003DMP400017726, PGSC0003DMP400017852, PGSC0003DMP400020702, PGSC0003DMP400021674, PGSC0003DMP400021675, PGSC0003DMP400022708, PGSC0003DMP400023207, PGS…	SORBI_3001G034300, SORBI_3001G166200, SORBI_3001G179300, SORBI_3001G206300, SORBI_3001G420300, SORBI_3002G236600, SORBI_3002G313800, SORBI_3003G033500, SORBI_3003G253200, SORBI_3003G301700, SORBI_3003G367100, SORBI_3004G254000, SORBI_3004G266200, SORBI_3006G182300, SORBI_3006G267900, SORBI_3007G223200, SORBI_3008G136100, SORBI_3008G148101, SORBI_3009G014400, SORBI_3009G153400, SORBI_3009G196100	XP_021835679.1, XP_021835680.1, XP_021835848.1, XP_021835895.1, XP_021835896.1, XP_021835897.1, XP_021836884.1, XP_021837048.1, XP_021840598.1, XP_021846786.1, XP_021846790.1, XP_021846792.1, XP_021849790.1, XP_021853106.1, XP_021853132.1, XP_021855274.1, XP_021855452.1, XP_021856379.1, XP_021857249.1, XP_021858885.1, XP_021859356.1, XP_021859357.1, XP_021861285.1, XP_021861978.1, XP_021866969.1	StHeBC3_11050.1, StHeBC3_14044.1, StHeBC3_14784.1, StHeBC3_15569.1, StHeBC3_17336.1, StHeBC3_18017.1, StHeBC3_18017.2, StHeBC3_18226.1, StHeBC3_19180.3, StHeBC3_19345.2, StHeBC3_19488.1, StHeBC3_22075.1, StHeBC3_22075.2, StHeBC3_22075.4, StHeBC3_22606.1, StHeBC3_23561.1, StHeBC3_23843.1, StHeBC3_24280.2, StHeBC3_25479.1, StHeBC3_29392.1, StHeBC3_32916.1, StHeBC3_3913.10, StHeBC3_3913.9, StHeBC3_5…	GER25440.1, GER25441.1, GER26207.1, GER30835.1, GER30842.1, GER33408.1, GER36442.1, GER36445.1, GER36497.1, GER36617.1, GER38517.1, GER39669.1, GER45023.1, GER45341.1, GER46733.1, GER46954.1, GER49551.1, GER49761.1, GER52388.1, GER53482.1, GER56827.1, GER57259.1, GER57680.1	XP_007009361.2, XP_007015499.2, XP_007016450.2, XP_007016451.2, XP_007017388.2, XP_007019428.2, XP_007024439.2, XP_007025382.1, XP_007025580.2, XP_007039117.2, XP_007047127.1, XP_007047150.2, XP_007047735.1, XP_007051497.2, XP_007051498.2, XP_007051499.2, XP_017970863.1, XP_017972331.1, XP_017973448.1, XP_017973449.1, XP_017973450.1, XP_017973814.1, XP_017973815.1, XP_017973816.1, XP_017974053.1,…	TrVeBC3_10156.1, TrVeBC3_10156.2, TrVeBC3_10156.3, TrVeBC3_10156.4, TrVeBC3_10156.5, TrVeBC3_10156.7, TrVeBC3_10156.8, TrVeBC3_11617.1, TrVeBC3_11617.2, TrVeBC3_13658.1, TrVeBC3_13689.2, TrVeBC3_14050.1, TrVeBC3_14644.3, TrVeBC3_17458.1, TrVeBC3_18499.1, TrVeBC3_18499.4, TrVeBC3_18928.1, TrVeBC3_18928.3, TrVeBC3_19608.1, TrVeBC3_19619.5, TrVeBC3_19941.2, TrVeBC3_20418.3, TrVeBC3_20418.4, TrVeBC3_…	Zm00001eb012440, Zm00001eb020000, Zm00001eb029220, Zm00001eb030450, Zm00001eb033670, Zm00001eb044660, Zm00001eb048370, Zm00001eb049160, Zm00001eb051380, Zm00001eb062640, Zm00001eb062660, Zm00001eb062670, Zm00001eb066100, Zm00001eb073750, Zm00001eb101420, Zm00001eb105770, Zm00001eb136460, Zm00001eb146810, Zm00001eb152630, Zm00001eb157100, Zm00001eb187120, Zm00001eb188460, Zm00001eb189510, Zm00001e…
OG0000022	PSR84529.1, PSR84530.1, PSR88106.1, PSR96065.1, PSR96297.1, PSR98764.1, PSS05926.1, PSS08117.1, PSS17645.1, PSS17646.1, PSS20943.1, PSS28929.1, PSS36115.1	XP_011625892.1, XP_011628141.1, XP_020524804.1, XP_020527202.1, XP_020527203.1, XP_020531108.1	PIA25150.1, PIA25927.1, PIA25928.1, PIA25929.1, PIA29150.1, PIA33846.1, PIA33847.1, PIA33848.1, PIA33849.1, PIA37003.1, PIA37163.1, PIA38498.1, PIA42354.1, PIA43528.1, PIA44017.1, PIA44077.1, PIA52963.1, PIA55464.1, PIA58292.1, PIA59044.1, PIA59621.1, PIA61750.1, PIA61774.1	AT3G42170.1	XP_010666012.1, XP_010666241.1, XP_010666586.1, XP_010667748.1, XP_010675015.1, XP_010675022.1, XP_010675027.1, XP_010675028.2, XP_010675272.1, XP_010675273.1, XP_010677727.1, XP_010677852.1, XP_010678441.1, XP_010678442.1, XP_010678443.1, XP_010682149.1, XP_010684088.1, XP_010686703.1, XP_010686979.1, XP_010687404.1, XP_010687492.1, XP_010687924.1, XP_010687925.1, XP_010689731.1, XP_010690158.1,…	XP_021888430.1, XP_021888431.1, XP_021895025.1, XP_021895026.1, XP_021895027.1, XP_021895028.1, XP_021899299.1, XP_021899300.1, XP_021899301.1, XP_021908506.1, XP_021908507.1, XP_021908508.1, XP_021908509.1, XP_021908510.1, XP_021908511.1, XP_021908512.1, XP_021908513.1, XP_021908515.1, XP_021908516.1, XP_021908517.1	XP_021715442.1, XP_021715946.1, XP_021715967.1, XP_021716107.1, XP_021716108.1, XP_021716655.1, XP_021721785.1, XP_021722035.1, XP_021722370.1, XP_021722397.1, XP_021723079.1, XP_021723660.1, XP_021726331.1, XP_021726332.1, XP_021726864.1, XP_021726941.1, XP_021726942.1, XP_021726943.1, XP_021727146.1, XP_021727190.1, XP_021729525.1, XP_021729729.1, XP_021729732.1, XP_021730559.1, XP_021730772.1,…	RWR74896.1, RWR75654.1, RWR81465.1	c107754_g1, c109703_g1, c109706_g1, c115523_g1, c117129_g2, c117715_g2, c117791_g3, c118467_g1, c120642_g1, c122997_g3, c125352_g3, c126705_g1, c127769_g3, c127769_g4, c127888_g1, c129986_g2, c129986_g4, c131358_g1, c131817_g1, c132352_g3, c133583_g2, c133848_g2, c134270_g2, c134848_g1, c137424_g1, c137581_g1, c137815_g1, c138543_g3, c139138_g1, c139152_g1, c140249_g2, c142401_g1, c14976_g1, c154…	XP_015380617.1, XP_015382440.1, XP_015384101.1, XP_015384533.1, XP_015384534.1, XP_015385548.1, XP_015385581.1, XP_015386385.1, XP_015386387.1, XP_015386637.1, XP_015386638.1, XP_015387882.1, XP_015387992.1, XP_015388463.1, XP_015388594.1, XP_015389615.1, XP_015389758.1, XP_015389828.1, XP_015389887.1, XP_015389939.1, XP_024948126.1, XP_024948133.1, XP_024948154.1, XP_024948193.1, XP_024948473.1,…	CDO98171.1, CDP00328.1, CDP03495.1, CDP06055.1, CDP10447.1, CDP10690.1, CDP15137.1, CDP18725.1, CDP22169.1	RAL44189.1, RAL45230.1, RAL49951.1		NP_001358759.1, NP_001358760.1, XP_006600743.1, XP_014617536.1, XP_014618133.1, XP_014619056.1, XP_014621068.3, XP_014621626.1, XP_014623596.1, XP_014623656.1, XP_014623657.1, XP_014623659.1, XP_014624559.1, XP_014624561.1, XP_014625130.1, XP_014625131.1, XP_014626061.1, XP_014626457.1, XP_014627847.1, XP_014628564.1, XP_014630581.1, XP_014630683.1, XP_014633163.1, XP_014633738.1, XP_014633739.1,…	XP_012434582.1, XP_012435439.1, XP_012438141.1, XP_012438649.1, XP_012438650.1, XP_012438656.1, XP_012450488.1, XP_012450489.1, XP_012450607.1, XP_012450608.1, XP_012450609.1, XP_012450610.1, XP_012450848.1, XP_012450849.1, XP_012450850.1, XP_012453236.1, XP_012455636.1, XP_012458228.1, XP_012459197.1, XP_012459198.1, XP_012459584.1, XP_012459585.1, XP_012459586.1, XP_012459587.1, XP_012459588.1,…	c100155_g3, c102897_g1, c108517_g1, c109915_g2, c111133_g1, c114449_g1, c114534_g1, c115523_g1, c117129_g2, c117352_g2, c118464_g1, c118467_g1, c118669_g2, c119355_g3, c122781_g4, c123237_g1, c124063_g2, c126573_g1, c127240_g2, c127890_g1, c129042_g1, c132311_g1, c132352_g3, c134270_g2, c135532_g3, c135809_g3, c135809_g5, c135892_g1, c138224_g2, c138888_g1, c139152_g1, c139198_g3, c139328_g1, c13…	PIM98922.1, PIN05558.1, PIN05612.1, PIN23824.1	XP_021970663.1, XP_021971194.2, XP_021971416.1, XP_021971726.1, XP_021975001.1, XP_021975093.1, XP_021978745.1, XP_021978766.2, XP_021979937.1, XP_021980631.1, XP_021981371.1, XP_021981372.1, XP_021984938.1, XP_021985822.2, XP_021988064.1, XP_021988065.1, XP_021988066.1, XP_021990266.1, XP_021990819.1, XP_021991611.1, XP_021993097.1, XP_021993098.1, XP_021993989.1, XP_021994949.1, XP_021995786.1,…	INIL00g19190.t1, INIL01g25571.t1, INIL01g25572.t1, INIL02g22333.t1, INIL02g40610.t1, INIL03g14981.t1, INIL03g17534.t1, INIL03g17610.t1, INIL03g22541.t1, INIL04g02265.t1, INIL04g12050.t1, INIL06g37478.t1, INIL07g08685.t1, INIL07g33961.t1, INIL09g26326.t1, INIL09g30239.t1, INIL09g30296.t1, INIL10g16350.t1, INIL10g42709.t1, INIL11g39647.t1, INIL11g40880.t1, INIL12g24632.t1, INIL12g24788.t1, INIL12g2…	XP_024626091.1, XP_024626092.1, XP_024626939.1, XP_024627146.2, XP_024627147.2, XP_024627750.1, XP_024627801.2, XP_024627967.2, XP_024628119.1, XP_024628213.2, XP_024628312.1, XP_024628892.1, XP_024629894.2, XP_024630171.1, XP_024630464.1, XP_024630465.1, XP_024630466.1, XP_024631858.1, XP_024636681.1, XP_024636685.1, XP_024636686.1, XP_024637036.1, XP_024637073.2, XP_024642118.1, XP_024642185.2,…	Migut.C00392.1.p, Migut.D01084.1.p, Migut.H00750.1.p, Migut.H02025.1.p, Migut.H02025.2.p, Migut.H02025.3.p, Migut.H02025.4.p, Migut.K00427.1.p, Migut.L00404.1.p, Migut.L01144.1.p	XP_010241568.1, XP_010241570.1, XP_010241571.1, XP_010241573.1, XP_010242103.1, XP_010247968.1, XP_010250193.1, XP_010253168.1, XP_010253169.1, XP_010253170.1, XP_010256080.1, XP_010256081.1, XP_010256082.1, XP_010257192.1, XP_010265497.1, XP_010265968.1, XP_010266972.1, XP_010272686.1, XP_010273438.1, XP_010273439.1, XP_010273441.1, XP_010274626.1, XP_010277695.1, XP_019056184.1, XP_019056185.1	XP_019227828.1, XP_019229143.1, XP_019232412.1, XP_019232938.1, XP_019235338.1, XP_019235339.1, XP_019235661.1, XP_019236269.1, XP_019236928.1, XP_019238739.1, XP_019240990.1, XP_019241458.1, XP_019241756.1, XP_019243813.1, XP_019243814.1, XP_019244340.1, XP_019248606.1, XP_019248768.1, XP_019248801.1, XP_019251659.1, XP_019252839.1, XP_019253870.1, XP_019256361.1, XP_019256703.1, XP_019258658.1,…	XP_022841864.1, XP_022842000.1, XP_022842139.1, XP_022845309.1, XP_022850866.1, XP_022853316.1, XP_022854621.1, XP_022855112.1, XP_022859657.1, XP_022861629.1, XP_022863034.1, XP_022863916.1, XP_022865255.1, XP_022865374.1, XP_022867376.1, XP_022867378.1, XP_022869911.1, XP_022869913.1, XP_022870946.1, XP_022870954.1, XP_022871526.1, XP_022871527.1, XP_022871528.1, XP_022871529.1, XP_022871746.1,…	OrAeBC5_12322.1, OrAeBC5_12322.2, OrAeBC5_12377.1, OrAeBC5_14991.13, OrAeBC5_14991.4, OrAeBC5_14991.5, OrAeBC5_14991.6, OrAeBC5_15761.1, OrAeBC5_15761.2, OrAeBC5_16346.2, OrAeBC5_16346.3, OrAeBC5_17121.1, OrAeBC5_17121.2, OrAeBC5_18562.1, OrAeBC5_18562.2, OrAeBC5_18562.5, OrAeBC5_19017.1, OrAeBC5_19143.1, OrAeBC5_19143.2, OrAeBC5_19143.3, OrAeBC5_19143.4, OrAeBC5_19446.1, OrAeBC5_19800.5, OrAeBC5…	ChrUn.fgenesh.mRNA.84, LOC_Os01g14190.1, LOC_Os01g18650.1, LOC_Os01g19210.1, LOC_Os01g23410.1, LOC_Os01g33410.1, LOC_Os01g50340.1, LOC_Os01g60100.1, LOC_Os02g08340.1, LOC_Os02g10280.1, LOC_Os02g14250.1, LOC_Os02g25950.1, LOC_Os02g32170.1, LOC_Os03g14600.1, LOC_Os03g28950.1, LOC_Os03g31110.1, LOC_Os03g31110.2, LOC_Os03g42920.1, LOC_Os03g52310.1, LOC_Os03g60730.1, LOC_Os03g60730.2, LOC_Os04g01110.1…	GFP78689.1, GFP87890.1, GFQ03801.1, GFQ04206.1	XP_007203781.1, XP_007203782.1, XP_007203829.2, XP_007204715.2, XP_007213601.1, XP_007215012.1, XP_007216990.1, XP_007224101.2, XP_020410687.1, XP_020411088.1, XP_020411395.1, XP_020414406.1, XP_020415570.1, XP_020424500.1, XP_020426538.1, XP_020426552.1, XP_020426576.1	XP_011069601.1, XP_011071498.1, XP_011075659.1, XP_011076819.1, XP_011076827.1, XP_011076835.1, XP_011078002.1, XP_011078385.1, XP_011078707.1, XP_011079456.1, XP_011080812.1, XP_011081945.1, XP_011081954.1, XP_011082939.1, XP_011082940.1, XP_011082941.1, XP_011098171.1, XP_011098172.1, XP_011098173.1, XP_011098174.1, XP_011100185.1, XP_020549141.1, XP_020549389.1, XP_020549781.1, XP_020550211.1,…	PGSC0003DMP400005242, PGSC0003DMP400028707, PGSC0003DMP400028708, PGSC0003DMP400028709, PGSC0003DMP400029097, PGSC0003DMP400030562, PGSC0003DMP400034419, PGSC0003DMP400036796, PGSC0003DMP400036797, PGSC0003DMP400036798, PGSC0003DMP400036899, PGSC0003DMP400040986, PGSC0003DMP400042431, PGSC0003DMP400054383, PGSC0003DMP400062425, PGSC0003DMP400069418	SORBI_3002G190000, SORBI_3002G190400, SORBI_3004G140501	XP_021835303.1, XP_021835827.1, XP_021836111.1, XP_021836359.1, XP_021836362.1, XP_021838513.1, XP_021839117.1, XP_021839179.1, XP_021839589.1, XP_021840383.1, XP_021840492.1, XP_021840658.1, XP_021840859.1, XP_021840894.1, XP_021841222.1, XP_021841443.1, XP_021842022.1, XP_021842595.1, XP_021844402.1, XP_021844969.1, XP_021844970.1, XP_021845038.1, XP_021846531.1, XP_021847402.1, XP_021847626.1,…	StHeBC3_10608.1, StHeBC3_10748.2, StHeBC3_10748.3, StHeBC3_11582.1, StHeBC3_11582.2, StHeBC3_11582.3, StHeBC3_13802.1, StHeBC3_13802.2, StHeBC3_15028.1, StHeBC3_15443.1, StHeBC3_15868.1, StHeBC3_15868.2, StHeBC3_16677.1, StHeBC3_16958.1, StHeBC3_17225.1, StHeBC3_17225.2, StHeBC3_17225.3, StHeBC3_17225.4, StHeBC3_19876.1, StHeBC3_19876.2, StHeBC3_20229.3, StHeBC3_20229.5, StHeBC3_20229.6, StHeBC3_…	GER29142.1, GER30777.1, GER35061.1, GER37196.1, GER39285.1, GER40947.1, GER43052.1, GER44018.1, GER44259.1, GER44473.1, GER54839.1	XP_007013537.2, XP_007021999.2, XP_007023276.2, XP_007033232.2, XP_007033376.2, XP_007033377.2, XP_007048823.2, XP_017970004.1, XP_017970005.1, XP_017970006.1, XP_017970388.1, XP_017972406.1, XP_017972407.1, XP_017972408.1, XP_017972506.1, XP_017974961.1, XP_017974962.1, XP_017974963.1, XP_017974964.1, XP_017975734.1, XP_017976515.1, XP_017979272.1, XP_017979603.1, XP_017979911.1, XP_017982312.1,…	TrVeBC3_12619.1, TrVeBC3_12619.2, TrVeBC3_12619.3, TrVeBC3_14019.1, TrVeBC3_14019.2, TrVeBC3_16285.1, TrVeBC3_16285.2, TrVeBC3_19272.1, TrVeBC3_19272.2, TrVeBC3_19389.1, TrVeBC3_19812.1, TrVeBC3_19812.2, TrVeBC3_19812.6, TrVeBC3_21409.1, TrVeBC3_21410.1, TrVeBC3_21885.1, TrVeBC3_22425.1, TrVeBC3_22425.5, TrVeBC3_25483.1, TrVeBC3_25547.1, TrVeBC3_25547.2, TrVeBC3_26202.12, TrVeBC3_26202.13, TrVeBC…
OG0000023	PSR83604.1, PSR83605.1, PSR83790.1, PSR98439.1, PSR98539.1, PSS04720.1, PSS04721.1, PSS04725.1, PSS04737.1, PSS04738.1, PSS05795.1, PSS10339.1, PSS10340.1, PSS20909.1, PSS24716.1, PSS24718.1, PSS29941.1	XP_006851147.1, XP_006856952.1, XP_011625611.2, XP_020519605.1, XP_020519607.1, XP_020526635.1	PIA30480.1, PIA31136.1, PIA31137.1, PIA31138.1, PIA31857.1, PIA31858.1, PIA31859.1, PIA33267.1, PIA36740.1, PIA36741.1, PIA50787.1, PIA55349.1, PIA58478.1, PIA58479.1, PIA58480.1, PIA58482.1, PIA58483.1, PIA58484.1, PIA58486.1, PIA58487.1, PIA58488.1, PIA58489.1, PIA58490.1, PIA58491.1, PIA58492.1, PIA58493.1, PIA58494.1, PIA58495.1, PIA58498.1, PIA58499.1, PIA58500.1, PIA58549.1, PIA58721.1, PIA…	AT3G45860.1, AT4G00960.1, AT4G00970.1, AT4G05200.1, AT4G11460.1, AT4G11470.1, AT4G11480.1, AT4G11490.1, AT4G11530.1, AT4G21230.1, AT4G21366.1, AT4G21400.1, AT4G21410.1, AT4G23130.1, AT4G23130.2, AT4G23140.1, AT4G23140.2, AT4G23150.1, AT4G23160.1, AT4G23180.1, AT4G23200.1, AT4G23220.1, AT4G23230.1, AT4G23240.1, AT4G23250.1, AT4G23260.1, AT4G23260.2, AT4G23270.1, AT4G23280.1, AT4G23310.1, AT4G23320…	XP_010665661.1, XP_010665662.1, XP_010665893.1, XP_010668063.1, XP_010678975.1, XP_010682278.1, XP_010682279.1, XP_010682925.1, XP_010686896.1, XP_010686898.1, XP_010686899.1, XP_010686901.1, XP_010686902.1, XP_010686940.1, XP_010686941.1, XP_010686942.1, XP_010686944.1, XP_010686945.1, XP_010686952.1, XP_010686954.1, XP_010686955.1, XP_010686956.1, XP_010686957.1, XP_010686970.1, XP_010687007.1,…	XP_021894430.1, XP_021894433.1, XP_021894434.1, XP_021894435.1, XP_021894436.1, XP_021894437.1, XP_021894451.1, XP_021894452.1, XP_021895135.1, XP_021899955.1, XP_021902116.1, XP_021902126.1, XP_021902286.1, XP_021905863.1, XP_021907290.1, XP_021907453.1, XP_021907454.1	XP_021719324.1, XP_021719437.1, XP_021719463.1, XP_021719465.1, XP_021719467.1, XP_021719473.1, XP_021719478.1, XP_021719487.1, XP_021719489.1, XP_021719600.1, XP_021719601.1, XP_021719602.1, XP_021719603.1, XP_021719604.1, XP_021719605.1, XP_021719606.1, XP_021719607.1, XP_021719613.1, XP_021719615.1, XP_021719625.1, XP_021719626.1, XP_021719627.1, XP_021719628.1, XP_021719629.1, XP_021719631.1,…	RWR84437.1, RWR88141.1, RWR88142.1, RWR88157.1, RWR88158.1, RWR88159.1, RWR88162.1, RWR88163.1, RWR88166.1, RWR88169.1, RWR88175.1, RWR88194.1, RWR88264.1, RWR88265.1, RWR88266.1, RWR88268.1, RWR88270.1, RWR88271.1, RWR88272.1, RWR88273.1, RWR88274.1, RWR88275.1, RWR88277.1, RWR88278.1, RWR88279.1, RWR88280.1, RWR88281.1, RWR88282.1, RWR88285.1, RWR88286.1, RWR88287.1, RWR88290.1, RWR88291.1, RWR…	c110436_g1, c131897_g3, c134036_g3, c43308_g1	XP_006465210.1, XP_006465213.1, XP_006465242.1, XP_006465244.1, XP_006465248.2, XP_006467961.1, XP_006467963.1, XP_006468233.1, XP_006471788.1, XP_006471789.1, XP_006471858.3, XP_006471862.1, XP_006471863.1, XP_006471864.1, XP_006475241.2, XP_006477871.1, XP_006480214.1, XP_006480215.1, XP_006481075.1, XP_006494831.1, XP_015382381.2, XP_015382446.1, XP_015384816.1, XP_015385866.1, XP_024950451.1,…	CDO98582.1, CDO98583.1, CDO98585.1, CDO98586.1, CDO98588.1, CDO98589.1, CDO99672.1, CDO99673.1, CDO99704.1, CDP04299.1, CDP04752.1, CDP04783.1, CDP04889.1, CDP04893.1, CDP04897.1, CDP04899.1, CDP09634.1, CDP09635.1, CDP11362.1, CDP11363.1, CDP11364.1, CDP11365.1, CDP16211.1, CDP16212.1, CDP17675.1, CDP17676.1, CDP19430.1, CDP19431.1, CDP19432.1, CDP20316.1, CDP20318.1, CDP20442.1, CDP20472.1, CDP…	RAL37233.1, RAL44610.1, RAL44848.1, RAL44850.1	DCAR_004180, DCAR_004181, DCAR_004182, DCAR_004183, DCAR_004184, DCAR_004185, DCAR_005526, DCAR_005706, DCAR_008100, DCAR_008116, DCAR_008117, DCAR_008119, DCAR_015529, DCAR_019119, DCAR_024460, DCAR_030611	NP_001237891.1, NP_001238492.2, NP_001238568.1, NP_001356216.1, XP_003517662.1, XP_003523920.2, XP_003536563.1, XP_003541567.2, XP_003545800.1, XP_003555319.2, XP_003556003.1, XP_003556004.1, XP_003556018.2, XP_006573896.2, XP_006573897.1, XP_006578405.1, XP_006589610.1, XP_006589611.1, XP_006594356.1, XP_006598067.1, XP_006598071.1, XP_006606014.2, XP_006606016.1, XP_014618865.1, XP_014618866.1,…	XP_012440627.1, XP_012440628.1, XP_012440629.1, XP_012441459.1, XP_012448765.1, XP_012448766.1, XP_012448773.1, XP_012448780.1, XP_012449121.1, XP_012449122.1, XP_012449123.1, XP_012449128.1, XP_012449129.1, XP_012449130.1, XP_012450379.1, XP_012451606.1, XP_012451699.1, XP_012452036.1, XP_012452523.1, XP_012452554.1, XP_012453102.1, XP_012454400.1, XP_012454401.1, XP_012454403.1, XP_012454404.1,…	c102649_g1, c104451_g1, c108312_g1, c112701_g1, c114719_g2, c124067_g2, c126775_g1, c128650_g1, c129037_g1, c130168_g1, c132695_g1, c137948_g3, c138852_g3, c139294_g2, c14497_g1, c3347_g1, c72730_g1, c74089_g1, c84542_g1, c92900_g1, c98155_g1, c98955_g1	PIN01426.1, PIN16423.1, PIN26565.1, PIN26567.1	XP_021969318.1, XP_021970321.1, XP_021975138.1, XP_021975141.1, XP_021976896.1, XP_021979772.1, XP_021985976.1, XP_021987851.2, XP_021989265.1, XP_021989266.1, XP_021989267.1, XP_021989268.1, XP_021994467.2, XP_022006970.2, XP_022010228.1, XP_022011149.1, XP_022011150.2, XP_022011349.1, XP_022016980.1, XP_022017328.1, XP_022019624.2, XP_022019934.2, XP_022020598.1, XP_022020930.1, XP_022021101.1,…	INIL00g31152.t1, INIL02g16564.t1, INIL02g16566.t1, INIL02g16567.t1, INIL06g11961.t1	XP_003589297.2, XP_003589299.2, XP_003592436.1, XP_003601359.2, XP_003610650.3, XP_003610653.1, XP_003610654.2, XP_003615209.1, XP_003615450.2, XP_003615455.1, XP_003628033.3, XP_003628037.2, XP_003628039.1, XP_003628047.2, XP_003628052.3, XP_013458900.3, XP_013466034.2, XP_013466035.1, XP_013466037.1, XP_013469903.2, XP_013469909.1, XP_013469912.1, XP_013469913.1, XP_013469918.2, XP_013469925.2,…	Migut.A00325.1.p, Migut.C00456.1.p, Migut.C00459.1.p, Migut.C00459.2.p, Migut.C00463.1.p, Migut.C00467.1.p, Migut.C00471.1.p, Migut.E00936.1.p, Migut.E00938.1.p, Migut.E00941.1.p, Migut.H00717.1.p, Migut.H00719.1.p, Migut.H00721.1.p, Migut.H01885.1.p, Migut.H01889.1.p, Migut.M01267.1.p, Migut.M01268.1.p, Migut.M01270.1.p, Migut.M01272.1.p, Migut.M01273.1.p, Migut.M01274.1.p, Migut.M01275.1.p, Mig…	XP_010241035.1, XP_010247616.1, XP_010247617.1, XP_010247618.1, XP_010247619.1, XP_010247622.1, XP_010267799.1, XP_010267800.1, XP_010267801.1, XP_010267802.1, XP_010267803.1, XP_010267805.1, XP_010267806.1, XP_010267807.1, XP_010267891.1, XP_010271902.1, XP_010278041.1, XP_019052010.1, XP_019052084.1, XP_019052085.1, XP_019052086.1, XP_019052087.1, XP_019052142.1, XP_019054553.1, XP_019054554.1,…	XP_019228513.1, XP_019228701.1, XP_019232762.1, XP_019232764.1, XP_019234712.1, XP_019244453.1, XP_019248544.1, XP_019251310.1, XP_019259409.1, XP_019259410.1, XP_019259411.1, XP_019260345.1, XP_019261042.1	XP_022845279.1, XP_022845311.1, XP_022845316.1, XP_022845856.1, XP_022845857.1, XP_022845859.1, XP_022845860.1, XP_022845861.1, XP_022845862.1, XP_022845863.1, XP_022845864.1, XP_022845900.1, XP_022845901.1, XP_022845902.1, XP_022845905.1, XP_022851135.1, XP_022853716.1, XP_022856730.1, XP_022859605.1, XP_022859606.1, XP_022859607.1, XP_022859608.1, XP_022860029.1, XP_022860034.1, XP_022860037.1,…	OrAeBC5_10617.5, OrAeBC5_10617.6, OrAeBC5_13272.2, OrAeBC5_13272.3, OrAeBC5_13272.4, OrAeBC5_13272.5, OrAeBC5_13272.6, OrAeBC5_14058.1, OrAeBC5_14058.2, OrAeBC5_14058.3, OrAeBC5_25336.1, OrAeBC5_3099.1, OrAeBC5_32401.1, OrAeBC5_32401.2, OrAeBC5_32401.3, OrAeBC5_32401.4, OrAeBC5_7399.17, OrAeBC5_8133.5, OrAeBC5_8133.7	LOC_Os01g26390.1, LOC_Os01g36500.1, LOC_Os01g57540.1, LOC_Os02g48080.1, LOC_Os04g12080.1, LOC_Os04g12180.1, LOC_Os04g25060.1, LOC_Os04g25650.1, LOC_Os04g54190.1, LOC_Os04g54190.2, LOC_Os04g56430.1, LOC_Os05g41370.1, LOC_Os06g30130.1, LOC_Os06g30130.2, LOC_Os07g30410.1, LOC_Os07g30510.1, LOC_Os07g35004.1, LOC_Os07g35140.1, LOC_Os07g35140.2, LOC_Os07g35260.1, LOC_Os07g35260.2, LOC_Os07g35280.1, LOC…	GFP82105.1, GFP87000.1, GFP89951.1, GFP93767.1, GFP94682.1, GFP94683.1, GFP94690.1, GFP94691.1, GFP96038.1, GFQ02849.1, GFQ02852.1, GFQ05807.1, GFQ06868.1	XP_007211369.2, XP_007211374.2, XP_007212929.1, XP_007213610.2, XP_007213903.2, XP_007214583.2, XP_007221601.2, XP_007224264.2, XP_007226138.1, XP_020410184.1, XP_020410185.1, XP_020410288.1, XP_020410289.1, XP_020413306.1, XP_020414672.1, XP_020415675.1, XP_020417190.1, XP_020417428.1, XP_020417831.1, XP_020418429.1, XP_020418430.1, XP_020418431.1, XP_020418432.1, XP_020418433.1, XP_020420811.1,…	XP_011076612.1, XP_011092587.1, XP_011098665.2, XP_020553082.1, XP_020553160.1, XP_020553161.1, XP_020553978.1, XP_020554072.1, XP_020554074.1	PGSC0003DMP400003658, PGSC0003DMP400008804, PGSC0003DMP400008988, PGSC0003DMP400008992, PGSC0003DMP400016457, PGSC0003DMP400016458, PGSC0003DMP400016464, PGSC0003DMP400024473, PGSC0003DMP400024474, PGSC0003DMP400024493, PGSC0003DMP400026620, PGSC0003DMP400031304, PGSC0003DMP400033429, PGSC0003DMP400033430, PGSC0003DMP400033431, PGSC0003DMP400033432, PGSC0003DMP400033489, PGSC0003DMP400033490, PGS…	SORBI_3001G141800, SORBI_3001G277500, SORBI_3001G277600, SORBI_3002G326300, SORBI_3002G326500, SORBI_3002G326650, SORBI_3002G326800, SORBI_3002G327500, SORBI_3002G327700, SORBI_3002G327800, SORBI_3002G328400, SORBI_3002G328500, SORBI_3002G328800, SORBI_3002G328900, SORBI_3002G329000, SORBI_3002G329100, SORBI_3003G193400, SORBI_3004G264000, SORBI_3005G175200, SORBI_3005G175500, SORBI_3005G175600, …	XP_021835910.1, XP_021835911.1, XP_021836596.1, XP_021836597.1, XP_021836598.1, XP_021836602.1, XP_021836950.1, XP_021837620.1, XP_021838107.1, XP_021838455.1, XP_021839465.1, XP_021839733.1, XP_021845861.1, XP_021846107.1, XP_021846808.1, XP_021851170.1, XP_021851176.1, XP_021851177.1, XP_021851178.1, XP_021851179.1, XP_021851180.1, XP_021852956.1, XP_021852957.1, XP_021854541.1, XP_021855872.1,…	StHeBC3_12136.1, StHeBC3_12872.10, StHeBC3_14896.1, StHeBC3_19419.1, StHeBC3_21943.1, StHeBC3_21943.2, StHeBC3_21958.1, StHeBC3_21958.2, StHeBC3_21958.3, StHeBC3_21958.4, StHeBC3_21958.5, StHeBC3_21958.6, StHeBC3_21958.7, StHeBC3_21958.8, StHeBC3_2498.1, StHeBC3_2498.4, StHeBC3_27192.1, StHeBC3_29391.1, StHeBC3_6584.1, StHeBC3_6584.4, StHeBC3_8259.1, StHeBC3_8259.2, StHeBC3_8259.3, StHeBC3_9010.1…	GER27218.1, GER43008.1, GER52983.1, GER52984.1	XP_007025935.2, XP_007025940.2, XP_007025942.2, XP_007025943.2, XP_007025946.2, XP_007031790.2, XP_017975001.1, XP_017978356.1, XP_017978358.1, XP_017978361.1, XP_017978362.1, XP_017978374.1, XP_017978375.1, XP_017978376.1, XP_017978378.1, XP_017978380.1, XP_017978381.1, XP_017978382.1, XP_017978383.1, XP_017978384.1, XP_017978385.1, XP_017978386.1, XP_017978387.1, XP_017979946.1, XP_017980485.1,…	TrVeBC3_10338.10, TrVeBC3_10338.11, TrVeBC3_10338.14, TrVeBC3_10338.4, TrVeBC3_10338.6, TrVeBC3_10990.3, TrVeBC3_11495.4, TrVeBC3_11495.9, TrVeBC3_13619.11, TrVeBC3_13619.4, TrVeBC3_13619.5, TrVeBC3_13619.8, TrVeBC3_13619.9, TrVeBC3_14118.2, TrVeBC3_14118.3, TrVeBC3_14118.4, TrVeBC3_14835.4, TrVeBC3_14835.5, TrVeBC3_17630.1, TrVeBC3_17921.1, TrVeBC3_20749.1, TrVeBC3_20790.10, TrVeBC3_20790.6, TrV…	Zm00001eb025720, Zm00001eb025730, Zm00001eb069400, Zm00001eb069520, Zm00001eb106380, Zm00001eb106390, Zm00001eb108640, Zm00001eb131710, Zm00001eb165370, Zm00001eb217620, Zm00001eb252380, Zm00001eb263000, Zm00001eb263010, Zm00001eb270150, Zm00001eb291380, Zm00001eb291400, Zm00001eb319300, Zm00001eb323200, Zm00001eb323220, Zm00001eb323230, Zm00001eb323240, Zm00001eb323280, Zm00001eb323300, Zm00001e…
OG0000024	PSR86424.1, PSR86425.1, PSR86432.1, PSR95625.1, PSR95684.1, PSR96359.1, PSS06152.1, PSS09944.1, PSS16274.1, PSS24824.1, PSS31861.1		PIA24842.1, PIA25984.1, PIA27211.1, PIA27369.1, PIA28388.1, PIA28827.1, PIA30100.1, PIA31988.1, PIA31991.1, PIA31996.1, PIA31997.1, PIA31999.1, PIA32013.1, PIA32014.1, PIA41495.1, PIA41530.1, PIA41531.1, PIA41532.1, PIA41533.1, PIA41534.1, PIA41545.1, PIA42066.1, PIA46090.1, PIA46091.1, PIA46092.1, PIA46535.1, PIA46536.1, PIA47915.1, PIA48232.1, PIA53446.1, PIA54992.1, PIA54993.1, PIA57035.1, PIA…	AT1G13780.1, AT1G16930.1, AT1G16940.1, AT1G19070.1, AT1G19410.1, AT1G32375.1, AT1G49610.1, AT1G50980.1, AT1G51370.1, AT1G51370.2, AT1G51370.3, AT1G52650.1, AT1G55030.1, AT1G55660.1, AT1G55660.2, AT1G58310.1, AT1G60400.1, AT1G60410.1, AT1G66290.1, AT1G66300.1, AT1G66310.1, AT1G66320.1, AT1G66640.1, AT1G69630.1, AT1G78730.1, AT1G78740.1, AT1G78750.1, AT1G78760.1, AT1G78840.1, AT1G80470.1, AT2G04230…	XP_010668853.2, XP_010675921.1, XP_010675991.1, XP_010676044.1, XP_010676116.1, XP_010686882.1, XP_010687893.1, XP_010687895.1, XP_010690164.1, XP_010690179.1, XP_010691783.1, XP_010694209.1, XP_010694210.1, XP_010694326.1, XP_010694327.1, XP_010694329.1, XP_019105114.1, XP_019108071.1, XP_019108074.1	XP_021890382.1, XP_021890383.1, XP_021890384.1, XP_021893564.1, XP_021893569.1, XP_021900926.1	XP_021716870.1, XP_021717551.1, XP_021717556.1, XP_021717557.1, XP_021717558.1, XP_021717559.1, XP_021717561.1, XP_021717562.1, XP_021719429.1, XP_021723274.1, XP_021731913.1, XP_021732032.1, XP_021732054.1, XP_021732057.1, XP_021732101.1, XP_021732102.1, XP_021736531.1, XP_021736532.1, XP_021736567.1, XP_021736748.1, XP_021736843.1, XP_021736866.1, XP_021738793.1, XP_021740427.1, XP_021743822.1,…	RWR88398.1, RWR88403.1, RWR90332.1, RWR94903.1	c105727_g1, c112163_g1, c121182_g2, c121974_g1, c123358_g2, c123358_g4, c124641_g1, c124641_g2, c127088_g1, c128189_g5, c132509_g11, c132576_g1, c134117_g1, c134789_g3, c138873_g1, c139789_g4, c140099_g1, c148837_g1, c169870_g1, c171_g1, c18284_g1, c22715_g1, c31034_g1, c60479_g1, c68555_g1, c96095_g1, c99683_g1	XP_006465325.2, XP_006467186.1, XP_006472984.1, XP_006474402.1, XP_006474403.1, XP_006479157.1, XP_006481215.1, XP_006489754.1, XP_015383174.1, XP_015384986.2, XP_015386706.1, XP_015386707.1, XP_015386752.1, XP_015387950.2, XP_024949209.1, XP_024949512.1, XP_024949513.1, XP_024950286.1, XP_024950722.1, XP_024951453.1, XP_024952944.1, XP_024953005.1, XP_024953617.1, XP_024955627.1, XP_024955855.1,…	CDP05780.1, CDP05782.1, CDP05783.1, CDP05906.1, CDP06298.1, CDP08476.1, CDP08477.1, CDP08478.1, CDP09023.1, CDP10686.1, CDP11355.1, CDP13103.1, CDP13104.1, CDP13113.1, CDP13115.1, CDP13116.1, CDP13118.1, CDP13122.1, CDP13547.1, CDP16220.1, CDP16777.1, CDP17535.1, CDP18207.1	RAL37895.1, RAL37896.1, RAL38302.1, RAL41006.1, RAL41007.1, RAL41203.1, RAL42446.1, RAL42709.1, RAL42710.1, RAL46825.1, RAL50704.1, RAL52493.1	DCAR_003632, DCAR_004437, DCAR_004438, DCAR_017364, DCAR_022537, DCAR_024431, DCAR_028099, DCAR_028104, DCAR_028106	NP_001237460.2, XP_003545870.1, XP_003551381.1, XP_006583306.3, XP_006594778.1, XP_006594779.1, XP_006606038.1, XP_014621354.1, XP_014621392.1, XP_014621393.1, XP_014621394.1, XP_014621397.1, XP_014621398.1, XP_014621400.1, XP_014621401.1, XP_014621402.1, XP_014621404.1, XP_014621405.1, XP_014621407.1, XP_014621409.1, XP_014626131.1, XP_025980922.1, XP_025980927.1, XP_025982209.2, XP_040861890.1,…	XP_012434253.1, XP_012434473.1, XP_012460375.1, XP_012460382.1, XP_012461164.1, XP_012461586.1, XP_012461781.1, XP_012461922.1, XP_012463942.1, XP_012463943.1, XP_012463944.1, XP_012463945.1, XP_012463946.1, XP_012465461.1, XP_012466461.1, XP_012466462.1, XP_012468684.1, XP_012468688.1, XP_012480715.1, XP_012480716.1, XP_012480717.1, XP_012480768.1, XP_012480770.1, XP_012480771.1, XP_012481462.1,…	c104249_g1, c112163_g1, c112377_g1, c113361_g1, c117608_g1, c117608_g2, c117917_g1, c118450_g4, c119054_g1, c119054_g2, c121182_g1, c121182_g3, c122116_g4, c122597_g1, c122597_g2, c125942_g1, c127088_g1, c127887_g2, c130598_g1, c130649_g1, c130649_g3, c130649_g8, c132149_g3, c132149_g4, c132585_g1, c132698_g5, c133746_g1, c133752_g1, c134117_g1, c134789_g1, c134789_g2, c136690_g4, c137869_g1, c13…		XP_021984933.1, XP_021993501.1, XP_021993502.1, XP_021993503.1, XP_021994633.1, XP_021994634.1, XP_021998551.1, XP_022001478.1, XP_022001479.1, XP_022007217.1, XP_022020700.1, XP_022021120.1, XP_022021784.1, XP_022021785.1, XP_022021952.1, XP_022021971.1, XP_022022071.1, XP_022022129.1, XP_022022364.1, XP_022022481.1, XP_022022562.2, XP_022022635.1, XP_022022836.1, XP_022022837.1, XP_022022838.1,…	INIL03g17359.t1, INIL13g07570.t1	XP_003596703.1, XP_003598934.3, XP_003599874.2, XP_003603209.1, XP_003603482.1, XP_003605534.1, XP_003607639.2, XP_003607672.1, XP_003610665.1, XP_003612124.4, XP_003617561.1, XP_003625380.1, XP_003627018.2, XP_003627029.1, XP_003628566.2, XP_003628590.2, XP_013445395.1, XP_013445396.1, XP_013445730.1, XP_013445778.1, XP_013445781.1, XP_013445788.2, XP_013446248.1, XP_013448167.1, XP_013448651.1,…	Migut.G00068.1.p, Migut.G00076.1.p, Migut.G00077.1.p, Migut.G00078.1.p, Migut.L00791.1.p, Migut.L00791.2.p, Migut.L00792.1.p, Migut.L00793.1.p, Migut.M00206.1.p, Migut.M00532.1.p, Migut.M00538.1.p, Migut.M00541.1.p, Migut.M00542.1.p, Migut.M00544.1.p, Migut.M00548.1.p, Migut.M00549.1.p, Migut.M00551.1.p, Migut.M00552.1.p, Migut.M00627.1.p, Migut.M00627.2.p, Migut.M00731.1.p, Migut.M00817.1.p, Mig…	XP_010267730.1, XP_010268835.1, XP_010272778.1, XP_010272779.1, XP_010277951.1, XP_010277952.1, XP_010277953.1, XP_010277954.1, XP_010277955.1, XP_010277960.1, XP_019051760.1, XP_019052671.1, XP_019055168.1	XP_019223646.1, XP_019244684.1	XP_022843458.1, XP_022845143.1, XP_022848499.1, XP_022861063.1, XP_022864815.1, XP_022877517.1, XP_022877518.1, XP_022877519.1, XP_022877520.1, XP_022877521.1, XP_022880410.1	OrAeBC5_10495.1, OrAeBC5_10495.2, OrAeBC5_11764.1, OrAeBC5_11764.2, OrAeBC5_11764.3, OrAeBC5_11764.4, OrAeBC5_11764.5, OrAeBC5_11764.6, OrAeBC5_11764.7, OrAeBC5_15204.1, OrAeBC5_15694.2, OrAeBC5_15694.3, OrAeBC5_17955.1, OrAeBC5_17955.10, OrAeBC5_17955.2, OrAeBC5_17955.3, OrAeBC5_17955.5, OrAeBC5_17955.7, OrAeBC5_18116.1, OrAeBC5_18116.2, OrAeBC5_18116.4, OrAeBC5_21067.1, OrAeBC5_21268.1, OrAeBC5…	LOC_Os01g57920.1, LOC_Os07g01460.1	GFP86373.1, GFP86410.1, GFP87168.1, GFP87177.1, GFP88700.1, GFP88701.1, GFP89357.1, GFP90221.1, GFP90222.1, GFP90224.1, GFP90225.1, GFP90265.1, GFP90326.1, GFP91676.1, GFP92966.1, GFP92967.1, GFP93547.1, GFP93548.1, GFP96494.1, GFP96495.1, GFP96496.1, GFP96498.1, GFP96499.1, GFP96501.1, GFP96502.1, GFP96712.1, GFQ01395.1, GFQ01397.1, GFQ03169.1, GFQ03728.1, GFQ03731.1, GFQ03732.1, GFQ03733.1, GFQ…	XP_007212526.2, XP_007212645.2, XP_007213371.2, XP_007214492.1, XP_020416957.1, XP_020417054.1, XP_020417460.1, XP_020417827.1, XP_020418487.1, XP_020418488.1, XP_020418834.1, XP_020418835.1, XP_020418836.1, XP_020419533.1	XP_011083180.1, XP_011083181.1, XP_011095351.1, XP_011095352.1, XP_011095356.1, XP_011095357.1, XP_011095358.1, XP_020553955.1, XP_020553956.1	PGSC0003DMP400001953, PGSC0003DMP400001954, PGSC0003DMP400052353, PGSC0003DMP400054294	SORBI_3003G321800, SORBI_3006G088820	XP_021835980.1, XP_021836216.1, XP_021836217.1, XP_021836218.1, XP_021837842.1, XP_021838840.1, XP_021838841.1, XP_021838842.1, XP_021838843.1, XP_021840317.1, XP_021840713.1, XP_021841002.1, XP_021841035.1, XP_021841195.1, XP_021841198.1, XP_021842797.1, XP_021842928.1, XP_021842930.1, XP_021842931.1, XP_021842932.1, XP_021842933.1, XP_021843046.1, XP_021844409.1, XP_021848194.1, XP_021848196.1,…	StHeBC3_10121.1, StHeBC3_10121.2, StHeBC3_10121.4, StHeBC3_11790.3, StHeBC3_11790.7, StHeBC3_14863.1, StHeBC3_14863.2, StHeBC3_15242.1, StHeBC3_15242.2, StHeBC3_15242.3, StHeBC3_15242.4, StHeBC3_15242.7, StHeBC3_15242.9, StHeBC3_15355.1, StHeBC3_15355.2, StHeBC3_16494.7, StHeBC3_16494.9, StHeBC3_16874.2, StHeBC3_20110.1, StHeBC3_22633.1, StHeBC3_23381.1, StHeBC3_23570.1, StHeBC3_23570.4, StHeBC3_…	GER30876.1, GER33577.1, GER38457.1, GER38458.1, GER43028.1, GER43029.1, GER43030.1, GER43031.1, GER43033.1, GER43034.1, GER43035.1, GER43036.1, GER43080.1, GER43091.1, GER43095.1, GER43163.1, GER43165.1, GER43166.1, GER45056.1, GER47810.1, GER53301.1, GER53337.1, GER53339.1, GER53340.1, GER53341.1, GER53342.1, GER53343.1, GER53344.1, GER53373.1, GER53876.1, GER53883.1, GER53884.1, GER56533.1	XP_007020967.1, XP_007020969.2, XP_007020970.2, XP_007021396.2, XP_007021398.2, XP_007022822.2, XP_007031878.2, XP_017974792.1, XP_017974793.1, XP_017974794.1, XP_017978253.1, XP_017979676.1, XP_017979677.1, XP_017979679.1, XP_017979680.1, XP_017979681.1, XP_017979689.1, XP_017979718.1, XP_017979966.1, XP_017980216.1	TrVeBC3_10349.15, TrVeBC3_11755.6, TrVeBC3_17955.10, TrVeBC3_17955.12, TrVeBC3_17955.14, TrVeBC3_17955.2, TrVeBC3_17955.3, TrVeBC3_17955.4, TrVeBC3_17955.5, TrVeBC3_17955.8, TrVeBC3_17955.9, TrVeBC3_19210.1, TrVeBC3_19210.2, TrVeBC3_19879.1, TrVeBC3_21024.1, TrVeBC3_22212.1, TrVeBC3_25603.1, TrVeBC3_30047.1, TrVeBC3_30047.2, TrVeBC3_31447.1, TrVeBC3_31586.1, TrVeBC3_32645.1, TrVeBC3_33525.1, TrVe…
OG0000025	PSR92601.1, PSS04083.1, PSS07213.1		PIA27837.1, PIA29032.1, PIA32092.1, PIA35113.1, PIA41441.1, PIA42083.1, PIA42432.1, PIA43548.1, PIA55374.1, PIA58633.1, PIA60807.1	AT2G07760.1, AT5G28823.1, AT5G32613.1	XP_010665598.1, XP_010665650.1, XP_010666802.1, XP_010667206.1, XP_010667274.1, XP_010667327.1, XP_010668455.1, XP_010670298.1, XP_010670315.1, XP_010672555.1, XP_010673992.1, XP_010675129.1, XP_010675362.1, XP_010677029.1, XP_010677504.1, XP_010677647.1, XP_010677657.1, XP_010677748.1, XP_010677868.1, XP_010678302.1, XP_010678307.1, XP_010679661.1, XP_010681181.1, XP_010681221.1, XP_010681272.1,…		XP_021713472.1, XP_021714866.1, XP_021715736.1, XP_021723638.1, XP_021724871.1, XP_021726863.1, XP_021729890.1, XP_021730685.1, XP_021730771.1, XP_021731006.1, XP_021732906.1, XP_021734544.1, XP_021734948.1, XP_021734954.1, XP_021736996.1, XP_021737022.1, XP_021739502.1, XP_021739730.1, XP_021743061.1, XP_021747460.1, XP_021751087.1, XP_021754907.1, XP_021756872.1, XP_021759465.1, XP_021762503.1,…		c100742_g1, c103785_g1, c103961_g1, c103993_g4, c105175_g1, c105648_g1, c105729_g1, c105804_g1, c107918_g1, c108027_g1, c108566_g1, c108813_g1, c11084_g1, c111767_g1, c112225_g1, c114673_g3, c115578_g2, c115690_g1, c115881_g2, c115882_g2, c116652_g1, c116983_g3, c117362_g1, c118234_g1, c11877_g1, c119692_g1, c120539_g2, c121641_g1, c122372_g1, c122448_g5, c123300_g6, c123848_g1, c123981_g2, c1252…	XP_015389274.1, XP_024952268.1	CDP14239.1, CDP20930.1	RAL36892.1, RAL37466.1, RAL37946.1, RAL38833.1, RAL38942.1, RAL39006.1, RAL39176.1, RAL39182.1, RAL39278.1, RAL40261.1, RAL41600.1, RAL41610.1, RAL41618.1, RAL42043.1, RAL42395.1, RAL42414.1, RAL42415.1, RAL42418.1, RAL42518.1, RAL42524.1, RAL42531.1, RAL42573.1, RAL43046.1, RAL43582.1, RAL44030.1, RAL44122.1, RAL44123.1, RAL44323.1, RAL44517.1, RAL45134.1, RAL45384.1, RAL45416.1, RAL46971.1, RAL…	DCAR_000144, DCAR_004802, DCAR_008672, DCAR_031751, DCAR_031893	XP_006577696.1, XP_006580860.1, XP_006589932.1, XP_006591625.1, XP_006595367.1, XP_006598642.1, XP_006599769.1, XP_006603354.1, XP_006603418.1, XP_006605232.1, XP_006606718.1, XP_014621645.1, XP_014622193.1, XP_014627983.1, XP_014629574.1, XP_014630541.1, XP_040863154.1, XP_040872093.1		c102898_g1, c107704_g1, c108123_g1, c108490_g1, c109590_g1, c112225_g1, c112994_g1, c116652_g1, c116920_g2, c119692_g1, c120539_g2, c122372_g1, c123212_g1, c123848_g1, c125067_g1, c125229_g1, c125229_g2, c12711_g1, c127839_g1, c128866_g1, c129315_g3, c131892_g1, c132069_g3, c132736_g1, c133418_g1, c138241_g1, c138241_g2, c140392_g2, c142901_g1, c151481_g1, c151961_g1, c165550_g1, c167665_g1, c169…	PIM98497.1, PIN01659.1, PIN02128.1, PIN08004.1, PIN10709.1, PIN11890.1, PIN12325.1, PIN13454.1, PIN20409.1, PIN25357.1, PIN25824.1, PIN26972.1	XP_021968930.1, XP_021979798.1, XP_021979851.1, XP_021979864.1, XP_021985788.1, XP_021985797.1, XP_021985838.1, XP_021993241.1, XP_021996262.1, XP_021996381.1, XP_022003098.1, XP_022003171.1, XP_022007507.1, XP_022007739.1, XP_022013826.1, XP_022015038.1, XP_022019842.1, XP_022024369.1, XP_022040331.1, XP_035830787.1, XP_035833587.1, XP_035838876.1, XP_035843182.1	INIL01g00948.t1, INIL02g16894.t1, INIL03g37196.t1, INIL04g34087.t1, INIL08g36392.t1, INIL09g08916.t1, INIL09g22609.t1, INIL11g15628.t1, INIL12g07365.t1, INIL13g00752.t1, INIL14g19211.t1, INIL14g19293.t1, INIL15g39091.t1	XP_013453032.2, XP_024630430.1, XP_024633686.1, XP_024640439.1, XP_024640440.1, XP_039682934.1, XP_039685240.1	Migut.A01005.1.p, Migut.C00462.1.p	XP_010272338.1, XP_010275342.1	XP_019224047.1, XP_019224832.1, XP_019224956.1, XP_019225380.1, XP_019225902.1, XP_019226215.1, XP_019227372.1, XP_019227734.1, XP_019228707.1, XP_019228865.1, XP_019228869.1, XP_019229452.1, XP_019230349.1, XP_019230577.1, XP_019230721.1, XP_019232287.1, XP_019232594.1, XP_019232866.1, XP_019232983.1, XP_019233206.1, XP_019233469.1, XP_019234070.1, XP_019234074.1, XP_019234855.1, XP_019235016.1,…	XP_022842019.1, XP_022843290.1, XP_022857164.1, XP_022857248.1, XP_022860891.1, XP_022860892.1, XP_022863259.1, XP_022865637.1, XP_022865638.1, XP_022866206.1, XP_022869154.1, XP_022872936.1, XP_022878006.1, XP_022880390.1, XP_022889167.1, XP_022889266.1, XP_022889695.1	OrAeBC5_11813.1, OrAeBC5_12280.3, OrAeBC5_12280.4, OrAeBC5_12280.5, OrAeBC5_12280.6, OrAeBC5_12898.11, OrAeBC5_12898.2, OrAeBC5_12898.3, OrAeBC5_12898.4, OrAeBC5_12898.5, OrAeBC5_12898.6, OrAeBC5_16679.1, OrAeBC5_16973.5, OrAeBC5_17148.1, OrAeBC5_18012.1, OrAeBC5_18028.1, OrAeBC5_19587.1, OrAeBC5_20675.1, OrAeBC5_20675.3, OrAeBC5_21517.12, OrAeBC5_21657.2, OrAeBC5_22113.1, OrAeBC5_24359.1, OrAeBC…		GFP86846.1, GFP86847.1, GFP90795.1, GFP94575.1, GFQ01108.1, GFQ03527.1		XP_011069433.1, XP_011069437.1, XP_011069479.1, XP_011071598.1, XP_011071645.1, XP_011074609.1, XP_011075697.1, XP_011077205.1, XP_011078611.1, XP_011083357.1, XP_011094921.1, XP_011100880.1, XP_011101570.1, XP_011101580.1, XP_011101696.1, XP_011101715.1, XP_011101716.1, XP_011101721.1, XP_011101871.1, XP_011102037.1, XP_011102225.1, XP_020549414.1, XP_020549415.1, XP_020549416.1, XP_020551840.1,…	PGSC0003DMP400003547, PGSC0003DMP400006796, PGSC0003DMP400006797, PGSC0003DMP400012197, PGSC0003DMP400015029, PGSC0003DMP400018124, PGSC0003DMP400018811, PGSC0003DMP400022491, PGSC0003DMP400024444, PGSC0003DMP400024814, PGSC0003DMP400025695, PGSC0003DMP400027125, PGSC0003DMP400027386, PGSC0003DMP400031297, PGSC0003DMP400034582, PGSC0003DMP400036167, PGSC0003DMP400037731, PGSC0003DMP400037957, PGS…		XP_021835352.1, XP_021835514.1, XP_021835666.1, XP_021835781.1, XP_021836171.1, XP_021836176.1, XP_021836358.1, XP_021836725.1, XP_021836733.1, XP_021836891.1, XP_021836936.1, XP_021837529.1, XP_021837633.1, XP_021838142.1, XP_021838838.1, XP_021839451.1, XP_021839712.1, XP_021839969.1, XP_021840242.1, XP_021840280.1, XP_021840392.1, XP_021840425.1, XP_021840809.1, XP_021840938.1, XP_021841277.1,…	StHeBC3_11601.6, StHeBC3_11601.8, StHeBC3_12398.7, StHeBC3_23256.1, StHeBC3_24592.2, StHeBC3_29512.1, StHeBC3_30704.1, StHeBC3_34195.1, StHeBC3_35332.1, StHeBC3_35332.2, StHeBC3_35418.1, StHeBC3_41537.1, StHeBC3_44389.1, StHeBC3_46194.1, StHeBC3_47037.1, StHeBC3_47221.1, StHeBC3_47775.1, StHeBC3_49625.1, StHeBC3_49784.1, StHeBC3_52304.1, StHeBC3_53077.1, StHeBC3_63267.1	GER25001.1, GER34212.1, GER36576.1, GER38240.1, GER46117.1, GER49517.1	XP_017974471.1, XP_017974487.1, XP_017974542.1, XP_017976594.1, XP_017979623.1, XP_017984223.1, XP_017985268.1	TrVeBC3_11160.16, TrVeBC3_11160.17, TrVeBC3_1423.1, TrVeBC3_17855.3, TrVeBC3_17855.5, TrVeBC3_17906.1, TrVeBC3_19545.3, TrVeBC3_19856.3, TrVeBC3_19856.4, TrVeBC3_19856.5, TrVeBC3_19856.7, TrVeBC3_21279.5, TrVeBC3_22423.8, TrVeBC3_22423.9, TrVeBC3_22749.1, TrVeBC3_22774.2, TrVeBC3_22989.1, TrVeBC3_23369.1, TrVeBC3_23369.2, TrVeBC3_24554.1, TrVeBC3_24621.1, TrVeBC3_25626.1, TrVeBC3_25632.1, TrVeBC3…
OG0000026		XP_011628325.1	PIA24862.1, PIA24902.1, PIA25525.1, PIA25889.1, PIA26428.1, PIA26472.1, PIA26857.1, PIA26872.1, PIA26945.1, PIA27936.1, PIA28556.1, PIA29090.1, PIA29184.1, PIA29310.1, PIA29552.1, PIA30541.1, PIA31358.1, PIA32903.1, PIA32904.1, PIA32940.1, PIA32954.1, PIA32955.1, PIA33737.1, PIA33948.1, PIA37051.1, PIA40390.1, PIA41301.1, PIA43386.1, PIA43487.1, PIA46538.1, PIA47784.1, PIA48683.1, PIA50768.1, PIA…	AT3G30730.1, AT3G51690.1, AT3G51700.1, AT5G28780.1	XP_010665599.1, XP_010665707.1, XP_010665927.1, XP_010666359.1, XP_010666375.1, XP_010666730.1, XP_010666747.1, XP_010666749.1, XP_010667266.1, XP_010667600.1, XP_010667717.1, XP_010667789.1, XP_010667795.1, XP_010667800.1, XP_010667882.1, XP_010667914.1, XP_010667942.1, XP_010667969.1, XP_010668073.1, XP_010668162.1, XP_010668163.1, XP_010668250.1, XP_010668260.1, XP_010668264.1, XP_010668309.1,…		XP_021714884.1, XP_021715369.1, XP_021715965.1, XP_021717006.1, XP_021717248.1, XP_021717299.1, XP_021717890.1, XP_021717934.1, XP_021721834.1, XP_021721998.1, XP_021721999.1, XP_021722037.1, XP_021722586.1, XP_021722852.1, XP_021724303.1, XP_021724310.1, XP_021725126.1, XP_021725283.1, XP_021725919.1, XP_021727168.1, XP_021727193.1, XP_021727711.1, XP_021728317.1, XP_021728397.1, XP_021729317.1,…		c101156_g1, c101372_g1, c104861_g1, c115541_g2, c116081_g1, c118701_g9, c128207_g1, c133559_g3, c13876_g1, c140183_g1, c148423_g1, c153079_g1, c155061_g1, c158266_g1, c159840_g1, c160944_g1, c163404_g1, c169735_g1, c170745_g1, c197917_g1, c203025_g1, c207236_g1, c209334_g1, c35473_g1, c39371_g1, c40561_g1, c55778_g1, c56779_g1, c63637_g1, c66557_g1, c73575_g1, c74512_g1, c78245_g1, c78903_g1, c80…	XP_015381914.1, XP_015382016.1, XP_015382148.1, XP_015384357.1, XP_015388024.1	CDP15596.1	RAL39863.1, RAL47654.1, RAL49284.1		XP_006574078.1, XP_006574208.1, XP_006575838.1, XP_006577380.1, XP_006577600.1, XP_006582744.1, XP_006584433.1, XP_006588176.1, XP_006588188.1, XP_006590148.1, XP_006593239.1, XP_006595216.1, XP_006595290.1, XP_006596749.1, XP_006598643.1, XP_006601497.1, XP_006601498.1, XP_006601565.1, XP_006601573.1, XP_006603501.1, XP_006606835.1, XP_014623251.2, XP_014625044.1, XP_014628705.1, XP_014632984.1,…		c102110_g1, c107256_g1, c107588_g1, c115541_g4, c116081_g1, c121913_g1, c133383_g2, c140183_g1, c141791_g1, c146850_g1, c151143_g1, c159137_g1, c159693_g1, c161667_g1, c170551_g1, c174700_g1, c198659_g1, c22602_g1, c55778_g1, c65139_g1, c90264_g1, c92230_g1, c92230_g2, c93554_g3	PIM96964.1, PIM97249.1, PIN09959.1, PIN26452.1	XP_021971628.1, XP_021974428.1, XP_021974578.1, XP_021974952.1, XP_021974991.1, XP_021975067.1, XP_021975122.2, XP_021975345.1, XP_021975569.1, XP_021977099.2, XP_021979190.1, XP_021979692.1, XP_021980439.1, XP_021980705.1, XP_021980794.1, XP_021980813.1, XP_021985035.1, XP_021985889.2, XP_021986755.1, XP_021990939.1, XP_021991141.1, XP_021991204.1, XP_021991684.1, XP_021991937.2, XP_021991938.1,…		XP_003591779.1, XP_003614434.2, XP_013469372.2, XP_024625431.2, XP_024625718.1, XP_024626029.1, XP_024626504.1, XP_024626654.1, XP_024626750.1, XP_024626861.1, XP_024629306.1, XP_024629311.1, XP_024629313.1, XP_024630351.1, XP_024630407.1, XP_024630641.1, XP_024630708.1, XP_024630714.1, XP_024630739.1, XP_024630833.1, XP_024632802.1, XP_024633499.1, XP_024633552.1, XP_024634553.1, XP_024634606.2,…	Migut.C00440.1.p, Migut.D01590.1.p, Migut.M00244.1.p	XP_010256222.1, XP_010274376.1, XP_010275205.1, XP_010278182.1	XP_019223450.1, XP_019224050.1, XP_019224616.1, XP_019225110.1, XP_019226833.1, XP_019226835.1, XP_019226836.1, XP_019226837.1, XP_019227142.1, XP_019227358.1, XP_019227612.1, XP_019228314.1, XP_019230102.1, XP_019231079.1, XP_019232445.1, XP_019233660.1, XP_019234388.1, XP_019234577.1, XP_019236942.1, XP_019238147.1, XP_019238218.1, XP_019239881.1, XP_019239982.1, XP_019240003.1, XP_019240131.1,…	XP_022841841.1, XP_022843117.1, XP_022845372.1, XP_022846398.1, XP_022849574.1, XP_022850641.1, XP_022852249.1, XP_022852758.1, XP_022855024.1, XP_022855399.1, XP_022855687.1, XP_022855741.1, XP_022857008.1, XP_022859212.1, XP_022859659.1, XP_022860011.1, XP_022860012.1, XP_022860945.1, XP_022862674.1, XP_022866263.1, XP_022868764.1, XP_022870378.1, XP_022872324.1, XP_022873770.1, XP_022874217.1,…	OrAeBC5_11592.1, OrAeBC5_11592.2, OrAeBC5_11592.3, OrAeBC5_11592.4, OrAeBC5_11592.5, OrAeBC5_11592.6, OrAeBC5_17030.1, OrAeBC5_17795.65, OrAeBC5_17795.66, OrAeBC5_17795.67, OrAeBC5_17795.68, OrAeBC5_17795.69, OrAeBC5_17795.70, OrAeBC5_17795.71, OrAeBC5_17795.72, OrAeBC5_21538.7, OrAeBC5_21656.1, OrAeBC5_21656.2, OrAeBC5_21656.3, OrAeBC5_23049.1, OrAeBC5_23049.2, OrAeBC5_23211.1, OrAeBC5_23211.13,…	LOC_Os01g07990.1, LOC_Os01g12340.1, LOC_Os01g14200.1, LOC_Os01g14770.1, LOC_Os01g16130.1, LOC_Os01g19460.1, LOC_Os01g37580.1, LOC_Os01g43980.1, LOC_Os02g16300.1, LOC_Os02g19280.1, LOC_Os02g19290.1, LOC_Os02g44350.1, LOC_Os03g31026.1, LOC_Os03g31026.2, LOC_Os03g31560.1, LOC_Os04g11850.1, LOC_Os04g23360.1, LOC_Os05g02090.1, LOC_Os05g04260.1, LOC_Os05g14380.1, LOC_Os05g19050.1, LOC_Os05g23690.1, LOC…	GFP95297.1, GFP95419.1, GFQ01835.1, GFQ02404.1, GFQ05183.1			PGSC0003DMP400009713, PGSC0003DMP400013267, PGSC0003DMP400029826, PGSC0003DMP400032695, PGSC0003DMP400056014	SORBI_3001G229850, SORBI_3002G160500	XP_021835054.1, XP_021835055.1, XP_021835605.1, XP_021836944.1, XP_021838138.1, XP_021839921.1, XP_021840453.1, XP_021840493.1, XP_021840810.1, XP_021840920.1, XP_021841019.1, XP_021841221.1, XP_021843519.1, XP_021843520.1, XP_021844333.1, XP_021846174.1, XP_021846177.1, XP_021846796.1, XP_021849194.1, XP_021851436.1, XP_021851591.1, XP_021854081.1, XP_021854082.1, XP_021854440.1, XP_021854665.1,…	StHeBC3_13829.1, StHeBC3_13829.2, StHeBC3_19747.2, StHeBC3_20937.1, StHeBC3_20937.2, StHeBC3_21196.1, StHeBC3_25085.1, StHeBC3_25460.10, StHeBC3_25460.11, StHeBC3_25460.3, StHeBC3_25460.4, StHeBC3_25460.5, StHeBC3_25460.6, StHeBC3_25460.7, StHeBC3_25460.8, StHeBC3_25460.9, StHeBC3_25999.6, StHeBC3_25999.7, StHeBC3_26120.1, StHeBC3_26120.2, StHeBC3_26194.1, StHeBC3_26285.1, StHeBC3_26285.2, StHeBC…	GER33671.1, GER52433.1, GER55363.1	XP_017972555.1, XP_017982268.1	TrVeBC3_17161.3, TrVeBC3_17161.4, TrVeBC3_20307.1, TrVeBC3_20307.2, TrVeBC3_20307.3, TrVeBC3_20473.1, TrVeBC3_20473.2, TrVeBC3_2143.1, TrVeBC3_21463.1, TrVeBC3_21463.15, TrVeBC3_21463.2, TrVeBC3_21463.24, TrVeBC3_21463.25, TrVeBC3_21463.30, TrVeBC3_21463.7, TrVeBC3_22178.1, TrVeBC3_22178.10, TrVeBC3_22178.2, TrVeBC3_22178.3, TrVeBC3_22178.5, TrVeBC3_22178.6, TrVeBC3_22178.7, TrVeBC3_22178.9, TrVe…	Zm00001eb009820, Zm00001eb242850, Zm00001eb395690
OG0000027	PSR84650.1, PSR85181.1, PSR86724.1, PSR90086.1, PSR95228.1, PSR95396.1, PSR95397.1, PSR96490.1, PSS01705.1, PSS03904.1, PSS05808.1, PSS05809.1, PSS11093.1, PSS12158.1, PSS14534.1, PSS15774.1, PSS16368.1, PSS19060.1, PSS21833.1, PSS21834.1, PSS26738.1, PSS30103.1, PSS31148.1, PSS31560.1, PSS32396.1, PSS34327.1, PSS35268.1	XP_011621044.1, XP_011621051.2, XP_011622101.1, XP_011623043.1, XP_011623044.1, XP_011623480.1, XP_011623499.2, XP_011625659.1, XP_011626980.1, XP_011627225.1, XP_020517570.1, XP_020518958.1, XP_020519067.1, XP_020519068.1, XP_020519069.1, XP_020519070.1, XP_020520983.1, XP_020520984.1, XP_020520996.1, XP_020520997.1, XP_020522821.1, XP_020522822.1, XP_020522823.1, XP_020523064.1, XP_020523065.1,…	PIA24711.1, PIA25602.1, PIA26266.1, PIA47415.1, PIA47416.1, PIA54858.1, PIA56956.1, PIA56959.1, PIA57246.1, PIA62992.1, PIA64854.1, PIA64855.1, PIA64856.1, PIA64857.1	AT1G76320.1, AT1G76320.2, AT2G27110.1, AT2G27110.2, AT2G27110.3, AT2G32250.1, AT2G32250.2, AT2G32250.3, AT2G32250.4, AT3G06250.1, AT3G22170.1, AT3G22170.2, AT4G15090.1, AT4G19990.1, AT4G19990.2, AT4G38170.1, AT4G38180.1, AT5G18960.1	XP_010667404.1, XP_010675660.1, XP_010675661.1, XP_010675662.1, XP_010675663.1, XP_010675666.1, XP_010680156.1, XP_010680157.1, XP_010681264.1, XP_010684684.1, XP_010685516.1, XP_010686028.1, XP_010686030.1, XP_010686031.1, XP_010686032.1, XP_010686890.1, XP_010688988.1, XP_010690587.1, XP_010690588.1, XP_010690590.1, XP_010694869.1, XP_019104685.1, XP_019104687.1, XP_019104688.1, XP_019105676.1,…	XP_021890304.1, XP_021890305.1, XP_021890306.1, XP_021890307.1, XP_021890308.1, XP_021890309.1, XP_021890311.1, XP_021890312.1, XP_021890313.1, XP_021890314.1, XP_021890315.1, XP_021890316.1, XP_021890317.1, XP_021890318.1, XP_021892059.1, XP_021892060.1, XP_021892062.1, XP_021892063.1, XP_021892550.1, XP_021892551.1, XP_021894136.1, XP_021894137.1, XP_021894138.1, XP_021894139.1, XP_021896831.1,…	XP_021713823.1, XP_021713824.1, XP_021714089.1, XP_021714110.1, XP_021715579.1, XP_021715580.1, XP_021716387.1, XP_021716388.1, XP_021717025.1, XP_021720638.1, XP_021720639.1, XP_021722070.1, XP_021722071.1, XP_021722072.1, XP_021722681.1, XP_021728016.1, XP_021729163.1, XP_021732754.1, XP_021749698.1, XP_021753290.1, XP_021753291.1, XP_021753292.1, XP_021753293.1, XP_021755794.1, XP_021755795.1,…	RWR72803.1, RWR74470.1, RWR74471.1, RWR74624.1, RWR75206.1, RWR75398.1, RWR77504.1, RWR78276.1, RWR78481.1, RWR80039.1, RWR80203.1, RWR80348.1, RWR81878.1, RWR82329.1, RWR84231.1, RWR87266.1, RWR88693.1, RWR88877.1, RWR90341.1, RWR92322.1	c104236_g1, c107987_g1, c108975_g1, c111504_g1, c125866_g1, c128845_g4, c128907_g1, c130820_g10, c131272_g1, c133513_g2, c134054_g2, c134573_g2, c199900_g1, c66622_g1, c90369_g1, c91984_g1, c95917_g1	XP_006468530.1, XP_006468531.1, XP_006468532.1, XP_006469958.1, XP_006469959.1, XP_006471345.1, XP_006471347.1, XP_006473867.1, XP_006481370.1, XP_006481371.1, XP_006486554.1, XP_006486555.1, XP_006486556.1, XP_006489231.1, XP_006491138.1, XP_006493664.1, XP_006493665.1, XP_015382654.1, XP_015382655.1, XP_015383085.1, XP_015383277.1, XP_015385451.2, XP_015386738.1, XP_015386739.1, XP_015386793.1,…		RAL54342.1	DCAR_031927	NP_001304632.1, XP_003517928.1, XP_003518461.1, XP_003519700.1, XP_003527537.1, XP_003530369.1, XP_003538916.1, XP_003541641.1, XP_003545054.1, XP_003546997.1, XP_006572910.1, XP_006572911.1, XP_006572912.1, XP_006572913.1, XP_006575596.1, XP_006577455.2, XP_006578386.1, XP_006579691.1, XP_006579692.1, XP_006581088.1, XP_006581089.1, XP_006581090.1, XP_006581091.1, XP_006585693.1, XP_006586733.1,…	XP_012445993.1, XP_012445994.1, XP_012445995.1, XP_012454779.1, XP_012454780.1, XP_012454781.1, XP_012459441.1, XP_012459442.1, XP_012459443.1, XP_012460189.1, XP_012460190.1, XP_012462309.1, XP_012467098.1, XP_012471466.1, XP_012471467.1, XP_012476358.1, XP_012476359.1, XP_012476360.1, XP_012478555.1, XP_012483902.1, XP_012484064.1, XP_012487384.1, XP_012487385.1, XP_012489038.1, XP_012489046.1,…	c108930_g1, c116767_g1, c118529_g1, c122146_g1, c126499_g4, c127793_g1, c127943_g2, c130515_g1, c130625_g1, c130952_g1, c134573_g2, c73411_g1, c82955_g1	PIM97875.1, PIN00986.1, PIN02027.1, PIN02472.1, PIN03924.1, PIN03955.1, PIN04317.1, PIN04793.1, PIN06075.1, PIN06902.1, PIN07024.1, PIN07225.1, PIN08514.1, PIN08820.1, PIN09325.1, PIN10912.1, PIN11230.1, PIN11928.1, PIN12140.1, PIN12418.1, PIN15505.1, PIN15687.1, PIN19929.1, PIN25665.1, PIN27074.1	XP_021980440.1, XP_021991825.1, XP_021998845.1, XP_021998846.1, XP_022001699.1, XP_022006048.1, XP_022017340.1, XP_022017341.1, XP_022017342.1, XP_022017343.1, XP_022017344.1, XP_022021212.1, XP_022021213.1, XP_022021214.1, XP_022028824.1, XP_022028825.1, XP_022028826.1, XP_022029987.1, XP_035836800.1, XP_035843033.1	INIL01g25673.t1, INIL03g01874.t1, INIL03g17923.t1, INIL03g17924.t1, INIL03g17924.t2, INIL03g17924.t3, INIL03g18287.t1, INIL04g28896.t1, INIL04g28896.t2, INIL08g20859.t1, INIL09g31460.t1, INIL11g05311.t1, INIL13g08015.t1, INIL15g23863.t1, INIL15g31333.t1	XP_024625265.1, XP_024625341.1, XP_024625344.1, XP_024626131.1, XP_024626850.1, XP_024626876.2, XP_024627936.2, XP_024628686.1, XP_024628698.2, XP_024629447.1, XP_024629942.1, XP_024629994.1, XP_024630170.2, XP_024630234.2, XP_024630769.2, XP_024630864.2, XP_024630916.2, XP_024632089.1, XP_024632090.1, XP_024632092.1, XP_024632563.1, XP_024632821.1, XP_024632825.1, XP_024632861.2, XP_024632956.1,…	Migut.B01126.1.p, Migut.D02326.1.p, Migut.D02326.2.p, Migut.D02326.3.p, Migut.F01137.1.p, Migut.F01137.2.p, Migut.G00251.1.p, Migut.G01329.1.p, Migut.G01330.1.p, Migut.H00048.1.p, Migut.H00048.2.p, Migut.H01195.1.p, Migut.H01263.1.p, Migut.I01028.1.p, Migut.I01028.2.p, Migut.I01028.3.p, Migut.I01028.4.p, Migut.J00594.1.p, Migut.L00605.1.p, Migut.M00094.1.p, Migut.M00094.2.p, Migut.M01996.1.p, Mig…	XP_010243044.1, XP_010246204.1, XP_010246754.1, XP_010247178.1, XP_010247179.1, XP_010247180.1, XP_010249184.1, XP_010250357.1, XP_010250363.1, XP_010251622.1, XP_010251636.1, XP_010251637.1, XP_010254493.1, XP_010254494.1, XP_010255612.1, XP_010255613.1, XP_010255614.1, XP_010255618.1, XP_010257327.1, XP_010257328.1, XP_010257329.1, XP_010257330.1, XP_010257332.1, XP_010257333.1, XP_010257334.1,…	XP_019226168.1, XP_019226169.1, XP_019226170.1, XP_019226171.1, XP_019226172.1, XP_019226903.1, XP_019226904.1, XP_019228678.1, XP_019230455.1, XP_019230456.1, XP_019230457.1, XP_019230460.1, XP_019230461.1, XP_019230462.1, XP_019230463.1, XP_019231145.1, XP_019231146.1, XP_019231665.1, XP_019231666.1, XP_019231667.1, XP_019231668.1, XP_019238552.1, XP_019238553.1, XP_019238554.1, XP_019238555.1,…	XP_022847845.1, XP_022847847.1, XP_022847848.1, XP_022847849.1, XP_022847850.1, XP_022847851.1, XP_022849212.1, XP_022849213.1, XP_022849214.1, XP_022853516.1, XP_022853517.1, XP_022853518.1, XP_022853519.1, XP_022853520.1, XP_022853521.1, XP_022853522.1, XP_022859520.1, XP_022859521.1, XP_022859522.1, XP_022859523.1, XP_022859524.1, XP_022863056.1, XP_022863057.1, XP_022867602.1, XP_022867603.1,…	OrAeBC5_10540.1, OrAeBC5_10540.2, OrAeBC5_11111.1, OrAeBC5_11111.2, OrAeBC5_11965.1, OrAeBC5_12010.1, OrAeBC5_12010.2, OrAeBC5_12010.3, OrAeBC5_12547.1, OrAeBC5_12547.2, OrAeBC5_12547.4, OrAeBC5_12547.5, OrAeBC5_13085.1, OrAeBC5_16058.1, OrAeBC5_16058.2, OrAeBC5_16058.3, OrAeBC5_16058.4, OrAeBC5_16058.5, OrAeBC5_16058.6, OrAeBC5_16058.7, OrAeBC5_17653.1, OrAeBC5_17653.2, OrAeBC5_19675.1, OrAeBC5_…	LOC_Os01g06852.1, LOC_Os01g11680.1, LOC_Os01g23840.1, LOC_Os01g63380.1, LOC_Os02g01860.1, LOC_Os02g10840.1, LOC_Os02g10840.2, LOC_Os02g10840.3, LOC_Os02g25470.1, LOC_Os02g28180.1, LOC_Os02g33750.1, LOC_Os02g33750.2, LOC_Os02g34590.1, LOC_Os02g39540.1, LOC_Os02g39540.2, LOC_Os03g08370.1, LOC_Os03g16540.1, LOC_Os03g27400.1, LOC_Os03g37920.1, LOC_Os03g45300.1, LOC_Os03g50900.1, LOC_Os03g56630.1, LOC…	GFP84775.1, GFP84970.1, GFP89356.1, GFP93230.1, GFP93766.1, GFP93812.1, GFP95389.1, GFP96564.1, GFP97398.1, GFP97582.1, GFQ00871.1, GFQ01281.1, GFQ05518.1, GFQ05951.1	XP_007199084.2, XP_007201166.1, XP_007203789.1, XP_007204240.1, XP_007208906.1, XP_007208966.2, XP_007211309.2, XP_007214615.1, XP_007214930.2, XP_007216405.2, XP_007217154.2, XP_007220961.2, XP_007224311.2, XP_020409148.1, XP_020410097.1, XP_020411213.1, XP_020411214.1, XP_020412171.1, XP_020412172.1, XP_020412519.1, XP_020412603.1, XP_020412604.1, XP_020412679.1, XP_020412680.1, XP_020412681.1,…	XP_011071525.1, XP_011072522.1, XP_011072523.1, XP_011078717.1, XP_011078718.1, XP_011078719.1, XP_011078720.1, XP_011078721.1, XP_011078722.1, XP_011078723.1, XP_011079041.1, XP_011080506.1, XP_011085456.1, XP_011085457.1, XP_011090244.1, XP_011090246.1, XP_011090247.1, XP_011090829.1, XP_011090830.1, XP_011093709.1, XP_011093710.1, XP_011093711.1, XP_011093713.1, XP_011096824.1, XP_011096826.1,…	PGSC0003DMP400062638	SORBI_3001G070600, SORBI_3001G149000, SORBI_3001G433300, SORBI_3001G482200, SORBI_3002G275050, SORBI_3002G309200, SORBI_3002G316600, SORBI_3002G340000, SORBI_3002G374300, SORBI_3004G173300, SORBI_3006G215050, SORBI_3006G235650, SORBI_3007G054400, SORBI_3008G016300, SORBI_3010G181200	XP_021840738.1, XP_021840821.1, XP_021841156.1, XP_021842483.1, XP_021842484.1, XP_021843597.1, XP_021843598.1, XP_021843599.1, XP_021847073.1, XP_021857633.1, XP_021857779.1, XP_021857780.1, XP_021857785.1, XP_021858804.1, XP_021859484.1, XP_021859485.1, XP_021859486.1, XP_021861600.1, XP_021862196.1, XP_021863920.1, XP_021863921.1, XP_021863922.1, XP_021863936.1, XP_021866569.1	StHeBC3_10470.1, StHeBC3_10470.2, StHeBC3_10470.3, StHeBC3_10470.4, StHeBC3_10470.5, StHeBC3_10470.6, StHeBC3_10568.1, StHeBC3_10568.2, StHeBC3_10568.3, StHeBC3_10653.1, StHeBC3_10653.2, StHeBC3_12374.1, StHeBC3_12374.2, StHeBC3_15476.1, StHeBC3_15476.2, StHeBC3_16382.1, StHeBC3_17278.1, StHeBC3_17278.6, StHeBC3_18274.1, StHeBC3_23412.1, StHeBC3_23412.2, StHeBC3_25646.1, StHeBC3_26752.1, StHeBC3_…	GER34606.1, GER34609.1, GER51411.1	XP_007010683.2, XP_007010685.2, XP_007016659.2, XP_007016664.2, XP_007018641.2, XP_007031717.2, XP_007031718.2, XP_007035352.2, XP_007035353.2, XP_007035354.2, XP_007036967.2, XP_007043118.2, XP_007043119.2, XP_007049034.2, XP_007049036.2, XP_007049040.2, XP_017971394.1, XP_017972886.1, XP_017972967.1, XP_017973538.1, XP_017973539.1, XP_017975466.1, XP_017982397.1, XP_017982408.1, XP_017982819.1,…	TrVeBC3_12678.10, TrVeBC3_12678.14, TrVeBC3_12678.2, TrVeBC3_12678.20, TrVeBC3_12678.3, TrVeBC3_12678.4, TrVeBC3_12678.5, TrVeBC3_12678.6, TrVeBC3_12678.7, TrVeBC3_13549.1, TrVeBC3_14547.1, TrVeBC3_14547.2, TrVeBC3_14547.3, TrVeBC3_14547.4, TrVeBC3_14664.1, TrVeBC3_16280.1, TrVeBC3_16280.2, TrVeBC3_16280.3, TrVeBC3_16421.1, TrVeBC3_16421.2, TrVeBC3_16421.3, TrVeBC3_16421.5, TrVeBC3_16421.8, TrVeB…	Zm00001eb181220, Zm00001eb261450, Zm00001eb261460
OG0000028	PSR86203.1, PSR86620.1, PSR87643.1, PSR87995.1, PSR89457.1, PSR89994.1, PSR91743.1, PSR92829.1, PSR93029.1, PSR93224.1, PSR95167.1, PSR95503.1, PSR95886.1, PSR96165.1, PSR96711.1, PSR98152.1, PSR98612.1, PSS03173.1, PSS05578.1, PSS05642.1, PSS07751.1, PSS07863.1, PSS09518.1, PSS14383.1, PSS14482.1, PSS18068.1, PSS21337.1, PSS21560.1, PSS32522.1, PSS32846.1, PSS33386.1, PSS33432.1, PSS34451.1, PSS…	XP_006838665.1, XP_006843281.1, XP_006844914.1, XP_006852542.2, XP_006853821.2, XP_011624484.1, XP_011626627.1, XP_020520128.1, XP_020520762.1, XP_020522059.1, XP_020532040.1	PIA25371.1, PIA29322.1, PIA29569.1, PIA32419.1, PIA35040.1, PIA37497.1, PIA38658.1, PIA40231.1, PIA42981.1, PIA43673.1, PIA51763.1, PIA51764.1, PIA55535.1, PIA55536.1, PIA62431.1	AT1G06280.1, AT1G07900.1, AT1G16530.1, AT1G31320.1, AT1G65620.1, AT1G65620.2, AT1G65620.3, AT1G65620.4, AT1G72980.1, AT2G28500.1, AT2G30130.1, AT3G11090.1, AT3G13850.1, AT3G26620.1, AT3G26660.1, AT3G27650.1, AT3G47870.1, AT5G63090.1, AT5G63090.2, AT5G63090.3, AT5G63090.4, AT5G66870.1	XP_010666030.1, XP_010667079.1, XP_010669677.1, XP_010673843.1, XP_010674552.1, XP_010678608.1, XP_010678837.1, XP_010678838.1, XP_010685903.2, XP_010687953.1, XP_010688578.1, XP_010689397.1, XP_010692935.1, XP_019104348.1, XP_019105405.1, XP_019106507.1	XP_021887577.1, XP_021891897.1, XP_021891898.1, XP_021892012.1, XP_021892013.1, XP_021893077.1, XP_021897879.1, XP_021900218.1, XP_021903006.1, XP_021903937.1, XP_021904125.1, XP_021904728.1, XP_021908027.1, XP_021908028.1, XP_021908029.1, XP_021908030.1, XP_021908106.1, XP_021908382.1, XP_021909748.1, XP_021909749.1, XP_021910100.1, XP_021910984.1	XP_021714246.1, XP_021714247.1, XP_021714249.1, XP_021715798.1, XP_021716274.1, XP_021716452.1, XP_021719977.1, XP_021720021.1, XP_021722488.1, XP_021730005.1, XP_021730431.1, XP_021732541.1, XP_021732655.1, XP_021733086.1, XP_021733564.1, XP_021733565.1, XP_021733755.1, XP_021734188.1, XP_021734305.1, XP_021734306.1, XP_021734795.1, XP_021737938.1, XP_021744341.1, XP_021746106.1, XP_021752641.1,…	RWR72583.1, RWR72612.1, RWR72613.1, RWR73665.1, RWR73690.1, RWR78519.1, RWR78903.1, RWR78906.1, RWR81307.1, RWR81468.1, RWR81766.1, RWR81919.1, RWR83025.1, RWR83933.1, RWR85738.1, RWR85900.1, RWR88759.1, RWR91484.1, RWR95559.1, RWR96388.1, RWR96420.1, RWR97518.1, RWR98087.1	c119107_g3, c121310_g1, c131614_g1, c81063_g1, c92803_g1	XP_006466020.1, XP_006468423.1, XP_006468642.1, XP_006468643.1, XP_006470257.1, XP_006470258.1, XP_006470259.1, XP_006475320.1, XP_006475321.1, XP_006476673.1, XP_006476856.1, XP_006476857.1, XP_006476858.1, XP_006479366.1, XP_006482664.2, XP_006485928.1, XP_006486261.1, XP_006486289.1, XP_006486862.1, XP_006488170.1, XP_006490469.1, XP_015385245.1, XP_015388139.1, XP_015388771.1, XP_015389383.1,…	CDP00630.1, CDP02072.1, CDP02469.1, CDP04136.1, CDP04152.1, CDP04291.1, CDP06263.1, CDP08929.1, CDP09242.1, CDP12757.1, CDP13973.1, CDP13990.1, CDP14884.1, CDP14897.1, CDP17397.1	RAL37385.1, RAL37976.1, RAL39701.1, RAL40339.1, RAL40925.1, RAL42328.1, RAL43086.1, RAL43694.1, RAL45390.1, RAL45850.1, RAL46075.1, RAL46728.1, RAL46856.1, RAL49175.1, RAL51311.1, RAL54958.1	DCAR_000800, DCAR_001338, DCAR_004412, DCAR_004413, DCAR_007624, DCAR_009541, DCAR_009764, DCAR_010922, DCAR_011832, DCAR_011845, DCAR_012273, DCAR_013052, DCAR_015061, DCAR_015278, DCAR_015564, DCAR_016033, DCAR_016467, DCAR_016829, DCAR_019338, DCAR_020040, DCAR_021275, DCAR_021438, DCAR_021542, DCAR_021577, DCAR_023906, DCAR_025363, DCAR_026164, DCAR_026386	NP_001236716.1, NP_001236751.1, NP_001241363.1, NP_001304478.1, NP_001340892.1, NP_001340932.1, NP_001340933.1, XP_003519427.3, XP_003523096.1, XP_003525551.2, XP_003527004.1, XP_003529729.3, XP_003533008.3, XP_003535054.1, XP_003536369.1, XP_003537315.2, XP_003538040.1, XP_003538822.1, XP_003541575.1, XP_003542002.1, XP_003544066.1, XP_003545810.1, XP_003547318.1, XP_003548568.1, XP_003551217.1,…	XP_012434845.1, XP_012435764.1, XP_012436996.1, XP_012436997.1, XP_012441826.1, XP_012444081.1, XP_012448038.1, XP_012448039.1, XP_012448120.1, XP_012448927.1, XP_012449047.1, XP_012449125.1, XP_012449770.1, XP_012452830.1, XP_012452831.1, XP_012453880.1, XP_012454227.1, XP_012454228.1, XP_012454230.1, XP_012454532.1, XP_012454533.1, XP_012455253.1, XP_012457486.1, XP_012457487.1, XP_012457488.1,…	c103523_g1, c104562_g1, c107571_g1, c119107_g3, c121140_g1, c127666_g4, c128971_g1, c131847_g1, c147297_g1, c45080_g1, c51722_g1, c87775_g1, c95496_g1	PIM97641.1, PIM97880.1, PIM99271.1, PIM99274.1, PIM99332.1, PIM99410.1, PIM99689.1, PIM99832.1, PIN01848.1, PIN03397.1, PIN04268.1, PIN04549.1, PIN06464.1, PIN06827.1, PIN08984.1, PIN12014.1, PIN13862.1, PIN14586.1, PIN14588.1, PIN16131.1, PIN16742.1, PIN18958.1, PIN20406.1, PIN20671.1, PIN21189.1, PIN21794.1, PIN22464.1, PIN23818.1, PIN25439.1	XP_021970875.1, XP_021973714.1, XP_021976996.1, XP_021977225.1, XP_021977890.1, XP_021980417.2, XP_021990761.1, XP_021993382.1, XP_021998605.1, XP_021999469.1, XP_021999579.1, XP_022004751.1, XP_022004798.1, XP_022005365.1, XP_022006374.2, XP_022009645.1, XP_022010116.1, XP_022010117.1, XP_022010579.1, XP_022011552.1, XP_022011553.1, XP_022011554.1, XP_022011555.1, XP_022011556.1, XP_022011557.1,…	INIL01g15307.t1, INIL01g20037.t1, INIL01g20213.t1, INIL01g25682.t1, INIL02g11603.t1, INIL02g11787.t1, INIL02g17034.t1, INIL03g11382.t1, INIL03g18007.t1, INIL03g21119.t1, INIL05g09771.t1, INIL05g24169.t1, INIL05g32173.t1, INIL06g37709.t1, INIL06g37899.t1, INIL07g06096.t1, INIL07g06134.t1, INIL08g18683.t1, INIL08g27249.t1, INIL09g21369.t1, INIL11g10835.t1, INIL11g10839.t1, INIL12g22119.t1, INIL12g2…	XP_003591977.1, XP_003596142.3, XP_003597159.1, XP_003599327.1, XP_003600955.1, XP_003600972.1, XP_003601210.2, XP_003606493.1, XP_003607861.1, XP_003611797.1, XP_003616672.1, XP_003616690.1, XP_003617566.1, XP_003618147.1, XP_003618148.3, XP_003627098.1, XP_013445108.1, XP_013447968.1, XP_013448135.1, XP_013450912.1, XP_013450914.2, XP_013457575.1, XP_013457768.1, XP_013457865.1, XP_024632954.1,…	Migut.A00131.1.p, Migut.D00564.1.p, Migut.D00966.1.p, Migut.D01865.1.p, Migut.D01986.1.p, Migut.D01987.1.p, Migut.F00636.1.p, Migut.F00659.1.p, Migut.F01801.1.p, Migut.F01828.1.p, Migut.F02029.1.p, Migut.H00081.1.p, Migut.H00465.1.p, Migut.H02160.1.p, Migut.I00113.1.p, Migut.K00626.1.p, Migut.K01341.1.p, Migut.K01342.1.p, Migut.K01343.1.p, Migut.K01344.1.p, Migut.K01393.1.p, Migut.M01542.1.p, Mig…	XP_010242281.1, XP_010244970.1, XP_010248605.1, XP_010248606.1, XP_010251115.1, XP_010251116.1, XP_010251118.1, XP_010251119.1, XP_010251120.1, XP_010251420.1, XP_010251421.1, XP_010253538.1, XP_010255134.1, XP_010255986.1, XP_010257046.1, XP_010262241.1, XP_010263734.1, XP_010264550.1, XP_010264570.1, XP_010267668.2, XP_010272195.1, XP_010272196.1, XP_010274089.1, XP_010277812.1, XP_010277813.1,…	XP_019226510.1, XP_019226511.1, XP_019226512.1, XP_019227086.1, XP_019227087.1, XP_019227088.1, XP_019227089.1, XP_019227090.1, XP_019227600.1, XP_019228565.1, XP_019229022.1, XP_019229581.1, XP_019229582.1, XP_019229583.1, XP_019229584.1, XP_019232740.1, XP_019234323.1, XP_019234324.1, XP_019234724.1, XP_019236659.1, XP_019237458.1, XP_019237459.1, XP_019238658.1, XP_019240023.1, XP_019240327.1,…	XP_022843049.1, XP_022843297.1, XP_022843413.1, XP_022843533.1, XP_022846466.1, XP_022846478.1, XP_022847101.1, XP_022847171.1, XP_022849802.1, XP_022852660.1, XP_022853652.1, XP_022854205.1, XP_022854206.1, XP_022854207.1, XP_022858336.1, XP_022858541.1, XP_022861671.1, XP_022862704.1, XP_022863175.1, XP_022866328.1, XP_022866330.1, XP_022871140.1, XP_022874096.1, XP_022874097.1, XP_022874098.1,…	OrAeBC5_11953.1, OrAeBC5_12957.1, OrAeBC5_13038.1, OrAeBC5_13939.1, OrAeBC5_13942.2, OrAeBC5_18877.1, OrAeBC5_22451.1, OrAeBC5_23505.1, OrAeBC5_23505.2, OrAeBC5_23505.3, OrAeBC5_23505.4, OrAeBC5_27522.1, OrAeBC5_32493.1, OrAeBC5_32493.2, OrAeBC5_34137.1, OrAeBC5_34137.2, OrAeBC5_34806.1, OrAeBC5_44050.1, OrAeBC5_48778.1, OrAeBC5_70236.1, OrAeBC5_8119.1, OrAeBC5_8119.2	LOC_Os01g07480.1, LOC_Os01g07480.2, LOC_Os01g39070.1, LOC_Os01g39160.1, LOC_Os01g39220.1, LOC_Os01g66590.1, LOC_Os01g66590.2, LOC_Os01g66590.3, LOC_Os02g48270.1, LOC_Os03g17810.1, LOC_Os03g41600.1, LOC_Os03g45750.1, LOC_Os03g57670.1, LOC_Os04g33250.1, LOC_Os05g03160.1, LOC_Os05g27980.1, LOC_Os05g34450.1, LOC_Os08g31080.1, LOC_Os11g01550.1, LOC_Os12g01550.1	GFP78775.1, GFP79892.1, GFP80017.1, GFP80105.1, GFP80571.1, GFP84476.1, GFP84927.1, GFP85692.1, GFP86210.1, GFP89135.1, GFP90095.1, GFP90348.1, GFP90756.1, GFP94550.1, GFP94948.1, GFP95687.1, GFP96841.1, GFP96918.1, GFP97551.1, GFP97672.1, GFP98208.1, GFP98508.1, GFP98777.1, GFP99485.1, GFP99747.1, GFP99835.1, GFQ02091.1, GFQ02272.1, GFQ03421.1, GFQ03554.1, GFQ03555.1, GFQ03688.1, GFQ04467.1, GFQ…	XP_007203165.2, XP_007203679.1, XP_007205910.2, XP_007205998.1, XP_007208828.2, XP_007210963.1, XP_007212145.1, XP_007212152.1, XP_007212478.1, XP_007213503.2, XP_007216458.2, XP_007216921.1, XP_007217370.1, XP_007218515.1, XP_007219658.2, XP_007219697.1, XP_007219714.2, XP_007219781.2, XP_007224730.2, XP_020413423.1, XP_020415175.1, XP_020415505.1, XP_020420422.1, XP_020420423.1, XP_020420424.1,…	XP_011071735.1, XP_011072642.2, XP_011076652.1, XP_011076828.2, XP_011077047.1, XP_011080319.1, XP_011080777.1, XP_011081575.1, XP_011085123.1, XP_011085863.1, XP_011087198.1, XP_011089355.1, XP_011090094.1, XP_011090495.1, XP_011096755.1, XP_011097516.1, XP_011098374.1, XP_011098429.1, XP_011098430.1, XP_011098999.1, XP_011101342.1, XP_020546974.1, XP_020546975.1, XP_020548560.1, XP_020548603.1,…	PGSC0003DMP400001476, PGSC0003DMP400001477, PGSC0003DMP400001856, PGSC0003DMP400006206, PGSC0003DMP400007398, PGSC0003DMP400008679, PGSC0003DMP400012237, PGSC0003DMP400012238, PGSC0003DMP400013288, PGSC0003DMP400015193, PGSC0003DMP400017709, PGSC0003DMP400022371, PGSC0003DMP400022372, PGSC0003DMP400023322, PGSC0003DMP400025975, PGSC0003DMP400031556, PGSC0003DMP400036757, PGSC0003DMP400041250, PGS…	SORBI_3001G062800, SORBI_3001G147000, SORBI_3001G167600, SORBI_3001G409200, SORBI_3003G052900, SORBI_3003G383700, SORBI_3005G004700, SORBI_3007G122600, SORBI_3007G200400, SORBI_3008G190800, SORBI_3009G025900, SORBI_3009G102400, SORBI_3009G138500, SORBI_3010G037701	XP_021835695.1, XP_021835755.1, XP_021837316.1, XP_021839531.1, XP_021839538.1, XP_021841566.1, XP_021843258.1, XP_021845813.1, XP_021848128.1, XP_021853962.1, XP_021854327.1, XP_021855812.1, XP_021860610.1, XP_021860611.1, XP_021861367.1, XP_021866221.1	StHeBC3_16925.1, StHeBC3_18160.1, StHeBC3_18235.1, StHeBC3_18235.2, StHeBC3_19356.1, StHeBC3_21543.1, StHeBC3_23122.1, StHeBC3_23122.2, StHeBC3_23123.1, StHeBC3_23552.1, StHeBC3_23552.2, StHeBC3_24846.1, StHeBC3_24846.2, StHeBC3_25053.1, StHeBC3_25729.1, StHeBC3_27394.1, StHeBC3_27666.1, StHeBC3_27666.2, StHeBC3_27666.3, StHeBC3_28800.1, StHeBC3_28959.1, StHeBC3_30789.1, StHeBC3_30821.1, StHeBC3_…	GER25071.1, GER27125.1, GER27727.1, GER28097.1, GER28294.1, GER28307.1, GER29441.1, GER29505.1, GER30850.1, GER36826.1, GER39924.1, GER41117.1, GER41366.1, GER41625.1, GER47965.1, GER50011.1, GER50931.1, GER50942.1, GER51103.1, GER51307.1, GER52375.1, GER53184.1, GER55090.1, GER55172.1, GER56791.1, GER57134.1	XP_007008874.1, XP_007008910.1, XP_007009738.1, XP_007012290.2, XP_007015486.2, XP_007022340.2, XP_007024503.2, XP_007024850.1, XP_007024851.1, XP_007025493.2, XP_007026014.2, XP_007028431.1, XP_007031563.2, XP_007050014.2, XP_007051513.1, XP_017969524.1, XP_017972365.1, XP_017972601.1, XP_017974239.1, XP_017974240.1, XP_017976329.1, XP_017976330.1, XP_017981145.1, XP_017983069.1, XP_017983070.1,…	TrVeBC3_14958.1, TrVeBC3_14958.2, TrVeBC3_14958.3, TrVeBC3_14958.5, TrVeBC3_14958.6, TrVeBC3_14958.7, TrVeBC3_15101.1, TrVeBC3_15101.3, TrVeBC3_15101.5, TrVeBC3_18409.2, TrVeBC3_18409.9, TrVeBC3_18563.1, TrVeBC3_18563.2, TrVeBC3_18563.3, TrVeBC3_19789.1, TrVeBC3_19789.3, TrVeBC3_22031.3, TrVeBC3_22031.4, TrVeBC3_22476.2, TrVeBC3_23232.1, TrVeBC3_23232.2, TrVeBC3_26580.1, TrVeBC3_26580.2, TrVeBC3_…	Zm00001eb035850, Zm00001eb051480, Zm00001eb052620, Zm00001eb060210, Zm00001eb123060, Zm00001eb134030, Zm00001eb145150, Zm00001eb218120, Zm00001eb219100, Zm00001eb265490, Zm00001eb269620, Zm00001eb286410, Zm00001eb311030, Zm00001eb355150, Zm00001eb397130
OG0000029				AT1G34070.1, AT5G48050.1	XP_010666322.1, XP_010667337.1, XP_010667772.1, XP_010667988.1, XP_010668028.1, XP_010668219.1, XP_010668265.1, XP_010669012.1, XP_010669018.1, XP_010669266.1, XP_010669525.1, XP_010669701.1, XP_010669722.1, XP_010669727.1, XP_010670511.1, XP_010671351.1, XP_010672575.1, XP_010672823.1, XP_010674651.1, XP_010675366.1, XP_010675552.1, XP_010677031.1, XP_010677040.1, XP_010677710.1, XP_010677711.1,…		XP_021714715.1, XP_021715167.1, XP_021715272.1, XP_021715355.1, XP_021715960.1, XP_021715961.1, XP_021715991.1, XP_021715992.1, XP_021716361.1, XP_021717608.1, XP_021717829.1, XP_021717905.1, XP_021717926.1, XP_021717929.1, XP_021717936.1, XP_021717951.1, XP_021718554.1, XP_021718597.1, XP_021718871.1, XP_021719309.1, XP_021720003.1, XP_021721012.1, XP_021721018.1, XP_021721479.1, XP_021721575.1,…		c101611_g1, c103516_g2, c104790_g2, c105315_g1, c105681_g2, c113499_g1, c113695_g1, c113719_g1, c113719_g2, c11426_g1, c116269_g1, c116845_g2, c123351_g2, c125007_g4, c127112_g2, c127136_g3, c127769_g6, c136254_g2, c136401_g5, c136521_g1, c138661_g9, c141321_g1, c141968_g1, c146116_g1, c146688_g1, c147331_g1, c148309_g1, c148922_g1, c150445_g1, c150962_g1, c153694_g1, c153894_g1, c154307_g1, c155…	XP_024952338.1		RAL37773.1, RAL37997.1, RAL40302.1, RAL42440.1, RAL42463.1, RAL44373.1, RAL45127.1, RAL45463.1, RAL45772.1, RAL47390.1, RAL51622.1, RAL54086.1		XP_003526005.1, XP_003526057.2, XP_003541171.2, XP_003545358.1, XP_003548860.3, XP_003555007.2, XP_006574124.1, XP_006574271.1, XP_006576078.2, XP_006576085.1, XP_006580640.2, XP_006580766.1, XP_006589826.1, XP_006590125.1, XP_006591641.1, XP_006593047.1, XP_006593112.1, XP_006596851.2, XP_006598411.2, XP_006605177.1, XP_006606884.1, XP_014618139.1, XP_014624181.1, XP_025982633.1, XP_040873477.1	XP_012435587.1, XP_012441689.1, XP_012471034.1, XP_012477584.1, XP_012477643.1	c103516_g2, c108650_g1, c108852_g1, c111954_g1, c114637_g3, c115865_g3, c115865_g4, c120277_g2, c120693_g1, c120693_g2, c126286_g1, c126450_g1, c126660_g3, c129731_g1, c133941_g5, c134482_g1, c135662_g1, c136254_g2, c136325_g1, c136401_g5, c136426_g1, c136521_g1, c137141_g1, c137383_g5, c141321_g1, c150058_g1, c152322_g1, c156462_g1, c184180_g1, c185041_g1, c191561_g1, c205831_g1, c24937_g1, c282…		XP_021971246.1, XP_021971352.1, XP_021971553.1, XP_021971784.1, XP_021971846.1, XP_021974390.1, XP_021974405.1, XP_021974408.1, XP_021974480.1, XP_021974908.1, XP_021974932.1, XP_021975367.1, XP_021975430.1, XP_021977462.1, XP_021978910.1, XP_021978925.1, XP_021979127.1, XP_021979303.1, XP_021979431.1, XP_021979958.1, XP_021980158.1, XP_021980246.1, XP_021980375.1, XP_021980451.1, XP_021980556.1,…	INIL08g42148.t1	XP_024630255.2, XP_024630280.1, XP_024630574.1, XP_024630933.1, XP_024636322.1, XP_024638362.1, XP_024640679.1, XP_039682899.1, XP_039689004.1		XP_010242057.1, XP_010274293.1	XP_019228688.1, XP_019232652.1, XP_019232745.1, XP_019238186.1, XP_019238366.1, XP_019244363.1, XP_019253790.1		OrAeBC5_10988.13, OrAeBC5_10988.14, OrAeBC5_10988.6, OrAeBC5_12100.1, OrAeBC5_13268.1, OrAeBC5_13360.1, OrAeBC5_13360.2, OrAeBC5_13360.4, OrAeBC5_14102.2, OrAeBC5_14102.3, OrAeBC5_15415.1, OrAeBC5_15415.7, OrAeBC5_17084.1, OrAeBC5_17084.2, OrAeBC5_17473.4, OrAeBC5_17473.6, OrAeBC5_17473.9, OrAeBC5_18024.2, OrAeBC5_19055.2, OrAeBC5_19357.1, OrAeBC5_19357.2, OrAeBC5_19357.3, OrAeBC5_19357.4, OrAeBC…	ChrUn.fgenesh.mRNA.8, LOC_Os01g16300.1, LOC_Os01g65300.1, LOC_Os03g30700.1, LOC_Os03g32540.1, LOC_Os04g19320.1, LOC_Os05g31590.1, LOC_Os05g46110.1, LOC_Os06g20460.1, LOC_Os06g20520.1, LOC_Os06g34890.1, LOC_Os06g41190.1, LOC_Os06g41610.1, LOC_Os08g35540.1, LOC_Os08g39720.1, LOC_Os08g40710.1, LOC_Os10g26330.1, LOC_Os11g22280.1, LOC_Os11g31410.1, LOC_Os12g02770.1, LOC_Os12g40020.1				PGSC0003DMP400037902, PGSC0003DMP400037910	SORBI_3006G001700, SORBI_3008G089750	XP_021835121.1, XP_021835927.1, XP_021835928.1, XP_021836334.1, XP_021837191.1, XP_021837192.1, XP_021838431.1, XP_021838593.1, XP_021839079.1, XP_021839503.1, XP_021839653.1, XP_021839773.1, XP_021839797.1, XP_021839828.1, XP_021839907.1, XP_021840193.1, XP_021840306.1, XP_021840488.1, XP_021840879.1, XP_021840928.1, XP_021841032.1, XP_021841554.1, XP_021841593.1, XP_021843474.1, XP_021843706.1,…	StHeBC3_27378.2, StHeBC3_52400.1, StHeBC3_65537.1			TrVeBC3_10011.33, TrVeBC3_13698.6, TrVeBC3_17670.11, TrVeBC3_18530.1, TrVeBC3_18530.2, TrVeBC3_19269.15, TrVeBC3_19269.6, TrVeBC3_19269.7, TrVeBC3_19269.8, TrVeBC3_19269.9, TrVeBC3_21627.1, TrVeBC3_22048.1, TrVeBC3_22815.1, TrVeBC3_22815.2, TrVeBC3_24525.1, TrVeBC3_24525.6, TrVeBC3_26190.1, TrVeBC3_26248.1, TrVeBC3_26248.2, TrVeBC3_26248.3, TrVeBC3_26520.1, TrVeBC3_26765.1, TrVeBC3_26788.1, TrVeB…
OG0000030	PSR91562.1, PSR99603.1, PSS00487.1, PSS04076.1, PSS09736.1, PSS11506.1, PSS11824.1, PSS12030.1, PSS12033.1, PSS12034.1, PSS12035.1, PSS12036.1, PSS12037.1, PSS12038.1, PSS12039.1, PSS12040.1, PSS12041.1, PSS12042.1, PSS12054.1, PSS12055.1, PSS12056.1, PSS12057.1, PSS12058.1, PSS12059.1, PSS12060.1, PSS15543.1, PSS15544.1, PSS15545.1, PSS17159.1, PSS24145.1, PSS26006.1, PSS26366.1, PSS29488.1, PSS…	XP_006838622.1, XP_006842411.1, XP_011620332.1, XP_020524551.1	PIA31690.1, PIA43911.1, PIA46677.1, PIA46679.1, PIA46680.1, PIA46681.1, PIA46682.1, PIA46683.1, PIA46771.1, PIA46772.1, PIA50117.1, PIA56038.1, PIA56040.1, PIA56041.1, PIA56042.1, PIA56043.1, PIA56047.1, PIA56048.1, PIA56050.1, PIA56051.1, PIA56052.1, PIA56054.1, PIA56055.1, PIA56056.1, PIA56058.1, PIA56060.1, PIA56061.1, PIA56063.1, PIA56064.1, PIA56065.1, PIA56066.1, PIA56068.1, PIA56069.1, PIA…	AT1G19830.1, AT1G75580.1, AT2G16580.1, AT2G18010.1, AT2G21200.1, AT2G21210.1, AT2G21220.1, AT2G45210.1, AT3G03820.1, AT3G03830.1, AT3G03840.1, AT3G03850.1, AT3G20220.1, AT3G51200.1, AT3G60690.1, AT4G09530.1, AT4G12410.1, AT4G13790.1, AT4G22620.1, AT4G34760.1, AT4G34770.1, AT4G34780.1, AT4G34790.1, AT4G34800.1, AT4G34810.1, AT4G36110.1, AT4G38825.1, AT4G38840.1, AT4G38850.1, AT4G38860.1, AT5G18010…	XP_010665869.1, XP_010665870.1, XP_010665871.1, XP_010665873.1, XP_010667387.1, XP_010676252.1, XP_010691631.1, XP_010691632.1, XP_010691633.1, XP_010691635.1, XP_010691636.1, XP_010691817.1, XP_010691819.1, XP_019102824.1	XP_021889540.1, XP_021900358.1, XP_021900416.1, XP_021900417.1, XP_021900418.1, XP_021900420.1, XP_021900421.1, XP_021900422.1, XP_021900423.1, XP_021900424.1, XP_021900425.1, XP_021900426.1, XP_021900427.1, XP_021900486.1, XP_021900487.1, XP_021900552.1, XP_021901818.1, XP_021902523.1, XP_021908064.1	XP_021720289.1, XP_021721172.1, XP_021738164.1, XP_021738396.1, XP_021738397.1, XP_021738422.1, XP_021738423.1, XP_021738755.1, XP_021738756.1, XP_021738757.1, XP_021738768.1, XP_021738769.1, XP_021752966.1, XP_021752967.1, XP_021752971.1, XP_021752972.1, XP_021753443.1, XP_021753459.1, XP_021753461.1, XP_021753463.1, XP_021753615.1, XP_021768414.1	RWR79190.1, RWR79191.1, RWR79193.1, RWR79196.1, RWR80671.1, RWR81748.1, RWR82037.1, RWR85934.1, RWR87503.1, RWR89274.1, RWR91536.1, RWR92282.1	c104216_g1, c151872_g1, c154959_g1, c174933_g1, c25441_g1, c30357_g1, c76012_g1, c92540_g1, c98521_g1	XP_006477252.1, XP_006487289.1, XP_006487294.1, XP_006487295.1, XP_006487311.1, XP_006490881.1, XP_006494595.1, XP_006494596.1, XP_006494597.1, XP_015381712.1, XP_024949838.1, XP_024949840.1, XP_024949841.1, XP_024949842.1, XP_024949843.1, XP_024949844.1, XP_024951735.1, XP_024957862.1, XP_024957863.1	CDO96966.1, CDO96967.1, CDO96968.1, CDO96969.1, CDO96970.1, CDO96971.1, CDO96972.1, CDO96975.1, CDO97719.1, CDP07416.1, CDP09911.1, CDP15257.1, CDP15258.1, CDP15259.1, CDP18415.1, CDP18416.1, CDP20901.1, CDP21324.1	RAL39732.1, RAL39733.1, RAL39734.1, RAL39735.1, RAL40435.1, RAL41178.1, RAL47374.1, RAL47375.1, RAL49032.1, RAL49043.1, RAL49142.1, RAL49325.1, RAL49326.1, RAL49327.1, RAL49468.1, RAL50621.1, RAL50624.1, RAL52559.1, RAL54678.1, RAL54984.1	DCAR_001076, DCAR_004917, DCAR_009931, DCAR_011530, DCAR_016615, DCAR_017485, DCAR_017488, DCAR_017491, DCAR_022434, DCAR_022786, DCAR_029515, DCAR_029517, DCAR_029518	NP_001234994.2, NP_001235363.1, NP_001235483.1, NP_001235552.2, NP_001236795.1, NP_001236844.2, NP_001237107.1, NP_001237264.2, NP_001237933.2, NP_001238664.2, NP_001241474.1, NP_001341736.1, NP_001341752.1, NP_001343510.1, NP_001351593.1, NP_001351638.1, XP_003517959.1, XP_003521966.1, XP_003522810.1, XP_003527098.1, XP_003527361.1, XP_003527610.1, XP_003527705.1, XP_003531444.1, XP_003533479.1,…	XP_012436316.1, XP_012437593.1, XP_012439503.1, XP_012439592.1, XP_012441901.1, XP_012441945.1, XP_012442008.1, XP_012442012.1, XP_012442014.1, XP_012442016.1, XP_012442021.1, XP_012442033.1, XP_012442041.1, XP_012442044.1, XP_012442055.1, XP_012442062.1, XP_012442065.1, XP_012444695.1, XP_012448080.1, XP_012448408.1, XP_012453055.1, XP_012458881.1, XP_012465854.1, XP_012466232.1, XP_012466233.1,…	c100171_g1, c115414_g1, c125824_g1, c125824_g2, c187576_g1, c198929_g1, c25441_g1, c55294_g1, c94350_g1	PIM97452.1, PIM99078.1, PIN01117.1, PIN02538.1, PIN03271.1, PIN04386.1, PIN05321.1, PIN06135.1, PIN06136.1, PIN06137.1, PIN06138.1, PIN06139.1, PIN06140.1, PIN06141.1, PIN06142.1, PIN06144.1, PIN06952.1, PIN07129.1, PIN07130.1, PIN07131.1, PIN07132.1, PIN07134.1, PIN07135.1, PIN07136.1, PIN07137.1, PIN07138.1, PIN07139.1, PIN08931.1, PIN10439.1, PIN14268.1, PIN17402.1, PIN23360.1	XP_021968917.1, XP_021968925.1, XP_021968927.1, XP_021969558.1, XP_021970972.1, XP_021970973.1, XP_021970974.1, XP_021970980.1, XP_021971082.2, XP_021985759.1, XP_021988924.1, XP_021999552.1, XP_021999905.1, XP_022000327.1, XP_022003750.1, XP_022005025.1, XP_022005372.1, XP_022006834.1, XP_022006835.1, XP_022006836.1, XP_022006964.1, XP_022007033.1, XP_022007034.1, XP_022007035.1, XP_022007036.1,…	INIL01g25547.t1, INIL04g19412.t1, INIL04g34770.t1, INIL05g09520.t1, INIL05g28809.t1, INIL06g38430.t1, INIL09g30054.t1, INIL09g30055.t1, INIL11g22297.t1, INIL12g01372.t1, INIL12g29253.t1, INIL14g41319.t1, INIL14g41320.t1, INIL15g27594.t1, INIL15g27860.t1	XP_003601667.1, XP_003601677.1, XP_003604019.1, XP_003607093.1, XP_003607098.2, XP_003607100.1, XP_003607102.2, XP_003607103.1, XP_003607106.1, XP_003607107.1, XP_003607119.1, XP_003607121.1, XP_003607123.1, XP_003607127.1, XP_003607129.1, XP_003607130.2, XP_003607131.1, XP_003607135.1, XP_003607137.1, XP_003607146.1, XP_003607159.2, XP_003607164.1, XP_003607165.1, XP_003612148.1, XP_003620152.2,…	Migut.B00129.1.p, Migut.B00131.1.p, Migut.B00132.1.p, Migut.B00133.1.p, Migut.B00134.1.p, Migut.B00138.1.p, Migut.B00139.1.p, Migut.B00141.1.p, Migut.B00142.1.p, Migut.B00143.1.p, Migut.B00144.1.p, Migut.B00146.1.p, Migut.B00147.1.p, Migut.B00148.1.p, Migut.B00149.1.p, Migut.B00150.1.p, Migut.B00151.1.p, Migut.B00152.1.p, Migut.B00154.1.p, Migut.B00155.1.p, Migut.B00157.1.p, Migut.B00158.1.p, Mig…	XP_010246391.1, XP_010246392.1, XP_010246393.1, XP_010246394.1, XP_010246395.1, XP_010246396.1, XP_010246398.1, XP_010246399.1, XP_010246401.1, XP_010246403.1, XP_010246407.1, XP_010246414.1, XP_010246416.1, XP_010248164.1, XP_010248232.1, XP_010251972.1, XP_010255165.1, XP_010255166.1, XP_010255167.1, XP_010259029.1, XP_010263886.1, XP_010264205.1, XP_010271400.1, XP_010271402.1, XP_010271405.2,…	XP_019226452.1, XP_019230605.1, XP_019232585.1, XP_019235156.1, XP_019236476.1, XP_019237348.1, XP_019239753.1, XP_019241583.1, XP_019242671.1, XP_019244651.1, XP_019244687.1, XP_019245743.1, XP_019245744.1, XP_019248996.1, XP_019254412.1, XP_019257993.1, XP_019258606.1, XP_019259420.1, XP_019260759.1, XP_019261793.1, XP_019261803.1, XP_019261813.1, XP_019261820.1, XP_019261831.1, XP_019261840.1,…	XP_022843252.1, XP_022845979.1, XP_022851361.1, XP_022859957.1, XP_022860030.1, XP_022860044.1, XP_022862740.1, XP_022864521.1, XP_022864744.1, XP_022872078.1, XP_022872090.1, XP_022875586.1, XP_022876198.1, XP_022876747.1, XP_022876755.1, XP_022881408.1, XP_022881528.1, XP_022881640.1, XP_022886787.1, XP_022886848.1, XP_022895412.1, XP_022896750.1, XP_022896751.1, XP_022896752.1, XP_022896753.1,…	OrAeBC5_14464.1, OrAeBC5_14631.1, OrAeBC5_17347.1, OrAeBC5_36754.1	LOC_Os02g05050.1, LOC_Os02g24700.1, LOC_Os02g24740.1, LOC_Os02g42990.1, LOC_Os06g04590.1, LOC_Os06g48860.1, LOC_Os08g02520.1, LOC_Os08g02530.1	GFP80718.1, GFP81291.1, GFP81415.1, GFP85959.1, GFP85960.1, GFP85963.1, GFP85964.1, GFP86010.1, GFP86451.1, GFP87373.1, GFP88994.1, GFP88996.1, GFP89080.1, GFP94991.1, GFP94992.1, GFP97903.1, GFQ00376.1, GFQ04892.1, GFQ04893.1, GFQ04894.1, GFQ04895.1, GFQ04896.1, GFQ04897.1, GFQ07641.1, GFQ07642.1, GFQ08399.1, GFQ08540.1, GFQ08598.1, GFQ08599.1	XP_007199079.1, XP_007199338.1, XP_007199401.1, XP_007199408.1, XP_007199585.1, XP_007200097.1, XP_007200204.1, XP_007201436.2, XP_007201444.1, XP_007201445.1, XP_007201446.1, XP_007201447.1, XP_007201460.1, XP_007201545.1, XP_007201632.1, XP_007201638.1, XP_007201778.2, XP_007202790.1, XP_007208830.1, XP_007218501.1, XP_007224038.1, XP_020425485.1, XP_020425599.1, XP_020425856.1	XP_011069607.1, XP_011074994.1, XP_011081200.1, XP_011083512.1, XP_011088519.1, XP_011088520.1, XP_011088521.1, XP_011088523.1, XP_011088524.1, XP_011088526.1, XP_011088527.1, XP_011088530.1, XP_011088533.1, XP_011088768.1, XP_011090420.1, XP_011092874.1, XP_011093368.1, XP_020551281.1, XP_020551460.1, XP_020551501.1, XP_020551504.1, XP_020551505.1, XP_020554971.1	PGSC0003DMP400002299, PGSC0003DMP400002901, PGSC0003DMP400002902, PGSC0003DMP400002903, PGSC0003DMP400002904, PGSC0003DMP400002905, PGSC0003DMP400002911, PGSC0003DMP400002913, PGSC0003DMP400002914, PGSC0003DMP400002915, PGSC0003DMP400002921, PGSC0003DMP400002922, PGSC0003DMP400002923, PGSC0003DMP400002925, PGSC0003DMP400002926, PGSC0003DMP400002927, PGSC0003DMP400002928, PGSC0003DMP400002929, PGS…	SORBI_3004G038600, SORBI_3004G302200, SORBI_3006G019200, SORBI_3006G161100, SORBI_3007G020800, SORBI_3007G020900, SORBI_3007G022400, SORBI_3010G027700, SORBI_3010G252500	XP_021847723.1, XP_021848043.1, XP_021848062.1, XP_021848064.1, XP_021848065.1, XP_021850103.1, XP_021857770.1, XP_021866604.1, XP_021866605.1, XP_021866615.1	StHeBC3_10902.1, StHeBC3_13383.1, StHeBC3_16977.1, StHeBC3_18347.1, StHeBC3_18347.2, StHeBC3_18347.3, StHeBC3_24718.1, StHeBC3_27269.1, StHeBC3_27641.1, StHeBC3_33302.1, StHeBC3_35123.1, StHeBC3_42131.1, StHeBC3_47834.1	GER26377.1, GER28017.1, GER31225.1, GER35873.1, GER42311.1, GER42313.1, GER42316.1, GER50300.1, GER50301.1, GER57037.1	XP_007014781.1, XP_007017765.1, XP_007039930.2, XP_007041969.1, XP_007041970.1, XP_007041971.2, XP_007041976.2, XP_007041977.2, XP_007041980.2, XP_007041981.2, XP_007041986.2, XP_007041988.2, XP_007041990.1, XP_007046722.2, XP_017970146.1, XP_017970221.1, XP_017970327.1, XP_017970328.1, XP_017970560.1, XP_017971148.1, XP_017971149.1, XP_017971150.1, XP_017971151.1, XP_017971152.1, XP_017971160.1,…	TrVeBC3_10847.1, TrVeBC3_14200.1, TrVeBC3_14200.2, TrVeBC3_16219.1, TrVeBC3_16219.2, TrVeBC3_16219.3, TrVeBC3_16440.1, TrVeBC3_17699.1, TrVeBC3_21077.1, TrVeBC3_29768.1, TrVeBC3_30518.1, TrVeBC3_36627.1, TrVeBC3_4662.1, TrVeBC3_9528.1, TrVeBC3_9528.2, TrVeBC3_9528.3, TrVeBC3_9528.4, TrVeBC3_9528.5, TrVeBC3_9528.7, TrVeBC3_9639.1	Zm00001eb004600, Zm00001eb075490, Zm00001eb088260, Zm00001eb173630, Zm00001eb186060, Zm00001eb227020, Zm00001eb374060, Zm00001eb377810, Zm00001eb427500
OG0000031	PSS05945.1, PSS08065.1, PSS16035.1	XP_011626562.1, XP_020524215.1, XP_020530527.1	PIA34213.1		XP_010665969.1, XP_010666315.1, XP_010666354.1, XP_010666356.1, XP_010666685.1, XP_010666783.1, XP_010667220.1, XP_010667298.1, XP_010667450.1, XP_010667705.1, XP_010667762.1, XP_010667855.1, XP_010667869.1, XP_010667911.1, XP_010667983.1, XP_010668244.1, XP_010668245.1, XP_010668297.1, XP_010668343.1, XP_010668345.1, XP_010668367.1, XP_010668380.1, XP_010668391.1, XP_010668403.1, XP_010668404.1,…	XP_021887139.1, XP_021891902.1	XP_021715699.1, XP_021716600.1, XP_021716716.1, XP_021717269.1, XP_021721369.1, XP_021721392.1, XP_021722109.1, XP_021722366.1, XP_021722706.1, XP_021722732.1, XP_021723959.1, XP_021724773.1, XP_021726885.1, XP_021727437.1, XP_021727697.1, XP_021728308.1, XP_021729220.1, XP_021731454.1, XP_021731525.1, XP_021732825.1, XP_021734944.1, XP_021734946.1, XP_021736278.1, XP_021737043.1, XP_021737243.1,…	RWR91096.1	c103986_g1, c104996_g1, c104996_g3, c105193_g1, c111792_g1, c112149_g1, c113080_g1, c115194_g2, c115194_g3, c117611_g1, c117611_g2, c126004_g3, c129944_g6, c134267_g1, c134267_g5, c135488_g2, c136706_g7, c139482_g2, c154799_g1, c162574_g1, c172531_g1, c175288_g1, c175516_g1, c183431_g1, c19077_g1, c195533_g1, c197411_g1, c200586_g1, c200724_g1, c202340_g1, c23526_g1, c33181_g1, c37996_g1, c55034_…	XP_006470127.1, XP_015387388.1, XP_015387941.1, XP_015389179.1, XP_015389441.1, XP_024948175.1, XP_024948200.1, XP_024948462.1, XP_024948514.1, XP_024950085.1, XP_024950791.1, XP_024952388.1, XP_024953955.1, XP_024955870.1, XP_024956138.1, XP_024956550.1, XP_024957810.1				XP_006575889.1, XP_006575997.1, XP_006577501.1, XP_006586482.1, XP_006589946.1, XP_006590003.1, XP_014621673.2, XP_014622206.1, XP_014628676.1, XP_014630618.1, XP_014631428.1, XP_025979678.1, XP_025980467.1, XP_025980617.1, XP_025981201.1, XP_025981724.1, XP_025981725.1, XP_025983169.2, XP_025983173.1, XP_025983429.1, XP_025983905.1, XP_025983912.1, XP_040862120.1, XP_040862705.1, XP_040862775.1,…	XP_012435437.1, XP_012435446.1, XP_012435447.1, XP_012435448.1, XP_012435452.1, XP_012437411.1, XP_012437514.1, XP_012437869.1, XP_012438308.1, XP_012439934.1, XP_012441995.1, XP_012442003.1, XP_012442006.1, XP_012442007.1, XP_012448719.1, XP_012448725.1, XP_012448727.1, XP_012448728.1, XP_012448729.1, XP_012448730.1, XP_012448731.1, XP_012448741.1, XP_012448759.1, XP_012453402.1, XP_012453417.1,…	c104069_g1, c104996_g1, c108533_g2, c108537_g2, c111792_g1, c111911_g2, c116618_g1, c122625_g1, c123048_g1, c123197_g4, c131944_g5, c132063_g5, c132322_g1, c134267_g1, c136077_g1, c136077_g2, c136077_g3, c136219_g1, c137314_g2, c137314_g3, c138091_g1, c138587_g1, c138587_g2, c138678_g2, c138830_g2, c139022_g1, c140265_g1, c142489_g1, c146224_g1, c149758_g1, c151614_g1, c152616_g1, c160896_g1, c16…	PIN09388.1, PIN26828.1	XP_021969096.1, XP_021971897.1, XP_021971978.1, XP_021974672.1, XP_021974846.1, XP_021975029.1, XP_021975042.1, XP_021975398.1, XP_021975489.1, XP_021979214.1, XP_021979291.1, XP_021980168.1, XP_021980665.1, XP_021984748.1, XP_021984980.1, XP_021985870.1, XP_021986599.1, XP_021986615.1, XP_021991183.1, XP_021991805.1, XP_021991808.1, XP_021991836.1, XP_021994415.1, XP_021995162.1, XP_021995301.2,…	INIL00g10107.t1, INIL00g14661.t1, INIL00g22657.t1, INIL01g05068.t1, INIL02g06483.t1, INIL02g34133.t1, INIL02g34134.t1, INIL03g30758.t1, INIL05g31780.t1, INIL06g15251.t1, INIL06g15260.t1, INIL06g38894.t1, INIL06g38914.t1, INIL08g23553.t1, INIL08g42118.t1, INIL08g42134.t1, INIL08g42135.t1, INIL08g42136.t1, INIL10g20745.t1, INIL10g32262.t1, INIL10g32319.t1, INIL11g18444.t1, INIL11g30932.t1, INIL13g0…	XP_024641774.2, XP_039683056.1, XP_039684613.1, XP_039686533.1, XP_039687225.1, XP_039688557.1, XP_039690957.1		XP_010244505.1, XP_010245764.1, XP_010247056.1, XP_010253018.1, XP_010260170.1, XP_010263723.1, XP_010265051.1, XP_010272487.1, XP_010275023.1, XP_010276232.1, XP_010278719.1, XP_019052158.1, XP_019052210.1, XP_019053155.1, XP_019055337.1, XP_019055460.1	XP_019223489.1, XP_019224673.1, XP_019225657.1, XP_019232404.1, XP_019235260.1, XP_019236832.1, XP_019236833.1, XP_019239938.1, XP_019240067.1, XP_019240655.1, XP_019241058.1, XP_019241597.1, XP_019246510.1, XP_019256250.1, XP_019259763.1, XP_019261847.1, XP_019261848.1, XP_019266294.1, XP_019266297.1, XP_019266298.1, XP_019266299.1, XP_019266300.1, XP_019266301.1, XP_019266302.1, XP_019266303.1,…	XP_022841858.1, XP_022842035.1, XP_022842142.1, XP_022843177.1, XP_022843219.1, XP_022843403.1, XP_022845368.1, XP_022846179.1, XP_022846197.1, XP_022846313.1, XP_022846359.1, XP_022847564.1, XP_022849059.1, XP_022849789.1, XP_022849850.1, XP_022849852.1, XP_022849915.1, XP_022851940.1, XP_022852355.1, XP_022852664.1, XP_022852741.1, XP_022853001.1, XP_022853907.1, XP_022853972.1, XP_022854005.1,…	OrAeBC5_12766.13, OrAeBC5_12766.14, OrAeBC5_12766.15, OrAeBC5_12766.3, OrAeBC5_14359.1, OrAeBC5_14799.8, OrAeBC5_17163.1, OrAeBC5_17163.2, OrAeBC5_17163.3, OrAeBC5_17163.4, OrAeBC5_22191.4, OrAeBC5_22191.7, OrAeBC5_24105.2, OrAeBC5_25044.1, OrAeBC5_25250.6, OrAeBC5_25931.1, OrAeBC5_27292.1, OrAeBC5_30575.5, OrAeBC5_30711.1, OrAeBC5_31370.1, OrAeBC5_31370.2, OrAeBC5_31426.1, OrAeBC5_32431.2, OrAeB…	ChrSy.fgenesh.mRNA.30, LOC_Os01g29560.1, LOC_Os01g29900.1, LOC_Os01g29910.1, LOC_Os01g30956.1, LOC_Os01g32010.1, LOC_Os01g33220.1, LOC_Os01g35450.1, LOC_Os01g72030.1, LOC_Os02g19830.1, LOC_Os02g21960.1, LOC_Os02g23820.1, LOC_Os02g23821.1, LOC_Os02g23822.1, LOC_Os02g27380.1, LOC_Os02g28400.1, LOC_Os02g30990.1, LOC_Os03g35326.1, LOC_Os03g35400.1, LOC_Os04g13180.1, LOC_Os04g16600.1, LOC_Os04g17840.1…	GFP87616.1	XP_007199110.1, XP_007224646.2, XP_020409595.1, XP_020409695.1, XP_020411287.1, XP_020412750.1, XP_020419246.1, XP_020419382.1, XP_020422214.1	XP_011093258.1, XP_011100854.1, XP_011101567.1, XP_020547106.1, XP_020547151.1			XP_021836799.1, XP_021838208.1, XP_021839191.1, XP_021845841.1, XP_021849067.1, XP_021849363.1, XP_021851813.1, XP_021856569.1, XP_021856677.1, XP_021861565.1, XP_021865093.1, XP_021867316.1	StHeBC3_15323.11, StHeBC3_15323.5, StHeBC3_15323.9, StHeBC3_17061.8, StHeBC3_18550.1, StHeBC3_18550.2, StHeBC3_19933.1, StHeBC3_21651.15, StHeBC3_21651.17, StHeBC3_21651.2, StHeBC3_21651.26, StHeBC3_21651.3, StHeBC3_21651.7, StHeBC3_21651.8, StHeBC3_22387.1, StHeBC3_22387.2, StHeBC3_22387.3, StHeBC3_22387.4, StHeBC3_22387.5, StHeBC3_22387.6, StHeBC3_22387.7, StHeBC3_22387.8, StHeBC3_22387.9, StHe…	GER25966.1, GER30607.1, GER34146.1, GER35491.1, GER36337.1, GER43961.1, GER51767.1, GER55636.1	XP_017970464.1, XP_017978278.1, XP_017978327.1, XP_017978379.1, XP_017979801.1, XP_017981010.1, XP_017982330.1, XP_017984225.1, XP_017984281.1	TrVeBC3_35709.1, TrVeBC3_35878.1, TrVeBC3_37713.1, TrVeBC3_40549.1, TrVeBC3_41586.1, TrVeBC3_42608.1, TrVeBC3_43277.1, TrVeBC3_43655.1, TrVeBC3_45925.1, TrVeBC3_47678.1, TrVeBC3_48599.1
OG0000032	PSR90906.1, PSR92451.1, PSR93126.1, PSS07218.1, PSS08268.1, PSS08269.1, PSS08381.1, PSS11497.1, PSS14347.1, PSS18203.1, PSS19280.1, PSS26737.1, PSS26886.1, PSS28569.1, PSS34880.1	XP_006849655.2, XP_011620658.1, XP_011622045.2, XP_011622646.2, XP_011622806.1, XP_011625019.1, XP_011625198.1, XP_011625617.1, XP_011625797.2, XP_011626359.1, XP_011627545.1, XP_011628201.1, XP_011628202.1, XP_011628203.1, XP_011628706.1, XP_020517124.1, XP_020517700.1, XP_020518380.1, XP_020520901.1, XP_020521171.1, XP_020521771.1, XP_020521772.1, XP_020522941.1, XP_020524530.1, XP_020524992.1,…	PIA28020.1, PIA30324.1, PIA30425.1, PIA37932.1, PIA37933.1, PIA37934.1, PIA37935.1, PIA37936.1, PIA40710.1, PIA41319.1, PIA44072.1, PIA44073.1, PIA52901.1, PIA54308.1, PIA54669.1, PIA54670.1, PIA57586.1, PIA61971.1	AT1G36095.1, AT1G43260.1, AT1G79740.1, AT3G13010.1, AT3G13020.1, AT3G13030.1, AT3G13030.2, AT3G13030.3, AT3G17450.1, AT3G22220.1, AT3G22220.2, AT4G15020.1, AT4G15020.2, AT5G31412.1, AT5G33406.1	XP_010671537.1, XP_010677169.1, XP_010680389.1, XP_010689987.1, XP_010689989.1, XP_010689990.1, XP_010691034.1, XP_010691042.1, XP_010694102.1, XP_010694103.1, XP_010694104.1, XP_010694141.1, XP_019105710.1, XP_019107413.1, XP_019107414.1, XP_019107415.1	XP_021899084.1, XP_021901767.1, XP_021901768.1, XP_021901769.1, XP_021906615.1, XP_021906622.1, XP_021906631.1, XP_021906639.1, XP_021909104.1, XP_021910244.1	XP_021714033.1, XP_021714034.1, XP_021714664.1, XP_021727149.1, XP_021728214.1, XP_021731503.1, XP_021731504.1, XP_021731514.1, XP_021732823.1, XP_021735763.1, XP_021746442.1, XP_021751854.1, XP_021751855.1, XP_021751856.1, XP_021754926.1, XP_021756968.1, XP_021756969.1, XP_021756970.1, XP_021756971.1, XP_021756972.1, XP_021757277.1, XP_021764941.1, XP_021765512.1, XP_021765755.1, XP_021765756.1,…	RWR72076.1, RWR72991.1, RWR73185.1, RWR73216.1, RWR74425.1, RWR74827.1, RWR75319.1, RWR75320.1, RWR76133.1, RWR76250.1, RWR76251.1, RWR76417.1, RWR76624.1, RWR77977.1, RWR80093.1, RWR80123.1, RWR80507.1, RWR80508.1, RWR80509.1, RWR80901.1, RWR81199.1, RWR81544.1, RWR81594.1, RWR83271.1, RWR83272.1, RWR83569.1, RWR83606.1, RWR83607.1, RWR84728.1, RWR85049.1, RWR85050.1, RWR85549.1, RWR86239.1, RWR…	c106265_g1, c108602_g1, c114447_g2, c123985_g1, c129167_g3, c130800_g1, c131073_g1, c132224_g2, c133429_g2, c133544_g3, c133544_g4, c133779_g1, c133779_g3, c136103_g2, c13645_g1, c137785_g4, c138132_g2, c138333_g3, c138781_g4, c139805_g4, c140321_g1, c140394_g2, c193189_g1, c197726_g1, c208231_g1, c64422_g1, c64432_g1, c68920_g1, c73085_g1, c88974_g1, c92547_g1, c92576_g1, c95602_g1	XP_006471351.1, XP_006471352.1, XP_006471353.1, XP_006477267.1, XP_006484968.1, XP_006484969.1, XP_006486394.1, XP_006488735.1, XP_006492401.1, XP_015385164.1, XP_015389538.2, XP_024952291.1, XP_024952292.1	CDO98695.1, CDO98972.1, CDP00125.1, CDP02309.1, CDP05106.1, CDP07924.1, CDP07956.1, CDP07965.1, CDP09896.1, CDP15526.1, CDP17321.1, CDP17463.1, CDP19105.1, CDP22134.1	RAL42671.1, RAL48583.1, RAL51255.1, RAL54877.1	DCAR_009625, DCAR_016512, DCAR_021172, DCAR_023406	XP_003518019.1, XP_003533816.1, XP_003537135.1, XP_003537137.1, XP_003537138.1, XP_003538648.1, XP_003546544.1, XP_003553157.2, XP_003557032.2, XP_006573300.1, XP_006574114.1, XP_006579174.1, XP_006580778.1, XP_006581618.1, XP_006581619.1, XP_006582156.1, XP_006584208.1, XP_006584274.1, XP_006584317.1, XP_006585940.1, XP_006585996.2, XP_006587016.1, XP_006587083.1, XP_006588045.1, XP_006588065.1,…	XP_012437906.1, XP_012437907.1, XP_012437908.1, XP_012437909.1, XP_012437910.1, XP_012437911.1, XP_012452869.1, XP_012461681.1, XP_012461913.1, XP_012465293.1, XP_012468676.1, XP_012468814.1, XP_012471911.1, XP_012471912.1, XP_012472428.1, XP_012481006.1, XP_012481120.1, XP_012486528.1, XP_012486530.1, XP_012486531.1, XP_012486532.1, XP_012487801.1, XP_012487991.1, XP_012487997.1	c125441_g2, c127896_g4, c132257_g1, c132502_g1, c133445_g1, c133779_g2, c135711_g3, c136489_g3, c138333_g1, c138333_g2, c138333_g3, c138333_g4, c138963_g1, c138963_g2, c139411_g1, c139805_g4, c140321_g1, c174634_g1, c27029_g1, c64422_g1	PIM97771.1, PIN16927.1	XP_021971525.1, XP_021972261.1, XP_021975164.1, XP_021975165.2, XP_021975177.2, XP_021979062.1, XP_021979333.1, XP_021979789.1, XP_021980078.1, XP_021980170.2, XP_021980457.1, XP_021980510.1, XP_021980512.1, XP_021984498.1, XP_021986007.1, XP_021986626.1, XP_021988798.1, XP_021989390.1, XP_021990013.1, XP_021990014.1, XP_021990712.2, XP_021990733.1, XP_021991051.1, XP_021991053.1, XP_021991070.1,…	INIL00g11328.t1, INIL01g00016.t1, INIL01g00016.t2, INIL04g08656.t1, INIL04g19333.t1, INIL04g28899.t1, INIL04g32905.t1, INIL05g24021.t1, INIL05g24242.t1, INIL06g06394.t1, INIL06g23641.t1, INIL07g33858.t1, INIL08g36363.t1, INIL09g20846.t1, INIL09g21489.t1, INIL09g21491.t1, INIL09g31481.t1, INIL09g42780.t1, INIL11g19009.t1, INIL11g26736.t1, INIL11g28647.t1, INIL12g40076.t1, INIL13g27004.t1, INIL14g0…	XP_003624443.2, XP_013450995.3, XP_024632201.1, XP_024632581.1, XP_024633643.1, XP_024633644.1, XP_024635336.1, XP_024641095.1, XP_024641221.1, XP_024641266.1, XP_024641642.1, XP_024641789.2, XP_024641790.2, XP_024641978.2, XP_024642142.2, XP_039682519.1, XP_039684953.1, XP_039686609.1, XP_039687989.1, XP_039688054.1, XP_039688853.1, XP_039688854.1, XP_039688855.1, XP_039690307.1, XP_039690582.1,…	Migut.A00455.1.p, Migut.E00556.1.p, Migut.G00001.1.p, Migut.G00950.1.p, Migut.N02133.1.p, Migut.N02134.1.p, Migut.O00402.1.p	XP_010244177.1, XP_010244179.1, XP_010245500.1, XP_010246706.1, XP_010247476.1, XP_010247484.1, XP_010247489.1, XP_010247496.1, XP_010248064.1, XP_010256841.1, XP_010256842.1, XP_010256843.1, XP_010261476.1, XP_010261477.1, XP_010261478.1, XP_010261479.1, XP_010262570.1, XP_010263166.1, XP_010263167.1, XP_010264148.1, XP_010266340.1, XP_010266650.1, XP_010266651.1, XP_010266652.1, XP_010266767.1,…	XP_019224731.1, XP_019224732.1, XP_019224733.1, XP_019225571.1, XP_019226275.1, XP_019226720.1, XP_019229649.1, XP_019232406.1, XP_019233148.1, XP_019234971.1, XP_019237352.1, XP_019238142.1, XP_019238143.1, XP_019238206.1, XP_019238707.1, XP_019239151.1, XP_019239152.1, XP_019239153.1, XP_019239154.1, XP_019241117.1, XP_019241266.1, XP_019241942.1, XP_019242058.1, XP_019242195.1, XP_019242518.1,…	XP_022844306.1, XP_022849375.1, XP_022849376.1, XP_022849377.1, XP_022849378.1, XP_022849379.1, XP_022855022.1, XP_022855487.1, XP_022856423.1, XP_022856801.1, XP_022856803.1, XP_022856804.1, XP_022856805.1, XP_022857003.1, XP_022859740.1, XP_022865553.1, XP_022865630.1, XP_022865949.1, XP_022865950.1, XP_022866459.1, XP_022871119.1, XP_022871365.1, XP_022874304.1, XP_022880855.1, XP_022883756.1,…	OrAeBC5_10304.1, OrAeBC5_10304.2, OrAeBC5_11409.1, OrAeBC5_11409.2, OrAeBC5_11409.3, OrAeBC5_11409.4, OrAeBC5_11409.5, OrAeBC5_14218.1, OrAeBC5_14218.2, OrAeBC5_15026.1, OrAeBC5_15026.2, OrAeBC5_15026.3, OrAeBC5_15026.4, OrAeBC5_15158.1, OrAeBC5_15158.13, OrAeBC5_15158.14, OrAeBC5_15158.2, OrAeBC5_15158.4, OrAeBC5_15158.8, OrAeBC5_15158.9, OrAeBC5_16474.11, OrAeBC5_16474.12, OrAeBC5_16474.2, OrAe…	LOC_Os01g12280.1, LOC_Os01g14260.1, LOC_Os01g28200.1, LOC_Os01g33260.1, LOC_Os01g52430.1, LOC_Os02g56290.1, LOC_Os03g38130.1, LOC_Os03g60800.1, LOC_Os05g09570.1, LOC_Os05g14320.1, LOC_Os05g24790.1, LOC_Os05g26040.1, LOC_Os06g22300.1, LOC_Os06g42650.1, LOC_Os06g49050.1, LOC_Os07g15420.1, LOC_Os07g22270.1, LOC_Os07g22590.1, LOC_Os07g47610.1, LOC_Os08g20290.1, LOC_Os09g26680.1, LOC_Os09g32380.1, LOC…	GFP81060.1, GFP83082.1, GFP83714.1, GFP83825.1, GFP83826.1, GFP86370.1, GFP92431.1, GFQ01468.1	XP_007219642.2, XP_007225489.1, XP_020410694.1, XP_020412413.1, XP_020412414.1, XP_020412415.1, XP_020412416.1, XP_020412417.1, XP_020413988.1, XP_020415442.1, XP_020416062.1, XP_020416063.1, XP_020416064.1, XP_020416445.1, XP_020416446.1, XP_020416447.1, XP_020416448.1, XP_020419411.1, XP_020423117.1, XP_020423118.1, XP_020423119.1, XP_020423120.1, XP_020423121.1, XP_020423122.1, XP_020423123.1	XP_011076052.1, XP_011076053.1, XP_011076055.1, XP_011077009.1, XP_011081186.1, XP_011081187.1, XP_011081188.1, XP_011081189.1, XP_011085036.1, XP_011085037.1, XP_011085038.1, XP_011099989.2, XP_011100674.1, XP_020546945.1, XP_020549762.1, XP_020549847.1, XP_020550397.1, XP_020550398.1, XP_020550399.1, XP_020550400.1, XP_020551136.1	PGSC0003DMP400007915, PGSC0003DMP400007916, PGSC0003DMP400007917, PGSC0003DMP400014415, PGSC0003DMP400016016, PGSC0003DMP400016017, PGSC0003DMP400022082, PGSC0003DMP400022083, PGSC0003DMP400022084, PGSC0003DMP400022085, PGSC0003DMP400029858, PGSC0003DMP400052659		XP_021835484.1, XP_021835828.1, XP_021836188.1, XP_021838139.1, XP_021840091.1, XP_021841138.1, XP_021841501.1, XP_021843725.1, XP_021851341.1, XP_021851342.1, XP_021851417.1, XP_021851418.1, XP_021851419.1, XP_021851420.1, XP_021851785.1, XP_021854344.1, XP_021855425.1, XP_021856098.1, XP_021863855.1, XP_021865417.1, XP_021865543.1, XP_021866095.1, XP_021866688.1, XP_021867518.1	StHeBC3_1005.1, StHeBC3_10289.1, StHeBC3_22868.1, StHeBC3_22868.8, StHeBC3_24860.1, StHeBC3_24860.3, StHeBC3_25113.1, StHeBC3_25928.1, StHeBC3_25928.10, StHeBC3_25928.12, StHeBC3_25928.2, StHeBC3_25928.7, StHeBC3_25928.8, StHeBC3_26005.1, StHeBC3_26005.6, StHeBC3_30495.1, StHeBC3_39906.1, StHeBC3_40193.1, StHeBC3_40309.1, StHeBC3_41474.1, StHeBC3_41909.1, StHeBC3_41909.2, StHeBC3_4206.10, StHeBC3…	GER31998.1, GER32695.1, GER33717.1, GER34339.1, GER34405.1, GER36693.1, GER40428.1, GER42501.1, GER42567.1, GER46182.1, GER48557.1, GER51284.1, GER51741.1, GER51890.1	XP_007009265.2, XP_007035984.2, XP_007039961.2, XP_007049027.2, XP_007051268.2, XP_017972211.1, XP_017974080.1, XP_017974852.1, XP_017978208.1, XP_017983843.1, XP_017983850.1, XP_017983857.1, XP_017983861.1	TrVeBC3_15778.1, TrVeBC3_15778.2, TrVeBC3_15778.4, TrVeBC3_15778.5, TrVeBC3_15778.7, TrVeBC3_15830.1, TrVeBC3_15830.2, TrVeBC3_15830.3, TrVeBC3_15830.4, TrVeBC3_15830.5, TrVeBC3_15830.6, TrVeBC3_15830.7, TrVeBC3_17135.1, TrVeBC3_20003.1, TrVeBC3_22021.1, TrVeBC3_23142.1, TrVeBC3_23142.2, TrVeBC3_23142.3, TrVeBC3_23142.7, TrVeBC3_24500.1, TrVeBC3_32172.1, TrVeBC3_32172.2, TrVeBC3_32172.3, TrVeBC3_…	Zm00001eb058190, Zm00001eb062840, Zm00001eb116210, Zm00001eb220690, Zm00001eb268990, Zm00001eb431660
OG0000033	PSS01398.1, PSS09920.1, PSS33793.1, PSS33796.1, PSS33797.1		PIA24705.1, PIA26888.1, PIA26890.1, PIA34583.1, PIA34584.1, PIA36607.1, PIA39844.1, PIA40382.1, PIA40384.1, PIA40430.1, PIA40556.1, PIA40557.1, PIA45238.1, PIA45551.1, PIA45552.1, PIA49493.1, PIA50271.1, PIA51114.1, PIA51196.1, PIA51243.1, PIA51247.1, PIA51272.1, PIA51275.1, PIA51294.1, PIA51315.1, PIA51424.1, PIA51439.1, PIA55320.1, PIA56728.1, PIA56729.1, PIA56787.1, PIA56788.1, PIA57402.1, PIA…	AT1G06580.1, AT1G12300.1, AT1G12620.1, AT1G12700.1, AT1G12775.1, AT1G62590.1, AT1G62670.1, AT1G62680.1, AT1G62720.1, AT1G62914.1, AT1G62930.1, AT1G63070.1, AT1G63080.1, AT1G63130.1, AT1G63330.1, AT1G63400.1, AT1G64580.1, AT1G64583.1, AT3G16710.1, AT3G22470.1, AT5G16640.1, AT5G41170.1	XP_010668081.1, XP_010668139.2, XP_010668236.2, XP_010669079.1, XP_010669081.1, XP_010674110.2, XP_010674229.1, XP_010674231.1, XP_010674232.1, XP_010674233.1, XP_010674235.1, XP_010674237.1, XP_010674242.1, XP_010674301.1, XP_010674343.1, XP_010674344.1, XP_010674443.1, XP_010674478.1, XP_010674582.1, XP_010674606.2, XP_010674608.1, XP_010674620.1, XP_010674621.1, XP_010674622.1, XP_010674623.1,…	XP_021888760.1	XP_021734416.1, XP_021734462.1, XP_021734516.1, XP_021734519.1, XP_021734690.1, XP_021734693.1, XP_021734694.1, XP_021734697.1, XP_021734726.1, XP_021734730.1, XP_021734735.1, XP_021734736.1, XP_021734766.1, XP_021734770.1, XP_021734792.1, XP_021734793.1, XP_021734798.1, XP_021738031.1, XP_021742147.1, XP_021742148.1, XP_021742149.1, XP_021742150.1, XP_021742630.1, XP_021742693.1, XP_021742694.1,…	RWR73113.1, RWR73114.1, RWR85131.1, RWR85182.1, RWR85183.1, RWR85358.1, RWR85360.1, RWR86970.1, RWR89063.1, RWR89064.1, RWR89411.1, RWR95720.1	c120415_g3, c123770_g1, c126528_g1, c126528_g2, c128362_g2, c135554_g1, c135554_g2, c135554_g3, c140378_g1, c77917_g1, c83676_g1	XP_006466109.1, XP_006487352.1, XP_006487392.1, XP_006494533.2, XP_015381660.2, XP_015381661.1, XP_015381663.1, XP_015381664.1, XP_015381665.1, XP_015382259.1, XP_015388067.1, XP_015388069.1, XP_015388419.2, XP_015388469.2, XP_024948449.1, XP_024948657.1, XP_024949797.1, XP_024949798.1, XP_024949799.1, XP_024949800.1, XP_024949803.1, XP_024952375.1, XP_024953779.1, XP_024957612.1, XP_024957613.1,…	CDO96842.1, CDO99176.1, CDP03708.1, CDP04633.1, CDP04634.1, CDP04636.1, CDP04638.1, CDP04639.1, CDP04641.1, CDP04643.1, CDP04644.1, CDP08419.1, CDP09519.1, CDP09544.1, CDP17214.1, CDP17215.1, CDP18119.1, CDP18148.1, CDP18152.1	RAL44492.1, RAL44494.1, RAL44495.1, RAL44496.1, RAL44497.1, RAL53076.1, RAL53217.1, RAL53221.1, RAL53222.1, RAL53280.1, RAL54648.1	DCAR_010216	XP_003530056.1, XP_003533312.1, XP_003533323.1, XP_003549125.1, XP_003551657.1, XP_006585147.1, XP_006587011.1, XP_006587012.1, XP_006587471.1, XP_006587836.1, XP_006587837.1, XP_006599382.1, XP_006599471.1, XP_006599472.1, XP_006599487.1, XP_006602774.1, XP_014617719.1, XP_014617724.1, XP_025979585.1, XP_025979586.1, XP_025979590.1, XP_025979719.2, XP_025981795.1, XP_025984262.1, XP_040860932.1,…	XP_012441322.1, XP_012441323.1, XP_012441324.1, XP_012441325.1, XP_012441326.1, XP_012441332.1, XP_012441333.1, XP_012441335.1, XP_012441336.1, XP_012441337.1, XP_012441338.1, XP_012441340.1, XP_012441341.1, XP_012441342.1, XP_012441343.1, XP_012441344.1, XP_012441345.1, XP_012441346.1, XP_012441347.1, XP_012441348.1, XP_012441351.1, XP_012441357.1, XP_012441380.1, XP_012441381.1, XP_012441392.1,…	c104978_g1, c110738_g1, c123770_g1, c123782_g6, c124109_g2, c125164_g4, c126866_g1, c131906_g1, c133003_g5, c135554_g1, c135554_g2, c136677_g2, c138130_g1, c138650_g1, c138650_g3, c139625_g3, c140378_g1, c68449_g1, c95747_g1	PIM99227.1, PIN01107.1, PIN05724.1, PIN13060.1, PIN15574.1, PIN16960.1	XP_021968894.2, XP_021971982.2, XP_021971988.1, XP_021971990.2, XP_021971991.2, XP_021974003.1, XP_021974004.2, XP_021974045.1, XP_021974050.1, XP_021974107.2, XP_021974118.1, XP_021974119.1, XP_021974120.1, XP_021979609.1, XP_021982106.1, XP_021987404.2, XP_021991743.1, XP_021996400.1, XP_021999222.1, XP_022002360.1, XP_022002444.1, XP_022002462.1, XP_022002470.1, XP_022002471.2, XP_022002473.1,…	INIL11g40917.t1, INIL14g07247.t1, INIL14g26251.t1, INIL14g26252.t1, INIL15g29396.t1, INIL15g29401.t1, INIL15g29428.t1, INIL15g29428.t2, INIL15g29436.t1, INIL15g29438.t1, INIL15g29441.t1, INIL15g29442.t1, INIL15g29447.t1, INIL15g29448.t1, INIL15g29451.t1	XP_003594869.1, XP_003599547.2, XP_003619749.4, XP_003620148.1, XP_003620177.4, XP_003621397.3, XP_003629614.2, XP_013442116.3, XP_013443362.2, XP_013443423.2, XP_013447397.1, XP_013452083.1, XP_013466438.1, XP_013467376.1, XP_024629938.2, XP_024629939.2, XP_024630399.2, XP_024632646.1, XP_024635589.1, XP_024641891.1, XP_024641892.1, XP_024642353.1, XP_039682617.1, XP_039682618.1, XP_039682619.1,…	Migut.A01142.1.p, Migut.D00391.1.p, Migut.F00848.1.p, Migut.F00849.1.p, Migut.F00854.1.p, Migut.F00855.1.p, Migut.F00887.1.p, Migut.F00914.1.p, Migut.F00915.1.p, Migut.F00916.1.p, Migut.G00713.1.p, Migut.G00714.1.p, Migut.G00829.1.p, Migut.G00830.1.p, Migut.G00831.1.p, Migut.G00832.1.p, Migut.G00832.2.p, Migut.G00851.1.p, Migut.G01052.1.p, Migut.G01156.1.p, Migut.G01161.1.p, Migut.G01162.1.p, Mig…	XP_010271851.1, XP_010271852.1, XP_010278101.1, XP_010278102.1, XP_010278103.1, XP_010278114.1, XP_010278115.1, XP_010278179.2, XP_019051705.1, XP_019055821.1, XP_019055822.1	XP_019231153.1, XP_019231154.1, XP_019231155.1, XP_019231156.1, XP_019231157.1, XP_019231158.1, XP_019232139.1, XP_019232140.1, XP_019232141.1, XP_019232142.1, XP_019232144.1, XP_019232145.1, XP_019232146.1, XP_019232147.1, XP_019232148.1, XP_019232150.1, XP_019232151.1, XP_019232152.1, XP_019232153.1, XP_019232154.1, XP_019232155.1, XP_019232156.1, XP_019232157.1, XP_019232158.1, XP_019232159.1,…	XP_022854142.1, XP_022854143.1, XP_022854144.1, XP_022862868.1, XP_022862869.1, XP_022898261.1, XP_022898262.1, XP_022898263.1, XP_022898264.1, XP_022898265.1, XP_022898266.1, XP_022899238.1	OrAeBC5_14840.1, OrAeBC5_24285.1, OrAeBC5_24285.2, OrAeBC5_26641.1, OrAeBC5_26641.2	LOC_Os04g28234.1, LOC_Os04g28234.2, LOC_Os04g28234.3, LOC_Os04g28300.1, LOC_Os08g01640.1, LOC_Os08g01650.1, LOC_Os08g01870.1, LOC_Os08g15000.1, LOC_Os10g35090.1, LOC_Os10g35230.1, LOC_Os10g35240.1, LOC_Os10g35240.2, LOC_Os10g35260.1, LOC_Os10g35270.1, LOC_Os10g35436.1, LOC_Os10g35440.1, LOC_Os10g35640.1, LOC_Os10g35650.1	GFP79568.1, GFP84211.1, GFP87998.1, GFP87999.1, GFP89602.1, GFP89613.1, GFP89618.1, GFP89630.1, GFP89631.1, GFP91259.1, GFP92362.1, GFP93763.1, GFP94278.1, GFP94827.1, GFP95186.1, GFP95593.1, GFP95759.1, GFP95761.1, GFP95765.1, GFP95772.1, GFP96659.1, GFP96665.1, GFP96802.1, GFP97025.1, GFP97107.1, GFQ01129.1, GFQ01499.1, GFQ03195.1, GFQ03198.1, GFQ04323.1, GFQ04347.1, GFQ04825.1, GFQ05681.1, GFQ…	XP_007201713.2, XP_007203977.2, XP_007206705.2, XP_007207109.2, XP_007208010.2, XP_007208474.2, XP_007208570.2, XP_007217681.1, XP_007217831.2, XP_007221308.2, XP_020414509.1, XP_020420869.1, XP_020420870.1, XP_020420871.1, XP_020421226.1, XP_020421670.1, XP_020422216.1, XP_020422217.1, XP_020422218.1, XP_020423131.1, XP_020423401.1, XP_020423403.1, XP_020423405.1, XP_020423406.1	XP_011080006.1, XP_011080007.1, XP_011087310.1, XP_011087311.1, XP_011091465.1, XP_011091466.1, XP_011091533.1, XP_011091534.1, XP_011091542.1, XP_011091548.1, XP_011091549.1, XP_011091550.1, XP_011091551.1, XP_011091557.1, XP_011091722.2, XP_020550324.1, XP_020550325.1, XP_020551837.1, XP_020552841.1, XP_020552842.1, XP_020552843.1, XP_020552844.1, XP_020552855.1, XP_020552858.1, XP_020552900.1,…	PGSC0003DMP400006067, PGSC0003DMP400006070, PGSC0003DMP400009174, PGSC0003DMP400010591, PGSC0003DMP400010594, PGSC0003DMP400017106, PGSC0003DMP400017107, PGSC0003DMP400017114, PGSC0003DMP400035717, PGSC0003DMP400035718, PGSC0003DMP400035865, PGSC0003DMP400035867, PGSC0003DMP400036112, PGSC0003DMP400038105, PGSC0003DMP400038107	SORBI_3002G054100, SORBI_3002G054200, SORBI_3002G057050, SORBI_3002G059700, SORBI_3005G011000, SORBI_3005G024600, SORBI_3005G026500, SORBI_3005G026900, SORBI_3005G027600, SORBI_3005G027680, SORBI_3005G027760, SORBI_3005G027840, SORBI_3005G028200, SORBI_3005G028300, SORBI_3005G030850, SORBI_3005G168000, SORBI_3007G087900, SORBI_3009G253101, SORBI_3010G113900	XP_021836081.1, XP_021836082.1, XP_021836106.1, XP_021839697.1, XP_021839853.1, XP_021839854.1, XP_021839855.1, XP_021839857.1, XP_021840382.1, XP_021852590.1, XP_021853241.1, XP_021853490.1, XP_021853491.1, XP_021854080.1, XP_021855364.1, XP_021857484.1, XP_021857485.1, XP_021857486.1, XP_021858027.1, XP_021860965.1	StHeBC3_22950.1, StHeBC3_22950.2, StHeBC3_22950.3, StHeBC3_26424.1, StHeBC3_26424.3, StHeBC3_4039.10, StHeBC3_4039.14, StHeBC3_4039.16, StHeBC3_4039.2, StHeBC3_4039.4	GER24907.1, GER34147.1, GER34152.1, GER34164.1, GER36897.1, GER39927.1, GER49279.1	XP_007031103.2, XP_007050389.2, XP_007050390.2, XP_017969776.1, XP_017969777.1, XP_017976491.1, XP_017976492.1, XP_017976582.1, XP_017976592.1, XP_017976641.1, XP_017976642.1, XP_017976643.1, XP_017977595.1, XP_017977865.1, XP_017977866.1, XP_017977910.1, XP_017977911.1, XP_017977912.1, XP_017977913.1, XP_017977914.1, XP_017977916.1	TrVeBC3_15098.19, TrVeBC3_15098.20, TrVeBC3_15098.22, TrVeBC3_15098.36, TrVeBC3_15098.6, TrVeBC3_15098.8, TrVeBC3_15098.9, TrVeBC3_26650.2, TrVeBC3_26650.3, TrVeBC3_26650.4, TrVeBC3_28578.1, TrVeBC3_28992.1, TrVeBC3_30992.1, TrVeBC3_31017.1, TrVeBC3_32202.1, TrVeBC3_39272.1, TrVeBC3_40265.1, TrVeBC3_44138.1	Zm00001eb065260, Zm00001eb065270, Zm00001eb114490, Zm00001eb114520, Zm00001eb114600, Zm00001eb114660, Zm00001eb114690, Zm00001eb114740, Zm00001eb301710, Zm00001eb345130, Zm00001eb345170
OG0000034					XP_010665755.1, XP_010666580.1, XP_010666800.1, XP_010666875.1, XP_010667080.1, XP_010667186.1, XP_010667188.1, XP_010667599.1, XP_010667635.1, XP_010667807.1, XP_010667902.1, XP_010668059.1, XP_010668355.1, XP_010669031.1, XP_010669034.1, XP_010669189.1, XP_010669200.1, XP_010669222.1, XP_010669531.1, XP_010670070.1, XP_010670262.1, XP_010670276.1, XP_010670376.1, XP_010673358.1, XP_010677742.1,…		XP_021713457.1, XP_021715210.1, XP_021715519.1, XP_021715869.1, XP_021715959.1, XP_021716009.1, XP_021717259.1, XP_021717277.1, XP_021717418.1, XP_021717419.1, XP_021717421.1, XP_021717422.1, XP_021717441.1, XP_021717915.1, XP_021719078.1, XP_021719104.1, XP_021719379.1, XP_021719959.1, XP_021721356.1, XP_021721514.1, XP_021722464.1, XP_021722563.1, XP_021722564.1, XP_021722597.1, XP_021722680.1,…	RWR76168.1, RWR83368.1, RWR93155.1, RWR94836.1	c110287_g1, c11631_g1, c116574_g2, c118950_g4, c121194_g3, c121637_g1, c121637_g3, c121637_g7, c125710_g2, c141661_g1, c144572_g1, c14571_g1, c149509_g1, c154670_g1, c156516_g1, c159250_g1, c165035_g1, c170922_g1, c171627_g1, c173440_g1, c174537_g1, c17814_g1, c194754_g1, c196951_g1, c202984_g1, c20731_g1, c207661_g1, c208978_g1, c26795_g1, c3084_g1, c34898_g1, c51396_g1, c57368_g1, c57838_g1, c6…	XP_006493669.1, XP_015380566.1, XP_015380756.2, XP_015380966.1, XP_015381086.1, XP_015381429.1, XP_015381576.1, XP_015381736.1, XP_015382238.1, XP_015382387.1, XP_015382752.1, XP_015382874.1, XP_015382977.1, XP_015383084.1, XP_015383165.1, XP_015383809.1, XP_015384804.1, XP_015384885.1, XP_015384893.1, XP_015385574.1, XP_015385876.1, XP_015385906.1, XP_015386477.1, XP_015386479.2, XP_015387726.1,…				XP_006573979.1, XP_006574239.1, XP_006575927.1, XP_006576011.1, XP_006577427.1, XP_006579215.1, XP_006579293.1, XP_006580694.1, XP_006584276.1, XP_006584336.1, XP_006586463.1, XP_006589919.1, XP_006589960.1, XP_006590059.1, XP_006591606.1, XP_006593073.1, XP_006596684.1, XP_006596860.1, XP_006598515.1, XP_006598559.1, XP_006599832.1, XP_006599870.1, XP_006601472.1, XP_006601540.1, XP_006601595.1,…	XP_012435326.1, XP_012435400.1, XP_012435419.1, XP_012435429.1, XP_012435566.1, XP_012435578.1, XP_012435603.1, XP_012438713.1, XP_012440188.1, XP_012441977.1, XP_012442215.1, XP_012442228.1, XP_012448460.1, XP_012448461.1, XP_012448462.1, XP_012448463.1, XP_012448464.1, XP_012448550.1, XP_012448594.1, XP_012448660.1, XP_012448668.1, XP_012448819.1, XP_012448850.1, XP_012453209.1, XP_012453231.1,…	c103656_g1, c105928_g1, c113931_g1, c119682_g1, c124300_g4, c125710_g3, c126868_g2, c134691_g1, c135266_g4, c138519_g1, c140247_g1, c144608_g1, c144758_g1, c152601_g1, c157769_g1, c173392_g1, c4217_g2, c54241_g1, c55494_g1, c78513_g3, c85772_g1, c87521_g1, c94170_g1	PIM97584.1, PIM98551.1, PIM99283.1, PIN02017.1, PIN02746.1, PIN03645.1, PIN04280.1, PIN07914.1, PIN09169.1, PIN09569.1, PIN09707.1, PIN12835.1, PIN14543.1, PIN17843.1, PIN19322.1, PIN20442.1, PIN21584.1, PIN23545.1, PIN24395.1, PIN27218.1	XP_021974833.1, XP_021974959.1, XP_021975346.1, XP_021975546.1, XP_021979473.1, XP_021979522.1, XP_021980023.1, XP_021980711.1, XP_021984626.1, XP_021985676.1, XP_021986052.1, XP_021992063.1, XP_021992302.1, XP_021995768.1, XP_021997639.1, XP_021999015.1, XP_022003481.1, XP_022004111.1, XP_022004262.1, XP_022004336.1, XP_022014118.1, XP_022014451.1, XP_022014814.1, XP_022019258.1, XP_022019291.1,…	INIL02g22396.t1, INIL12g40419.t1	XP_024632816.1, XP_039683809.1, XP_039683821.1, XP_039686231.1, XP_039688632.1		XP_010241468.1, XP_010242023.1, XP_010242052.1, XP_010243177.1, XP_010244116.1, XP_010244226.1, XP_010244273.1, XP_010244533.1, XP_010244713.1, XP_010245046.1, XP_010245393.1, XP_010245878.1, XP_010246154.1, XP_010246160.1, XP_010246599.1, XP_010246704.1, XP_010246705.1, XP_010246709.1, XP_010246769.1, XP_010247246.1, XP_010247299.1, XP_010247584.1, XP_010247672.1, XP_010247673.1, XP_010247674.1,…	XP_019223875.1, XP_019225437.1, XP_019228478.1, XP_019229588.1, XP_019229885.1, XP_019231208.1, XP_019232259.1, XP_019235392.1, XP_019238478.1, XP_019239205.1, XP_019240089.1, XP_019240098.1, XP_019240364.1, XP_019240668.1, XP_019240773.1, XP_019241838.1, XP_019241844.1, XP_019241855.1, XP_019248406.1, XP_019248407.1, XP_019248696.1, XP_019248997.1, XP_019253794.1, XP_019253916.1, XP_019257672.1,…	XP_022843226.1, XP_022843255.1, XP_022843286.1, XP_022843337.1, XP_022845352.1, XP_022848759.1, XP_022849918.1, XP_022849934.1, XP_022850663.1, XP_022851365.1, XP_022851485.1, XP_022852703.1, XP_022853934.1, XP_022854828.1, XP_022854906.1, XP_022855445.1, XP_022855936.1, XP_022856609.1, XP_022856628.1, XP_022856846.1, XP_022856879.1, XP_022857081.1, XP_022858269.1, XP_022858334.1, XP_022859276.1,…	OrAeBC5_11641.1, OrAeBC5_16412.10, OrAeBC5_16585.1, OrAeBC5_18616.10, OrAeBC5_18616.12, OrAeBC5_18616.13, OrAeBC5_18616.6, OrAeBC5_18616.9, OrAeBC5_20745.1, OrAeBC5_20745.2, OrAeBC5_20745.3, OrAeBC5_20745.4, OrAeBC5_20745.9, OrAeBC5_22759.3, OrAeBC5_24832.1, OrAeBC5_24832.2, OrAeBC5_24832.3, OrAeBC5_24832.4, OrAeBC5_26448.1, OrAeBC5_26448.3, OrAeBC5_28165.1, OrAeBC5_33033.1, OrAeBC5_33364.1, OrAe…	LOC_Os01g31320.1, LOC_Os01g32480.1, LOC_Os01g35630.1, LOC_Os02g14380.1, LOC_Os02g21800.1, LOC_Os02g22170.1, LOC_Os04g07800.1, LOC_Os04g15970.1, LOC_Os04g17530.1, LOC_Os05g23640.1, LOC_Os06g28040.1, LOC_Os07g16500.1, LOC_Os08g14510.1, LOC_Os09g06280.1, LOC_Os09g16480.1, LOC_Os11g41020.1, LOC_Os12g19740.1, LOC_Os12g21970.1		XP_020409497.1, XP_020410693.1, XP_020412830.1, XP_020413479.1, XP_020415481.1, XP_020417987.1, XP_020417989.1, XP_020417998.1, XP_020418065.1, XP_020420177.1, XP_020420178.1, XP_020420317.1, XP_020420396.1, XP_020421319.1, XP_020421353.1, XP_020421354.1, XP_020422379.1, XP_020423025.1, XP_020424470.1, XP_020424525.1, XP_020426541.1, XP_020426577.1	XP_011070697.1, XP_011072317.1, XP_011072318.1, XP_011074263.1, XP_011074617.1, XP_011075651.1, XP_011075704.1, XP_011075747.1, XP_011076836.1, XP_011079209.1, XP_011081445.1, XP_011082210.2, XP_011093334.1, XP_011093354.1, XP_011098876.1, XP_011100586.1, XP_011102224.1, XP_020548143.1, XP_020548708.1, XP_020549850.1, XP_020549862.1, XP_020551114.1, XP_020552193.1, XP_020552909.1, XP_020553062.1,…	PGSC0003DMP400065180		XP_021836071.1, XP_021836652.1, XP_021836949.1, XP_021837838.1, XP_021838323.1, XP_021839837.1, XP_021840849.1, XP_021841125.1, XP_021842404.1, XP_021845839.1, XP_021845840.1, XP_021847715.1, XP_021847717.1, XP_021848758.1, XP_021849367.1, XP_021849368.1, XP_021850068.1, XP_021850074.1, XP_021850207.1, XP_021850890.1, XP_021853262.1, XP_021856228.1, XP_021858754.1, XP_021862291.1, XP_021863100.1,…	StHeBC3_14724.11, StHeBC3_14724.12, StHeBC3_17061.12, StHeBC3_20023.1, StHeBC3_20023.2, StHeBC3_20521.12, StHeBC3_20521.14, StHeBC3_20521.5, StHeBC3_22095.2, StHeBC3_22095.3, StHeBC3_22095.4, StHeBC3_22962.1, StHeBC3_22962.2, StHeBC3_22962.5, StHeBC3_22962.6, StHeBC3_23301.1, StHeBC3_30867.1, StHeBC3_30867.4, StHeBC3_31508.3, StHeBC3_42246.2, StHeBC3_42246.3, StHeBC3_46109.1, StHeBC3_48697.1, StH…	GER26310.1, GER28943.1, GER32025.1, GER40102.1	XP_017970386.1, XP_017970438.1, XP_017970470.1, XP_017972490.1, XP_017972556.1, XP_017973358.1, XP_017974466.1, XP_017974489.1, XP_017975505.1, XP_017976459.1, XP_017979877.1, XP_017979916.1, XP_017982310.1, XP_017985356.1	TrVeBC3_14751.1, TrVeBC3_14751.3, TrVeBC3_14751.4, TrVeBC3_14751.7, TrVeBC3_1662.12, TrVeBC3_1662.2, TrVeBC3_1662.20, TrVeBC3_1662.23, TrVeBC3_1662.24, TrVeBC3_1662.3, TrVeBC3_1662.4, TrVeBC3_1662.5, TrVeBC3_1956.11, TrVeBC3_1956.9, TrVeBC3_24094.1, TrVeBC3_26119.1, TrVeBC3_26174.1, TrVeBC3_27201.1, TrVeBC3_34422.2, TrVeBC3_36166.1, TrVeBC3_40759.1, TrVeBC3_41648.1, TrVeBC3_4710.7, TrVeBC3_496.11…
OG0000035	PSR92646.1, PSR93453.1, PSR93454.1, PSR99541.1, PSS01043.1, PSS11377.1, PSS15672.1, PSS15736.1, PSS21783.1		PIA25377.1, PIA26192.1, PIA26193.1, PIA26198.1, PIA26211.1, PIA26212.1, PIA26366.1, PIA26369.1, PIA26878.1, PIA26881.1, PIA27253.1, PIA27254.1, PIA27255.1, PIA27539.1, PIA27540.1, PIA28120.1, PIA28121.1, PIA28202.1, PIA29890.1, PIA29892.1, PIA29893.1, PIA32862.1, PIA32863.1, PIA32864.1, PIA33305.1, PIA33306.1, PIA33308.1, PIA33651.1, PIA35171.1, PIA36165.1, PIA39066.1, PIA40329.1, PIA40959.1, PIA…	AT1G44080.1, AT1G57906.1, AT1G64840.1, AT1G65760.1, AT1G65770.1, AT2G16300.1, AT2G17030.1, AT2G17036.1, AT2G17690.1, AT2G24250.1, AT2G24250.2, AT2G24255.1, AT2G26160.1, AT3G25750.1, AT4G35733.1, AT5G24040.1, AT5G24040.2, AT5G55150.1, AT5G60060.1	XP_010667336.1, XP_010667538.1, XP_010668438.1, XP_010668985.1, XP_010669033.1, XP_010671580.1, XP_010671581.1, XP_010671583.1, XP_010671899.1, XP_010671932.1, XP_010671962.1, XP_010671963.1, XP_010675430.2, XP_010676477.1, XP_010676962.1, XP_010678846.1, XP_010678938.1, XP_010678939.1, XP_010678940.1, XP_010678971.1, XP_010678974.1, XP_010679255.1, XP_010679260.1, XP_010679261.1, XP_010679263.1,…	XP_021896637.1, XP_021902455.1, XP_021902562.1, XP_021903823.1	XP_021715605.1, XP_021717017.1, XP_021717018.1, XP_021721377.1, XP_021722391.1, XP_021725270.1, XP_021726827.1, XP_021726828.1, XP_021731307.1, XP_021733494.1, XP_021733495.1, XP_021733498.1, XP_021733499.1, XP_021733500.1, XP_021733586.1, XP_021734064.1, XP_021734110.1, XP_021734112.1, XP_021734113.1, XP_021734114.1, XP_021735692.1, XP_021735877.1, XP_021735928.1, XP_021737173.1, XP_021737174.1,…	RWR71879.1, RWR84142.1, RWR84788.1, RWR84879.1, RWR89382.1, RWR89474.1, RWR89476.1, RWR89604.1, RWR89605.1, RWR93676.1, RWR94389.1, RWR94719.1	c109992_g1, c112850_g1, c119415_g2, c120184_g2, c123635_g1, c130406_g2, c130944_g1, c131332_g1, c132227_g1, c133222_g1, c133928_g2, c134558_g1, c140102_g1, c140102_g2, c182575_g1, c66535_g1, c76310_g1, c89744_g1, c97149_g1	XP_006464664.1, XP_006467178.1, XP_006470752.1, XP_006475123.3, XP_006480268.1, XP_006486650.1, XP_006486651.1, XP_015380613.1, XP_024952547.1, XP_024953956.1, XP_024954724.1	CDP00541.1, CDP05893.1, CDP05896.1, CDP05898.1, CDP07322.1, CDP07848.1, CDP07851.1, CDP09582.1, CDP09771.1, CDP09773.1, CDP12024.1, CDP12064.1, CDP14475.1, CDP21531.1	RAL39768.1, RAL48396.1	DCAR_000576, DCAR_000579, DCAR_000581, DCAR_002535, DCAR_008932, DCAR_008934, DCAR_008936, DCAR_008937, DCAR_008939, DCAR_008941, DCAR_012644, DCAR_013283, DCAR_016140, DCAR_022317, DCAR_022831, DCAR_023003, DCAR_024334, DCAR_026827, DCAR_026828, DCAR_026829, DCAR_026830, DCAR_026831, DCAR_026832, DCAR_029793, DCAR_030418, DCAR_030419, DCAR_030420	XP_003537158.1, XP_006574655.1, XP_006574656.1, XP_006588901.1, XP_006599957.1, XP_014629902.1, XP_025979531.1	XP_012435762.1, XP_012449182.1, XP_012453663.1, XP_012453665.1, XP_012454484.1, XP_012454485.1, XP_012458798.1, XP_012458799.1, XP_012461458.1, XP_012461611.1, XP_012467615.1, XP_012467616.1, XP_012467617.1, XP_012469257.1, XP_012480492.1, XP_012483135.1, XP_012487706.1	c100940_g1, c103585_g1, c105124_g2, c108170_g1, c110197_g1, c111169_g1, c111750_g1, c111750_g2, c112850_g1, c113301_g1, c114267_g1, c115394_g1, c115394_g2, c116522_g3, c116936_g1, c120000_g1, c120184_g2, c121981_g2, c122602_g1, c122602_g10, c122602_g2, c122666_g1, c125712_g1, c127953_g6, c128899_g1, c129804_g1, c129930_g1, c130362_g1, c130781_g2, c130878_g1, c130944_g1, c131868_g1, c132144_g1, c1…	PIN01803.1, PIN01804.1, PIN03076.1, PIN12283.1, PIN12284.1	XP_022008629.1, XP_022011820.1, XP_022018746.1, XP_022024725.1, XP_022024916.1, XP_022024917.1, XP_022024918.1, XP_022024919.1, XP_022024921.1, XP_022038213.1	INIL04g33007.t1, INIL04g34717.t1, INIL06g15066.t1, INIL10g12977.t1, INIL10g12987.t1, INIL12g14730.t1, INIL14g35427.t1	XP_003588435.1, XP_003588438.1, XP_003588439.2, XP_003589028.1, XP_003592579.1, XP_003599161.1, XP_003599163.2, XP_003599166.3, XP_003599170.2, XP_003599172.1, XP_003599174.1, XP_003599176.1, XP_003599184.2, XP_003599187.1, XP_003599197.1, XP_003599200.1, XP_003599221.1, XP_003599236.2, XP_003599850.2, XP_003602301.2, XP_003602302.3, XP_003613576.1, XP_003613887.2, XP_003616648.1, XP_003616649.1,…	Migut.A00760.1.p, Migut.B00040.1.p, Migut.C00911.1.p, Migut.E01536.1.p, Migut.F00668.1.p, Migut.F00669.1.p	XP_010241358.1, XP_010242020.1, XP_010246514.1, XP_010256521.1, XP_010266075.1, XP_010266938.1, XP_010266939.1, XP_010274421.1, XP_010276230.1	XP_019223431.1, XP_019223560.1, XP_019226064.1, XP_019228456.1, XP_019228457.1, XP_019228459.1, XP_019228460.1, XP_019228461.1, XP_019228462.1, XP_019233108.1, XP_019236630.1, XP_019237327.1, XP_019239766.1, XP_019240571.1, XP_019240909.1, XP_019242174.1, XP_019242788.1, XP_019242998.1, XP_019242999.1, XP_019243000.1, XP_019244263.1, XP_019244476.1, XP_019244551.1, XP_019252915.1, XP_019254474.1,…	XP_022843906.1, XP_022843907.1, XP_022843908.1, XP_022852356.1, XP_022852357.1, XP_022862200.1, XP_022862201.1, XP_022862291.1, XP_022862292.1, XP_022862293.1, XP_022862294.1, XP_022875727.1, XP_022876072.1, XP_022876073.1, XP_022876074.1, XP_022876373.1, XP_022876374.1, XP_022876375.1, XP_022876376.1, XP_022881508.1, XP_022881509.1, XP_022881510.1, XP_022890268.1, XP_022890269.1, XP_022890271.1,…	OrAeBC5_12241.1, OrAeBC5_12241.2, OrAeBC5_18667.1, OrAeBC5_21825.1, OrAeBC5_21825.2, OrAeBC5_2385.1, OrAeBC5_24515.1, OrAeBC5_3539.4, OrAeBC5_3539.6, OrAeBC5_3539.7, OrAeBC5_6294.1, OrAeBC5_6692.1, OrAeBC5_68830.1, OrAeBC5_7089.1	LOC_Os01g08830.1, LOC_Os01g08830.2, LOC_Os01g22430.1, LOC_Os01g22480.1, LOC_Os01g22480.2, LOC_Os01g22540.1, LOC_Os01g34220.1, LOC_Os01g34270.1, LOC_Os01g48080.1, LOC_Os02g44990.1, LOC_Os03g40370.1, LOC_Os03g40410.1, LOC_Os03g40410.2, LOC_Os03g40410.3, LOC_Os03g51090.1, LOC_Os03g58764.1, LOC_Os04g08510.1, LOC_Os04g47550.1, LOC_Os04g47550.2, LOC_Os04g49360.1, LOC_Os06g35080.1, LOC_Os06g35090.1, LOC…	GFP80800.1, GFP80869.1, GFP83387.1, GFP83389.1, GFP87806.1, GFP94832.1, GFP97353.1, GFP98250.1, GFQ00965.1, GFQ05385.1, GFQ08513.1	XP_007199077.1, XP_007201791.1, XP_007203365.2, XP_007203405.2, XP_007206745.2, XP_007207958.2, XP_007207972.1, XP_007210091.1, XP_007210708.2, XP_007211317.2, XP_007216864.2, XP_007219253.2, XP_007219305.1, XP_007219325.1, XP_007221199.2, XP_007221707.2, XP_007222965.1, XP_007224900.1, XP_007224947.1, XP_007226214.1, XP_007226255.1, XP_007226577.1, XP_007227201.2, XP_020409172.1, XP_020411263.1,…	XP_011075440.1, XP_011081145.1, XP_011088661.1, XP_011099824.1	PGSC0003DMP400002786, PGSC0003DMP400002787, PGSC0003DMP400002788, PGSC0003DMP400003117, PGSC0003DMP400003149, PGSC0003DMP400003150, PGSC0003DMP400003151, PGSC0003DMP400003152, PGSC0003DMP400003153, PGSC0003DMP400005755, PGSC0003DMP400006986, PGSC0003DMP400006987, PGSC0003DMP400006988, PGSC0003DMP400006989, PGSC0003DMP400010702, PGSC0003DMP400010719, PGSC0003DMP400010720, PGSC0003DMP400010721, PGS…	SORBI_3001G014300, SORBI_3001G523400, SORBI_3003G039900, SORBI_3003G156100, SORBI_3003G197700, SORBI_3005G168900, SORBI_3005G170200, SORBI_3005G170300, SORBI_3005G170400, SORBI_3005G170500, SORBI_3005G170600, SORBI_3005G170700, SORBI_3005G170800, SORBI_3005G170900, SORBI_3006G141100, SORBI_3006G180432, SORBI_3006G225100, SORBI_3008G088300, SORBI_3010G242600, SORBI_3010G256500, SORBI_3K024800	XP_021834909.1, XP_021836643.1, XP_021836644.1, XP_021836645.1, XP_021836646.1, XP_021836647.1, XP_021836648.1, XP_021836649.1, XP_021836650.1, XP_021837861.1, XP_021838110.1, XP_021838119.1, XP_021838302.1, XP_021839992.1, XP_021840746.1, XP_021840845.1, XP_021841466.1, XP_021841493.1, XP_021844314.1, XP_021845050.1, XP_021847045.1, XP_021847961.1, XP_021848112.1, XP_021848116.1, XP_021848899.1,…	StHeBC3_12935.1, StHeBC3_12935.2, StHeBC3_15966.1, StHeBC3_15966.2, StHeBC3_16265.1, StHeBC3_19335.1, StHeBC3_19335.2, StHeBC3_58584.1, StHeBC3_60631.1	GER42373.1, GER43542.1, GER50951.1, GER57532.1	XP_007011441.2, XP_007017940.2, XP_007022993.2, XP_007027174.2, XP_007035293.2, XP_007035294.2, XP_007041715.2, XP_007052152.2, XP_007099562.2, XP_017972477.1, XP_017972616.1, XP_017972622.1, XP_017972623.1, XP_017972736.1, XP_017974564.1, XP_017974621.1, XP_017984247.1	TrVeBC3_10043.1, TrVeBC3_10043.2, TrVeBC3_10043.3, TrVeBC3_10043.4, TrVeBC3_10043.5, TrVeBC3_10043.6, TrVeBC3_10043.7, TrVeBC3_10043.8, TrVeBC3_13881.2, TrVeBC3_15407.1, TrVeBC3_15407.2, TrVeBC3_15407.3, TrVeBC3_20090.1, TrVeBC3_20090.7, TrVeBC3_20090.8	Zm00001eb049400, Zm00001eb049420, Zm00001eb049440, Zm00001eb049480, Zm00001eb049520, Zm00001eb049550, Zm00001eb069540, Zm00001eb069560, Zm00001eb069750, Zm00001eb069820, Zm00001eb069880, Zm00001eb069960, Zm00001eb070030, Zm00001eb070040, Zm00001eb122000, Zm00001eb131340, Zm00001eb157480, Zm00001eb247770, Zm00001eb272730
OG0000036	PSR88052.1, PSR88053.1, PSS00108.1, PSS00109.1, PSS00110.1, PSS00111.1, PSS00112.1, PSS08402.1, PSS09823.1, PSS30828.1, PSS31664.1, PSS31665.1, PSS31666.1, PSS31760.1	XP_006833165.3, XP_006849837.2, XP_006849907.3, XP_006849909.3, XP_020526407.1, XP_020526511.1	PIA32823.1, PIA32824.1, PIA33061.1, PIA35624.1, PIA35625.1, PIA35626.1, PIA56973.1, PIA65001.1, PIA65002.1, PIA65080.1, PIA65081.1, PIA65108.1, PIA65109.1, PIA65111.1, PIA65112.1, PIA65113.1, PIA65114.1, PIA65115.1, PIA65116.1, PIA65118.1, PIA65119.1, PIA65120.1, PIA65121.1, PIA65122.1	AT1G16110.1, AT1G16120.1, AT1G16130.1, AT1G16150.1, AT1G16160.1, AT1G16260.1, AT1G16260.2, AT1G17910.1, AT1G21210.1, AT1G21230.1, AT1G21240.1, AT1G21250.1, AT1G21270.1, AT1G69730.1, AT1G79670.1, AT1G79670.2, AT1G79680.1, AT3G25490.1	XP_010667607.1, XP_010667608.1, XP_010669180.2, XP_010672289.1, XP_010672293.1, XP_010672294.1, XP_010672295.1, XP_010672296.1, XP_010672297.1, XP_010672378.1, XP_010672385.1, XP_010672389.1, XP_010673951.1, XP_010673952.1, XP_010673957.1, XP_010673968.2, XP_010673969.1, XP_010673973.1, XP_010673975.1, XP_010673976.1, XP_010673977.1, XP_010674018.1, XP_010674022.1, XP_010674023.1, XP_010674025.1,…	XP_021892269.1, XP_021892557.1, XP_021896377.1, XP_021896378.1	XP_021713552.1, XP_021713554.1, XP_021713593.1, XP_021713698.1, XP_021713699.1, XP_021716667.1, XP_021717244.1, XP_021727475.1, XP_021727476.1, XP_021727625.1, XP_021730988.1, XP_021734392.1, XP_021734393.1, XP_021734395.1, XP_021734397.1, XP_021734398.1, XP_021734402.1, XP_021734404.1, XP_021734406.1, XP_021734407.1, XP_021734413.1, XP_021734414.1, XP_021734415.1, XP_021734425.1, XP_021734429.1,…	RWR72769.1, RWR72774.1, RWR72776.1, RWR76582.1, RWR76585.1, RWR76954.1, RWR76957.1, RWR76962.1, RWR78969.1, RWR78970.1, RWR78971.1, RWR78972.1, RWR78973.1, RWR78974.1, RWR78975.1, RWR78977.1, RWR78978.1, RWR78991.1, RWR78992.1, RWR78993.1, RWR78994.1, RWR78996.1, RWR79324.1, RWR79325.1, RWR79327.1, RWR79330.1, RWR81240.1, RWR83286.1, RWR87944.1, RWR87950.1, RWR94918.1	c128491_g1	XP_006465430.1, XP_006465431.1, XP_006465432.1, XP_006487806.1, XP_006487881.1, XP_006487884.1, XP_006490104.1, XP_006490105.1, XP_006490106.1, XP_006490107.1, XP_006492003.1, XP_006492575.2, XP_006493923.1, XP_006493925.1, XP_006493929.1, XP_006494617.1, XP_006495029.1, XP_006495309.3, XP_015381986.1, XP_015383534.1, XP_015388707.1, XP_015389321.1, XP_015389990.1, XP_024947938.1, XP_024948128.1,…	CDP06459.1, CDP10644.1, CDP10645.1, CDP11258.1, CDP11263.1, CDP11264.1, CDP11265.1, CDP11572.1, CDP12568.1, CDP12569.1, CDP19182.1, CDP20609.1, CDP20610.1, CDP20995.1, CDP21068.1, CDP22017.1	RAL38724.1, RAL52063.1	DCAR_004129, DCAR_015393, DCAR_015402, DCAR_015405, DCAR_017641, DCAR_018685, DCAR_018686, DCAR_018687, DCAR_018688, DCAR_018797, DCAR_018917, DCAR_028601, DCAR_028838, DCAR_030583, DCAR_031991	XP_003527959.1, XP_003534784.1, XP_003534785.2, XP_003534786.2, XP_003543967.1, XP_003545672.1, XP_006586859.1, XP_006596248.1, XP_006596249.2, XP_014622059.1, XP_014622120.1, XP_014622300.1, XP_025980869.1, XP_025984100.1, XP_040861231.1, XP_040861262.1, XP_040865023.1, XP_040872339.1	XP_012440675.1, XP_012440677.1, XP_012446044.1, XP_012446045.1, XP_012453342.1, XP_012453535.1, XP_012455319.1, XP_012455320.1, XP_012455321.1, XP_012455323.1, XP_012457754.1, XP_012471010.1, XP_012480744.1, XP_012482513.1, XP_012482514.1, XP_012482516.1, XP_012482518.1, XP_012482520.1, XP_012482522.1, XP_012482523.1, XP_012482836.1, XP_012492163.1	c125676_g1, c128319_g2, c128319_g4, c131471_g1, c136142_g1, c137640_g3, c138465_g2, c139436_g2, c192024_g1, c202835_g1, c55324_g1, c64853_g1, c97879_g1	PIM98097.1, PIM98098.1, PIM98928.1, PIM99036.1, PIM99553.1, PIN00486.1, PIN00623.1, PIN01053.1, PIN01055.1, PIN01274.1, PIN03482.1, PIN04331.1, PIN05426.1, PIN05427.1, PIN05726.1, PIN06197.1, PIN06198.1, PIN06199.1, PIN08854.1, PIN08855.1, PIN08856.1, PIN08857.1, PIN08870.1, PIN09185.1, PIN10159.1, PIN10160.1, PIN10161.1, PIN10534.1, PIN10537.1, PIN11282.1, PIN12489.1, PIN12491.1, PIN12511.1, PIN…	XP_021972759.1, XP_021972767.1, XP_021974956.2, XP_021977537.2, XP_021982653.1, XP_021985041.1, XP_021987762.1, XP_021988397.1, XP_021988430.1, XP_021988978.1, XP_022000161.1, XP_022000162.2, XP_022000163.1, XP_022003906.1, XP_022005254.1, XP_022005260.2, XP_022007551.1, XP_022007591.2, XP_022007639.2, XP_022008085.1, XP_022008088.2, XP_022009114.1, XP_022009115.1, XP_022009116.2, XP_022009225.1,…	INIL00g20850.t1, INIL00g20851.t1, INIL00g31151.t1, INIL10g12797.t1, INIL10g12798.t1, INIL10g12799.t1, INIL10g12800.t1, INIL10g12801.t1, INIL10g12803.t1, INIL10g12804.t1, INIL10g12805.t1, INIL10g12807.t1, INIL10g12808.t1, INIL10g12809.t1, INIL11g10898.t1, INIL11g10899.t1, INIL11g10901.t1, INIL11g10903.t1, INIL11g10904.t1, INIL11g10906.t1, INIL11g10910.t1, INIL11g10911.t1, INIL11g10913.t1, INIL11g1…	XP_003593274.2, XP_003594613.1, XP_003594614.1, XP_013461333.1, XP_013461334.3, XP_013461335.2, XP_013461337.2, XP_013465771.2, XP_013466297.2, XP_013466302.1, XP_013466307.1, XP_013466309.3, XP_013466310.2, XP_024631001.2, XP_024631002.2, XP_024631262.2, XP_039685920.1, XP_039686341.1, XP_039688021.1	Migut.A00210.1.p, Migut.A00212.1.p, Migut.C01289.1.p, Migut.F01431.1.p, Migut.F01432.1.p, Migut.F01434.1.p, Migut.G00761.1.p, Migut.G00762.1.p, Migut.H00751.1.p, Migut.H00752.1.p, Migut.H01322.1.p, Migut.I00920.1.p, Migut.J00137.1.p, Migut.J00138.1.p, Migut.J00139.1.p, Migut.J00140.1.p, Migut.K00970.1.p, Migut.K00972.1.p, Migut.K00973.1.p, Migut.L00649.1.p, Migut.L00655.1.p, Migut.L00656.1.p, Mig…	XP_010246116.1, XP_010247181.1, XP_010247758.1, XP_010247759.1, XP_010247983.1, XP_010248056.1, XP_010248070.1, XP_010256258.1, XP_010256322.1, XP_010256487.1, XP_010256503.1, XP_010256630.1, XP_010269758.1, XP_010269806.1, XP_010271904.1, XP_010273251.1, XP_010273252.1, XP_010273350.2, XP_010273353.1, XP_010273357.1, XP_010277596.1, XP_010279502.1, XP_019052641.1, XP_019053222.1, XP_019055222.1,…	XP_019225112.1, XP_019225113.1, XP_019228623.1, XP_019232185.1, XP_019233785.1, XP_019254953.1, XP_019264378.1, XP_019266185.1	XP_022846299.1, XP_022846923.1, XP_022849849.1, XP_022850083.1, XP_022850084.1, XP_022850085.1, XP_022850087.1, XP_022854458.1, XP_022856852.1, XP_022856853.1, XP_022856854.1, XP_022856855.1, XP_022856856.1, XP_022856857.1, XP_022857346.1, XP_022857491.1, XP_022857492.1, XP_022858488.1, XP_022858489.1, XP_022858490.1, XP_022858491.1, XP_022859003.1, XP_022859004.1, XP_022859006.1, XP_022863735.1,…	OrAeBC5_28301.1, OrAeBC5_4903.1, OrAeBC5_4903.2, OrAeBC5_4903.3, OrAeBC5_4903.4, OrAeBC5_4903.7, OrAeBC5_6725.1, OrAeBC5_6725.2, OrAeBC5_6725.3, OrAeBC5_6725.4, OrAeBC5_6725.5	ChrUn.fgenesh.mRNA.57, ChrUn.fgenesh.mRNA.59, LOC_Os01g26174.1, LOC_Os01g26210.1, LOC_Os01g26280.1, LOC_Os01g26300.1, LOC_Os02g02120.1, LOC_Os02g41480.1, LOC_Os02g41500.1, LOC_Os02g42110.1, LOC_Os02g56370.1, LOC_Os02g56380.1, LOC_Os02g56400.1, LOC_Os02g56630.1, LOC_Os04g03830.1, LOC_Os04g21790.1, LOC_Os04g21820.1, LOC_Os04g24220.2, LOC_Os04g24220.3, LOC_Os04g24290.1, LOC_Os04g29580.1, LOC_Os04g29…	GFP81277.1, GFP81280.1, GFP81282.1, GFP81283.1, GFP81284.1, GFP81286.1, GFP81287.1, GFP92191.1, GFP92192.1, GFQ00505.1, GFQ00506.1, GFQ00508.1, GFQ00509.1, GFQ06888.1, GFQ06889.1	XP_007212851.1, XP_007212989.2, XP_007213260.1, XP_007217163.1, XP_007225549.2, XP_020410448.1, XP_020410475.1, XP_020414364.1, XP_020414375.1, XP_020414491.1, XP_020414680.1, XP_020415393.1, XP_020415637.1, XP_020415638.1, XP_020415640.1, XP_020415641.1, XP_020415642.1, XP_020415643.1, XP_020415644.1, XP_020416884.1, XP_020417046.1, XP_020417247.1, XP_020417249.1, XP_020417254.1, XP_020418247.1,…	XP_011070114.1, XP_011077535.1, XP_011077536.1, XP_011077655.1, XP_011077656.1, XP_011078212.1, XP_011078223.2, XP_011085614.1, XP_011095036.1, XP_011095218.1, XP_011099032.1, XP_011099054.2, XP_020547790.1, XP_020549288.1, XP_020549291.1, XP_020549880.1, XP_020549881.1, XP_020550544.1, XP_020551806.1, XP_020554137.1	PGSC0003DMP400011516, PGSC0003DMP400011517, PGSC0003DMP400011896, PGSC0003DMP400014885, PGSC0003DMP400014886, PGSC0003DMP400014887, PGSC0003DMP400014920, PGSC0003DMP400018434, PGSC0003DMP400019377, PGSC0003DMP400019378, PGSC0003DMP400019379, PGSC0003DMP400020905, PGSC0003DMP400020906, PGSC0003DMP400020907, PGSC0003DMP400020909, PGSC0003DMP400029893, PGSC0003DMP400029894, PGSC0003DMP400033298, PGS…	SORBI_3001G150200, SORBI_3002G021900, SORBI_3002G023000, SORBI_3002G169200, SORBI_3002G249600, SORBI_3002G249700, SORBI_3003G161700, SORBI_3004G008100, SORBI_3004G219700, SORBI_3004G338200, SORBI_3004G345200, SORBI_3006G148400, SORBI_3006G148500, SORBI_3006G241700, SORBI_3006G243800, SORBI_3007G225900, SORBI_3008G133100, SORBI_3010G055000, SORBI_3010G055100, SORBI_3010G055400	XP_021836561.1, XP_021838153.1, XP_021840158.1, XP_021840349.1, XP_021840350.1, XP_021840351.1, XP_021845570.1, XP_021849575.1, XP_021849576.1, XP_021849577.1, XP_021849579.1, XP_021853733.1, XP_021853734.1, XP_021853735.1, XP_021853736.1, XP_021853737.1, XP_021853738.1, XP_021853739.1, XP_021853740.1, XP_021853741.1, XP_021853743.1, XP_021853751.1, XP_021853752.1, XP_021853753.1, XP_021853754.1,…	StHeBC3_15178.1, StHeBC3_28255.1, StHeBC3_34940.1, StHeBC3_3897.1, StHeBC3_6886.1, StHeBC3_6886.2	GER26662.1, GER38685.1, GER48033.1, GER54431.1	XP_007019259.2, XP_017974271.1, XP_017974273.1, XP_017981690.1, XP_017981691.1, XP_017981899.1	TrVeBC3_2864.1, TrVeBC3_2864.2, TrVeBC3_2864.3, TrVeBC3_2864.4, TrVeBC3_2864.5, TrVeBC3_2864.6, TrVeBC3_2864.7, TrVeBC3_2864.8, TrVeBC3_2864.9	Zm00001eb034460, Zm00001eb068170, Zm00001eb071970, Zm00001eb077270, Zm00001eb077290, Zm00001eb077310, Zm00001eb077330, Zm00001eb077740, Zm00001eb101000, Zm00001eb247540, Zm00001eb258370, Zm00001eb277650, Zm00001eb316880, Zm00001eb375460
OG0000037	PSR85128.1, PSR86162.1, PSR86802.1, PSR89225.1, PSR98799.1, PSR99890.1, PSS05633.1, PSS05634.1, PSS05635.1, PSS07724.1, PSS07998.1, PSS09829.1, PSS10006.1, PSS16352.1, PSS16353.1, PSS16354.1, PSS23811.1, PSS23812.1, PSS23827.1, PSS31465.1, PSS32687.1, PSS33327.1, PSS33328.1, PSS33329.1	XP_011622884.1, XP_020517940.1, XP_020522124.1, XP_020522291.1, XP_020525043.1, XP_020525044.1, XP_020525048.1, XP_020525049.1, XP_020525050.1, XP_020525051.1, XP_020525052.1, XP_020525058.1, XP_020525059.1, XP_020525168.1, XP_020525221.1, XP_020525222.1, XP_020525223.1, XP_020525224.1, XP_020530970.1, XP_020530989.1	PIA24704.1, PIA24724.1, PIA24778.1, PIA29076.1, PIA33967.1, PIA36984.1, PIA37152.1, PIA37153.1, PIA38425.1, PIA40799.1, PIA40800.1, PIA40860.1, PIA40867.1, PIA40868.1, PIA40873.1, PIA40883.1, PIA40895.1, PIA43744.1, PIA43754.1, PIA43757.1, PIA45314.1, PIA45318.1, PIA45335.1, PIA50534.1, PIA54654.1, PIA54655.1, PIA57864.1, PIA59349.1, PIA59356.1, PIA60096.1, PIA60097.1	AT3G47090.1, AT3G47110.1, AT3G47570.1, AT3G47580.1, AT5G20480.1, AT5G39390.1	XP_010667702.1, XP_010667954.1, XP_010671799.1, XP_010672154.2, XP_010672156.1, XP_010673059.1, XP_010681032.2, XP_010681209.1, XP_010690942.1, XP_010690948.1, XP_010690949.1, XP_010690950.1, XP_010690951.1, XP_010691753.2, XP_010691788.1, XP_010692622.1, XP_010693127.1, XP_019103202.1, XP_019105780.1, XP_019107570.1, XP_019107571.1, XP_019107572.1, XP_019107573.1, XP_019107574.1, XP_019107575.1	XP_021891723.1, XP_021891789.1, XP_021903992.1, XP_021903993.1, XP_021903994.1, XP_021903995.1, XP_021904058.1	XP_021720088.1, XP_021720192.1, XP_021720299.1, XP_021720409.1, XP_021720518.1, XP_021720740.1, XP_021725409.1, XP_021725410.1, XP_021725411.1, XP_021729736.1, XP_021731641.1, XP_021731642.1, XP_021731643.1, XP_021731648.1, XP_021731935.1, XP_021731937.1, XP_021732047.1, XP_021732114.1, XP_021732115.1, XP_021732117.1, XP_021732118.1, XP_021733428.1, XP_021736800.1, XP_021738367.1, XP_021738368.1,…	RWR72138.1, RWR72942.1, RWR72943.1, RWR72944.1, RWR78017.1, RWR78024.1, RWR78026.1, RWR78758.1, RWR78760.1, RWR78761.1, RWR78762.1, RWR78764.1, RWR78765.1, RWR78766.1, RWR78768.1, RWR78769.1, RWR78770.1, RWR78771.1, RWR78772.1, RWR78774.1, RWR78775.1, RWR80221.1, RWR80222.1, RWR81543.1, RWR84244.1, RWR84516.1, RWR84517.1, RWR84522.1, RWR91160.1, RWR91191.1, RWR91192.1, RWR91193.1, RWR91194.1, RWR…	c94163_g1	XP_006464574.1, XP_006464602.2, XP_006465000.1, XP_006465002.1, XP_006465004.1, XP_006470218.1, XP_006470219.1, XP_006470403.1, XP_006470932.1, XP_006480379.1, XP_006480689.1, XP_006480892.1, XP_006480993.1, XP_006480994.2, XP_006481406.2, XP_006481407.1, XP_006484587.1, XP_006484590.1, XP_006485224.1, XP_006485464.1, XP_006485465.1, XP_006485604.1, XP_006486335.1, XP_006486987.1, XP_006493676.3,…	CDP04814.1, CDP04890.1, CDP09179.1, CDP10862.1, CDP11004.1, CDP11694.1, CDP11698.1, CDP11910.1, CDP11911.1, CDP14037.1, CDP14590.1, CDP16553.1, CDP16555.1, CDP16556.1, CDP16558.1, CDP16560.1, CDP18441.1, CDP18443.1, CDP18492.1, CDP18494.1, CDP18495.1, CDP18498.1, CDP19382.1, CDP19383.1, CDP19384.1, CDP19385.1, CDP19500.1, CDP19501.1, CDP19502.1, CDP19651.1, CDP19652.1, CDP19653.1, CDP19834.1, CDP…	RAL44924.1	DCAR_000833, DCAR_004288, DCAR_007384, DCAR_008160, DCAR_008289, DCAR_009077, DCAR_015434, DCAR_016691, DCAR_028141, DCAR_028142	XP_003522531.1, XP_003527998.2, XP_003532799.1, XP_003541815.2, XP_003551548.5, XP_006577603.1, XP_006580232.1, XP_006585228.1, XP_006586941.3, XP_006586942.3, XP_006587651.1, XP_006587664.3, XP_006595869.2, XP_006596613.3, XP_014617809.1, XP_014617810.1, XP_014617812.1, XP_014623335.1, XP_014633491.2, XP_040873440.1	XP_012440811.1, XP_012440812.1, XP_012441475.1, XP_012442269.1, XP_012442599.1, XP_012443759.1, XP_012447786.1, XP_012453615.1, XP_012453616.1, XP_012453620.1, XP_012454488.1, XP_012454489.1, XP_012454490.1, XP_012454491.1, XP_012454492.1, XP_012454493.1, XP_012454494.1, XP_012454495.1, XP_012454496.1, XP_012454497.1, XP_012454498.1, XP_012454900.1, XP_012454901.1, XP_012454902.1, XP_012454903.1,…	c101207_g1, c11378_g1, c118909_g1, c118909_g2, c118909_g3, c132383_g1, c132383_g2, c134223_g1, c135286_g1, c136279_g2, c138985_g1, c138985_g2, c139052_g1, c139834_g1, c139834_g2, c140234_g1, c143504_g1, c169659_g1, c199879_g1, c59378_g1, c96313_g2, c96633_g1, c97741_g2, c99235_g1	PIN00289.1, PIN01866.1, PIN01939.1, PIN02697.1, PIN03839.1, PIN03841.1, PIN03842.1, PIN17420.1, PIN18797.1, PIN19425.1, PIN22108.1, PIN26831.1	XP_021969105.1, XP_021971701.1, XP_021971714.2, XP_021971720.2, XP_021971781.1, XP_021971826.2, XP_021973298.1, XP_021973299.1, XP_021973645.1, XP_021973720.1, XP_021973900.1, XP_021973901.1, XP_021978774.2, XP_021979154.1, XP_021986853.1, XP_021986999.1, XP_021990850.1, XP_021990880.2, XP_021991906.2, XP_021993159.1, XP_022006088.1, XP_022006472.2, XP_022006493.1, XP_022006496.2, XP_022008452.1,…	INIL04g07114.t1, INIL04g37149.t1, INIL04g40990.t1, INIL04g40994.t1, INIL08g23136.t1, INIL08g27217.t1, INIL08g27219.t1, INIL08g27221.t1, INIL08g27222.t1, INIL08g27223.t1, INIL08g27224.t1, INIL08g27225.t1, INIL08g27226.t1, INIL08g27233.t1, INIL08g27235.t1, INIL10g42665.t1, INIL10g42668.t1, INIL11g15592.t1, INIL11g15593.t1, INIL11g15600.t1, INIL11g15604.t1, INIL11g15605.t1, INIL11g15607.t1, INIL11g1…	XP_003600865.1, XP_003602344.1, XP_003602347.1, XP_003611892.2, XP_003612385.2, XP_003612512.1, XP_003612513.2, XP_003612515.1, XP_003612521.2, XP_003612525.1, XP_003612526.3, XP_003614094.1, XP_003616604.2, XP_003616606.1, XP_003616620.1, XP_003616663.1, XP_003619090.3, XP_003628785.1, XP_003630002.3, XP_013446091.1, XP_013451842.2, XP_013453825.1, XP_013466485.2, XP_013469216.2, XP_013469219.3,…	Migut.A00955.1.p, Migut.B00959.1.p, Migut.E01653.1.p, Migut.G00814.1.p, Migut.G00815.1.p, Migut.G00816.1.p, Migut.G01044.1.p, Migut.G01045.1.p, Migut.G01047.1.p, Migut.G01050.1.p, Migut.G01051.1.p, Migut.G01056.1.p, Migut.G01058.1.p, Migut.G01059.1.p, Migut.G01063.1.p, Migut.G01088.1.p, Migut.G01090.1.p, Migut.G01209.1.p, Migut.G01210.1.p, Migut.G01211.1.p, Migut.G01213.1.p, Migut.G01216.1.p, Mig…	XP_010241414.1, XP_010250245.1, XP_010256508.1, XP_010257101.1, XP_010257102.1, XP_010257114.1, XP_010262816.1, XP_010262817.1, XP_010262819.1, XP_010268235.1, XP_010269665.1, XP_010269667.2, XP_010269795.1, XP_010277679.1, XP_010277706.1, XP_019053193.1, XP_019055333.1, XP_019055766.1	XP_019224855.1, XP_019225117.1, XP_019229115.1, XP_019230223.1, XP_019230497.1, XP_019233500.1, XP_019246004.1, XP_019258716.1, XP_019266662.1, XP_019266663.1	XP_022845156.1, XP_022852886.1, XP_022860757.1, XP_022863725.1, XP_022867840.1, XP_022867842.1, XP_022890118.1, XP_022892885.1		LOC_Os01g05640.1, LOC_Os01g05870.1, LOC_Os01g05940.1, LOC_Os01g05960.1, LOC_Os01g05980.1, LOC_Os01g33950.1, LOC_Os02g01800.1, LOC_Os02g11930.1, LOC_Os02g11980.1, LOC_Os02g12030.1, LOC_Os02g12400.1, LOC_Os02g12420.1, LOC_Os02g12440.1, LOC_Os02g12450.1, LOC_Os02g40180.1, LOC_Os02g40200.1, LOC_Os02g40240.1, LOC_Os02g40240.2, LOC_Os04g03210.1, LOC_Os04g15560.1, LOC_Os04g15630.1, LOC_Os04g15650.1, LOC…	GFP79887.1, GFP83926.1, GFP88493.1, GFQ00717.1, GFQ01922.1, GFQ02513.1, GFQ04350.1, GFQ04351.1	XP_007203343.2, XP_007207989.2, XP_007208553.2, XP_007219698.2, XP_007219818.2, XP_007220690.2, XP_007226289.2, XP_020409141.1, XP_020410413.1, XP_020410791.1, XP_020410853.1, XP_020412525.1, XP_020412932.1, XP_020417568.1, XP_020418050.1, XP_020420799.1, XP_020420816.1, XP_020420966.1, XP_020421018.1, XP_020421782.1, XP_020421783.1, XP_020421784.1, XP_020421785.1, XP_020422619.1, XP_020422694.1,…	XP_011073605.1, XP_011077659.2, XP_011085133.1, XP_011091724.1, XP_011091725.1, XP_011091726.1, XP_011094320.2, XP_011096532.2, XP_011099080.2, XP_020547786.1, XP_020547990.1, XP_020548138.1, XP_020548474.1, XP_020552831.1	PGSC0003DMP400001888, PGSC0003DMP400001889, PGSC0003DMP400001890, PGSC0003DMP400009669, PGSC0003DMP400009672, PGSC0003DMP400011521, PGSC0003DMP400020383, PGSC0003DMP400021139, PGSC0003DMP400023237, PGSC0003DMP400026802, PGSC0003DMP400033728, PGSC0003DMP400034724, PGSC0003DMP400036067, PGSC0003DMP400040263, PGSC0003DMP400040264, PGSC0003DMP400040291, PGSC0003DMP400044425, PGSC0003DMP400052975, PGS…	SORBI_3001G064700, SORBI_3002G074700, SORBI_3002G074900, SORBI_3002G075000, SORBI_3002G075100, SORBI_3002G075300, SORBI_3002G075400, SORBI_3002G075700, SORBI_3002G086900, SORBI_3003G067600, SORBI_3003G068100, SORBI_3003G068200, SORBI_3003G068400, SORBI_3003G068500, SORBI_3003G069601, SORBI_3003G069700, SORBI_3003G069950, SORBI_3003G070025, SORBI_3003G072000, SORBI_3004G015500, SORBI_3004G047300, …	XP_021837027.1, XP_021841401.1, XP_021842501.1, XP_021846580.1, XP_021850832.1, XP_021850836.1, XP_021850837.1, XP_021850838.1, XP_021854271.1, XP_021856559.1, XP_021857880.1, XP_021858267.1, XP_021860568.1, XP_021860579.1, XP_021860580.1, XP_021863437.1, XP_021863926.1, XP_021864189.1, XP_021865442.1, XP_021867576.1, XP_021867577.1, XP_021867583.1			XP_007009036.2, XP_007016127.2, XP_007026751.2, XP_007034489.2, XP_017974428.1, XP_017976327.1, XP_017976369.1, XP_017976514.1, XP_017977165.1, XP_017977166.1, XP_017977167.1, XP_017977168.1, XP_017977169.1, XP_017981154.1, XP_017983012.1, XP_017984149.1, XP_017984166.1, XP_017984167.1, XP_017984237.1, XP_017984238.1, XP_017984239.1, XP_017984240.1, XP_017984241.1, XP_017984242.1, XP_017984243.1,…	TrVeBC3_31118.1, TrVeBC3_31118.2, TrVeBC3_34149.1, TrVeBC3_34149.2, TrVeBC3_44964.1	Zm00001eb085590, Zm00001eb124060, Zm00001eb124080, Zm00001eb134650, Zm00001eb163600, Zm00001eb165960, Zm00001eb166770, Zm00001eb170460, Zm00001eb170520, Zm00001eb184640, Zm00001eb184650, Zm00001eb184710, Zm00001eb184730, Zm00001eb184750, Zm00001eb184760, Zm00001eb184970, Zm00001eb209330, Zm00001eb219540, Zm00001eb261340, Zm00001eb273980, Zm00001eb277240, Zm00001eb336020, Zm00001eb345910, Zm00001e…
OG0000038		XP_011621810.1			XP_010670252.2, XP_010672336.1, XP_010675206.1, XP_010675341.2, XP_010677966.1, XP_010678221.1, XP_010678922.1, XP_010682463.1, XP_010684840.2, XP_010689442.1, XP_010689619.1, XP_010693166.1, XP_019102670.1, XP_019104280.1, XP_019104313.1, XP_019104622.1, XP_019104623.1, XP_019104624.1, XP_019104625.1, XP_019104626.1, XP_019104822.1, XP_019106175.1, XP_019106341.1, XP_019107873.1, XP_019107882.1,…		XP_021714895.1, XP_021715002.1, XP_021715277.1, XP_021715728.1, XP_021719931.1, XP_021722462.1, XP_021722677.1, XP_021722788.1, XP_021725089.1, XP_021726815.1, XP_021727705.1, XP_021727800.1, XP_021727810.1, XP_021728311.1, XP_021728712.1, XP_021728748.1, XP_021728778.1, XP_021730699.1, XP_021730703.1, XP_021731029.1, XP_021732175.1, XP_021736290.1, XP_021737523.1, XP_021737591.1, XP_021739479.1,…	RWR73264.1, RWR86017.1	c103084_g1, c109694_g1, c111925_g3, c131044_g4, c133123_g1, c133941_g1, c140010_g8, c142554_g1, c154275_g1, c157827_g1, c181642_g1, c182548_g1, c193934_g1, c31506_g1, c5007_g1, c64905_g1, c65793_g1, c72848_g1, c74939_g1, c97267_g1, c98623_g1	XP_015381279.1, XP_015384896.1, XP_015387519.2, XP_015388241.1, XP_015389248.1, XP_015389853.1, XP_015389885.1, XP_024948071.1, XP_024948560.1, XP_024948656.1, XP_024948889.1, XP_024950089.1, XP_024952347.1, XP_024953821.1, XP_024953850.1, XP_024955546.1				XP_006574222.1, XP_006579194.1, XP_006579199.1, XP_006580789.1, XP_006584432.1, XP_006590151.1, XP_014626075.1, XP_014631446.1, XP_014632932.1, XP_014633616.1, XP_014633875.1, XP_014633938.1, XP_014634022.1, XP_025979996.1, XP_025980015.1, XP_025981874.1, XP_025981884.1, XP_025984032.2, XP_025985100.1, XP_025985157.1, XP_025985221.1, XP_040870494.1, XP_040870495.1, XP_040870496.1, XP_040870497.1,…	XP_012435389.1, XP_012435462.1, XP_012439738.1, XP_012441958.1, XP_012442031.1, XP_012443702.1, XP_012448671.1, XP_012448735.1, XP_012453397.1, XP_012458287.1, XP_012461367.1, XP_012461378.1, XP_012461385.1, XP_012461430.1, XP_012461474.1, XP_012461528.1, XP_012461583.1, XP_012466800.1, XP_012468678.1, XP_012468936.1, XP_012477486.1, XP_012477506.1, XP_012477519.1, XP_012477548.1, XP_012477736.1,…	c102394_g1, c102430_g1, c108148_g2, c116018_g1, c119679_g1, c119679_g2, c131044_g1, c131044_g2, c131044_g3, c131044_g4, c131044_g5, c131589_g2, c132937_g3, c135431_g3, c138166_g3, c139660_g2, c139767_g1, c140010_g8, c140279_g1, c140279_g3, c140279_g4, c145454_g1, c164136_g1, c164559_g1, c173568_g1, c177284_g1, c178497_g1, c18334_g1, c26137_g1, c39810_g1, c62145_g1, c62547_g1, c72155_g1, c76077_g1…	PIM97218.1, PIM97487.1, PIM97577.1, PIM97585.1, PIM97903.1, PIM98272.1, PIM99260.1, PIM99261.1, PIM99706.1, PIN00194.1, PIN00904.1, PIN01369.1, PIN01467.1, PIN01710.1, PIN02745.1, PIN02788.1, PIN02819.1, PIN03167.1, PIN03721.1, PIN04144.1, PIN04694.1, PIN05056.1, PIN05661.1, PIN06810.1, PIN07371.1, PIN07400.1, PIN07717.1, PIN08325.1, PIN08964.1, PIN09081.1, PIN09422.1, PIN09694.1, PIN10583.1, PIN…	XP_021974983.1, XP_021980581.1, XP_021984753.1, XP_021984772.1, XP_021985186.1, XP_021986030.1, XP_021986441.1, XP_021991407.1, XP_021994047.2, XP_021994444.1, XP_021995621.1, XP_021995882.1, XP_021995976.1, XP_021999920.1, XP_022003438.1, XP_022004335.1, XP_022007316.1, XP_022007396.1, XP_022007536.1, XP_022014263.1, XP_022019252.1, XP_022023581.1, XP_022024598.1, XP_022024976.1, XP_022030334.1,…	INIL08g42146.t1, INIL10g11201.t1	XP_024630702.2, XP_039682991.1, XP_039682992.1, XP_039683771.1, XP_039683828.1, XP_039683847.1, XP_039684977.1, XP_039684979.1, XP_039685657.1, XP_039686155.1, XP_039687849.1, XP_039687885.1, XP_039687886.1, XP_039688585.1, XP_039688611.1, XP_039688613.1, XP_039688619.1, XP_039688723.1		XP_010246968.1, XP_010248043.1, XP_010252450.1, XP_010277642.1, XP_019051768.1, XP_019051852.1, XP_019051970.1, XP_019052170.1, XP_019054205.1, XP_019054947.1, XP_019055515.1	XP_019224370.1, XP_019228966.1, XP_019229041.1, XP_019229273.1, XP_019229460.1, XP_019229480.1, XP_019230475.1, XP_019232286.1, XP_019233284.1, XP_019233317.1, XP_019233672.1, XP_019234223.1, XP_019236126.1, XP_019237440.1, XP_019240140.1, XP_019240463.1, XP_019240970.1, XP_019241380.1, XP_019241483.1, XP_019241564.1, XP_019242078.1, XP_019242541.1, XP_019246382.1, XP_019248466.1, XP_019248493.1,…	XP_022842009.1, XP_022843127.1, XP_022843250.1, XP_022846278.1, XP_022846303.1, XP_022848763.1, XP_022848829.1, XP_022848861.1, XP_022850236.1, XP_022850562.1, XP_022850603.1, XP_022851722.1, XP_022852025.1, XP_022852096.1, XP_022853327.1, XP_022853864.1, XP_022855332.1, XP_022855935.1, XP_022856117.1, XP_022856556.1, XP_022856878.1, XP_022857480.1, XP_022858481.1, XP_022858979.1, XP_022859139.1,…	OrAeBC5_10027.11, OrAeBC5_10027.12, OrAeBC5_10027.13, OrAeBC5_10027.23, OrAeBC5_10027.25, OrAeBC5_10027.26, OrAeBC5_10027.3, OrAeBC5_10027.4, OrAeBC5_10027.7, OrAeBC5_19790.1, OrAeBC5_24597.1, OrAeBC5_24597.2, OrAeBC5_24597.3, OrAeBC5_26765.1, OrAeBC5_29068.1, OrAeBC5_30586.1, OrAeBC5_31012.2, OrAeBC5_33056.1, OrAeBC5_34419.1, OrAeBC5_34419.2, OrAeBC5_35145.1, OrAeBC5_39523.1, OrAeBC5_39523.2, Or…	LOC_Os01g21690.1, LOC_Os01g23330.1, LOC_Os01g29000.1, LOC_Os01g31400.1, LOC_Os01g32020.1, LOC_Os01g39530.1, LOC_Os02g19600.1, LOC_Os02g22700.1, LOC_Os02g23827.1, LOC_Os02g24890.1, LOC_Os02g24980.1, LOC_Os03g33600.1, LOC_Os03g33610.1, LOC_Os03g41624.1, LOC_Os03g41780.1, LOC_Os04g02180.1, LOC_Os04g02230.1, LOC_Os04g07944.1, LOC_Os04g12050.1, LOC_Os04g14040.1, LOC_Os04g16640.1, LOC_Os04g17140.1, LOC…		XP_020409499.1, XP_020411305.1, XP_020412805.1, XP_020415518.1, XP_020417839.1, XP_020417988.1, XP_020417990.1, XP_020417994.1, XP_020417999.1, XP_020418036.1, XP_020424435.1, XP_020424472.1, XP_020426503.1, XP_020426529.1, XP_020426540.1, XP_020426578.1	XP_011091960.1, XP_011101065.1, XP_020548167.1, XP_020549753.1, XP_020549861.1	PGSC0003DMP400057905, PGSC0003DMP400058118, PGSC0003DMP400058166, PGSC0003DMP400061645		XP_021836731.1, XP_021839021.1, XP_021839362.1, XP_021840655.1, XP_021841435.1, XP_021847378.1, XP_021848042.1, XP_021853233.1, XP_021854912.1, XP_021855582.1, XP_021858241.1, XP_021861566.1, XP_021861979.1, XP_021863648.1, XP_021864044.1	StHeBC3_17061.1, StHeBC3_17061.10, StHeBC3_17061.11, StHeBC3_17061.16, StHeBC3_17061.2, StHeBC3_17061.3, StHeBC3_17061.4, StHeBC3_17061.5, StHeBC3_17061.6, StHeBC3_17061.7, StHeBC3_17061.9, StHeBC3_20521.23, StHeBC3_20521.25, StHeBC3_20521.26, StHeBC3_20521.27, StHeBC3_20521.29, StHeBC3_20521.30, StHeBC3_24385.1, StHeBC3_24385.12, StHeBC3_24385.13, StHeBC3_24385.16, StHeBC3_24385.18, StHeBC3_2438…	GER26111.1, GER27001.1, GER28568.1, GER28809.1, GER31730.1, GER32192.1, GER33103.1, GER33108.1, GER36637.1, GER39589.1, GER40488.1, GER41989.1, GER42849.1, GER43851.1, GER43985.1, GER44502.1, GER45726.1, GER46929.1, GER49507.1, GER49890.1, GER50519.1, GER54214.1, GER55894.1	XP_017970395.1, XP_017970451.1, XP_017972519.1, XP_017976423.1, XP_017981004.1, XP_017982319.1	TrVeBC3_12752.1, TrVeBC3_12752.2, TrVeBC3_12752.3, TrVeBC3_1662.1, TrVeBC3_1662.10, TrVeBC3_1662.11, TrVeBC3_1662.13, TrVeBC3_1662.14, TrVeBC3_1662.15, TrVeBC3_1662.17, TrVeBC3_1662.25, TrVeBC3_1662.8, TrVeBC3_1662.9, TrVeBC3_18018.15, TrVeBC3_18018.2, TrVeBC3_18018.6, TrVeBC3_18018.7, TrVeBC3_18018.9, TrVeBC3_20695.1, TrVeBC3_21392.5, TrVeBC3_23163.1, TrVeBC3_23163.2, TrVeBC3_23812.1, TrVeBC3_23…
OG0000039	PSR85104.1, PSR85979.1, PSR86188.1, PSR86540.1, PSR89524.1, PSR89911.1, PSR93544.1, PSR94745.1, PSR95015.1, PSR95138.1, PSR96228.1, PSR96971.1, PSR98266.1, PSR98267.1, PSR98748.1, PSS01518.1, PSS02011.1, PSS02804.1, PSS04953.1, PSS07275.1, PSS09504.1, PSS11637.1, PSS14171.1, PSS17689.1, PSS18154.1, PSS23876.1, PSS24558.1, PSS26191.1, PSS26553.1, PSS29228.1, PSS30129.1, PSS31609.1, PSS32486.1, PSS…	XP_006827953.1, XP_006828605.1, XP_006837963.1, XP_006838539.1, XP_006841658.1, XP_020519793.1, XP_020519795.1	PIA32391.1, PIA32462.1, PIA39073.1, PIA39074.1, PIA43150.1, PIA43291.1, PIA43564.1, PIA52004.1, PIA52005.1, PIA52986.1, PIA54903.1, PIA54910.1, PIA57286.1, PIA58568.1, PIA61295.1	AT1G53820.1, AT1G72220.1, AT1G72310.1, AT2G27940.1, AT2G37580.1, AT2G44578.1, AT2G47560.1, AT3G03550.1, AT3G10910.1, AT3G14320.1, AT3G16720.1, AT3G19140.1, AT3G60966.1, AT3G62690.1, AT4G15975.1, AT4G17905.1, AT4G33565.1, AT5G01880.1, AT5G05280.1, AT5G10380.1, AT5G17600.1, AT5G41430.1, AT5G41450.1	XP_010666002.1, XP_010666459.1, XP_010670603.1, XP_010675653.1, XP_010681026.1, XP_010683988.1, XP_010685201.1, XP_010689457.1, XP_010690208.1, XP_010690791.1, XP_010692430.1, XP_010693585.1, XP_010693811.1, XP_010694619.1, XP_010695563.1	XP_021889212.1, XP_021897629.1, XP_021898470.1, XP_021899796.1, XP_021900718.1, XP_021902025.1, XP_021902945.1, XP_021904186.1, XP_021909983.1, XP_021910023.1, XP_021910651.1, XP_021912193.1, XP_021912500.1	XP_021715033.1, XP_021720371.1, XP_021721577.1, XP_021723231.1, XP_021725418.1, XP_021729349.1, XP_021729854.1, XP_021735621.1, XP_021737060.1, XP_021737824.1, XP_021738284.1, XP_021740285.1, XP_021741224.1, XP_021742843.1, XP_021743613.1, XP_021746166.1, XP_021749992.1, XP_021750710.1, XP_021755006.1, XP_021757310.1, XP_021758231.1, XP_021758655.1, XP_021761860.1, XP_021765640.1, XP_021766708.1,…	RWR76144.1, RWR76809.1, RWR78875.1, RWR78885.1, RWR79311.1, RWR79312.1, RWR79313.1, RWR79314.1, RWR79315.1, RWR79316.1, RWR79317.1, RWR80480.1, RWR80672.1, RWR81017.1, RWR84100.1, RWR87330.1, RWR89704.1, RWR92468.1, RWR92469.1, RWR93837.1, RWR93844.1, RWR94214.1, RWR94616.1, RWR94803.1, RWR94804.1, RWR95392.1, RWR95433.1, RWR95434.1, RWR95469.1, RWR95816.1	c100470_g1, c103621_g1, c114444_g1, c118415_g1, c129947_g1, c132380_g2, c132380_g4, c151770_g1, c21994_g1, c51992_g1	XP_006465795.1, XP_006466274.1, XP_006467167.1, XP_006468543.1, XP_006472541.1, XP_006479997.1, XP_006481185.1, XP_006484722.1, XP_006486170.1, XP_006486171.1, XP_006488694.1, XP_006489038.1, XP_006492605.1, XP_006495285.1, XP_015380954.1, XP_015386621.1, XP_015388239.1, XP_024948513.1, XP_024956569.1	CDO97409.1, CDO97783.1, CDP00075.1, CDP01117.1, CDP01523.1, CDP03112.1, CDP04045.1, CDP06625.1, CDP06626.1, CDP07014.1, CDP09220.1, CDP09319.1, CDP13042.1, CDP13909.1, CDP15314.1	RAL39605.1, RAL42349.1, RAL43823.1, RAL45154.1, RAL45550.1, RAL47031.1	DCAR_004293, DCAR_005439, DCAR_006131, DCAR_007358, DCAR_007663, DCAR_008255, DCAR_009238, DCAR_009239, DCAR_010499, DCAR_012452, DCAR_012877, DCAR_015175, DCAR_015176, DCAR_015342, DCAR_015762, DCAR_016088, DCAR_018323, DCAR_018652, DCAR_021883, DCAR_022640, DCAR_024730, DCAR_027637, DCAR_027638, DCAR_027639, DCAR_028914, DCAR_030506	NP_001237079.1, NP_001304358.2, NP_001304580.2, XP_003517915.1, XP_003518241.1, XP_003521836.1, XP_003528016.1, XP_003528631.1, XP_003529860.1, XP_003530562.1, XP_003531024.1, XP_003531535.1, XP_003532662.1, XP_003533659.1, XP_003534279.1, XP_003545702.1, XP_003547414.1, XP_003548383.1, XP_003550541.1, XP_003552155.2, XP_003552318.1, XP_003552944.1, XP_006574543.2, XP_006575420.1, XP_006577152.1,…	XP_012435641.1, XP_012435642.1, XP_012436052.1, XP_012437231.1, XP_012439314.1, XP_012442808.1, XP_012444443.1, XP_012444444.1, XP_012447409.1, XP_012447926.1, XP_012452771.1, XP_012453206.1, XP_012454094.1, XP_012454321.1, XP_012455510.1, XP_012456239.1, XP_012460297.1, XP_012461009.1, XP_012462779.1, XP_012463911.1, XP_012468661.1, XP_012471640.1, XP_012474085.1, XP_012474392.1, XP_012479788.1,…	c111357_g1, c114614_g1, c115133_g1, c115142_g1, c115862_g1, c119594_g1, c119594_g3, c122436_g1, c122436_g2, c126285_g1, c127341_g1, c127341_g2, c128151_g3, c128305_g1, c130781_g3, c131116_g1, c131116_g2, c137645_g1, c151770_g1, c169795_g1, c204192_g1, c44233_g1, c55266_g1, c97192_g1	PIM98112.1, PIM98308.1, PIM99632.1, PIN00337.1, PIN00449.1, PIN01323.1, PIN03313.1, PIN03322.1, PIN04204.1, PIN04572.1, PIN05125.1, PIN06811.1, PIN06812.1, PIN07826.1, PIN08792.1, PIN11965.1, PIN11966.1, PIN12051.1, PIN12588.1, PIN13741.1, PIN15872.1, PIN19855.1, PIN21248.1, PIN21472.1, PIN23967.1, PIN26319.1	XP_021969355.1, XP_021974735.1, XP_021980882.1, XP_021988188.1, XP_021994691.1, XP_021995703.1, XP_021998874.1, XP_022001998.1, XP_022004931.1, XP_022004973.1, XP_022007124.1, XP_022010037.1, XP_022013274.1, XP_022013635.1, XP_022017220.1, XP_022020089.1, XP_022021547.1, XP_022023115.1, XP_022024654.1, XP_022024869.1, XP_022027023.1, XP_022029275.1, XP_022031377.1, XP_022032323.1, XP_022033514.1,…	INIL01g20074.t1, INIL01g25270.t1, INIL02g11848.t1, INIL02g17068.t1, INIL03g18193.t1, INIL04g34013.t1, INIL04g34014.t1, INIL04g37168.t1, INIL04g39348.t1, INIL05g23036.t1, INIL05g24270.t1, INIL05g24271.t1, INIL05g24271.t2, INIL05g24454.t1, INIL05g31956.t1, INIL06g38191.t1, INIL06g38873.t1, INIL07g00467.t1, INIL07g06152.t1, INIL08g00137.t1, INIL09g21517.t1, INIL10g12171.t1, INIL12g01265.t1, INIL12g0…	XP_003593242.1, XP_003594884.2, XP_003604974.1, XP_003608413.1, XP_003612591.1, XP_003612592.1, XP_003612874.2, XP_003615188.1, XP_003615755.3, XP_003623617.1, XP_003627467.1, XP_003628792.1, XP_013444436.2, XP_013446298.1, XP_013446753.2, XP_013448809.1, XP_013450371.1, XP_013450635.1, XP_013455912.1, XP_013457382.1, XP_013458268.1, XP_013460305.1, XP_013461512.2, XP_013463202.1, XP_013463508.1,…	Migut.B00576.1.p, Migut.B01448.1.p, Migut.D00140.1.p, Migut.D00908.1.p, Migut.D02135.1.p, Migut.D02303.1.p, Migut.F00605.1.p, Migut.F00791.1.p, Migut.F01246.1.p, Migut.F01246.2.p, Migut.G00129.1.p, Migut.I01138.1.p, Migut.J00340.1.p, Migut.J00473.1.p, Migut.J00950.1.p, Migut.L00164.1.p, Migut.L01937.1.p, Migut.N00080.1.p, Migut.N00081.1.p, Migut.N00731.1.p, Migut.N00778.1.p, Migut.N01691.1.p, Mig…	XP_010241648.1, XP_010241676.1, XP_010244602.1, XP_010247547.1, XP_010252063.1, XP_010252064.1, XP_010252065.1, XP_010252422.1, XP_010253089.1, XP_010259482.1, XP_010260681.1, XP_010264583.1, XP_010266747.1, XP_010267319.1, XP_010267320.1, XP_010267321.1, XP_010267322.1, XP_010267323.1, XP_010267327.1, XP_010269643.1, XP_010272972.1, XP_010273154.1, XP_010273797.1, XP_010273943.1, XP_019053615.1,…	XP_019224383.1, XP_019224392.1, XP_019225575.1, XP_019228153.1, XP_019229496.1, XP_019230613.1, XP_019231741.1, XP_019231772.1, XP_019231890.1, XP_019235112.1, XP_019237519.1, XP_019238227.1, XP_019240010.1, XP_019241547.1, XP_019244046.1, XP_019246035.1, XP_019247987.1, XP_019248236.1, XP_019249069.1, XP_019249187.1, XP_019249898.1, XP_019251492.1, XP_019251541.1, XP_019251565.1, XP_019255310.1,…	XP_022841866.1, XP_022841942.1, XP_022843888.1, XP_022844790.1, XP_022846887.1, XP_022852808.1, XP_022853096.1, XP_022854719.1, XP_022854998.1, XP_022856290.1, XP_022858449.1, XP_022858450.1, XP_022860649.1, XP_022860652.1, XP_022861328.1, XP_022863563.1, XP_022863609.1, XP_022864921.1, XP_022866249.1, XP_022866465.1, XP_022867049.1, XP_022867060.1, XP_022869499.1, XP_022869534.1, XP_022869567.1,…	OrAeBC5_11476.1, OrAeBC5_13002.1, OrAeBC5_13810.1, OrAeBC5_17835.1, OrAeBC5_19067.1, OrAeBC5_19067.3, OrAeBC5_19067.5, OrAeBC5_19067.7, OrAeBC5_38732.1, OrAeBC5_44.1, OrAeBC5_6636.1	LOC_Os01g09270.1, LOC_Os01g11460.1, LOC_Os01g11490.1, LOC_Os01g55110.1, LOC_Os01g60730.1, LOC_Os01g60730.2, LOC_Os01g64620.1, LOC_Os02g14990.1, LOC_Os02g15020.1, LOC_Os02g15080.1, LOC_Os02g15100.1, LOC_Os02g15110.1, LOC_Os02g36330.1, LOC_Os02g46600.1, LOC_Os03g22080.1, LOC_Os03g22110.1, LOC_Os03g28080.1, LOC_Os03g30020.1, LOC_Os04g37740.1, LOC_Os04g39830.1, LOC_Os04g50100.1, LOC_Os05g15170.1, LOC…	GFP80528.1, GFP85536.1, GFP86785.1, GFP88567.1, GFP90149.1, GFP90567.1, GFQ01020.1, GFQ03401.1, GFQ04118.1, GFQ04411.1, GFQ06016.1, GFQ07177.1, GFQ07312.1, GFQ07322.1, GFQ07323.1, GFQ08111.1	XP_007202646.1, XP_007202789.2, XP_007205212.1, XP_007206506.2, XP_007206719.1, XP_007206838.2, XP_007212135.1, XP_007216096.1, XP_007218405.1, XP_007223178.1, XP_020413018.1, XP_020414217.1, XP_020416684.1, XP_020417685.1, XP_020418923.1, XP_020420847.1, XP_020421021.1, XP_020421457.1, XP_020423100.1, XP_020425326.1, XP_020426224.1	XP_011072704.1, XP_011076816.1, XP_011077493.1, XP_011078206.1, XP_011080790.1, XP_011084821.1, XP_011086388.1, XP_011087927.2, XP_011088808.1, XP_011089528.1, XP_011090055.1, XP_011091002.1, XP_011093254.1, XP_011093431.1, XP_011093432.1, XP_011093798.1, XP_011094561.1, XP_011094844.1, XP_011095198.1, XP_011097526.1, XP_011100025.1, XP_020548644.1, XP_020554349.1	PGSC0003DMP400000544, PGSC0003DMP400000906, PGSC0003DMP400003068, PGSC0003DMP400003069, PGSC0003DMP400003070, PGSC0003DMP400003249, PGSC0003DMP400008717, PGSC0003DMP400013556, PGSC0003DMP400015693, PGSC0003DMP400016650, PGSC0003DMP400020053, PGSC0003DMP400022251, PGSC0003DMP400022252, PGSC0003DMP400022253, PGSC0003DMP400028328, PGSC0003DMP400029099, PGSC0003DMP400029735, PGSC0003DMP400030599, PGS…	SORBI_3001G345400, SORBI_3001G378500, SORBI_3001G378600, SORBI_3002G277800, SORBI_3002G376000, SORBI_3003G367200, SORBI_3004G005000, SORBI_3004G057000, SORBI_3004G109600, SORBI_3004G110200, SORBI_3004G110300, SORBI_3004G187800, SORBI_3004G275400, SORBI_3004G348500, SORBI_3005G184100, SORBI_3005G226700, SORBI_3005G227200, SORBI_3005G227300, SORBI_3005G227400, SORBI_3005G227700, SORBI_3006G100200, …	XP_021835118.1, XP_021835733.1, XP_021840054.1, XP_021843718.1, XP_021847429.1, XP_021849697.1, XP_021849923.1, XP_021850521.1, XP_021851283.1, XP_021851287.1, XP_021851896.1, XP_021852217.1, XP_021853526.1, XP_021859298.1, XP_021862253.1	StHeBC3_10739.1, StHeBC3_13968.1, StHeBC3_16116.1, StHeBC3_18532.1, StHeBC3_18916.1, StHeBC3_21696.1, StHeBC3_23546.1, StHeBC3_23546.2, StHeBC3_23983.1, StHeBC3_2777.1, StHeBC3_2777.2, StHeBC3_2777.3, StHeBC3_2777.4, StHeBC3_30229.1, StHeBC3_39844.1, StHeBC3_5122.1, StHeBC3_5320.1, StHeBC3_7301.1, StHeBC3_8220.1, StHeBC3_9036.1	GER26177.1, GER28126.1, GER28353.1, GER30077.1, GER35204.1, GER45069.1, GER45154.1, GER46243.1, GER48817.1, GER50880.1, GER52162.1, GER53635.1, GER54272.1, GER55550.1, GER56896.1, GER56897.1, GER56927.1, GER57258.1, GER57828.1	XP_007016041.2, XP_007016534.2, XP_007016921.1, XP_007018688.2, XP_007024784.1, XP_007027050.1, XP_007027530.1, XP_007029812.2, XP_007033541.2, XP_007041029.1, XP_007047847.2, XP_007050979.2, XP_017972056.1, XP_017972774.1, XP_017975809.1, XP_017975820.1, XP_017977298.1, XP_017978321.1, XP_017982060.1, XP_017983677.1, XP_017985061.1	TrVeBC3_12583.1, TrVeBC3_18148.1, TrVeBC3_2204.1, TrVeBC3_2204.2, TrVeBC3_2204.4, TrVeBC3_2204.5, TrVeBC3_2204.7, TrVeBC3_2204.8, TrVeBC3_25161.1, TrVeBC3_25161.2, TrVeBC3_26258.1, TrVeBC3_26745.1, TrVeBC3_34153.1, TrVeBC3_34401.1, TrVeBC3_3638.4, TrVeBC3_4082.4, TrVeBC3_6847.1, TrVeBC3_6847.11, TrVeBC3_6847.3, TrVeBC3_6847.5, TrVeBC3_6847.7	Zm00001eb072390, Zm00001eb081320, Zm00001eb109400, Zm00001eb115110, Zm00001eb120060, Zm00001eb120080, Zm00001eb146800, Zm00001eb149500, Zm00001eb164680, Zm00001eb164690, Zm00001eb164700, Zm00001eb182770, Zm00001eb204430, Zm00001eb229500, Zm00001eb238400, Zm00001eb238420, Zm00001eb238440, Zm00001eb251210, Zm00001eb290630, Zm00001eb293380, Zm00001eb319810, Zm00001eb327570, Zm00001eb346450, Zm00001e…
OG0000040	PSR85135.1, PSR85136.1, PSR85137.1, PSR85138.1, PSR85139.1, PSR85145.1, PSR85146.1, PSR85147.1, PSR86043.1, PSR86044.1, PSR87562.1, PSR92631.1, PSS01495.1, PSS01496.1, PSS02731.1, PSS05881.1, PSS06242.1, PSS06243.1, PSS06448.1, PSS06449.1, PSS06450.1, PSS06451.1, PSS17403.1, PSS17404.1, PSS17405.1	XP_006827034.2, XP_006827035.2, XP_006827036.2, XP_006827049.1, XP_006827067.1, XP_006827068.3, XP_006827069.1, XP_006827071.1, XP_006827077.1, XP_006827175.1, XP_006828404.1, XP_006836024.3, XP_006836453.2, XP_006842722.2, XP_006846598.2, XP_006858780.1, XP_011620832.1, XP_011621733.2, XP_020519613.1, XP_020519965.1, XP_020520393.1, XP_020520400.1, XP_020520401.1, XP_020520618.1, XP_020520622.1,…	PIA62838.1	AT1G21150.1, AT5G07900.1, AT5G64950.1	XP_010665526.1, XP_010676860.1, XP_010683500.1, XP_010683511.1, XP_010690782.2, XP_010690783.1, XP_010690784.1, XP_010690786.1, XP_010690789.1, XP_010694646.1, XP_010694648.1, XP_010694649.1, XP_019102759.1, XP_019102760.1, XP_019102761.1, XP_019107093.1, XP_019108141.1	XP_021888976.1, XP_021890405.1, XP_021890406.1, XP_021900816.1, XP_021904748.1, XP_021904749.1, XP_021904750.1, XP_021905004.1, XP_021905671.1, XP_021905672.1, XP_021909103.1, XP_021912304.1, XP_021912305.1	XP_021723242.1, XP_021723243.1, XP_021723244.1, XP_021723245.1, XP_021723246.1, XP_021723247.1, XP_021723248.1, XP_021723250.1, XP_021723251.1, XP_021723252.1, XP_021723254.1, XP_021723263.1, XP_021723264.1, XP_021723265.1, XP_021723266.1, XP_021723267.1, XP_021723268.1, XP_021723280.1, XP_021723363.1, XP_021723364.1, XP_021723366.1, XP_021723367.1, XP_021729925.1, XP_021729926.1, XP_021733924.1,…	RWR74888.1, RWR75815.1, RWR78420.1, RWR78421.1, RWR78422.1, RWR78428.1, RWR78846.1, RWR78847.1, RWR78850.1, RWR79665.1, RWR79668.1, RWR79670.1, RWR79672.1, RWR79673.1, RWR79675.1, RWR79676.1, RWR79678.1, RWR79679.1, RWR81361.1, RWR81362.1, RWR81363.1, RWR81364.1, RWR88810.1, RWR88811.1, RWR88812.1, RWR88813.1, RWR88814.1, RWR88816.1, RWR88817.1, RWR92865.1, RWR93056.1, RWR93066.1	c104676_g1, c123766_g1, c123766_g2, c130608_g1, c131534_g1, c132128_g4, c133497_g1, c135549_g1, c139942_g2	XP_006471694.1, XP_006471695.1, XP_006472626.1, XP_006478184.1, XP_006478185.1, XP_006479895.1, XP_006489124.1, XP_006495397.1, XP_015381321.1, XP_015381324.1, XP_015382309.1, XP_015385161.1, XP_024949479.1, XP_024949480.1, XP_024949481.1, XP_024950785.1, XP_024952751.1, XP_024953833.1, XP_024954715.1, XP_024955196.1	CDO98889.1, CDO98890.1, CDP01037.1, CDP01162.1, CDP01164.1, CDP01166.1, CDP01167.1, CDP15051.1	RAL38530.1, RAL38531.1, RAL38532.1, RAL47001.1, RAL47002.1, RAL47003.1, RAL47004.1, RAL49136.1, RAL49445.1, RAL54108.1, RAL54109.1, RAL54136.1, RAL54460.1	DCAR_000782, DCAR_000783, DCAR_000784, DCAR_000785, DCAR_001276, DCAR_002801, DCAR_003776, DCAR_003806, DCAR_003808, DCAR_003810, DCAR_003821, DCAR_003822, DCAR_007774, DCAR_009426, DCAR_027513	NP_001242841.2, NP_001304426.2, NP_001304477.1, XP_003530719.1, XP_003547396.1, XP_003551920.2, XP_003551936.1, XP_003553150.2, XP_003553152.1, XP_006584032.1, XP_006585139.1, XP_006585906.1, XP_006586932.1, XP_006597531.1, XP_006597740.2, XP_006597741.2, XP_006602249.1, XP_006602266.1, XP_006602269.1, XP_014622911.2, XP_014625735.1, XP_014633720.1, XP_040860643.1, XP_040865501.1, XP_040865979.1,…	XP_012437340.1, XP_012437341.1, XP_012453017.1, XP_012453026.1, XP_012453034.1, XP_012453040.1, XP_012453045.1, XP_012453054.1, XP_012453064.1, XP_012453073.1, XP_012453079.1, XP_012453085.1, XP_012453099.1, XP_012456465.1, XP_012456485.1, XP_012464283.1, XP_012464284.1, XP_012464285.1, XP_012464286.1, XP_012467520.1, XP_012467888.1, XP_012474947.1, XP_012482096.1, XP_012482097.1, XP_012487516.1	c103645_g1, c104676_g1, c111484_g1, c121313_g1, c123766_g1, c131534_g1, c132128_g4, c133441_g1, c133497_g1, c134288_g2, c137711_g1, c168158_g1, c92943_g1	PIM97097.1, PIM97315.1, PIM98010.1, PIM98274.1, PIM98687.1, PIM98688.1, PIM98689.1, PIM98690.1, PIM99009.1, PIM99743.1, PIM99745.1, PIM99746.1, PIM99747.1, PIN00296.1, PIN01241.1, PIN01242.1, PIN01243.1, PIN01244.1, PIN02568.1, PIN02569.1, PIN03019.1, PIN03336.1, PIN03337.1, PIN03338.1, PIN03339.1, PIN05041.1, PIN05042.1, PIN05043.1, PIN05044.1, PIN05045.1, PIN05046.1, PIN05047.1, PIN07500.1, PIN…	XP_021970273.1, XP_021992272.1, XP_021992273.2, XP_022029920.1, XP_022029925.1, XP_022034626.1, XP_022036116.1, XP_022037188.1, XP_022038065.1, XP_035830446.1, XP_035842179.1	INIL02g40315.t1, INIL05g20955.t1, INIL05g20956.t1, INIL05g20957.t1, INIL06g38207.t1, INIL12g07254.t1, INIL13g07483.t1, INIL13g07485.t1, INIL13g07486.t1, INIL13g07960.t1, INIL13g09279.t1, INIL14g35259.t1, INIL14g41739.t1, INIL14g41740.t1	XP_003593962.1, XP_003593965.2, XP_003609653.2, XP_013446612.1, XP_013454526.1, XP_013458277.1, XP_013463215.1, XP_013463217.1, XP_013463220.1, XP_013463221.2, XP_013463268.1, XP_013463269.2, XP_013463270.1, XP_013463278.1, XP_013463279.1, XP_013463280.1, XP_013463281.1, XP_013463284.1, XP_013463286.2, XP_013463290.1, XP_013463340.1, XP_024629348.1, XP_024631461.1, XP_024631484.1, XP_024631705.1,…	Migut.C00014.1.p, Migut.C00015.1.p, Migut.C00016.1.p, Migut.C00017.1.p, Migut.C00019.1.p, Migut.C00021.1.p, Migut.C00023.1.p, Migut.C00027.1.p, Migut.C00043.1.p, Migut.D00160.1.p, Migut.D00161.1.p, Migut.G00185.1.p, Migut.G00274.1.p, Migut.H02414.1.p, Migut.L00084.1.p, Migut.N02907.1.p, Migut.N02908.1.p, Migut.N02909.1.p, Migut.N02910.1.p, Migut.O00456.1.p, Migut.O00457.1.p, Migut.O00458.1.p, Mig…	XP_010241312.1, XP_010241313.1, XP_010241318.1, XP_010248171.1, XP_010250784.1, XP_010250785.2, XP_010251876.1, XP_010251877.1, XP_010251879.1, XP_010251881.1, XP_010251882.1, XP_010251898.1, XP_010251899.1, XP_010256315.1, XP_010270366.1, XP_010270367.1, XP_010270369.1, XP_019052629.1, XP_019052630.1, XP_019052631.1, XP_019052632.1, XP_019052633.1, XP_019052634.1, XP_019052635.1, XP_019053214.1,…	XP_019228871.1, XP_019228872.1, XP_019228873.1, XP_019229636.1, XP_019230727.1, XP_019231998.1, XP_019231999.1, XP_019232000.1, XP_019237010.1, XP_019237011.1, XP_019238693.1, XP_019238694.1, XP_019238695.1, XP_019238696.1, XP_019241910.1, XP_019242975.1, XP_019247723.1, XP_019247724.1, XP_019247725.1, XP_019247727.1, XP_019247728.1, XP_019247729.1, XP_019247730.1, XP_019247731.1, XP_019247732.1,…	XP_022847265.1, XP_022847266.1, XP_022849227.1, XP_022849228.1, XP_022849229.1, XP_022855084.1, XP_022855444.1, XP_022862688.1, XP_022862695.1, XP_022864666.1, XP_022864667.1, XP_022865953.1, XP_022865954.1, XP_022871970.1, XP_022875323.1, XP_022875324.1, XP_022875325.1, XP_022892242.1	OrAeBC5_10162.1, OrAeBC5_10344.1, OrAeBC5_10684.1, OrAeBC5_10684.2, OrAeBC5_10684.3, OrAeBC5_10684.4, OrAeBC5_10684.5, OrAeBC5_10684.6, OrAeBC5_10958.1, OrAeBC5_10958.2, OrAeBC5_10958.3, OrAeBC5_10958.4, OrAeBC5_10958.5, OrAeBC5_10958.6, OrAeBC5_10958.7, OrAeBC5_10959.1, OrAeBC5_15688.1, OrAeBC5_15688.2, OrAeBC5_15688.3, OrAeBC5_16283.3, OrAeBC5_16812.1, OrAeBC5_16812.2, OrAeBC5_16812.3, OrAeBC5_…	LOC_Os02g51450.1, LOC_Os02g51450.2, LOC_Os02g51460.1, LOC_Os04g54510.1, LOC_Os05g33440.1, LOC_Os05g33460.1, LOC_Os05g33460.2, LOC_Os05g34160.1, LOC_Os06g12040.1, LOC_Os06g12050.1, LOC_Os06g12060.1, LOC_Os06g12070.1, LOC_Os06g12080.1, LOC_Os06g12100.1, LOC_Os06g12110.1, LOC_Os06g12110.2, LOC_Os07g24090.1, LOC_Os08g41690.1, LOC_Os11g09990.1, LOC_Os11g10000.1, LOC_Os11g10040.1, LOC_Os11g10040.2, LOC…	GFP80279.1, GFP81938.1, GFP82944.1, GFP83104.1, GFP85638.1, GFP85641.1, GFP85643.1, GFP91739.1, GFP94672.1, GFP96858.1, GFP96859.1, GFQ03327.1, GFQ03328.1, GFQ03329.1, GFQ03330.1, GFQ03332.1, GFQ03333.1, GFQ03336.1, GFQ03339.1, GFQ03344.1, GFQ03346.1, GFQ03347.1, GFQ03348.1, GFQ07223.1, GFQ07306.1, GFQ07590.1, GFQ07591.1, GFQ07592.1, GFQ08578.1, GFQ08890.1, GFQ08891.1	XP_007204046.2, XP_007208267.2, XP_007219339.2, XP_007221166.1, XP_007227670.2, XP_020409779.1, XP_020411769.1, XP_020411863.1, XP_020413285.1, XP_020413337.1, XP_020413339.1, XP_020413785.1, XP_020413786.1, XP_020413787.1, XP_020413788.1, XP_020413963.1, XP_020414019.1, XP_020414035.1, XP_020414263.1, XP_020414269.1, XP_020414271.1, XP_020414860.1, XP_020415436.1, XP_020418344.1, XP_020419111.1,…	XP_011074163.1, XP_011074172.1, XP_011079721.1, XP_011098064.1, XP_011098077.1, XP_011098385.1, XP_011098574.1, XP_011098590.1	PGSC0003DMP400011275, PGSC0003DMP400011283, PGSC0003DMP400012968, PGSC0003DMP400013875, PGSC0003DMP400026463, PGSC0003DMP400028987, PGSC0003DMP400047884, PGSC0003DMP400047885, PGSC0003DMP400047886, PGSC0003DMP400047887, PGSC0003DMP400047888, PGSC0003DMP400047920, PGSC0003DMP400047922, PGSC0003DMP400047923, PGSC0003DMP400047924, PGSC0003DMP400054707	SORBI_3001G021100, SORBI_3001G029000, SORBI_3001G032550, SORBI_3001G033900, SORBI_3001G034000, SORBI_3001G176900, SORBI_3002G179800, SORBI_3003G199700, SORBI_3003G389500, SORBI_3003G396100, SORBI_3004G069400, SORBI_3004G235300, SORBI_3004G235500, SORBI_3004G235600, SORBI_3004G235700, SORBI_3004G305100, SORBI_3006G183301, SORBI_3007G114700, SORBI_3009G131550, SORBI_3009G133400, SORBI_3010G041100, …	XP_021836417.1, XP_021836418.1, XP_021839623.1, XP_021839671.1, XP_021843871.1, XP_021843873.1, XP_021849554.1, XP_021851901.1, XP_021851902.1, XP_021851903.1, XP_021851904.1, XP_021851905.1, XP_021851906.1, XP_021851907.1, XP_021851908.1, XP_021853796.1, XP_021866997.1, XP_021867002.1	StHeBC3_10555.4, StHeBC3_10555.7, StHeBC3_1094.3, StHeBC3_1094.6, StHeBC3_11978.1, StHeBC3_11978.2, StHeBC3_11978.3, StHeBC3_11978.4, StHeBC3_12245.1, StHeBC3_12245.2, StHeBC3_12245.3, StHeBC3_12245.5, StHeBC3_12245.8, StHeBC3_12245.9, StHeBC3_12698.1, StHeBC3_12698.2, StHeBC3_12698.3, StHeBC3_13158.1, StHeBC3_3601.2, StHeBC3_3601.5, StHeBC3_3601.6, StHeBC3_3601.8, StHeBC3_4030.1, StHeBC3_4030.2,…	GER24753.1, GER24759.1, GER24760.1, GER24761.1, GER24762.1, GER24763.1, GER24764.1, GER24765.1, GER24768.1, GER25048.1, GER25050.1, GER35232.1, GER35236.1, GER35237.1, GER35239.1, GER36455.1, GER37492.1, GER37493.1, GER39278.1, GER40277.1, GER40278.1, GER42952.1, GER44747.1	XP_007010713.2, XP_007018807.2, XP_007035524.2, XP_007035532.2, XP_007035533.2, XP_007035535.2, XP_007035536.2, XP_007035537.2, XP_007035542.2, XP_007048090.2, XP_007050821.2, XP_017972436.1, XP_017974628.1, XP_017975199.1, XP_017975333.1, XP_017979750.1, XP_017984132.1, XP_017984133.1	TrVeBC3_10011.12, TrVeBC3_10011.6, TrVeBC3_10497.1, TrVeBC3_12695.1, TrVeBC3_12695.11, TrVeBC3_12695.12, TrVeBC3_12695.13, TrVeBC3_12695.2, TrVeBC3_12695.4, TrVeBC3_12695.8, TrVeBC3_12695.9, TrVeBC3_13192.1, TrVeBC3_13192.2, TrVeBC3_13192.3, TrVeBC3_13192.4, TrVeBC3_15770.1, TrVeBC3_17340.1, TrVeBC3_17340.2, TrVeBC3_17340.3, TrVeBC3_17340.4, TrVeBC3_17340.5, TrVeBC3_17937.1, TrVeBC3_17937.2, TrVe…	Zm00001eb049650, Zm00001eb062690, Zm00001eb062700, Zm00001eb062820, Zm00001eb107280, Zm00001eb143990, Zm00001eb178450, Zm00001eb234500, Zm00001eb254990, Zm00001eb255000, Zm00001eb255020, Zm00001eb255520, Zm00001eb287710, Zm00001eb349860
[truncated: 85,139 more rows]
