# Supplementary material for: Large-scale mRNA transfer between Haloxylon ammodendron (Chenopodiaceae) and herbaceous root holoparasite Cistanche deserticola (Orobanchaceae)
Source: iScience. 2022 Dec 27;26(1):105880. doi: 10.1016/j.isci.2022.105880 (PMC9852350; doi:10.1016/j.isci.2022.105880)
Supplement: Data S2. Missing orthogroups (A) and genes (B) in Cistanche deserticola and other six parasitic plants, related to Figure 2 — Cis, Cistanche deserticola; Cus, Cuscuta australis; Str, Striga asiatica; StHe, Striga hermonthica; TrVe, Triphysaria versicolor; OrAe, Phelipanche aegyptiaca; Pht, Phtheirospermum japonicum. [file mmc4.zip]

Archive with 2 entries (2 files):
- Data S2/Data S2A.xlsx
- Data S2/Data S2B.xlsx
