# Supplementary material for: Large-scale mRNA transfer between Haloxylon ammodendron (Chenopodiaceae) and herbaceous root holoparasite Cistanche deserticola (Orobanchaceae)
Source: iScience. 2022 Dec 27;26(1):105880. doi: 10.1016/j.isci.2022.105880 (PMC9852350; doi:10.1016/j.isci.2022.105880)
Supplement: Data S2. Missing orthogroups (A) and genes (B) in Cistanche deserticola and other six parasitic plants, related to Figure 2 — Cis, Cistanche deserticola; Cus, Cuscuta australis; Str, Striga asiatica; StHe, Striga hermonthica; TrVe, Triphysaria versicolor; OrAe, Phelipanche aegyptiaca; Pht, Phtheirospermum japonicum. [file mmc4.zip › Data S2/Data S2A.xlsx]

## Sheet: Sheet1
Cis	Cus	Str	StHe	TrVe	OrAe	Pht
OG0000048	OG0000058	OG0000008	OG0000037	OG0000072	OG0000037	OG0000181
OG0000059	OG0000063	OG0000037	OG0000168	OG0000325	OG0000059	OG0000326
OG0000065	OG0000074	OG0000058	OG0000326	OG0000326	OG0000065	OG0000690
OG0000066	OG0000084	OG0000072	OG0000441	OG0000441	OG0000072	OG0000748
OG0000072	OG0000110	OG0000096	OG0000519	OG0000849	OG0000211	OG0000966
OG0000083	OG0000140	OG0000168	OG0000561	OG0000966	OG0000326	OG0000980
OG0000093	OG0000172	OG0000173	OG0000700	OG0001015	OG0000441	OG0001044
OG0000102	OG0000181	OG0000181	OG0000771	OG0001044	OG0000588	OG0001212
OG0000140	OG0000231	OG0000326	OG0000849	OG0001203	OG0000820	OG0001226
OG0000168	OG0000235	OG0000441	OG0000879	OG0001212	OG0000838	OG0001246
OG0000211	OG0000237	OG0000445	OG0000929	OG0001293	OG0000849	OG0001251
OG0000231	OG0000245	OG0000514	OG0001048	OG0001300	OG0000879	OG0001357
OG0000243	OG0000256	OG0000519	OG0001212	OG0001357	OG0000919	OG0001438
OG0000286	OG0000347	OG0000561	OG0001261	OG0001520	OG0000926	OG0001441
OG0000287	OG0000415	OG0000771	OG0001300	OG0001623	OG0000966	OG0001462
OG0000302	OG0000441	OG0000849	OG0001357	OG0001768	OG0001015	OG0001520
OG0000305	OG0000457	OG0000886	OG0001441	OG0001966	OG0001027	OG0001552
OG0000316	OG0000497	OG0000929	OG0001520	OG0001970	OG0001125	OG0001637
OG0000317	OG0000514	OG0001044	OG0001532	OG0002312	OG0001202	OG0001672
OG0000325	OG0000519	OG0001212	OG0001690	OG0002324	OG0001203	OG0001726
OG0000326	OG0000538	OG0001238	OG0001768	OG0002397	OG0001212	OG0001778
OG0000343	OG0000539	OG0001263	OG0001883	OG0002409	OG0001258	OG0001780
OG0000367	OG0000561	OG0001300	OG0002052	OG0002444	OG0001292	OG0001883
OG0000381	OG0000588	OG0001357	OG0002368	OG0002484	OG0001300	OG0001970
OG0000390	OG0000590	OG0001468	OG0002409	OG0002490	OG0001319	OG0002080
OG0000401	OG0000730	OG0001520	OG0002456	OG0002512	OG0001357	OG0002089
OG0000484	OG0000751	OG0001532	OG0002472	OG0002625	OG0001381	OG0002275
OG0000497	OG0000771	OG0001595	OG0002598	OG0002646	OG0001401	OG0002295
OG0000514	OG0000806	OG0001701	OG0002625	OG0002655	OG0001478	OG0002305
OG0000532	OG0000815	OG0001746	OG0002644	OG0002666	OG0001518	OG0002312
OG0000539	OG0000838	OG0001768	OG0002646	OG0002792	OG0001520	OG0002411
OG0000561	OG0000848	OG0001858	OG0002802	OG0002800	OG0001671	OG0002488
OG0000587	OG0000849	OG0001883	OG0002828	OG0002882	OG0001708	OG0002503
OG0000588	OG0000872	OG0001924	OG0002834	OG0002917	OG0001725	OG0002625
OG0000590	OG0000924	OG0001979	OG0002906	OG0002945	OG0001768	OG0002659
OG0000603	OG0000926	OG0002052	OG0002934	OG0002948	OG0001814	OG0002671
OG0000635	OG0000938	OG0002083	OG0002945	OG0002977	OG0001823	OG0002673
OG0000655	OG0000948	OG0002095	OG0003097	OG0003055	OG0001849	OG0002767
OG0000663	OG0000981	OG0002099	OG0003122	OG0003075	OG0001868	OG0002810
OG0000714	OG0001015	OG0002312	OG0003162	OG0003114	OG0001883	OG0002945
OG0000726	OG0001038	OG0002364	OG0003220	OG0003162	OG0001943	OG0002979
OG0000751	OG0001085	OG0002406	OG0003230	OG0003220	OG0001950	OG0003162
OG0000767	OG0001107	OG0002409	OG0003410	OG0003268	OG0001970	OG0003171
OG0000806	OG0001149	OG0002456	OG0003411	OG0003281	OG0002026	OG0003185
OG0000837	OG0001151	OG0002472	OG0003413	OG0003411	OG0002052	OG0003199
OG0000838	OG0001154	OG0002516	OG0003436	OG0003469	OG0002099	OG0003213
OG0000846	OG0001199	OG0002576	OG0003462	OG0003532	OG0002111	OG0003220
OG0000849	OG0001212	OG0002588	OG0003574	OG0003602	OG0002126	OG0003246
OG0000859	OG0001214	OG0002598	OG0003784	OG0003605	OG0002187	OG0003268
OG0000876	OG0001246	OG0002625	OG0003809	OG0003641	OG0002188	OG0003295
OG0000879	OG0001262	OG0002640	OG0003852	OG0003705	OG0002204	OG0003318
OG0000919	OG0001272	OG0002665	OG0003910	OG0003784	OG0002205	OG0003384
OG0000926	OG0001292	OG0002686	OG0003917	OG0003799	OG0002271	OG0003411
OG0000929	OG0001300	OG0002731	OG0003956	OG0003809	OG0002315	OG0003439
OG0000935	OG0001341	OG0002819	OG0004011	OG0003810	OG0002327	OG0003449
OG0000936	OG0001344	OG0002828	OG0004057	OG0003946	OG0002396	OG0003455
OG0000938	OG0001345	OG0002834	OG0004064	OG0003956	OG0002456	OG0003458
OG0000948	OG0001385	OG0002934	OG0004084	OG0003957	OG0002461	OG0003460
OG0000966	OG0001388	OG0002945	OG0004090	OG0003968	OG0002469	OG0003469
OG0000980	OG0001401	OG0002974	OG0004124	OG0004011	OG0002500	OG0003584
OG0001009	OG0001412	OG0003001	OG0004141	OG0004090	OG0002509	OG0003594
OG0001015	OG0001419	OG0003004	OG0004155	OG0004124	OG0002592	OG0003622
OG0001044	OG0001450	OG0003075	OG0004191	OG0004195	OG0002594	OG0003623
OG0001071	OG0001455	OG0003122	OG0004299	OG0004198	OG0002598	OG0003688
OG0001128	OG0001468	OG0003162	OG0004374	OG0004267	OG0002619	OG0003698
OG0001146	OG0001478	OG0003209	OG0004459	OG0004278	OG0002625	OG0003772
OG0001157	OG0001501	OG0003268	OG0004484	OG0004374	OG0002626	OG0003915
OG0001182	OG0001518	OG0003301	OG0004513	OG0004522	OG0002661	OG0003917
OG0001199	OG0001524	OG0003350	OG0004563	OG0004545	OG0002679	OG0003952
OG0001200	OG0001557	OG0003351	OG0004581	OG0004624	OG0002714	OG0003987
OG0001203	OG0001622	OG0003389	OG0004593	OG0004648	OG0002749	OG0003998
OG0001212	OG0001671	OG0003397	OG0004594	OG0004798	OG0002769	OG0004068
OG0001214	OG0001673	OG0003401	OG0004633	OG0004864	OG0002773	OG0004090
OG0001220	OG0001683	OG0003410	OG0004648	OG0004908	OG0002800	OG0004092
OG0001258	OG0001706	OG0003411	OG0004734	OG0004926	OG0002815	OG0004098
OG0001263	OG0001723	OG0003413	OG0004864	OG0004984	OG0002816	OG0004124
OG0001277	OG0001736	OG0003462	OG0004907	OG0004987	OG0002831	OG0004127
OG0001290	OG0001737	OG0003514	OG0004908	OG0005070	OG0002835	OG0004171
OG0001292	OG0001756	OG0003557	OG0004926	OG0005133	OG0002934	OG0004198
OG0001293	OG0001765	OG0003574	OG0005069	OG0005149	OG0002945	OG0004222
OG0001300	OG0001768	OG0003675	OG0005133	OG0005161	OG0002962	OG0004286
OG0001319	OG0001770	OG0003687	OG0005161	OG0005228	OG0002977	OG0004291
OG0001330	OG0001820	OG0003707	OG0005211	OG0005230	OG0003001	OG0004334
OG0001357	OG0001849	OG0003784	OG0005228	OG0005266	OG0003019	OG0004345
OG0001401	OG0001868	OG0003792	OG0005230	OG0005368	OG0003055	OG0004373
OG0001412	OG0001878	OG0003823	OG0005339	OG0005402	OG0003057	OG0004374
OG0001419	OG0001883	OG0003852	OG0005398	OG0005424	OG0003079	OG0004468
OG0001445	OG0001897	OG0003917	OG0005407	OG0005481	OG0003122	OG0004481
OG0001451	OG0001904	OG0003926	OG0005510	OG0005508	OG0003162	OG0004521
OG0001467	OG0001926	OG0003956	OG0005533	OG0005574	OG0003200	OG0004551
OG0001468	OG0001938	OG0003992	OG0005573	OG0005578	OG0003203	OG0004616
OG0001469	OG0001943	OG0004011	OG0005715	OG0005579	OG0003207	OG0004713
OG0001476	OG0001961	OG0004051	OG0005842	OG0005663	OG0003209	OG0004774
OG0001478	OG0001966	OG0004057	OG0005851	OG0005674	OG0003213	OG0004780
OG0001490	OG0001996	OG0004059	OG0005859	OG0005676	OG0003220	OG0004832
OG0001504	OG0002025	OG0004064	OG0005861	OG0005693	OG0003267	OG0004908
OG0001519	OG0002026	OG0004084	OG0005923	OG0005847	OG0003288	OG0004926
OG0001520	OG0002032	OG0004090	OG0005969	OG0005855	OG0003389	OG0004935
OG0001563	OG0002035	OG0004098	OG0006016	OG0005969	OG0003394	OG0004939
OG0001568	OG0002036	OG0004124	OG0006061	OG0005986	OG0003401	OG0004996
OG0001595	OG0002052	OG0004141	OG0006102	OG0006035	OG0003407	OG0005006
OG0001618	OG0002059	OG0004155	OG0006103	OG0006048	OG0003411	OG0005083
OG0001622	OG0002083	OG0004208	OG0006176	OG0006052	OG0003422	OG0005087
OG0001641	OG0002203	OG0004219	OG0006190	OG0006199	OG0003428	OG0005104
OG0001663	OG0002253	OG0004270	OG0006199	OG0006211	OG0003444	OG0005133
OG0001706	OG0002274	OG0004302	OG0006320	OG0006218	OG0003541	OG0005134
OG0001725	OG0002279	OG0004366	OG0006375	OG0006226	OG0003566	OG0005202
OG0001733	OG0002312	OG0004377	OG0006401	OG0006246	OG0003620	OG0005211
OG0001746	OG0002318	OG0004394	OG0006407	OG0006249	OG0003621	OG0005230
OG0001767	OG0002353	OG0004413	OG0006430	OG0006368	OG0003641	OG0005234
OG0001768	OG0002396	OG0004427	OG0006472	OG0006436	OG0003654	OG0005250
OG0001773	OG0002397	OG0004444	OG0006476	OG0006438	OG0003671	OG0005288
OG0001799	OG0002405	OG0004453	OG0006498	OG0006520	OG0003677	OG0005299
OG0001802	OG0002459	OG0004468	OG0006505	OG0006586	OG0003678	OG0005314
OG0001814	OG0002469	OG0004484	OG0006550	OG0006595	OG0003688	OG0005336
OG0001820	OG0002502	OG0004487	OG0006645	OG0006598	OG0003692	OG0005402
OG0001828	OG0002550	OG0004494	OG0006681	OG0006763	OG0003702	OG0005493
OG0001861	OG0002571	OG0004538	OG0006843	OG0006768	OG0003717	OG0005546
OG0001868	OG0002576	OG0004556	OG0006866	OG0006776	OG0003736	OG0005596
OG0001880	OG0002594	OG0004558	OG0006880	OG0006866	OG0003739	OG0005710
OG0001893	OG0002598	OG0004563	OG0006883	OG0006880	OG0003784	OG0005735
OG0001904	OG0002616	OG0004566	OG0006906	OG0006906	OG0003810	OG0005809
OG0001939	OG0002625	OG0004577	OG0006938	OG0006938	OG0003814	OG0005838
OG0001943	OG0002630	OG0004581	OG0006940	OG0006943	OG0003839	OG0005887
OG0001944	OG0002640	OG0004604	OG0006956	OG0006956	OG0003855	OG0005898
OG0001950	OG0002680	OG0004610	OG0007011	OG0006958	OG0003898	OG0005963
OG0001966	OG0002691	OG0004641	OG0007031	OG0007067	OG0003900	OG0005969
OG0001970	OG0002693	OG0004650	OG0007067	OG0007118	OG0003925	OG0005970
OG0001996	OG0002695	OG0004665	OG0007098	OG0007176	OG0003956	OG0006013
OG0002025	OG0002703	OG0004757	OG0007104	OG0007189	OG0003957	OG0006017
OG0002026	OG0002714	OG0004777	OG0007131	OG0007198	OG0004002	OG0006053
OG0002052	OG0002717	OG0004803	OG0007146	OG0007269	OG0004005	OG0006162
OG0002059	OG0002718	OG0004841	OG0007156	OG0007303	OG0004041	OG0006186
OG0002099	OG0002746	OG0004864	OG0007216	OG0007305	OG0004051	OG0006218
OG0002104	OG0002763	OG0004908	OG0007239	OG0007319	OG0004081	OG0006227
OG0002111	OG0002778	OG0004926	OG0007241	OG0007330	OG0004090	OG0006299
OG0002113	OG0002781	OG0004934	OG0007269	OG0007357	OG0004095	OG0006310
OG0002141	OG0002797	OG0004981	OG0007372	OG0007360	OG0004105	OG0006425
OG0002198	OG0002800	OG0005002	OG0007373	OG0007373	OG0004121	OG0006555
OG0002209	OG0002832	OG0005021	OG0007441	OG0007412	OG0004128	OG0006655
OG0002220	OG0002835	OG0005060	OG0007468	OG0007441	OG0004138	OG0006688
OG0002221	OG0002846	OG0005075	OG0007471	OG0007463	OG0004141	OG0006724
OG0002253	OG0002864	OG0005103	OG0007501	OG0007486	OG0004171	OG0006765
OG0002256	OG0002934	OG0005109	OG0007508	OG0007508	OG0004175	OG0006808
OG0002274	OG0002945	OG0005133	OG0007510	OG0007510	OG0004208	OG0006815
OG0002281	OG0002957	OG0005211	OG0007511	OG0007614	OG0004223	OG0006920
OG0002303	OG0002962	OG0005226	OG0007527	OG0007710	OG0004281	OG0006926
OG0002327	OG0002963	OG0005228	OG0007582	OG0007715	OG0004303	OG0006956
OG0002343	OG0002976	OG0005259	OG0007707	OG0007730	OG0004314	OG0007097
OG0002353	OG0002982	OG0005260	OG0007710	OG0007775	OG0004325	OG0007100
OG0002355	OG0002984	OG0005263	OG0007712	OG0007785	OG0004326	OG0007106
OG0002364	OG0002999	OG0005295	OG0007721	OG0007790	OG0004327	OG0007153
OG0002396	OG0003003	OG0005348	OG0007730	OG0007841	OG0004347	OG0007198
OG0002397	OG0003056	OG0005372	OG0007745	OG0007882	OG0004370	OG0007210
OG0002409	OG0003091	OG0005395	OG0007790	OG0008030	OG0004374	OG0007258
OG0002415	OG0003117	OG0005396	OG0007817	OG0008034	OG0004389	OG0007269
OG0002428	OG0003120	OG0005407	OG0007905	OG0008038	OG0004396	OG0007288
OG0002434	OG0003123	OG0005503	OG0007914	OG0008056	OG0004410	OG0007293
OG0002459	OG0003139	OG0005509	OG0007978	OG0008075	OG0004421	OG0007330
OG0002482	OG0003157	OG0005533	OG0008000	OG0008098	OG0004424	OG0007357
OG0002500	OG0003162	OG0005574	OG0008015	OG0008108	OG0004454	OG0007372
OG0002509	OG0003192	OG0005605	OG0008021	OG0008124	OG0004465	OG0007373
OG0002523	OG0003194	OG0005613	OG0008038	OG0008151	OG0004484	OG0007443
OG0002555	OG0003200	OG0005636	OG0008053	OG0008198	OG0004505	OG0007446
OG0002576	OG0003209	OG0005670	OG0008055	OG0008227	OG0004507	OG0007450
OG0002590	OG0003213	OG0005695	OG0008069	OG0008261	OG0004522	OG0007508
OG0002594	OG0003221	OG0005724	OG0008085	OG0008270	OG0004527	OG0007510
OG0002598	OG0003227	OG0005744	OG0008154	OG0008304	OG0004530	OG0007563
OG0002609	OG0003236	OG0005763	OG0008198	OG0008372	OG0004553	OG0007573
OG0002619	OG0003245	OG0005772	OG0008222	OG0008378	OG0004557	OG0007583
OG0002625	OG0003259	OG0005778	OG0008247	OG0008392	OG0004563	OG0007675
OG0002669	OG0003267	OG0005801	OG0008261	OG0008418	OG0004567	OG0007710
OG0002691	OG0003301	OG0005842	OG0008318	OG0008485	OG0004573	OG0007715
OG0002714	OG0003314	OG0005851	OG0008335	OG0008510	OG0004609	OG0007775
OG0002738	OG0003350	OG0005856	OG0008507	OG0008515	OG0004618	OG0007790
OG0002740	OG0003351	OG0005908	OG0008510	OG0008559	OG0004641	OG0007799
OG0002746	OG0003382	OG0005910	OG0008515	OG0008600	OG0004689	OG0007835
OG0002747	OG0003383	OG0005969	OG0008538	OG0008604	OG0004711	OG0007889
OG0002749	OG0003387	OG0005970	OG0008559	OG0008613	OG0004713	OG0007922
OG0002763	OG0003389	OG0006006	OG0008588	OG0008614	OG0004733	OG0007929
OG0002764	OG0003391	OG0006010	OG0008600	OG0008699	OG0004761	OG0007960
OG0002766	OG0003396	OG0006016	OG0008672	OG0008747	OG0004766	OG0008057
OG0002776	OG0003401	OG0006017	OG0008747	OG0008753	OG0004774	OG0008124
OG0002795	OG0003407	OG0006061	OG0008769	OG0008802	OG0004784	OG0008150
OG0002805	OG0003410	OG0006064	OG0008805	OG0008818	OG0004821	OG0008151
OG0002821	OG0003411	OG0006112	OG0008853	OG0008892	OG0004846	OG0008222
OG0002831	OG0003418	OG0006124	OG0008855	OG0008907	OG0004864	OG0008228
OG0002835	OG0003422	OG0006248	OG0008872	OG0008947	OG0004884	OG0008261
OG0002846	OG0003436	OG0006307	OG0008876	OG0008995	OG0004888	OG0008327
OG0002866	OG0003454	OG0006389	OG0008877	OG0009011	OG0004908	OG0008345
OG0002867	OG0003493	OG0006430	OG0008892	OG0009030	OG0004926	OG0008369
OG0002889	OG0003495	OG0006443	OG0008907	OG0009054	OG0004935	OG0008373
OG0002895	OG0003499	OG0006490	OG0008924	OG0009072	OG0004947	OG0008404
OG0002920	OG0003531	OG0006501	OG0008930	OG0009096	OG0004948	OG0008439
OG0002934	OG0003541	OG0006505	OG0008932	OG0009103	OG0004967	OG0008452
OG0002945	OG0003542	OG0006550	OG0008955	OG0009104	OG0004972	OG0008507
OG0002962	OG0003562	OG0006593	OG0008995	OG0009161	OG0004976	OG0008510
OG0002977	OG0003566	OG0006598	OG0009017	OG0009222	OG0004981	OG0008515
OG0002978	OG0003579	OG0006615	OG0009023	OG0009271	OG0004984	OG0008548
OG0002984	OG0003584	OG0006630	OG0009029	OG0009289	OG0005001	OG0008554
OG0002992	OG0003602	OG0006638	OG0009030	OG0009327	OG0005005	OG0008559
OG0002999	OG0003620	OG0006643	OG0009057	OG0009355	OG0005008	OG0008600
OG0003053	OG0003623	OG0006644	OG0009061	OG0009358	OG0005010	OG0008613
OG0003055	OG0003641	OG0006651	OG0009078	OG0009389	OG0005023	OG0008645
OG0003057	OG0003661	OG0006663	OG0009083	OG0009391	OG0005087	OG0008662
OG0003062	OG0003669	OG0006681	OG0009085	OG0009424	OG0005094	OG0008669
OG0003084	OG0003678	OG0006688	OG0009132	OG0009451	OG0005098	OG0008699
OG0003097	OG0003691	OG0006719	OG0009150	OG0009454	OG0005104	OG0008724
OG0003122	OG0003692	OG0006741	OG0009164	OG0009485	OG0005130	OG0008771
OG0003153	OG0003698	OG0006763	OG0009198	OG0009536	OG0005133	OG0008782
OG0003162	OG0003707	OG0006771	OG0009218	OG0009555	OG0005161	OG0008784
OG0003200	OG0003715	OG0006828	OG0009222	OG0009609	OG0005163	OG0008789
OG0003207	OG0003787	OG0006843	OG0009230	OG0009639	OG0005189	OG0008837
OG0003209	OG0003797	OG0006871	OG0009257	OG0009659	OG0005211	OG0008862
OG0003213	OG0003798	OG0006880	OG0009271	OG0009661	OG0005226	OG0008892
OG0003216	OG0003799	OG0006923	OG0009315	OG0009667	OG0005228	OG0008924
OG0003220	OG0003809	OG0006933	OG0009319	OG0009674	OG0005230	OG0008933
OG0003247	OG0003818	OG0006938	OG0009354	OG0009702	OG0005236	OG0008934
OG0003257	OG0003886	OG0006940	OG0009358	OG0009734	OG0005237	OG0008936
OG0003267	OG0003898	OG0006956	OG0009363	OG0009754	OG0005254	OG0008955
OG0003291	OG0003901	OG0006960	OG0009391	OG0009842	OG0005270	OG0008975
OG0003305	OG0003904	OG0007034	OG0009405	OG0009848	OG0005285	OG0008995
OG0003320	OG0003910	OG0007057	OG0009406	OG0009866	OG0005292	OG0009010
OG0003370	OG0003933	OG0007063	OG0009446	OG0009871	OG0005299	OG0009025
OG0003378	OG0003967	OG0007067	OG0009454	OG0009886	OG0005312	OG0009027
OG0003384	OG0003980	OG0007104	OG0009475	OG0009894	OG0005357	OG0009068
OG0003392	OG0003981	OG0007168	OG0009485	OG0009896	OG0005361	OG0009079
OG0003396	OG0003989	OG0007216	OG0009496	OG0009970	OG0005365	OG0009082
OG0003407	OG0004058	OG0007241	OG0009519	OG0009971	OG0005398	OG0009115
OG0003411	OG0004059	OG0007254	OG0009598	OG0009976	OG0005402	OG0009120
OG0003417	OG0004064	OG0007269	OG0009609	OG0009981	OG0005416	OG0009161
OG0003422	OG0004070	OG0007291	OG0009618	OG0009997	OG0005417	OG0009199
OG0003427	OG0004079	OG0007304	OG0009661	OG0010029	OG0005418	OG0009253
OG0003428	OG0004081	OG0007320	OG0009689	OG0010031	OG0005425	OG0009271
OG0003444	OG0004095	OG0007346	OG0009780	OG0010047	OG0005440	OG0009282
OG0003449	OG0004097	OG0007354	OG0009818	OG0010053	OG0005467	OG0009358
OG0003469	OG0004105	OG0007364	OG0009821	OG0010059	OG0005473	OG0009367
OG0003484	OG0004119	OG0007372	OG0009848	OG0010098	OG0005475	OG0009391
OG0003548	OG0004121	OG0007373	OG0009851	OG0010113	OG0005477	OG0009433
OG0003557	OG0004125	OG0007377	OG0009876	OG0010117	OG0005495	OG0009439
OG0003566	OG0004126	OG0007383	OG0009883	OG0010123	OG0005504	OG0009448
OG0003588	OG0004128	OG0007390	OG0009884	OG0010128	OG0005525	OG0009454
OG0003591	OG0004166	OG0007410	OG0009886	OG0010213	OG0005543	OG0009459
OG0003603	OG0004175	OG0007441	OG0009909	OG0010232	OG0005546	OG0009485
OG0003620	OG0004177	OG0007468	OG0009939	OG0010242	OG0005551	OG0009531
OG0003636	OG0004185	OG0007471	OG0009976	OG0010266	OG0005556	OG0009580
OG0003641	OG0004198	OG0007488	OG0010016	OG0010281	OG0005558	OG0009583
OG0003671	OG0004208	OG0007491	OG0010024	OG0010353	OG0005565	OG0009609
OG0003678	OG0004213	OG0007510	OG0010029	OG0010361	OG0005578	OG0009623
OG0003686	OG0004228	OG0007537	OG0010031	OG0010419	OG0005630	OG0009637
OG0003687	OG0004242	OG0007554	OG0010033	OG0010462	OG0005640	OG0009661
OG0003688	OG0004270	OG0007579	OG0010036	OG0010514	OG0005691	OG0009664
OG0003692	OG0004281	OG0007582	OG0010059	OG0010548	OG0005705	OG0009694
OG0003695	OG0004299	OG0007607	OG0010065	OG0010609	OG0005722	OG0009702
OG0003717	OG0004326	OG0007634	OG0010070	OG0010612	OG0005735	OG0009722
OG0003724	OG0004333	OG0007640	OG0010119	OG0010656	OG0005775	OG0009727
OG0003732	OG0004347	OG0007672	OG0010120	OG0010695	OG0005797	OG0009773
OG0003760	OG0004370	OG0007685	OG0010127	OG0010706	OG0005820	OG0009781
OG0003763	OG0004374	OG0007692	OG0010128	OG0010717	OG0005826	OG0009805
OG0003780	OG0004389	OG0007707	OG0010130	OG0010721	OG0005843	OG0009808
OG0003787	OG0004390	OG0007710	OG0010131	OG0010729	OG0005845	OG0009810
OG0003798	OG0004409	OG0007721	OG0010183	OG0010730	OG0005851	OG0009842
OG0003802	OG0004427	OG0007730	OG0010186	OG0010733	OG0005859	OG0009848
OG0003809	OG0004435	OG0007738	OG0010223	OG0010754	OG0005879	OG0009860
OG0003810	OG0004439	OG0007745	OG0010244	OG0010809	OG0005880	OG0009886
OG0003814	OG0004445	OG0007754	OG0010250	OG0010816	OG0005882	OG0009964
OG0003816	OG0004450	OG0007768	OG0010254	OG0010859	OG0005883	OG0009984
OG0003820	OG0004454	OG0007790	OG0010264	OG0010861	OG0005914	OG0009996
OG0003825	OG0004458	OG0007796	OG0010278	OG0010862	OG0005915	OG0010029
OG0003856	OG0004488	OG0007805	OG0010279	OG0010875	OG0005938	OG0010031
OG0003865	OG0004518	OG0007814	OG0010281	OG0010888	OG0005956	OG0010033
OG0003874	OG0004522	OG0007826	OG0010338	OG0010890	OG0005968	OG0010040
OG0003884	OG0004534	OG0007897	OG0010353	OG0010909	OG0005969	OG0010049
OG0003898	OG0004536	OG0007905	OG0010355	OG0010916	OG0005972	OG0010056
OG0003900	OG0004538	OG0007906	OG0010377	OG0010930	OG0005986	OG0010060
OG0003901	OG0004554	OG0007983	OG0010397	OG0010946	OG0006004	OG0010100
OG0003903	OG0004563	OG0007998	OG0010398	OG0010957	OG0006010	OG0010164
OG0003925	OG0004566	OG0008000	OG0010416	OG0010959	OG0006013	OG0010168
OG0003962	OG0004596	OG0008004	OG0010462	OG0010983	OG0006016	OG0010183
OG0003964	OG0004604	OG0008015	OG0010470	OG0010985	OG0006030	OG0010184
OG0003968	OG0004608	OG0008034	OG0010485	OG0010996	OG0006042	OG0010200
OG0003983	OG0004609	OG0008038	OG0010536	OG0011018	OG0006048	OG0010202
OG0004002	OG0004617	OG0008053	OG0010539	OG0011020	OG0006052	OG0010244
OG0004011	OG0004662	OG0008055	OG0010551	OG0011046	OG0006061	OG0010245
OG0004014	OG0004665	OG0008075	OG0010559	OG0011052	OG0006062	OG0010259
OG0004015	OG0004668	OG0008085	OG0010582	OG0011069	OG0006069	OG0010261
OG0004041	OG0004670	OG0008141	OG0010620	OG0011082	OG0006113	OG0010267
OG0004051	OG0004679	OG0008170	OG0010629	OG0011112	OG0006130	OG0010279
OG0004059	OG0004689	OG0008193	OG0010633	OG0011125	OG0006146	OG0010281
OG0004060	OG0004711	OG0008210	OG0010657	OG0011139	OG0006167	OG0010338
OG0004065	OG0004774	OG0008212	OG0010699	OG0011200	OG0006175	OG0010358
OG0004079	OG0004827	OG0008218	OG0010706	OG0011237	OG0006180	OG0010384
OG0004088	OG0004830	OG0008247	OG0010717	OG0011254	OG0006195	OG0010401
OG0004090	OG0004836	OG0008248	OG0010721	OG0011270	OG0006213	OG0010426
OG0004095	OG0004837	OG0008249	OG0010732	OG0011311	OG0006226	OG0010444
OG0004105	OG0004838	OG0008253	OG0010739	OG0011333	OG0006227	OG0010462
OG0004114	OG0004842	OG0008261	OG0010740	OG0011334	OG0006233	OG0010475
OG0004119	OG0004845	OG0008300	OG0010751	OG0011374	OG0006236	OG0010479
OG0004121	OG0004846	OG0008302	OG0010775	OG0011383	OG0006249	OG0010555
OG0004124	OG0004874	OG0008305	OG0010787	OG0011386	OG0006283	OG0010577
OG0004126	OG0004888	OG0008310	OG0010809	OG0011398	OG0006299	OG0010646
OG0004128	OG0004891	OG0008326	OG0010862	OG0011399	OG0006301	OG0010655
OG0004141	OG0004901	OG0008329	OG0010869	OG0011400	OG0006368	OG0010656
OG0004170	OG0004908	OG0008335	OG0010885	OG0011410	OG0006371	OG0010661
OG0004175	OG0004918	OG0008337	OG0010916	OG0011415	OG0006389	OG0010689
OG0004176	OG0004919	OG0008340	OG0010959	OG0011420	OG0006401	OG0010706
OG0004195	OG0004935	OG0008349	OG0010983	OG0011435	OG0006402	OG0010717
OG0004198	OG0004942	OG0008366	OG0011003	OG0011436	OG0006407	OG0010721
OG0004202	OG0004947	OG0008404	OG0011018	OG0011438	OG0006415	OG0010746
OG0004207	OG0004948	OG0008452	OG0011020	OG0011441	OG0006417	OG0010748
OG0004208	OG0004949	OG0008479	OG0011022	OG0011451	OG0006418	OG0010846
OG0004213	OG0005008	OG0008510	OG0011037	OG0011459	OG0006430	OG0010909
OG0004240	OG0005010	OG0008515	OG0011041	OG0011461	OG0006436	OG0010933
OG0004269	OG0005023	OG0008559	OG0011045	OG0011462	OG0006443	OG0010937
OG0004278	OG0005038	OG0008565	OG0011052	OG0011468	OG0006463	OG0010950
OG0004310	OG0005060	OG0008577	OG0011060	OG0011470	OG0006479	OG0010983
OG0004314	OG0005097	OG0008596	OG0011069	OG0011472	OG0006489	OG0010987
OG0004321	OG0005104	OG0008600	OG0011076	OG0011512	OG0006505	OG0011020
OG0004325	OG0005107	OG0008603	OG0011082	OG0011515	OG0006508	OG0011025
OG0004347	OG0005130	OG0008614	OG0011085	OG0011518	OG0006522	OG0011037
OG0004367	OG0005133	OG0008647	OG0011111	OG0011525	OG0006552	OG0011046
OG0004389	OG0005164	OG0008662	OG0011112	OG0011557	OG0006564	OG0011049
OG0004396	OG0005168	OG0008672	OG0011131	OG0011589	OG0006566	OG0011058
OG0004399	OG0005169	OG0008685	OG0011154	OG0011640	OG0006573	OG0011061
OG0004407	OG0005176	OG0008692	OG0011161	OG0011654	OG0006598	OG0011069
OG0004424	OG0005189	OG0008709	OG0011167	OG0011660	OG0006617	OG0011072
OG0004454	OG0005208	OG0008724	OG0011184	OG0011665	OG0006628	OG0011197
OG0004462	OG0005209	OG0008729	OG0011200	OG0011670	OG0006650	OG0011205
OG0004465	OG0005226	OG0008746	OG0011237	OG0011672	OG0006660	OG0011237
OG0004493	OG0005234	OG0008747	OG0011241	OG0011677	OG0006664	OG0011254
OG0004505	OG0005237	OG0008766	OG0011254	OG0011679	OG0006681	OG0011311
OG0004507	OG0005248	OG0008769	OG0011260	OG0011685	OG0006686	OG0011312
OG0004510	OG0005268	OG0008805	OG0011269	OG0011731	OG0006703	OG0011315
OG0004527	OG0005284	OG0008818	OG0011270	OG0011733	OG0006707	OG0011374
OG0004536	OG0005285	OG0008828	OG0011283	OG0011748	OG0006745	OG0011377
OG0004545	OG0005309	OG0008846	OG0011300	OG0011760	OG0006767	OG0011379
OG0004591	OG0005314	OG0008849	OG0011301	OG0011767	OG0006768	OG0011384
OG0004593	OG0005320	OG0008860	OG0011302	OG0011772	OG0006773	OG0011389
OG0004608	OG0005337	OG0008872	OG0011303	OG0011774	OG0006776	OG0011392
OG0004617	OG0005372	OG0008892	OG0011308	OG0011780	OG0006796	OG0011420
OG0004621	OG0005393	OG0008907	OG0011311	OG0011781	OG0006807	OG0011421
OG0004633	OG0005412	OG0008924	OG0011316	OG0011782	OG0006819	OG0011435
OG0004647	OG0005413	OG0008932	OG0011333	OG0011833	OG0006820	OG0011436
OG0004648	OG0005418	OG0008995	OG0011334	OG0011836	OG0006824	OG0011444
OG0004669	OG0005425	OG0008998	OG0011335	OG0011837	OG0006845	OG0011470
OG0004670	OG0005431	OG0009010	OG0011338	OG0011842	OG0006866	OG0011473
OG0004675	OG0005434	OG0009017	OG0011374	OG0011843	OG0006923	OG0011518
OG0004689	OG0005442	OG0009019	OG0011380	OG0011848	OG0006927	OG0011529
OG0004711	OG0005446	OG0009029	OG0011391	OG0011861	OG0006938	OG0011530
OG0004713	OG0005459	OG0009050	OG0011397	OG0011871	OG0006947	OG0011547
OG0004733	OG0005464	OG0009061	OG0011408	OG0011872	OG0006956	OG0011550
OG0004747	OG0005467	OG0009085	OG0011429	OG0011882	OG0006960	OG0011552
OG0004755	OG0005479	OG0009096	OG0011435	OG0011885	OG0006973	OG0011573
OG0004764	OG0005493	OG0009122	OG0011436	OG0011890	OG0006974	OG0011584
OG0004766	OG0005494	OG0009127	OG0011457	OG0011923	OG0006984	OG0011589
OG0004777	OG0005508	OG0009132	OG0011461	OG0011936	OG0006989	OG0011624
OG0004780	OG0005551	OG0009149	OG0011462	OG0011940	OG0007007	OG0011638
OG0004792	OG0005558	OG0009190	OG0011470	OG0011950	OG0007009	OG0011639
OG0004802	OG0005564	OG0009195	OG0011472	OG0011956	OG0007012	OG0011642
OG0004803	OG0005574	OG0009198	OG0011476	OG0011959	OG0007025	OG0011651
OG0004811	OG0005575	OG0009207	OG0011508	OG0012028	OG0007026	OG0011653
OG0004838	OG0005578	OG0009234	OG0011518	OG0012047	OG0007035	OG0011659
OG0004845	OG0005581	OG0009235	OG0011523	OG0012058	OG0007067	OG0011660
OG0004871	OG0005591	OG0009251	OG0011531	OG0012059	OG0007081	OG0011663
OG0004874	OG0005596	OG0009257	OG0011538	OG0012062	OG0007087	OG0011665
OG0004881	OG0005611	OG0009263	OG0011539	OG0012065	OG0007098	OG0011670
OG0004884	OG0005627	OG0009282	OG0011549	OG0012066	OG0007101	OG0011672
OG0004886	OG0005636	OG0009340	OG0011553	OG0012068	OG0007109	OG0011679
OG0004888	OG0005637	OG0009354	OG0011559	OG0012072	OG0007113	OG0011730
OG0004908	OG0005644	OG0009358	OG0011560	OG0012114	OG0007118	OG0011731
OG0004909	OG0005664	OG0009391	OG0011570	OG0012120	OG0007127	OG0011732
OG0004936	OG0005669	OG0009392	OG0011580	OG0012127	OG0007138	OG0011748
OG0004939	OG0005689	OG0009405	OG0011584	OG0012135	OG0007153	OG0011763
OG0004942	OG0005705	OG0009413	OG0011624	OG0012138	OG0007154	OG0011766
OG0004948	OG0005712	OG0009414	OG0011629	OG0012150	OG0007155	OG0011767
OG0004967	OG0005714	OG0009433	OG0011635	OG0012154	OG0007168	OG0011773
OG0004968	OG0005728	OG0009449	OG0011643	OG0012155	OG0007171	OG0011774
OG0005001	OG0005739	OG0009454	OG0011651	OG0012164	OG0007179	OG0011786
OG0005005	OG0005743	OG0009485	OG0011663	OG0012167	OG0007182	OG0011842
OG0005006	OG0005775	OG0009498	OG0011665	OG0012177	OG0007187	OG0011847
OG0005008	OG0005784	OG0009506	OG0011670	OG0012221	OG0007192	OG0011848
OG0005046	OG0005785	OG0009516	OG0011672	OG0012223	OG0007198	OG0011851
OG0005089	OG0005786	OG0009545	OG0011682	OG0012225	OG0007205	OG0011868
OG0005091	OG0005787	OG0009586	OG0011693	OG0012236	OG0007207	OG0011872
OG0005097	OG0005789	OG0009609	OG0011725	OG0012237	OG0007216	OG0011882
OG0005098	OG0005831	OG0009615	OG0011731	OG0012247	OG0007239	OG0011896
OG0005104	OG0005832	OG0009657	OG0011733	OG0012248	OG0007243	OG0011925
OG0005126	OG0005834	OG0009661	OG0011741	OG0012257	OG0007250	OG0011926
OG0005130	OG0005855	OG0009669	OG0011745	OG0012261	OG0007269	OG0011946
OG0005133	OG0005859	OG0009680	OG0011763	OG0012264	OG0007282	OG0011950
OG0005142	OG0005879	OG0009689	OG0011764	OG0012280	OG0007297	OG0011956
OG0005150	OG0005882	OG0009694	OG0011774	OG0012328	OG0007299	OG0011959
OG0005161	OG0005883	OG0009717	OG0011780	OG0012329	OG0007305	OG0011972
OG0005195	OG0005912	OG0009722	OG0011781	OG0012332	OG0007307	OG0011976
OG0005211	OG0005913	OG0009727	OG0011784	OG0012334	OG0007320	OG0011980
OG0005226	OG0005919	OG0009740	OG0011830	OG0012336	OG0007336	OG0012040
OG0005228	OG0005931	OG0009780	OG0011831	OG0012347	OG0007354	OG0012044
OG0005233	OG0005938	OG0009799	OG0011835	OG0012354	OG0007371	OG0012046
OG0005251	OG0005956	OG0009801	OG0011842	OG0012404	OG0007372	OG0012058
OG0005254	OG0005969	OG0009817	OG0011861	OG0012408	OG0007373	OG0012063
OG0005284	OG0005986	OG0009821	OG0011869	OG0012410	OG0007375	OG0012072
OG0005285	OG0006004	OG0009844	OG0011884	OG0012411	OG0007392	OG0012116
OG0005287	OG0006010	OG0009848	OG0011923	OG0012417	OG0007397	OG0012119
OG0005299	OG0006012	OG0009861	OG0011924	OG0012418	OG0007401	OG0012120
OG0005312	OG0006015	OG0009886	OG0011926	OG0012424	OG0007408	OG0012127
OG0005336	OG0006030	OG0009890	OG0011927	OG0012426	OG0007419	OG0012135
OG0005361	OG0006042	OG0009899	OG0011931	OG0012427	OG0007424	OG0012146
OG0005373	OG0006052	OG0009924	OG0011932	OG0012437	OG0007435	OG0012158
OG0005379	OG0006061	OG0009928	OG0011938	OG0012438	OG0007436	OG0012161
OG0005398	OG0006089	OG0009939	OG0011941	OG0012441	OG0007437	OG0012170
OG0005402	OG0006092	OG0009965	OG0011950	OG0012446	OG0007441	OG0012177
OG0005417	OG0006096	OG0009972	OG0011956	OG0012447	OG0007443	OG0012221
OG0005418	OG0006109	OG0009976	OG0011959	OG0012512	OG0007446	OG0012223
OG0005432	OG0006123	OG0009995	OG0011961	OG0012515	OG0007450	OG0012236
OG0005454	OG0006130	OG0010011	OG0011980	OG0012518	OG0007469	OG0012237
OG0005473	OG0006145	OG0010024	OG0011986	OG0012519	OG0007486	OG0012248
OG0005475	OG0006146	OG0010027	OG0011988	OG0012529	OG0007488	OG0012257
OG0005495	OG0006167	OG0010029	OG0012018	OG0012530	OG0007490	OG0012258
OG0005511	OG0006175	OG0010031	OG0012019	OG0012534	OG0007498	OG0012262
OG0005512	OG0006180	OG0010033	OG0012021	OG0012538	OG0007501	OG0012320
OG0005514	OG0006190	OG0010059	OG0012024	OG0012542	OG0007508	OG0012321
OG0005522	OG0006226	OG0010070	OG0012028	OG0012544	OG0007510	OG0012328
OG0005533	OG0006230	OG0010084	OG0012050	OG0012545	OG0007564	OG0012334
OG0005546	OG0006236	OG0010093	OG0012056	OG0012551	OG0007578	OG0012336
OG0005564	OG0006243	OG0010119	OG0012058	OG0012553	OG0007579	OG0012352
OG0005578	OG0006246	OG0010120	OG0012062	OG0012554	OG0007582	OG0012404
OG0005588	OG0006250	OG0010127	OG0012064	OG0012591	OG0007594	OG0012408
OG0005591	OG0006271	OG0010128	OG0012066	OG0012594	OG0007599	OG0012410
OG0005596	OG0006301	OG0010130	OG0012067	OG0012596	OG0007637	OG0012424
OG0005630	OG0006320	OG0010131	OG0012068	OG0012601	OG0007640	OG0012426
OG0005633	OG0006322	OG0010168	OG0012071	OG0012602	OG0007642	OG0012434
OG0005669	OG0006334	OG0010177	OG0012072	OG0012604	OG0007707	OG0012437
OG0005676	OG0006343	OG0010183	OG0012114	OG0012610	OG0007710	OG0012441
OG0005685	OG0006389	OG0010186	OG0012116	OG0012611	OG0007720	OG0012534
OG0005689	OG0006391	OG0010196	OG0012119	OG0012612	OG0007721	OG0012538
OG0005698	OG0006393	OG0010217	OG0012120	OG0012619	OG0007728	OG0012540
OG0005705	OG0006402	OG0010224	OG0012135	OG0012629	OG0007730	OG0012542
OG0005722	OG0006423	OG0010227	OG0012140	OG0012633	OG0007745	OG0012544
OG0005735	OG0006430	OG0010244	OG0012150	OG0012695	OG0007746	OG0012547
OG0005738	OG0006443	OG0010250	OG0012154	OG0012698	OG0007747	OG0012553
OG0005756	OG0006447	OG0010254	OG0012155	OG0012704	OG0007767	OG0012591
OG0005776	OG0006449	OG0010277	OG0012179	OG0012711	OG0007779	OG0012596
OG0005784	OG0006450	OG0010281	OG0012221	OG0012725	OG0007803	OG0012602
OG0005850	OG0006459	OG0010300	OG0012223	OG0012732	OG0007807	OG0012604
OG0005851	OG0006463	OG0010332	OG0012224	OG0012733	OG0007814	OG0012616
OG0005855	OG0006479	OG0010353	OG0012227	OG0012805	OG0007815	OG0012619
OG0005859	OG0006485	OG0010362	OG0012236	OG0012811	OG0007819	OG0012625
OG0005870	OG0006491	OG0010369	OG0012237	OG0012815	OG0007841	OG0012695
OG0005879	OG0006504	OG0010382	OG0012242	OG0012825	OG0007871	OG0012725
OG0005883	OG0006507	OG0010422	OG0012244	OG0012836	OG0007889	OG0012805
OG0005887	OG0006508	OG0010462	OG0012248	OG0012839	OG0007891	OG0012806
OG0005891	OG0006511	OG0010472	OG0012250	OG0012844	OG0007898	OG0012811
OG0005902	OG0006533	OG0010479	OG0012261	OG0012849	OG0007903	OG0012815
OG0005911	OG0006546	OG0010535	OG0012320	OG0012920	OG0007922	OG0012836
OG0005914	OG0006550	OG0010536	OG0012328	OG0012927	OG0007951	OG0012849
OG0005915	OG0006552	OG0010548	OG0012334	OG0012928	OG0007957	OG0012920
OG0005938	OG0006564	OG0010559	OG0012336	OG0012929	OG0007961	OG0012926
OG0005956	OG0006568	OG0010578	OG0012345	OG0012930	OG0007964	OG0012927
OG0005959	OG0006577	OG0010582	OG0012347	OG0012934	OG0007973	OG0012929
OG0005969	OG0006583	OG0010605	OG0012352	OG0012941	OG0007981	OG0012930
OG0005986	OG0006587	OG0010620	OG0012353	OG0012944	OG0007984	OG0012941
OG0005991	OG0006598	OG0010629	OG0012354	OG0012956	OG0008002	OG0012944
OG0006001	OG0006603	OG0010641	OG0012404	OG0012957	OG0008012	OG0013041
OG0006003	OG0006626	OG0010650	OG0012408	OG0012958	OG0008021	OG0013055
OG0006004	OG0006642	OG0010655	OG0012410	OG0012960	OG0008027	OG0013057
OG0006010	OG0006644	OG0010658	OG0012418	OG0012961	OG0008032	OG0013059
OG0006013	OG0006660	OG0010661	OG0012426	OG0013038	OG0008033	OG0013164
OG0006016	OG0006664	OG0010671	OG0012433	OG0013041	OG0008035	OG0013168
OG0006038	OG0006676	OG0010692	OG0012437	OG0013055	OG0008038	OG0013174
OG0006042	OG0006681	OG0010706	OG0012441	OG0013057	OG0008055	OG0013178
OG0006048	OG0006688	OG0010716	OG0012444	OG0013065	OG0008061	OG0013180
OG0006052	OG0006690	OG0010717	OG0012446	OG0013078	OG0008075	OG0013184
OG0006061	OG0006703	OG0010721	OG0012514	OG0013164	OG0008082	OG0013187
OG0006062	OG0006706	OG0010730	OG0012515	OG0013168	OG0008085	OG0013208
OG0006102	OG0006710	OG0010732	OG0012529	OG0013172	OG0008090	OG0013290
OG0006113	OG0006739	OG0010736	OG0012530	OG0013174	OG0008098	OG0013293
OG0006134	OG0006742	OG0010740	OG0012534	OG0013178	OG0008099	OG0013295
OG0006143	OG0006745	OG0010751	OG0012538	OG0013180	OG0008104	OG0013303
OG0006146	OG0006746	OG0010756	OG0012544	OG0013184	OG0008106	OG0013324
OG0006167	OG0006754	OG0010771	OG0012551	OG0013187	OG0008108	OG0013363
OG0006171	OG0006758	OG0010775	OG0012553	OG0013191	OG0008127	OG0013430
OG0006175	OG0006767	OG0010780	OG0012554	OG0013290	OG0008147	OG0013445
OG0006180	OG0006778	OG0010787	OG0012591	OG0013295	OG0008149	OG0013447
OG0006202	OG0006795	OG0010791	OG0012594	OG0013303	OG0008151	OG0013448
OG0006213	OG0006804	OG0010802	OG0012596	OG0013317	OG0008157	OG0013460
OG0006226	OG0006807	OG0010804	OG0012601	OG0013318	OG0008171	OG0013463
OG0006227	OG0006808	OG0010816	OG0012604	OG0013324	OG0008178	OG0013464
OG0006231	OG0006813	OG0010855	OG0012616	OG0013435	OG0008181	OG0013537
OG0006242	OG0006820	OG0010859	OG0012625	OG0013440	OG0008189	OG0013611
OG0006246	OG0006821	OG0010862	OG0012629	OG0013445	OG0008214	OG0013623
OG0006257	OG0006822	OG0010869	OG0012630	OG0013447	OG0008217	OG0013632
OG0006266	OG0006833	OG0010882	OG0012633	OG0013460	OG0008222	OG0013693
OG0006267	OG0006841	OG0010907	OG0012695	OG0013462	OG0008227	OG0013793
OG0006276	OG0006866	OG0010916	OG0012698	OG0013463	OG0008248	OG0013913
OG0006286	OG0006869	OG0010933	OG0012699	OG0013464	OG0008250	OG0013929
OG0006299	OG0006879	OG0010948	OG0012704	OG0013468	OG0008253	OG0013937
OG0006322	OG0006887	OG0010950	OG0012706	OG0013486	OG0008261	OG0014094
OG0006338	OG0006904	OG0010959	OG0012711	OG0013611	OG0008271	OG0014108
OG0006339	OG0006924	OG0010962	OG0012713	OG0013618	OG0008282	OG0014295
OG0006366	OG0006935	OG0010983	OG0012716	OG0013623	OG0008305	OG0014345
OG0006372	OG0006949	OG0010984	OG0012725	OG0013624	OG0008320	OG0014516
OG0006384	OG0006960	OG0011002	OG0012732	OG0013632	OG0008326	OG0014517
OG0006389	OG0006974	OG0011005	OG0012733	OG0013641	OG0008335	OG0014541
OG0006401	OG0006981	OG0011014	OG0012805	OG0013693	OG0008337	OG0014739
OG0006415	OG0007009	OG0011020	OG0012807	OG0013753	OG0008348	OG0014742
OG0006418	OG0007011	OG0011022	OG0012811	OG0013779	OG0008359	OG0014743
OG0006430	OG0007013	OG0011025	OG0012815	OG0013780	OG0008370	OG0014972
OG0006433	OG0007015	OG0011037	OG0012843	OG0013793	OG0008373	OG0014974
OG0006436	OG0007025	OG0011041	OG0012844	OG0013913	OG0008374	OG0014975
OG0006442	OG0007030	OG0011045	OG0012917	OG0013929	OG0008378	OG0015339
OG0006443	OG0007054	OG0011046	OG0012919	OG0013932	OG0008388	OG0015644
OG0006455	OG0007061	OG0011052	OG0012927	OG0013937	OG0008390	OG0015702
OG0006456	OG0007067	OG0011060	OG0012928	OG0014094	OG0008396	OG0016102
OG0006463	OG0007081	OG0011069	OG0012929	OG0014108	OG0008412	OG0016590
OG0006479	OG0007087	OG0011076	OG0012930	OG0014145	OG0008413	OG0017143
OG0006489	OG0007104	OG0011086	OG0012934	OG0014295	OG0008414	OG0017339
OG0006490	OG0007109	OG0011111	OG0012941	OG0014516	OG0008415	OG0017899
OG0006505	OG0007112	OG0011112	OG0012944	OG0014517	OG0008420	OG0018172
OG0006508	OG0007127	OG0011116	OG0012955	OG0014528	OG0008421	OG0020416
OG0006525	OG0007138	OG0011140	OG0012956	OG0014739	OG0008422	OG0026605
OG0006552	OG0007154	OG0011154	OG0012957	OG0014742	OG0008435
OG0006564	OG0007168	OG0011168	OG0012958	OG0014743	OG0008436
OG0006573	OG0007177	OG0011176	OG0012960	OG0014749	OG0008437
OG0006574	OG0007182	OG0011184	OG0012961	OG0014972	OG0008441
OG0006584	OG0007190	OG0011198	OG0012970	OG0014974	OG0008454
OG0006598	OG0007202	OG0011237	OG0013041	OG0014975	OG0008460
OG0006603	OG0007216	OG0011247	OG0013055	OG0015339	OG0008510
OG0006608	OG0007218	OG0011254	OG0013065	OG0015644	OG0008511
OG0006617	OG0007239	OG0011256	OG0013070	OG0015656	OG0008515
OG0006628	OG0007243	OG0011260	OG0013164	OG0015702	OG0008538
OG0006637	OG0007247	OG0011269	OG0013168	OG0015894	OG0008543
OG0006647	OG0007252	OG0011270	OG0013174	OG0016102	OG0008548
OG0006651	OG0007254	OG0011302	OG0013178	OG0016115	OG0008559
OG0006660	OG0007260	OG0011306	OG0013180	OG0016590	OG0008566
OG0006664	OG0007270	OG0011311	OG0013184	OG0016895	OG0008567
OG0006681	OG0007271	OG0011315	OG0013187	OG0017143	OG0008593
OG0006683	OG0007297	OG0011333	OG0013295	OG0018172	OG0008594
OG0006688	OG0007305	OG0011334	OG0013303	OG0026605	OG0008600
OG0006699	OG0007307	OG0011374	OG0013317		OG0008601
OG0006701	OG0007308	OG0011375	OG0013318		OG0008602
OG0006702	OG0007320	OG0011378	OG0013324		OG0008613
OG0006703	OG0007330	OG0011380	OG0013440		OG0008641
OG0006704	OG0007346	OG0011388	OG0013445		OG0008642
OG0006717	OG0007347	OG0011391	OG0013447		OG0008652
OG0006724	OG0007351	OG0011392	OG0013460		OG0008656
OG0006732	OG0007357	OG0011397	OG0013462		OG0008658
OG0006745	OG0007371	OG0011406	OG0013463		OG0008663
OG0006761	OG0007372	OG0011424	OG0013464		OG0008670
OG0006768	OG0007375	OG0011429	OG0013611		OG0008672
OG0006776	OG0007390	OG0011433	OG0013623		OG0008679
OG0006785	OG0007422	OG0011435	OG0013624		OG0008699
OG0006795	OG0007424	OG0011436	OG0013632		OG0008703
OG0006807	OG0007434	OG0011449	OG0013641		OG0008721
OG0006814	OG0007436	OG0011461	OG0013693		OG0008722
OG0006816	OG0007450	OG0011462	OG0013753		OG0008728
OG0006837	OG0007462	OG0011470	OG0013779		OG0008731
OG0006843	OG0007463	OG0011473	OG0013780		OG0008747
OG0006866	OG0007468	OG0011476	OG0013793		OG0008752
OG0006878	OG0007490	OG0011507	OG0013913		OG0008765
OG0006880	OG0007501	OG0011523	OG0013929		OG0008766
OG0006887	OG0007502	OG0011537	OG0013932		OG0008769
OG0006901	OG0007503	OG0011539	OG0014094		OG0008770
OG0006910	OG0007510	OG0011547	OG0014295		OG0008786
OG0006922	OG0007541	OG0011553	OG0014345		OG0008790
OG0006923	OG0007549	OG0011559	OG0014516		OG0008797
OG0006927	OG0007561	OG0011560	OG0014528		OG0008803
OG0006938	OG0007575	OG0011570	OG0014541		OG0008818
OG0006956	OG0007582	OG0011573	OG0014739		OG0008867
OG0006960	OG0007586	OG0011575	OG0014742		OG0008869
OG0006962	OG0007594	OG0011579	OG0014743		OG0008877
OG0006974	OG0007599	OG0011580	OG0014749		OG0008880
OG0006980	OG0007624	OG0011585	OG0014972		OG0008885
OG0006982	OG0007626	OG0011625	OG0014974		OG0008893
OG0007005	OG0007634	OG0011629	OG0014975		OG0008899
OG0007007	OG0007640	OG0011635	OG0015312		OG0008915
OG0007008	OG0007642	OG0011643	OG0015339		OG0008924
OG0007009	OG0007679	OG0011646	OG0015644		OG0008926
OG0007012	OG0007694	OG0011651	OG0015656		OG0008929
OG0007015	OG0007707	OG0011656	OG0015702		OG0008932
OG0007024	OG0007710	OG0011665	OG0016102		OG0008934
OG0007026	OG0007712	OG0011670	OG0016115		OG0008948
OG0007034	OG0007720	OG0011693	OG0016590		OG0008951
OG0007035	OG0007721	OG0011725	OG0016895		OG0008959
OG0007046	OG0007745	OG0011730	OG0017143		OG0008975
OG0007067	OG0007754	OG0011731	OG0017899		OG0008995
OG0007081	OG0007766	OG0011733	OG0018172		OG0009011
OG0007087	OG0007772	OG0011741	OG0026605		OG0009016
OG0007098	OG0007773	OG0011743			OG0009017
OG0007101	OG0007774	OG0011746			OG0009021
OG0007153	OG0007775	OG0011751			OG0009031
OG0007154	OG0007779	OG0011761			OG0009032
OG0007155	OG0007780	OG0011763			OG0009038
OG0007168	OG0007785	OG0011764			OG0009041
OG0007171	OG0007803	OG0011774			OG0009064
OG0007177	OG0007804	OG0011780			OG0009069
OG0007179	OG0007807	OG0011784			OG0009078
OG0007187	OG0007841	OG0011786			OG0009083
OG0007192	OG0007864	OG0011787			OG0009096
OG0007198	OG0007866	OG0011835			OG0009098
OG0007207	OG0007878	OG0011838			OG0009101
OG0007211	OG0007883	OG0011842			OG0009116
OG0007216	OG0007889	OG0011851			OG0009132
OG0007218	OG0007891	OG0011856			OG0009140
OG0007234	OG0007903	OG0011857			OG0009157
OG0007239	OG0007912	OG0011862			OG0009158
OG0007243	OG0007920	OG0011865			OG0009161
OG0007248	OG0007929	OG0011867			OG0009164
OG0007250	OG0007944	OG0011881			OG0009165
OG0007252	OG0007963	OG0011884			OG0009187
OG0007269	OG0007964	OG0011885			OG0009198
OG0007284	OG0007973	OG0011889			OG0009222
OG0007295	OG0007981	OG0011896			OG0009229
OG0007297	OG0007983	OG0011926			OG0009241
OG0007308	OG0007984	OG0011941			OG0009248
OG0007309	OG0008012	OG0011949			OG0009249
OG0007318	OG0008022	OG0011950			OG0009253
OG0007321	OG0008032	OG0011956			OG0009257
OG0007330	OG0008033	OG0011959			OG0009270
OG0007336	OG0008051	OG0011961			OG0009271
OG0007347	OG0008055	OG0011962			OG0009274
OG0007354	OG0008057	OG0011978			OG0009279
OG0007357	OG0008062	OG0011980			OG0009284
OG0007360	OG0008071	OG0011986			OG0009285
OG0007371	OG0008073	OG0011988			OG0009288
OG0007372	OG0008074	OG0012003			OG0009299
OG0007373	OG0008082	OG0012018			OG0009301
OG0007375	OG0008085	OG0012021			OG0009308
OG0007385	OG0008093	OG0012024			OG0009317
OG0007388	OG0008104	OG0012028			OG0009327
OG0007397	OG0008146	OG0012056			OG0009328
OG0007399	OG0008149	OG0012058			OG0009329
OG0007401	OG0008151	OG0012063			OG0009337
OG0007408	OG0008166	OG0012066			OG0009346
OG0007419	OG0008179	OG0012069			OG0009351
OG0007424	OG0008181	OG0012114			OG0009352
OG0007435	OG0008187	OG0012116			OG0009354
OG0007446	OG0008210	OG0012119			OG0009363
OG0007450	OG0008253	OG0012120			OG0009365
OG0007451	OG0008257	OG0012126			OG0009389
OG0007459	OG0008261	OG0012135			OG0009391
OG0007462	OG0008267	OG0012154			OG0009403
OG0007468	OG0008281	OG0012155			OG0009405
OG0007469	OG0008285	OG0012170			OG0009407
OG0007490	OG0008318	OG0012221			OG0009409
OG0007498	OG0008327	OG0012223			OG0009412
OG0007501	OG0008335	OG0012224			OG0009423
OG0007508	OG0008348	OG0012236			OG0009427
OG0007510	OG0008353	OG0012237			OG0009466
OG0007513	OG0008370	OG0012243			OG0009484
OG0007548	OG0008372	OG0012244			OG0009485
OG0007549	OG0008374	OG0012248			OG0009490
OG0007561	OG0008381	OG0012261			OG0009491
OG0007564	OG0008396	OG0012320			OG0009496
OG0007569	OG0008403	OG0012328			OG0009499
OG0007582	OG0008414	OG0012334			OG0009504
OG0007594	OG0008415	OG0012336			OG0009508
OG0007605	OG0008419	OG0012340			OG0009519
OG0007613	OG0008441	OG0012345			OG0009530
OG0007640	OG0008452	OG0012347			OG0009536
OG0007642	OG0008460	OG0012404			OG0009542
OG0007674	OG0008493	OG0012408			OG0009544
OG0007678	OG0008503	OG0012410			OG0009554
OG0007707	OG0008515	OG0012411			OG0009569
OG0007710	OG0008523	OG0012417			OG0009581
OG0007712	OG0008527	OG0012418			OG0009609
OG0007720	OG0008537	OG0012426			OG0009610
OG0007721	OG0008538	OG0012427			OG0009626
OG0007728	OG0008548	OG0012433			OG0009629
OG0007734	OG0008558	OG0012434			OG0009635
OG0007744	OG0008559	OG0012437			OG0009639
OG0007745	OG0008563	OG0012441			OG0009641
OG0007747	OG0008567	OG0012444			OG0009642
OG0007748	OG0008580	OG0012514			OG0009644
OG0007752	OG0008588	OG0012515			OG0009652
OG0007756	OG0008590	OG0012529			OG0009657
OG0007764	OG0008593	OG0012530			OG0009658
OG0007767	OG0008594	OG0012537			OG0009659
OG0007773	OG0008600	OG0012538			OG0009661
OG0007779	OG0008610	OG0012544			OG0009665
OG0007783	OG0008613	OG0012553			OG0009674
OG0007785	OG0008633	OG0012554			OG0009679
OG0007790	OG0008637	OG0012591			OG0009684
OG0007795	OG0008643	OG0012596			OG0009686
OG0007802	OG0008652	OG0012604			OG0009689
OG0007807	OG0008658	OG0012611			OG0009699
OG0007815	OG0008663	OG0012616			OG0009700
OG0007834	OG0008670	OG0012617			OG0009702
OG0007836	OG0008672	OG0012621			OG0009707
OG0007866	OG0008674	OG0012625			OG0009727
OG0007871	OG0008684	OG0012629			OG0009746
OG0007882	OG0008693	OG0012630			OG0009748
OG0007883	OG0008726	OG0012695			OG0009776
OG0007889	OG0008731	OG0012698			OG0009781
OG0007903	OG0008738	OG0012699			OG0009783
OG0007905	OG0008752	OG0012704			OG0009788
OG0007913	OG0008753	OG0012706			OG0009796
OG0007922	OG0008763	OG0012711			OG0009812
OG0007947	OG0008765	OG0012713			OG0009814
OG0007960	OG0008766	OG0012725			OG0009818
OG0007961	OG0008769	OG0012733			OG0009819
OG0007963	OG0008770	OG0012804			OG0009821
OG0007964	OG0008774	OG0012805			OG0009823
OG0007973	OG0008777	OG0012807			OG0009826
OG0007977	OG0008790	OG0012811			OG0009827
OG0007999	OG0008797	OG0012815			OG0009835
OG0008011	OG0008800	OG0012836			OG0009836
OG0008012	OG0008802	OG0012844			OG0009840
OG0008022	OG0008803	OG0012848			OG0009841
OG0008027	OG0008821	OG0012917			OG0009842
OG0008034	OG0008822	OG0012919			OG0009843
OG0008035	OG0008838	OG0012920			OG0009848
OG0008055	OG0008839	OG0012927			OG0009853
OG0008057	OG0008841	OG0012929			OG0009862
OG0008073	OG0008852	OG0012930			OG0009868
OG0008074	OG0008875	OG0012934			OG0009871
OG0008077	OG0008877	OG0012941			OG0009873
OG0008082	OG0008892	OG0012944			OG0009880
OG0008085	OG0008893	OG0012956			OG0009883
OG0008088	OG0008899	OG0012957			OG0009886
OG0008099	OG0008924	OG0012958			OG0009892
OG0008104	OG0008930	OG0012961			OG0009896
OG0008106	OG0008952	OG0013034			OG0009899
OG0008120	OG0008955	OG0013041			OG0009902
OG0008124	OG0008958	OG0013055			OG0009912
OG0008127	OG0008967	OG0013070			OG0009916
OG0008130	OG0008969	OG0013080			OG0009934
OG0008135	OG0008977	OG0013164			OG0009942
OG0008147	OG0008979	OG0013168			OG0009943
OG0008149	OG0008980	OG0013174			OG0009947
OG0008157	OG0008983	OG0013178			OG0009964
OG0008171	OG0008995	OG0013180			OG0009967
OG0008178	OG0008999	OG0013184			OG0009971
OG0008181	OG0009001	OG0013187			OG0009975
OG0008187	OG0009003	OG0013295			OG0009976
OG0008189	OG0009017	OG0013303			OG0009977
OG0008192	OG0009020	OG0013317			OG0009981
OG0008197	OG0009024	OG0013318			OG0009986
OG0008205	OG0009025	OG0013324			OG0010009
OG0008214	OG0009030	OG0013445			OG0010010
OG0008216	OG0009032	OG0013447			OG0010016
OG0008217	OG0009041	OG0013460			OG0010022
OG0008219	OG0009050	OG0013462			OG0010024
OG0008222	OG0009061	OG0013463			OG0010029
OG0008247	OG0009063	OG0013464			OG0010031
OG0008248	OG0009069	OG0013611			OG0010047
OG0008250	OG0009078	OG0013618			OG0010057
OG0008251	OG0009079	OG0013623			OG0010063
OG0008253	OG0009080	OG0013624			OG0010070
OG0008258	OG0009090	OG0013632			OG0010075
OG0008261	OG0009096	OG0013693			OG0010077
OG0008267	OG0009098	OG0013753			OG0010078
OG0008274	OG0009110	OG0013779			OG0010085
OG0008283	OG0009120	OG0013780			OG0010090
OG0008284	OG0009126	OG0013793			OG0010093
OG0008291	OG0009132	OG0013913			OG0010098
OG0008320	OG0009140	OG0013929			OG0010116
OG0008332	OG0009152	OG0013932			OG0010117
OG0008335	OG0009157	OG0014094			OG0010121
OG0008342	OG0009158	OG0014145			OG0010128
OG0008348	OG0009164	OG0014295			OG0010159
OG0008353	OG0009165	OG0014516			OG0010174
OG0008354	OG0009187	OG0014541			OG0010182
OG0008359	OG0009238	OG0014739			OG0010186
OG0008367	OG0009246	OG0014742			OG0010189
OG0008374	OG0009247	OG0014743			OG0010190
OG0008376	OG0009253	OG0014972			OG0010194
OG0008382	OG0009257	OG0014974			OG0010195
OG0008388	OG0009258	OG0014975			OG0010199
OG0008392	OG0009270	OG0015143			OG0010207
OG0008413	OG0009274	OG0015312			OG0010213
OG0008414	OG0009284	OG0015339			OG0010214
OG0008415	OG0009285	OG0015644			OG0010215
OG0008420	OG0009288	OG0015656			OG0010217
OG0008422	OG0009299	OG0015702			OG0010218
OG0008435	OG0009301	OG0015894			OG0010231
OG0008436	OG0009313	OG0016102			OG0010233
OG0008441	OG0009327	OG0016115			OG0010244
OG0008454	OG0009346	OG0016590			OG0010245
OG0008458	OG0009354	OG0016895			OG0010246
OG0008460	OG0009358	OG0017143			OG0010256
OG0008469	OG0009363	OG0017339			OG0010263
OG0008474	OG0009391	OG0018172			OG0010265
OG0008494	OG0009393	OG0020416			OG0010271
OG0008497	OG0009395	OG0026605			OG0010272
OG0008502	OG0009400				OG0010274
OG0008503	OG0009405				OG0010279
OG0008510	OG0009407				OG0010280
OG0008511	OG0009423				OG0010281
OG0008517	OG0009424				OG0010287
OG0008527	OG0009454				OG0010288
OG0008529	OG0009477				OG0010291
OG0008531	OG0009484				OG0010292
OG0008532	OG0009485				OG0010294
OG0008537	OG0009489				OG0010307
OG0008538	OG0009497				OG0010332
OG0008539	OG0009513				OG0010342
OG0008546	OG0009518				OG0010343
OG0008547	OG0009536				OG0010346
OG0008548	OG0009542				OG0010356
OG0008559	OG0009559				OG0010359
OG0008566	OG0009603				OG0010362
OG0008567	OG0009607				OG0010375
OG0008582	OG0009609				OG0010392
OG0008589	OG0009619				OG0010401
OG0008593	OG0009623				OG0010404
OG0008600	OG0009626				OG0010408
OG0008601	OG0009641				OG0010411
OG0008602	OG0009652				OG0010422
OG0008613	OG0009657				OG0010426
OG0008637	OG0009658				OG0010429
OG0008638	OG0009661				OG0010444
OG0008641	OG0009670				OG0010446
OG0008644	OG0009679				OG0010447
OG0008656	OG0009683				OG0010453
OG0008658	OG0009689				OG0010455
OG0008660	OG0009700				OG0010457
OG0008661	OG0009702				OG0010462
OG0008663	OG0009714				OG0010466
OG0008672	OG0009724				OG0010485
OG0008679	OG0009746				OG0010506
OG0008684	OG0009776				OG0010513
OG0008694	OG0009780				OG0010522
OG0008703	OG0009781				OG0010531
OG0008716	OG0009796				OG0010538
OG0008721	OG0009809				OG0010550
OG0008722	OG0009820				OG0010551
OG0008731	OG0009821				OG0010558
OG0008747	OG0009829				OG0010559
OG0008753	OG0009832				OG0010560
OG0008765	OG0009840				OG0010564
OG0008766	OG0009843				OG0010575
OG0008767	OG0009848				OG0010581
OG0008769	OG0009851				OG0010582
OG0008777	OG0009853				OG0010588
OG0008786	OG0009855				OG0010590
OG0008788	OG0009859				OG0010593
OG0008790	OG0009860				OG0010596
OG0008791	OG0009873				OG0010599
OG0008797	OG0009876				OG0010610
OG0008824	OG0009879				OG0010617
OG0008839	OG0009880				OG0010629
OG0008844	OG0009883				OG0010633
OG0008852	OG0009886				OG0010642
OG0008867	OG0009890				OG0010648
OG0008875	OG0009923				OG0010650
OG0008877	OG0009934				OG0010683
OG0008880	OG0009937				OG0010695
OG0008890	OG0009939				OG0010699
OG0008892	OG0009947				OG0010701
OG0008893	OG0009967				OG0010704
OG0008899	OG0009971				OG0010706
OG0008907	OG0009975				OG0010715
OG0008915	OG0009980				OG0010717
OG0008920	OG0009986				OG0010719
OG0008926	OG0009994				OG0010721
OG0008928	OG0010004				OG0010724
OG0008932	OG0010024				OG0010727
OG0008934	OG0010029				OG0010728
OG0008948	OG0010031				OG0010732
OG0008951	OG0010034				OG0010733
OG0008955	OG0010044				OG0010734
OG0008961	OG0010047				OG0010742
OG0008965	OG0010048				OG0010750
OG0008972	OG0010049				OG0010751
OG0008975	OG0010052				OG0010753
OG0008995	OG0010059				OG0010754
OG0008998	OG0010061				OG0010765
OG0009001	OG0010063				OG0010775
OG0009010	OG0010070				OG0010778
OG0009017	OG0010071				OG0010784
OG0009019	OG0010085				OG0010787
OG0009021	OG0010090				OG0010788
OG0009030	OG0010093				OG0010791
OG0009032	OG0010096				OG0010802
OG0009038	OG0010098				OG0010808
OG0009069	OG0010112				OG0010816
OG0009070	OG0010117				OG0010817
OG0009072	OG0010119				OG0010851
OG0009083	OG0010123				OG0010861
OG0009085	OG0010128				OG0010862
OG0009090	OG0010152				OG0010869
OG0009092	OG0010153				OG0010871
OG0009095	OG0010162				OG0010874
OG0009096	OG0010166				OG0010884
OG0009098	OG0010170				OG0010887
OG0009110	OG0010174				OG0010890
OG0009116	OG0010182				OG0010902
OG0009126	OG0010188				OG0010910
OG0009129	OG0010190				OG0010925
OG0009132	OG0010194				OG0010929
OG0009149	OG0010195				OG0010933
OG0009157	OG0010196				OG0010939
OG0009158	OG0010203				OG0010941
OG0009161	OG0010207				OG0010946
OG0009187	OG0010220				OG0010948
OG0009195	OG0010224				OG0010951
OG0009215	OG0010226				OG0010954
OG0009233	OG0010227				OG0010956
OG0009237	OG0010232				OG0010957
OG0009238	OG0010233				OG0010959
OG0009241	OG0010242				OG0010961
OG0009242	OG0010244				OG0010983
OG0009246	OG0010246				OG0010987
OG0009251	OG0010247				OG0010990
OG0009252	OG0010256				OG0011002
OG0009257	OG0010262				OG0011018
OG0009263	OG0010272				OG0011020
OG0009270	OG0010279				OG0011021
OG0009274	OG0010281				OG0011022
OG0009279	OG0010287				OG0011023
OG0009284	OG0010294				OG0011029
OG0009289	OG0010296				OG0011037
OG0009299	OG0010337				OG0011041
OG0009308	OG0010342				OG0011045
OG0009309	OG0010345				OG0011052
OG0009315	OG0010346				OG0011053
OG0009317	OG0010354				OG0011060
OG0009328	OG0010359				OG0011065
OG0009329	OG0010375				OG0011069
OG0009349	OG0010383				OG0011075
OG0009352	OG0010385				OG0011080
OG0009354	OG0010397				OG0011111
OG0009358	OG0010398				OG0011113
OG0009363	OG0010401				OG0011130
OG0009365	OG0010404				OG0011134
OG0009389	OG0010408				OG0011135
OG0009391	OG0010411				OG0011137
OG0009393	OG0010416				OG0011138
OG0009394	OG0010426				OG0011139
OG0009407	OG0010427				OG0011140
OG0009408	OG0010429				OG0011147
OG0009409	OG0010438				OG0011154
OG0009411	OG0010446				OG0011159
OG0009412	OG0010447				OG0011160
OG0009423	OG0010453				OG0011162
OG0009427	OG0010462				OG0011167
OG0009430	OG0010468				OG0011169
OG0009446	OG0010469				OG0011170
OG0009448	OG0010470				OG0011171
OG0009454	OG0010472				OG0011173
OG0009455	OG0010483				OG0011174
OG0009463	OG0010513				OG0011178
OG0009484	OG0010519				OG0011179
OG0009485	OG0010533				OG0011181
OG0009496	OG0010546				OG0011183
OG0009499	OG0010558				OG0011186
OG0009508	OG0010559				OG0011187
OG0009519	OG0010560				OG0011189
OG0009529	OG0010575				OG0011196
OG0009536	OG0010580				OG0011197
OG0009538	OG0010581				OG0011200
OG0009540	OG0010582				OG0011205
OG0009542	OG0010590				OG0011237
OG0009554	OG0010596				OG0011242
OG0009581	OG0010599				OG0011244
OG0009583	OG0010612				OG0011252
OG0009588	OG0010616				OG0011254
OG0009593	OG0010617				OG0011260
OG0009607	OG0010620				OG0011269
OG0009609	OG0010623				OG0011270
OG0009610	OG0010626				OG0011276
OG0009618	OG0010629				OG0011278
OG0009626	OG0010632				OG0011279
OG0009628	OG0010637				OG0011283
OG0009636	OG0010642				OG0011286
OG0009641	OG0010643				OG0011288
OG0009642	OG0010671				OG0011293
OG0009644	OG0010695				OG0011294
OG0009645	OG0010701				OG0011295
OG0009652	OG0010702				OG0011301
OG0009657	OG0010704				OG0011302
OG0009658	OG0010706				OG0011304
OG0009661	OG0010714				OG0011309
OG0009664	OG0010715				OG0011311
OG0009679	OG0010717				OG0011312
OG0009684	OG0010719				OG0011316
OG0009685	OG0010723				OG0011331
OG0009689	OG0010724				OG0011333
OG0009699	OG0010732				OG0011334
OG0009700	OG0010733				OG0011338
OG0009702	OG0010743				OG0011340
OG0009707	OG0010744				OG0011374
OG0009711	OG0010751				OG0011375
OG0009724	OG0010753				OG0011377
OG0009725	OG0010766				OG0011378
OG0009727	OG0010775				OG0011380
OG0009746	OG0010778				OG0011383
OG0009776	OG0010782				OG0011396
OG0009779	OG0010787				OG0011397
OG0009780	OG0010789				OG0011398
OG0009783	OG0010799				OG0011408
OG0009788	OG0010802				OG0011409
OG0009796	OG0010803				OG0011412
OG0009807	OG0010805				OG0011413
OG0009812	OG0010807				OG0011420
OG0009814	OG0010808				OG0011421
OG0009818	OG0010809				OG0011426
OG0009821	OG0010811				OG0011428
OG0009823	OG0010817				OG0011429
OG0009826	OG0010846				OG0011432
OG0009827	OG0010851				OG0011434
OG0009835	OG0010861				OG0011435
OG0009836	OG0010862				OG0011436
OG0009841	OG0010864				OG0011440
OG0009843	OG0010865				OG0011441
OG0009848	OG0010869				OG0011444
OG0009853	OG0010874				OG0011445
OG0009856	OG0010875				OG0011447
OG0009858	OG0010879				OG0011457
OG0009860	OG0010880				OG0011459
OG0009873	OG0010884				OG0011461
OG0009880	OG0010886				OG0011462
OG0009883	OG0010887				OG0011463
OG0009884	OG0010892				OG0011466
OG0009886	OG0010921				OG0011467
OG0009892	OG0010927				OG0011470
OG0009896	OG0010929				OG0011472
OG0009899	OG0010933				OG0011473
OG0009912	OG0010939				OG0011476
OG0009913	OG0010946				OG0011509
OG0009916	OG0010948				OG0011514
OG0009923	OG0010950				OG0011517
OG0009933	OG0010953				OG0011518
OG0009934	OG0010954				OG0011520
OG0009942	OG0010956				OG0011522
OG0009947	OG0010983				OG0011523
OG0009964	OG0010990				OG0011524
OG0009969	OG0011002				OG0011525
OG0009971	OG0011006				OG0011527
OG0009973	OG0011010				OG0011531
OG0009975	OG0011012				OG0011532
OG0009977	OG0011020				OG0011536
OG0009980	OG0011022				OG0011538
OG0009994	OG0011026				OG0011543
OG0010002	OG0011037				OG0011544
OG0010009	OG0011041				OG0011547
OG0010013	OG0011045				OG0011551
OG0010022	OG0011052				OG0011553
OG0010024	OG0011053				OG0011555
OG0010026	OG0011060				OG0011556
OG0010029	OG0011069				OG0011559
OG0010031	OG0011073				OG0011560
OG0010037	OG0011075				OG0011565
OG0010040	OG0011082				OG0011569
OG0010047	OG0011085				OG0011570
OG0010063	OG0011088				OG0011571
OG0010070	OG0011111				OG0011575
OG0010075	OG0011112				OG0011579
OG0010077	OG0011121				OG0011580
OG0010078	OG0011130				OG0011589
OG0010085	OG0011134				OG0011628
OG0010090	OG0011136				OG0011629
OG0010096	OG0011140				OG0011630
OG0010104	OG0011148				OG0011634
OG0010112	OG0011152				OG0011635
OG0010116	OG0011154				OG0011639
OG0010117	OG0011159				OG0011640
OG0010119	OG0011160				OG0011643
OG0010121	OG0011170				OG0011648
OG0010123	OG0011171				OG0011649
OG0010152	OG0011176				OG0011651
OG0010159	OG0011189				OG0011654
OG0010174	OG0011192				OG0011658
OG0010182	OG0011200				OG0011659
OG0010183	OG0011237				OG0011660
OG0010186	OG0011239				OG0011663
OG0010189	OG0011242				OG0011665
OG0010190	OG0011243				OG0011668
OG0010194	OG0011252				OG0011669
OG0010195	OG0011254				OG0011670
OG0010204	OG0011260				OG0011672
OG0010207	OG0011263				OG0011674
OG0010210	OG0011266				OG0011677
OG0010213	OG0011268				OG0011679
OG0010214	OG0011271				OG0011685
OG0010215	OG0011278				OG0011693
OG0010218	OG0011282				OG0011725
OG0010227	OG0011283				OG0011730
OG0010232	OG0011286				OG0011732
OG0010244	OG0011287				OG0011733
OG0010245	OG0011298				OG0011735
OG0010254	OG0011303				OG0011737
OG0010256	OG0011304				OG0011739
OG0010263	OG0011308				OG0011740
OG0010264	OG0011311				OG0011741
OG0010266	OG0011319				OG0011746
OG0010271	OG0011321				OG0011747
OG0010272	OG0011325				OG0011754
OG0010274	OG0011331				OG0011761
OG0010279	OG0011334				OG0011762
OG0010281	OG0011377				OG0011764
OG0010288	OG0011378				OG0011767
OG0010289	OG0011380				OG0011772
OG0010291	OG0011391				OG0011774
OG0010292	OG0011397				OG0011775
OG0010294	OG0011398				OG0011777
OG0010303	OG0011399				OG0011778
OG0010332	OG0011403				OG0011780
OG0010333	OG0011409				OG0011781
OG0010334	OG0011410				OG0011782
OG0010335	OG0011414				OG0011783
OG0010337	OG0011422				OG0011784
OG0010338	OG0011428				OG0011786
OG0010343	OG0011429				OG0011827
OG0010346	OG0011430				OG0011830
OG0010353	OG0011432				OG0011831
OG0010356	OG0011436				OG0011832
OG0010359	OG0011437				OG0011833
OG0010375	OG0011440				OG0011835
OG0010377	OG0011441				OG0011836
OG0010378	OG0011447				OG0011837
OG0010381	OG0011458				OG0011842
OG0010392	OG0011459				OG0011847
OG0010398	OG0011462				OG0011848
OG0010401	OG0011463				OG0011856
OG0010402	OG0011467				OG0011859
OG0010423	OG0011468				OG0011861
OG0010426	OG0011470				OG0011862
OG0010429	OG0011472				OG0011864
OG0010446	OG0011473				OG0011865
OG0010447	OG0011476				OG0011866
OG0010450	OG0011514				OG0011867
OG0010453	OG0011517				OG0011872
OG0010455	OG0011518				OG0011873
OG0010457	OG0011520				OG0011875
OG0010462	OG0011523				OG0011881
OG0010466	OG0011524				OG0011882
OG0010468	OG0011525				OG0011883
OG0010469	OG0011527				OG0011885
OG0010479	OG0011536				OG0011886
OG0010485	OG0011538				OG0011893
OG0010506	OG0011541				OG0011894
OG0010513	OG0011543				OG0011923
OG0010517	OG0011547				OG0011924
OG0010519	OG0011549				OG0011926
OG0010533	OG0011552				OG0011927
OG0010535	OG0011553				OG0011930
OG0010538	OG0011557				OG0011932
OG0010539	OG0011560				OG0011933
OG0010547	OG0011565				OG0011939
OG0010551	OG0011569				OG0011940
OG0010555	OG0011570				OG0011946
OG0010559	OG0011571				OG0011947
OG0010560	OG0011580				OG0011948
OG0010566	OG0011582				OG0011949
OG0010569	OG0011625				OG0011950
OG0010575	OG0011628				OG0011956
OG0010578	OG0011629				OG0011959
OG0010581	OG0011630				OG0011961
OG0010590	OG0011638				OG0011962
OG0010593	OG0011639				OG0011971
OG0010596	OG0011640				OG0011974
OG0010603	OG0011643				OG0011977
OG0010610	OG0011650				OG0011978
OG0010612	OG0011651				OG0011980
OG0010629	OG0011654				OG0011986
OG0010637	OG0011656				OG0012019
OG0010652	OG0011658				OG0012024
OG0010653	OG0011659				OG0012025
OG0010671	OG0011663				OG0012028
OG0010683	OG0011665				OG0012032
OG0010690	OG0011667				OG0012042
OG0010695	OG0011670				OG0012045
OG0010704	OG0011672				OG0012047
OG0010706	OG0011679				OG0012048
OG0010707	OG0011685				OG0012052
OG0010711	OG0011693				OG0012056
OG0010715	OG0011725				OG0012058
OG0010717	OG0011731				OG0012059
OG0010719	OG0011733				OG0012064
OG0010721	OG0011735				OG0012065
OG0010724	OG0011736				OG0012066
OG0010730	OG0011737				OG0012067
OG0010732	OG0011739				OG0012068
OG0010734	OG0011741				OG0012071
OG0010739	OG0011744				OG0012072
OG0010742	OG0011745				OG0012076
OG0010750	OG0011746				OG0012114
OG0010751	OG0011754				OG0012116
OG0010753	OG0011755				OG0012120
OG0010755	OG0011759				OG0012122
OG0010756	OG0011761				OG0012126
OG0010760	OG0011764				OG0012127
OG0010775	OG0011767				OG0012131
OG0010778	OG0011774				OG0012135
OG0010780	OG0011775				OG0012146
OG0010787	OG0011781				OG0012147
OG0010788	OG0011784				OG0012150
OG0010789	OG0011785				OG0012152
OG0010790	OG0011786				OG0012165
OG0010791	OG0011827				OG0012167
OG0010794	OG0011828				OG0012171
OG0010799	OG0011833				OG0012179
OG0010802	OG0011835				OG0012221
OG0010805	OG0011836				OG0012223
OG0010807	OG0011837				OG0012224
OG0010808	OG0011838				OG0012225
OG0010811	OG0011842				OG0012227
OG0010816	OG0011847				OG0012232
OG0010817	OG0011848				OG0012236
OG0010851	OG0011851				OG0012237
OG0010857	OG0011859				OG0012238
OG0010861	OG0011861				OG0012244
OG0010866	OG0011864				OG0012246
OG0010869	OG0011867				OG0012248
OG0010871	OG0011868				OG0012250
OG0010873	OG0011871				OG0012257
OG0010874	OG0011881				OG0012261
OG0010884	OG0011882				OG0012262
OG0010886	OG0011886				OG0012266
OG0010887	OG0011888				OG0012271
OG0010888	OG0011894				OG0012320
OG0010890	OG0011922				OG0012328
OG0010892	OG0011924				OG0012332
OG0010893	OG0011926				OG0012334
OG0010894	OG0011930				OG0012336
OG0010902	OG0011933				OG0012337
OG0010924	OG0011935				OG0012340
OG0010925	OG0011936				OG0012342
OG0010927	OG0011938				OG0012343
OG0010929	OG0011939				OG0012345
OG0010939	OG0011948				OG0012347
OG0010941	OG0011956				OG0012350
OG0010946	OG0011959				OG0012352
OG0010948	OG0011961				OG0012353
OG0010950	OG0011962				OG0012354
OG0010951	OG0011964				OG0012355
OG0010954	OG0011966				OG0012402
OG0010959	OG0011970				OG0012404
OG0010961	OG0011974				OG0012408
OG0010983	OG0011977				OG0012410
OG0010987	OG0011978				OG0012418
OG0010990	OG0011980				OG0012424
OG0011002	OG0011981				OG0012426
OG0011005	OG0011986				OG0012433
OG0011012	OG0012003				OG0012434
OG0011014	OG0012019				OG0012437
OG0011020	OG0012024				OG0012438
OG0011021	OG0012030				OG0012441
OG0011022	OG0012032				OG0012444
OG0011026	OG0012042				OG0012446
OG0011031	OG0012045				OG0012448
OG0011036	OG0012047				OG0012519
OG0011037	OG0012048				OG0012525
OG0011041	OG0012050				OG0012529
OG0011045	OG0012051				OG0012530
OG0011047	OG0012052				OG0012534
OG0011048	OG0012056				OG0012537
OG0011049	OG0012057				OG0012538
OG0011050	OG0012058				OG0012542
OG0011051	OG0012059				OG0012544
OG0011052	OG0012064				OG0012547
OG0011053	OG0012065				OG0012551
OG0011057	OG0012066				OG0012553
OG0011060	OG0012067				OG0012554
OG0011065	OG0012072				OG0012591
OG0011069	OG0012073				OG0012594
OG0011074	OG0012076				OG0012596
OG0011075	OG0012114				OG0012601
OG0011080	OG0012116				OG0012602
OG0011086	OG0012120				OG0012604
OG0011111	OG0012121				OG0012610
OG0011112	OG0012122				OG0012616
OG0011113	OG0012126				OG0012621
OG0011130	OG0012127				OG0012629
OG0011135	OG0012131				OG0012633
OG0011137	OG0012134				OG0012695
OG0011138	OG0012135				OG0012698
OG0011139	OG0012141				OG0012699
OG0011151	OG0012142				OG0012701
OG0011154	OG0012146				OG0012704
OG0011156	OG0012147				OG0012711
OG0011159	OG0012152				OG0012716
OG0011160	OG0012155				OG0012721
OG0011162	OG0012161				OG0012725
OG0011167	OG0012165				OG0012732
OG0011169	OG0012167				OG0012733
OG0011170	OG0012168				OG0012804
OG0011171	OG0012170				OG0012805
OG0011176	OG0012171				OG0012807
OG0011178	OG0012177				OG0012809
OG0011179	OG0012196				OG0012811
OG0011181	OG0012221				OG0012815
OG0011187	OG0012223				OG0012825
OG0011189	OG0012224				OG0012836
OG0011197	OG0012225				OG0012839
OG0011205	OG0012226				OG0012844
OG0011237	OG0012227				OG0012917
OG0011242	OG0012230				OG0012920
OG0011244	OG0012232				OG0012927
OG0011249	OG0012236				OG0012928
OG0011250	OG0012237				OG0012929
OG0011254	OG0012238				OG0012930
OG0011260	OG0012241				OG0012934
OG0011266	OG0012243				OG0012940
OG0011268	OG0012244				OG0012941
OG0011270	OG0012245				OG0012956
OG0011278	OG0012246				OG0012957
OG0011282	OG0012248				OG0012958
OG0011283	OG0012257				OG0012960
OG0011286	OG0012261				OG0012961
OG0011288	OG0012262				OG0012970
OG0011295	OG0012266				OG0012975
OG0011301	OG0012271				OG0013034
OG0011302	OG0012321				OG0013038
OG0011303	OG0012332				OG0013041
OG0011304	OG0012334				OG0013055
OG0011308	OG0012335				OG0013057
OG0011309	OG0012336				OG0013059
OG0011311	OG0012337				OG0013061
OG0011315	OG0012340				OG0013065
OG0011316	OG0012342				OG0013070
OG0011321	OG0012343				OG0013071
OG0011323	OG0012345				OG0013078
OG0011331	OG0012353				OG0013164
OG0011335	OG0012354				OG0013168
OG0011340	OG0012355				OG0013174
OG0011374	OG0012401				OG0013178
OG0011377	OG0012404				OG0013184
OG0011378	OG0012408				OG0013187
OG0011380	OG0012410				OG0013290
OG0011383	OG0012413				OG0013295
OG0011385	OG0012424				OG0013303
OG0011386	OG0012426				OG0013317
OG0011388	OG0012428				OG0013318
OG0011391	OG0012433				OG0013323
OG0011396	OG0012434				OG0013324
OG0011397	OG0012437				OG0013435
OG0011399	OG0012440				OG0013445
OG0011402	OG0012441				OG0013447
OG0011408	OG0012446				OG0013460
OG0011412	OG0012510				OG0013462
OG0011420	OG0012512				OG0013463
OG0011421	OG0012515				OG0013464
OG0011424	OG0012519				OG0013486
OG0011428	OG0012529				OG0013611
OG0011429	OG0012530				OG0013618
OG0011432	OG0012538				OG0013623
OG0011434	OG0012542				OG0013624
OG0011435	OG0012544				OG0013632
OG0011436	OG0012545				OG0013641
OG0011440	OG0012551				OG0013693
OG0011441	OG0012553				OG0013753
OG0011444	OG0012554				OG0013779
OG0011445	OG0012591				OG0013780
OG0011447	OG0012594				OG0013793
OG0011448	OG0012596				OG0013913
OG0011450	OG0012600				OG0013929
OG0011451	OG0012601				OG0013932
OG0011452	OG0012602				OG0014094
OG0011459	OG0012604				OG0014295
OG0011461	OG0012610				OG0014345
OG0011462	OG0012616				OG0014516
OG0011463	OG0012621				OG0014517
OG0011467	OG0012622				OG0014528
OG0011470	OG0012630				OG0014739
OG0011471	OG0012633				OG0014742
OG0011473	OG0012695				OG0014743
OG0011509	OG0012698				OG0014749
OG0011517	OG0012699				OG0014972
OG0011518	OG0012704				OG0014974
OG0011520	OG0012706				OG0014975
OG0011522	OG0012711				OG0015312
OG0011523	OG0012712				OG0015339
OG0011524	OG0012721				OG0015644
OG0011525	OG0012725				OG0015656
OG0011527	OG0012732				OG0015702
OG0011531	OG0012733				OG0015894
OG0011532	OG0012805				OG0016102
OG0011536	OG0012806				OG0016115
OG0011538	OG0012807				OG0016590
OG0011543	OG0012809				OG0016895
OG0011544	OG0012811				OG0017143
OG0011547	OG0012818				OG0018172
OG0011549	OG0012825				OG0026605
OG0011550	OG0012834
OG0011551	OG0012836
OG0011553	OG0012843
OG0011556	OG0012844
OG0011557	OG0012848
OG0011559	OG0012920
OG0011560	OG0012921
OG0011565	OG0012926
OG0011569	OG0012927
OG0011571	OG0012929
OG0011575	OG0012930
OG0011578	OG0012941
OG0011579	OG0012944
OG0011580	OG0012951
OG0011623	OG0012956
OG0011624	OG0012957
OG0011626	OG0012958
OG0011628	OG0012960
OG0011629	OG0012961
OG0011630	OG0012975
OG0011634	OG0013038
OG0011635	OG0013041
OG0011636	OG0013055
OG0011640	OG0013057
OG0011642	OG0013059
OG0011643	OG0013061
OG0011648	OG0013065
OG0011649	OG0013068
OG0011651	OG0013070
OG0011654	OG0013071
OG0011656	OG0013080
OG0011659	OG0013164
OG0011660	OG0013168
OG0011663	OG0013172
OG0011664	OG0013174
OG0011665	OG0013178
OG0011668	OG0013184
OG0011669	OG0013187
OG0011670	OG0013191
OG0011672	OG0013208
OG0011674	OG0013219
OG0011677	OG0013221
OG0011679	OG0013293
OG0011685	OG0013295
OG0011725	OG0013303
OG0011729	OG0013317
OG0011731	OG0013318
OG0011732	OG0013323
OG0011733	OG0013324
OG0011735	OG0013332
OG0011737	OG0013430
OG0011739	OG0013435
OG0011740	OG0013440
OG0011746	OG0013445
OG0011747	OG0013447
OG0011750	OG0013448
OG0011754	OG0013460
OG0011759	OG0013462
OG0011762	OG0013463
OG0011764	OG0013464
OG0011767	OG0013468
OG0011772	OG0013486
OG0011774	OG0013537
OG0011775	OG0013611
OG0011777	OG0013618
OG0011780	OG0013623
OG0011782	OG0013624
OG0011784	OG0013631
OG0011785	OG0013632
OG0011786	OG0013641
OG0011827	OG0013753
OG0011830	OG0013779
OG0011831	OG0013780
OG0011833	OG0013793
OG0011836	OG0013913
OG0011837	OG0013929
OG0011838	OG0013932
OG0011842	OG0013937
OG0011843	OG0014094
OG0011847	OG0014108
OG0011848	OG0014145
OG0011857	OG0014295
OG0011859	OG0014516
OG0011861	OG0014517
OG0011862	OG0014528
OG0011865	OG0014541
OG0011866	OG0014721
OG0011871	OG0014739
OG0011873	OG0014742
OG0011875	OG0014743
OG0011881	OG0014749
OG0011882	OG0014972
OG0011883	OG0014974
OG0011885	OG0014975
OG0011886	OG0015143
OG0011888	OG0015312
OG0011893	OG0015339
OG0011923	OG0015415
OG0011924	OG0015644
OG0011926	OG0015656
OG0011927	OG0015702
OG0011929	OG0015894
OG0011930	OG0016102
OG0011931	OG0016115
OG0011932	OG0016590
OG0011933	OG0016895
OG0011938	OG0017339
OG0011941	OG0017899
OG0011946	OG0018172
OG0011947	OG0020416
OG0011948	OG0026605
OG0011949
OG0011950
OG0011951
OG0011956
OG0011959
OG0011961
OG0011962
OG0011971
OG0011974
OG0011977
OG0011978
OG0011980
OG0011981
OG0011986
OG0011988
OG0012019
OG0012022
OG0012024
OG0012025
OG0012028
OG0012030
OG0012032
OG0012045
OG0012047
OG0012048
OG0012051
OG0012052
OG0012056
OG0012058
OG0012062
OG0012063
OG0012064
OG0012065
OG0012066
OG0012067
OG0012071
OG0012072
OG0012073
OG0012114
OG0012116
OG0012120
OG0012121
OG0012122
OG0012126
OG0012127
OG0012131
OG0012135
OG0012146
OG0012147
OG0012150
OG0012152
OG0012154
OG0012161
OG0012167
OG0012170
OG0012171
OG0012177
OG0012179
OG0012221
OG0012223
OG0012224
OG0012225
OG0012232
OG0012236
OG0012237
OG0012242
OG0012244
OG0012248
OG0012250
OG0012261
OG0012262
OG0012266
OG0012320
OG0012328
OG0012329
OG0012332
OG0012334
OG0012336
OG0012337
OG0012340
OG0012342
OG0012345
OG0012347
OG0012353
OG0012354
OG0012355
OG0012360
OG0012402
OG0012404
OG0012408
OG0012410
OG0012424
OG0012426
OG0012427
OG0012433
OG0012434
OG0012437
OG0012441
OG0012446
OG0012512
OG0012515
OG0012519
OG0012529
OG0012530
OG0012534
OG0012537
OG0012538
OG0012542
OG0012544
OG0012551
OG0012553
OG0012554
OG0012591
OG0012594
OG0012596
OG0012601
OG0012602
OG0012604
OG0012610
OG0012616
OG0012619
OG0012630
OG0012698
OG0012699
OG0012704
OG0012711
OG0012713
OG0012721
OG0012725
OG0012732
OG0012733
OG0012804
OG0012805
OG0012807
OG0012809
OG0012811
OG0012815
OG0012825
OG0012836
OG0012839
OG0012844
OG0012848
OG0012849
OG0012917
OG0012920
OG0012921
OG0012926
OG0012927
OG0012929
OG0012930
OG0012940
OG0012941
OG0012944
OG0012957
OG0012958
OG0012970
OG0012975
OG0013038
OG0013041
OG0013055
OG0013057
OG0013059
OG0013061
OG0013065
OG0013070
OG0013071
OG0013078
OG0013080
OG0013164
OG0013168
OG0013172
OG0013174
OG0013178
OG0013184
OG0013187
OG0013191
OG0013290
OG0013295
OG0013303
OG0013317
OG0013318
OG0013324
OG0013363
OG0013430
OG0013435
OG0013440
OG0013445
OG0013447
OG0013460
OG0013464
OG0013468
OG0013486
OG0013537
OG0013611
OG0013618
OG0013623
OG0013624
OG0013632
OG0013641
OG0013693
OG0013753
OG0013779
OG0013780
OG0013793
OG0013913
OG0013929
OG0013932
OG0014094
OG0014108
OG0014295
OG0014345
OG0014516
OG0014517
OG0014528
OG0014541
OG0014739
OG0014742
OG0014743
OG0014972
OG0014974
OG0014975
OG0015339
OG0015644
OG0015656
OG0015702
OG0015894
OG0016102
OG0016115
OG0016590
OG0016895
OG0017899
OG0018172
OG0020416
OG0026605
