# Supplementary material for: Large-scale mRNA transfer between Haloxylon ammodendron (Chenopodiaceae) and herbaceous root holoparasite Cistanche deserticola (Orobanchaceae)
Source: iScience. 2022 Dec 27;26(1):105880. doi: 10.1016/j.isci.2022.105880 (PMC9852350; doi:10.1016/j.isci.2022.105880)
Supplement: Data S2. Missing orthogroups (A) and genes (B) in Cistanche deserticola and other six parasitic plants, related to Figure 2 — Cis, Cistanche deserticola; Cus, Cuscuta australis; Str, Striga asiatica; StHe, Striga hermonthica; TrVe, Triphysaria versicolor; OrAe, Phelipanche aegyptiaca; Pht, Phtheirospermum japonicum. [file mmc4.zip › Data S2/Data S2B.xlsx]

## Sheet: Sheet1
Cis	Cus	Str	StHe	TrVe	OrAe	Pht
Migut.J00929	Migut.F01395	Migut.C00077	Migut.A00955	Migut.A00563	Migut.A00955	Migut.M00507
Migut.K00932	Migut.A01062	Migut.C00279	Migut.B00959	Migut.A00564	Migut.B00959	Migut.J01208
Migut.L00873	Migut.I00749	Migut.F00764	Migut.E01653	Migut.A00566	Migut.E01653	Migut.E00253
Migut.L00967	Migut.I00750	Migut.G00569	Migut.G00814	Migut.A00573	Migut.G00814	Migut.L01161
Migut.L01556	Migut.I00751	Migut.G01342	Migut.G00815	Migut.A00574	Migut.G00815	Migut.A00437
Migut.L01557	Migut.I00751	Migut.H00786	Migut.G00816	Migut.A00591	Migut.G00816	Migut.D01745
Migut.L01560	Migut.M00234	Migut.K01133	Migut.G01044	Migut.A00592	Migut.G01044	Migut.E01423
Migut.L01561	Migut.O00281	Migut.K01227	Migut.G01045	Migut.A00593	Migut.G01045	Migut.H00652
Migut.L01562	Migut.B00590	Migut.A00955	Migut.G01047	Migut.A00594	Migut.G01047	Migut.K01293
Migut.M01987	Migut.B00590	Migut.B00959	Migut.G01050	Migut.A00596	Migut.G01050	Migut.I01122
Migut.D01654	Migut.B00591	Migut.E01653	Migut.G01051	Migut.A00634	Migut.G01051	Migut.B00366
Migut.D01655	Migut.B00592	Migut.G00814	Migut.G01056	Migut.A00635	Migut.G01056	Migut.K00771
Migut.D01682	Migut.B00593	Migut.G00815	Migut.G01058	Migut.A00636	Migut.G01058	Migut.K01219
Migut.D01700	Migut.B00594	Migut.G00816	Migut.G01059	Migut.C00022	Migut.G01059	Migut.H02125
Migut.D01701	Migut.B00595	Migut.G01044	Migut.G01063	Migut.C00346	Migut.G01063	Migut.H02126
Migut.D01702	Migut.B00596	Migut.G01045	Migut.G01088	Migut.D01602	Migut.G01088	Migut.A00363
Migut.D01705	Migut.B00597	Migut.G01047	Migut.G01090	Migut.D01649	Migut.G01090	Migut.D00117
Migut.H01029	Migut.F00713	Migut.G01050	Migut.G01209	Migut.E01043	Migut.G01209	Migut.G00324
Migut.C00379	Migut.F00716	Migut.G01051	Migut.G01210	Migut.E01267	Migut.G01210	Migut.N00175
Migut.F01481	Migut.F00719	Migut.G01056	Migut.G01211	Migut.F01416	Migut.G01211	Migut.I00555
Migut.F01482	Migut.F01467	Migut.G01058	Migut.G01213	Migut.H01202	Migut.G01213	Migut.I00556
Migut.G00800	Migut.J00256	Migut.G01059	Migut.G01216	Migut.H01203	Migut.G01216	Migut.J01577
Migut.G01003	Migut.N01076	Migut.G01063	Migut.G01218	Migut.K00127	Migut.G01218	Migut.N01846
Migut.G01178	Migut.N01078	Migut.G01088	Migut.I00706	Migut.L00485	Migut.I00706	Migut.M01798
Migut.G01323	Migut.O00572	Migut.G01090	Migut.I00717	Migut.L00486	Migut.I00717	Migut.M01799
Migut.H01425	Migut.B01186	Migut.G01209	Migut.I00719	Migut.L00489	Migut.I00719	Migut.D00771
Migut.H01441	Migut.B01350	Migut.G01210	Migut.L02003	Migut.C00927	Migut.L02003	Migut.N00680
Migut.H01442	Migut.B01351	Migut.G01211	Migut.M00459	Migut.N01342	Migut.M00459	Migut.A00355
Migut.H01443	Migut.B01393	Migut.G01213	Migut.N02757	Migut.N01343	Migut.N02757	Migut.D01474
Migut.H01444	Migut.B01396	Migut.G01216	Migut.N02758	Migut.O00696	Migut.N02758	Migut.G01061
Migut.H01446	Migut.D00840	Migut.G01218	Migut.O00750	Migut.O00697	Migut.O00750	Migut.G01064
Migut.H02068	Migut.E01052	Migut.I00706	Migut.D00741	Migut.J01208	Migut.D01654	Migut.G01089
Migut.I00376	Migut.E01455	Migut.I00717	Migut.H01077	Migut.H01852	Migut.D01655	Migut.K01123
Migut.J01463	Migut.E01456	Migut.I00719	Migut.H01079	Migut.H01853	Migut.D01682	Migut.L00847
Migut.K00582	Migut.E01457	Migut.L02003	Migut.H01080	Migut.J00685	Migut.D01700	Migut.M01844
Migut.K00604	Migut.E01676	Migut.M00459	Migut.J01208	Migut.J00686	Migut.D01701	Migut.M01845
Migut.L00320	Migut.F01202	Migut.N02757	Migut.H01852	Migut.L01822	Migut.D01702	Migut.M01852
Migut.M00257	Migut.F01203	Migut.N02758	Migut.H01853	Migut.M01808	Migut.D01705	Migut.M01853
Migut.M01018	Migut.G00741	Migut.O00750	Migut.J00685	Migut.B00714	Migut.H01029	Migut.B01116
Migut.N00640	Migut.G01121	Migut.F01395	Migut.J00686	Migut.B00715	Migut.C00379	Migut.D00396
Migut.N03331	Migut.L01164	Migut.A00563	Migut.L01822	Migut.E01122	Migut.F01481	Migut.D00010
Migut.N03333	Migut.N00726	Migut.A00564	Migut.M01808	Migut.E01220	Migut.F01482	Migut.B00545
Migut.C00048	Migut.N00727	Migut.A00566	Migut.A00056	Migut.E01221	Migut.G00800	Migut.H02281
Migut.A00563	Migut.N00892	Migut.A00573	Migut.A00650	Migut.E01593	Migut.G01003	Migut.M00253
Migut.A00564	Migut.O00366	Migut.A00574	Migut.A00656	Migut.E01776	Migut.G01178	Migut.K00231
Migut.A00566	Migut.B01883	Migut.A00591	Migut.A00659	Migut.J01223	Migut.G01323	Migut.A00800
Migut.A00573	Migut.B01883	Migut.A00592	Migut.F01398	Migut.K00121	Migut.H01425	Migut.L01945
Migut.A00574	Migut.C00233	Migut.A00593	Migut.F01399	Migut.N00393	Migut.H01441	Migut.C00497
Migut.A00591	Migut.C00958	Migut.A00594	Migut.F01400	Migut.I01122	Migut.H01442	Migut.N02766
Migut.A00592	Migut.C00962	Migut.A00596	Migut.H00833	Migut.B00585	Migut.H01443	Migut.I00932
Migut.A00593	Migut.D01233	Migut.A00634	Migut.H01437	Migut.L00150	Migut.H01444	Migut.K00495
Migut.A00594	Migut.E00232	Migut.A00635	Migut.H01438	Migut.L00151	Migut.H01446	Migut.J00688
Migut.A00596	Migut.H02074	Migut.A00636	Migut.I00366	Migut.H02125	Migut.H02068	Migut.L01823
Migut.A00634	Migut.I00486	Migut.C00022	Migut.L00272	Migut.H02126	Migut.I00376	Migut.D01639
Migut.A00635	Migut.N01957	Migut.C00346	Migut.L00581	Migut.F00928	Migut.J01463	Migut.D01640
Migut.A00636	Migut.N01970	Migut.D01602	Migut.M00704	Migut.A00363	Migut.K00582	Migut.D01642
Migut.C00022	Migut.N01971	Migut.D01649	Migut.M00720	Migut.D00117	Migut.K00604	Migut.H01707
Migut.C00346	Migut.M00505	Migut.E01043	Migut.M00721	Migut.D01853	Migut.L00320	Migut.M01579
Migut.D01602	Migut.M00507	Migut.E01267	Migut.M01026	Migut.E00111	Migut.M00257	Migut.M01277
Migut.D01649	Migut.M00966	Migut.F01416	Migut.N02825	Migut.H00891	Migut.M01018	Migut.B00836
Migut.E01043	Migut.M00967	Migut.H01202	Migut.N03276	Migut.L01335	Migut.N00640	Migut.H00513
Migut.E01267	Migut.F01438	Migut.H01203	Migut.J00275	Migut.N03212	Migut.N03331	Migut.C01320
Migut.F01416	Migut.A01120	Migut.K00127	Migut.J00276	Migut.G01042	Migut.N03333	Migut.N03371
Migut.H01202	Migut.I00300	Migut.L00485	Migut.D00442	Migut.G01219	Migut.A00563	Migut.C00020
Migut.H01203	Migut.I00355	Migut.L00486	Migut.G00509	Migut.H02356	Migut.A00564	Migut.E00747
Migut.K00127	Migut.I00500	Migut.L00489	Migut.N00278	Migut.M01798	Migut.A00566	Migut.A00011
Migut.L00485	Migut.I00914	Migut.B00499	Migut.I00590	Migut.M01799	Migut.A00573	Migut.E01819
Migut.L00486	Migut.I00916	Migut.B01118	Migut.L00617	Migut.D00010	Migut.A00574	Migut.N03195
Migut.L00489	Migut.I00917	Migut.C00320	Migut.L01387	Migut.B00180	Migut.A00591	Migut.H02438
Migut.D01833	Migut.I00919	Migut.C01279	Migut.O00231	Migut.K01475	Migut.A00592	Migut.G00048
Migut.E00797	Migut.I00970	Migut.D02070	Migut.B00714	Migut.L02010	Migut.A00593	Migut.N00927
Migut.E00981	Migut.I00972	Migut.G00903	Migut.B00715	Migut.C00354	Migut.A00594	Migut.G00544
Migut.E01646	Migut.I00972	Migut.N00972	Migut.E01122	Migut.D01639	Migut.A00596	Migut.E00468
Migut.H00761	Migut.I00974	Migut.N02018	Migut.E01220	Migut.D01640	Migut.A00634	Migut.I00315
Migut.H00762	Migut.I00975	Migut.N02190	Migut.E01221	Migut.D01642	Migut.A00635	Migut.I00329
Migut.H00763	Migut.I00977	Migut.D00741	Migut.E01593	Migut.C00020	Migut.A00636	Migut.E00830
Migut.H00764	Migut.I00981	Migut.H01077	Migut.E01776	Migut.E00747	Migut.C00022	Migut.E00831
Migut.H00765	Migut.I00982	Migut.H01079	Migut.J01223	Migut.I00637	Migut.C00346	Migut.H01565
Migut.H00766	Migut.I00983	Migut.H01080	Migut.K00121	Migut.D02172	Migut.D01602	Migut.H01566
Migut.H00767	Migut.I00984	Migut.C00417	Migut.N00393	Migut.N02634	Migut.D01649	Migut.H01567
Migut.H00768	Migut.I00985	Migut.M00507	Migut.N00163	Migut.K01106	Migut.E01043	Migut.H01568
Migut.H00771	Migut.I00987	Migut.J01208	Migut.N00164	Migut.A00289	Migut.E01267	Migut.H01569
Migut.H00772	Migut.I00988	Migut.H01852	Migut.N00167	Migut.J01265	Migut.F01416	Migut.M01777
Migut.H00773	Migut.I00991	Migut.H01852	Migut.E00852	Migut.D00957	Migut.H01202	Migut.H00679
Migut.H00774	Migut.I01010	Migut.H01852	Migut.E01669	Migut.I01041	Migut.H01203	Migut.M01248
Migut.H00775	Migut.I01092	Migut.H01853	Migut.D02492	Migut.A00034	Migut.K00127	Migut.E00564
Migut.H00944	Migut.N00807	Migut.J00685	Migut.M01364	Migut.M01702	Migut.L00485	Migut.E00565
Migut.H00945	Migut.N02150	Migut.J00686	Migut.A00363	Migut.G00048	Migut.L00486	Migut.F01502
Migut.H00946	Migut.B00503	Migut.L01822	Migut.D00117	Migut.N00927	Migut.L00489	Migut.F01504
Migut.H00947	Migut.C01371	Migut.M01808	Migut.M00141	Migut.F00670	Migut.H02110	Migut.F01505
Migut.H00948	Migut.N01113	Migut.B00731	Migut.M00142	Migut.F01402	Migut.H02155	Migut.I00570
Migut.H01317	Migut.B01562	Migut.M00046	Migut.M00143	Migut.F01403	Migut.J01208	Migut.H01793
Migut.H01318	Migut.D01040	Migut.M01435	Migut.M00144	Migut.H01799	Migut.H01852	Migut.M01710
Migut.J01837	Migut.G01284	Migut.B01733	Migut.M01311	Migut.M01726	Migut.H01853	Migut.N01574
Migut.J01838	Migut.I00820	Migut.B01735	Migut.G01042	Migut.N01362	Migut.J00685	Migut.N00207
Migut.K00033	Migut.I00824	Migut.B01736	Migut.G01219	Migut.M00021	Migut.J00686	Migut.N01902
Migut.N00913	Migut.I00825	Migut.B01737	Migut.H02356	Migut.M01684	Migut.L01822	Migut.A00727
Migut.N00914	Migut.I00826	Migut.B01738	Migut.M01798	Migut.D01815	Migut.M01808	Migut.A01149
Migut.N00915	Migut.I00827	Migut.E01100	Migut.M01799	Migut.F01022	Migut.A00881	Migut.L01489
Migut.N00936	Migut.I00828	Migut.L00686	Migut.A00355	Migut.I00182	Migut.A00882	Migut.H02378
Migut.N01647	Migut.I00829	Migut.L00723	Migut.D01474	Migut.E00007	Migut.A00883	Migut.M00768
Migut.N01665	Migut.I00829	Migut.A00056	Migut.G01061	Migut.K00956	Migut.A00884	Migut.N00483
Migut.O00677	Migut.I00830	Migut.A00650	Migut.G01064	Migut.K01474	Migut.A00885	Migut.G00190
Migut.O00886	Migut.I00831	Migut.A00656	Migut.G01089	Migut.H02379	Migut.A00886	Migut.N01179
Migut.D01710	Migut.I00833	Migut.A00659	Migut.K01123	Migut.O00462	Migut.A00887	Migut.N01180
Migut.D01713	Migut.A00649	Migut.F01398	Migut.L00847	Migut.B00044	Migut.A00889	Migut.B00983
Migut.D02011	Migut.A00653	Migut.F01399	Migut.M01844	Migut.C00908	Migut.A00890	Migut.N02480
Migut.D02012	Migut.A00653	Migut.F01400	Migut.M01845	Migut.H01565	Migut.A00891	Migut.N02481
Migut.D02013	Migut.A00654	Migut.H00833	Migut.M01852	Migut.H01566	Migut.A00892	Migut.N02482
Migut.D02014	Migut.A00655	Migut.H01437	Migut.M01853	Migut.H01567	Migut.E00844	Migut.H01323
Migut.D02015	Migut.A00655	Migut.H01438	Migut.D00010	Migut.H01568	Migut.E01025	Migut.E00435
Migut.D02020	Migut.B00557	Migut.I00366	Migut.B00236	Migut.H01569	Migut.E01026	Migut.J01635
Migut.D02021	Migut.B00557	Migut.L00272	Migut.H00123	Migut.M01777	Migut.E01027	Migut.A00763
Migut.J01196	Migut.H02293	Migut.L00581	Migut.K01369	Migut.D00261	Migut.E01030	Migut.H01467
Migut.K01191	Migut.H02296	Migut.M00704	Migut.G00059	Migut.H00118	Migut.E01033	Migut.M01101
Migut.K01193	Migut.H02298	Migut.M00720	Migut.I00562	Migut.I00765	Migut.E01037	Migut.N02427
Migut.M00573	Migut.B00316	Migut.M00721	Migut.K00279	Migut.B01013	Migut.E01303	Migut.B00083
Migut.N03028	Migut.N01199	Migut.M01026	Migut.K00282	Migut.N02094	Migut.E01309	Migut.H00687
Migut.N03034	Migut.N01796	Migut.N02825	Migut.K00283	Migut.D00931	Migut.E01313	Migut.N03253
Migut.O00173	Migut.N01801	Migut.N03276	Migut.K01475	Migut.I01096	Migut.E01314	Migut.K00380
Migut.O00174	Migut.N02408	Migut.J00275	Migut.L02010	Migut.J00917	Migut.E01315	Migut.K00382
Migut.O00175	Migut.H01852	Migut.J00276	Migut.J00688	Migut.L01200	Migut.E01659	Migut.H00084
Migut.O00176	Migut.H01852	Migut.I00590	Migut.L01823	Migut.E00564	Migut.L00813	Migut.M01974
Migut.O00177	Migut.H01852	Migut.L00617	Migut.E00989	Migut.E00565	Migut.L00942	Migut.D01825
Migut.O00178	Migut.H01852	Migut.L01387	Migut.E00994	Migut.F01502	Migut.O00496	Migut.L01302
Migut.O00179	Migut.H01852	Migut.O00231	Migut.E00998	Migut.F01504	Migut.O00674	Migut.H00483
Migut.O00180	Migut.H01852	Migut.B00714	Migut.E01017	Migut.F01505	Migut.B00516	Migut.C00854
Migut.O00444	Migut.H01852	Migut.B00715	Migut.E01019	Migut.I00570	Migut.C00297	Migut.N03170
Migut.O00445	Migut.H01852	Migut.E01122	Migut.E01139	Migut.H02378	Migut.C00409	Migut.M01295
Migut.O00447	Migut.H01852	Migut.E01220	Migut.O00407	Migut.N00483	Migut.C00468	Migut.C00580
Migut.O00448	Migut.H01852	Migut.E01221	Migut.O00409	Migut.D00057	Migut.M00292	Migut.M00948
Migut.D00134	Migut.H01852	Migut.E01593	Migut.H00651	Migut.N02480	Migut.M01136	Migut.F00325
Migut.G00126	Migut.H01852	Migut.E01776	Migut.K01292	Migut.N02481	Migut.B00714	Migut.F01102
Migut.H01290	Migut.H01852	Migut.J01223	Migut.K01106	Migut.N02482	Migut.B00715	Migut.C00499
Migut.H02106	Migut.H01852	Migut.K00121	Migut.J00502	Migut.B00083	Migut.E01122	Migut.H00369
Migut.I00226	Migut.H01852	Migut.N00393	Migut.D02522	Migut.C01179	Migut.E01220	Migut.C01191
Migut.M00012	Migut.H01853	Migut.D01841	Migut.G00567	Migut.N03314	Migut.E01221	Migut.E00921
Migut.M00013	Migut.H01853	Migut.D01842	Migut.G00568	Migut.H00304	Migut.E01593	Migut.L01571
Migut.M00014	Migut.H01853	Migut.E00107	Migut.H01091	Migut.F00195	Migut.E01776	Migut.N01430
Migut.M00015	Migut.H01853	Migut.K01326	Migut.N00305	Migut.F01017	Migut.J01223	Migut.D01625
Migut.M00016	Migut.H01853	Migut.L01316	Migut.N00306	Migut.M00862	Migut.K00121	Migut.K00730
Migut.M00017	Migut.H01853	Migut.E00852	Migut.N00313	Migut.M01171	Migut.N00393	Migut.D02068
Migut.M00489	Migut.H01853	Migut.E01669	Migut.N00315	Migut.D00452	Migut.N00163	Migut.C00286
Migut.N01516	Migut.H01853	Migut.H02125	Migut.N00883	Migut.D00453	Migut.N00164	Migut.O00974
Migut.O00857	Migut.H01853	Migut.H02126	Migut.N00884	Migut.G00501	Migut.N00167	Migut.G00600
Migut.C00233	Migut.H01853	Migut.A00363	Migut.N00885	Migut.H01454	Migut.F00404	Migut.H00036
Migut.C00958	Migut.H01853	Migut.D00117	Migut.N00886	Migut.M00777	Migut.F00405	Migut.D01153
Migut.C00962	Migut.H01853	Migut.B00288	Migut.N00887	Migut.C01113	Migut.F01201	Migut.I00640
Migut.D01233	Migut.H01853	Migut.C00662	Migut.N00889	Migut.D01325	Migut.H00770	Migut.B01755
Migut.E00232	Migut.J00685	Migut.H00496	Migut.O00454	Migut.D01371	Migut.D02436	Migut.C01178
Migut.H02074	Migut.J00686	Migut.K00837	Migut.G00048	Migut.D01406	Migut.J01604	Migut.O00498
Migut.I00486	Migut.L01822	Migut.N02683	Migut.N00927	Migut.K00974	Migut.I01122	Migut.I00576
Migut.N01957	Migut.L01822	Migut.O00509	Migut.D00072	Migut.B00621	Migut.B00585	Migut.L00616
Migut.N01970	Migut.M01808	Migut.E00434	Migut.F00670	Migut.E00880	Migut.L00150	Migut.J01535
Migut.N01971	Migut.M01808	Migut.G01042	Migut.F01402	Migut.E00881	Migut.L00151	Migut.F00950
Migut.D00741	Migut.M01808	Migut.G01219	Migut.F01403	Migut.E01694	Migut.D01349	Migut.C01263
Migut.H01077	Migut.M01808	Migut.H02356	Migut.H01799	Migut.E01748	Migut.D01350	Migut.E01471
Migut.H01079	Migut.M01808	Migut.M01798	Migut.M01726	Migut.E01813	Migut.D01422	Migut.L01419
Migut.H01080	Migut.M01808	Migut.M01799	Migut.D00317	Migut.H00508	Migut.D01423	Migut.J00583
Migut.H02110	Migut.M01808	Migut.A00595	Migut.G00346	Migut.K00844	Migut.D01424	Migut.B01189
Migut.H02155	Migut.M01808	Migut.G00849	Migut.N02041	Migut.D01377	Migut.E00895	Migut.M01958
Migut.M00966	Migut.M01808	Migut.O00802	Migut.O00515	Migut.F01145	Migut.G00582	Migut.I00781
Migut.M00967	Migut.M01808	Migut.D00010	Migut.F00307	Migut.F01471	Migut.G01126	Migut.K00480
Migut.C00653	Migut.F00273	Migut.B00236	Migut.F01567	Migut.L01139	Migut.H01169	Migut.H02471
Migut.C00654	Migut.F00274	Migut.H00123	Migut.I01038	Migut.J01294	Migut.J01360	Migut.K00355
Migut.F00332	Migut.F01068	Migut.K01369	Migut.D02545	Migut.J01295	Migut.J01361	Migut.D02524
Migut.F01113	Migut.F01069	Migut.G00008	Migut.N00570	Migut.K00164	Migut.M00139	Migut.N02662
Migut.K00107	Migut.F01070	Migut.H02034	Migut.C00090	Migut.F01368	Migut.G00351	Migut.B00304
Migut.N02346	Migut.F01071	Migut.O00396	Migut.J01664	Migut.N02646	Migut.G00352	Migut.H00870
Migut.D00403	Migut.H00709	Migut.D01901	Migut.H01565	Migut.O00690	Migut.G00353	Migut.H02112
Migut.D00404	Migut.A00694	Migut.H00176	Migut.H01566	Migut.I01011	Migut.N00445	Migut.K00334
Migut.E00926	Migut.A00700	Migut.J01168	Migut.H01567	Migut.E00921	Migut.N00446	Migut.L02004
Migut.F00753	Migut.H00633	Migut.L00249	Migut.H01568	Migut.D01625	Migut.N00447	Migut.I00409
Migut.G00455	Migut.H00634	Migut.O00980	Migut.H01569	Migut.K00730	Migut.N00448	Migut.D02071
Migut.J00299	Migut.K01284	Migut.D02197	Migut.M01777	Migut.H00318	Migut.G00608	Migut.O00282
Migut.J00300	Migut.B01733	Migut.F01999	Migut.H01431	Migut.L00433	Migut.F00928	Migut.H01048
Migut.L01957	Migut.B01735	Migut.J00429	Migut.H01432	Migut.N02804	Migut.A00363	Migut.G00951
Migut.L01964	Migut.B01736	Migut.M01097	Migut.M00733	Migut.O00974	Migut.D00117	Migut.H01785
Migut.B00528	Migut.B01737	Migut.O00571	Migut.F00708	Migut.N01736	Migut.G00437	Migut.M01699
Migut.B00529	Migut.B01738	Migut.K01475	Migut.E00564	Migut.M01565	Migut.N00239	Migut.D00877
Migut.B00531	Migut.E01100	Migut.L02010	Migut.E00565	Migut.I00576	Migut.E00247	Migut.D00505
Migut.B00532	Migut.L00686	Migut.E01009	Migut.F01502	Migut.L00616	Migut.E00248	Migut.I01126
Migut.L00451	Migut.L00723	Migut.J01052	Migut.F01504	Migut.D01245	Migut.E00249	Migut.C01242
Migut.L00452	Migut.A00056	Migut.L01772	Migut.F01505	Migut.D01246	Migut.E00250	Migut.L00057
Migut.L00453	Migut.A00650	Migut.J00688	Migut.I00570	Migut.D01247	Migut.E00251	Migut.K01039
Migut.L00455	Migut.A00656	Migut.L01823	Migut.H02378	Migut.D01388	Migut.G01042	Migut.A00928
Migut.B00928	Migut.A00659	Migut.M01880	Migut.H00355	Migut.D01149	Migut.G01219	Migut.D00274
Migut.B00929	Migut.F01398	Migut.M01881	Migut.L00211	Migut.I00632	Migut.H02356	Migut.H02319
Migut.G00857	Migut.F01399	Migut.D00206	Migut.N02777	Migut.D01249	Migut.D02289	Migut.I00554
Migut.G00858	Migut.F01400	Migut.E00989	Migut.O00978	Migut.D01386	Migut.D02290	Migut.M00054
Migut.G00867	Migut.H00833	Migut.E00994	Migut.D02516	Migut.E00095	Migut.G00610	Migut.J00948
Migut.G00868	Migut.H01437	Migut.E00998	Migut.N02480	Migut.H00918	Migut.J00792	Migut.L01545
Migut.G00869	Migut.H01438	Migut.E01017	Migut.N02481	Migut.N01783	Migut.L01878	Migut.E00193
Migut.G00871	Migut.I00366	Migut.E01019	Migut.N02482	Migut.O00526	Migut.N02544	Migut.L00196
Migut.N03042	Migut.L00272	Migut.E01139	Migut.N00532	Migut.H01032	Migut.M01798	Migut.L00197
Migut.N03043	Migut.L00581	Migut.O00407	Migut.K00395	Migut.M00867	Migut.M01799	Migut.M00726
Migut.N03044	Migut.M00704	Migut.O00409	Migut.A00964	Migut.O00868	Migut.D00833	Migut.B01331
Migut.B01641	Migut.M00720	Migut.D01791	Migut.B01602	Migut.H02471	Migut.J00065	Migut.A00276
Migut.B01642	Migut.M00721	Migut.J00191	Migut.B01603	Migut.K00355	Migut.J01486	Migut.F01140
Migut.D00408	Migut.M01026	Migut.J00192	Migut.F01181	Migut.M00579	Migut.J01487	Migut.B01150
Migut.F00757	Migut.N02825	Migut.J00193	Migut.H01986	Migut.D01097	Migut.F00551	Migut.D00222
Migut.J01541	Migut.N03276	Migut.J00194	Migut.I00911	Migut.A00327	Migut.L01401	Migut.L01998
Migut.N01640	Migut.I00742	Migut.J00195	Migut.H01454	Migut.I00409	Migut.H00696	Migut.J01408
Migut.N02194	Migut.K00403	Migut.J00196	Migut.M00777	Migut.F01766	Migut.H02165	Migut.J01409
Migut.K01089	Migut.B01349	Migut.J00197	Migut.D01325	Migut.B00917	Migut.L00693	Migut.L01183
Migut.K01093	Migut.B01352	Migut.J00198	Migut.D01371	Migut.B00918	Migut.L00809	Migut.O00224
Migut.K01094	Migut.B01353	Migut.J00199	Migut.D01406	Migut.B00919	Migut.L00904	Migut.C01397
Migut.K01095	Migut.B01354	Migut.J00200	Migut.K00974	Migut.E00987	Migut.H01541	Migut.L01260
Migut.K01100	Migut.B01355	Migut.D00169	Migut.B00429	Migut.E00988	Migut.H01543	Migut.K00478
Migut.K01102	Migut.B01356	Migut.G01189	Migut.B00430	Migut.E00991	Migut.H01545	Migut.K00479
Migut.K01103	Migut.B01357	Migut.G01197	Migut.F01598	Migut.E00993	Migut.D00010	Migut.C00495
Migut.K01105	Migut.B01367	Migut.N00832	Migut.C00784	Migut.E01268	Migut.A00835	Migut.N02769
Migut.K01115	Migut.B01368	Migut.B00392	Migut.M01340	Migut.I00259	Migut.E01044	Migut.H01326
Migut.O00933	Migut.B01369	Migut.C00020	Migut.C00580	Migut.K00675	Migut.N01543	Migut.H01878
Migut.D00290	Migut.B01370	Migut.E00747	Migut.D01377	Migut.H01785	Migut.D01294	Migut.M01831
Migut.I00185	Migut.B01371	Migut.B01579	Migut.F01145	Migut.M01699	Migut.F00034	Migut.D00258
Migut.I00255	Migut.B01372	Migut.D02198	Migut.F01471	Migut.I01086	Migut.K01131	Migut.F00932
Migut.C00927	Migut.B01373	Migut.N01767	Migut.L01139	Migut.M01585	Migut.A00786	Migut.F01289
Migut.N01342	Migut.B01374	Migut.N01770	Migut.I01011	Migut.A00928	Migut.D00914	Migut.F01290
Migut.N01343	Migut.B01375	Migut.N01777	Migut.D02484	Migut.J01627	Migut.E01106	Migut.F01291
Migut.O00696	Migut.B01376	Migut.F01839	Migut.G00783	Migut.I00664	Migut.E01107	Migut.F01292
Migut.O00697	Migut.B01377	Migut.K01106	Migut.J00786	Migut.N00516	Migut.K01475	Migut.F01293
Migut.J01208	Migut.B01378	Migut.J00502	Migut.J00787	Migut.D01362	Migut.L02010	Migut.F01294
Migut.C01334	Migut.B01379	Migut.D02522	Migut.L01875	Migut.D01363	Migut.C00018	Migut.F01297
Migut.H01398	Migut.B01380	Migut.B00462	Migut.L01141	Migut.D02059	Migut.C01094	Migut.F01298
Migut.M00986	Migut.B01381	Migut.N01127	Migut.E00921	Migut.N00084	Migut.D00228	Migut.F01299
Migut.B01568	Migut.B01382	Migut.N02795	Migut.D01625	Migut.N01512	Migut.N01968	Migut.J00282
Migut.F00894	Migut.B01383	Migut.D00668	Migut.K00730	Migut.A00451	Migut.H02312	Migut.J00283
Migut.F01669	Migut.B01384	Migut.A00685	Migut.L00367	Migut.E01417	Migut.K00775	Migut.E00347
Migut.G00200	Migut.B01386	Migut.E01230	Migut.F00952	Migut.M01933	Migut.B01912	Migut.L01390
Migut.G00201	Migut.B01387	Migut.F00245	Migut.D00829	Migut.N01849	Migut.F02115	Migut.K00169
Migut.G00202	Migut.B01388	Migut.J01071	Migut.L02055	Migut.D00871	Migut.J00688	Migut.D00922
Migut.J01722	Migut.B01389	Migut.K00456	Migut.O00919	Migut.E00526	Migut.L01823	Migut.B01038
Migut.J01723	Migut.B01390	Migut.K00567	Migut.G00098	Migut.E01563	Migut.A00219	Migut.N02003
Migut.J01724	Migut.B01391	Migut.G00567	Migut.N00054	Migut.H00965	Migut.F01665	Migut.O00711
Migut.J01793	Migut.B01392	Migut.G00568	Migut.N00722	Migut.N01245	Migut.F00802	Migut.A00362
Migut.N00116	Migut.B01394	Migut.H01091	Migut.I00576	Migut.F01140	Migut.D01639	Migut.B01880
Migut.N00117	Migut.B01395	Migut.N00305	Migut.L00616	Migut.C00486	Migut.D01640	Migut.B00600
Migut.N00118	Migut.B01397	Migut.N00306	Migut.H02028	Migut.J00025	Migut.D01642	Migut.N01073
Migut.A00826	Migut.I00567	Migut.N00313	Migut.M00970	Migut.J01659	Migut.B00443	Migut.M01485
Migut.A00827	Migut.J01842	Migut.N00315	Migut.H01938	Migut.H00731	Migut.C00492	Migut.A00454
Migut.D01897	Migut.J01843	Migut.N00883	Migut.M00806	Migut.H00732	Migut.N02774	Migut.D00302
Migut.D01898	Migut.J01844	Migut.N00884	Migut.N00418	Migut.H00734	Migut.E00989	Migut.B01174
Migut.E00820	Migut.O00473	Migut.N00885	Migut.N02842	Migut.H01116	Migut.E00994	Migut.E00776
Migut.E00858	Migut.J00275	Migut.N00886	Migut.N02846	Migut.L00145	Migut.E00998	Migut.A00588
Migut.E00859	Migut.J00276	Migut.N00887	Migut.D02514	Migut.F01920	Migut.E01017	Migut.J01475
Migut.E00861	Migut.A00881	Migut.N00889	Migut.O00924	Migut.L01260	Migut.E01019	Migut.K00243
Migut.E00862	Migut.A00882	Migut.O00454	Migut.B00398	Migut.J01165	Migut.E01139	Migut.D00863
Migut.E00870	Migut.A00883	Migut.G00048	Migut.J00381	Migut.H00880	Migut.O00407	Migut.A00082
Migut.E00984	Migut.A00884	Migut.N00927	Migut.N01229	Migut.L01365	Migut.O00409	Migut.B01227
Migut.E00985	Migut.A00885	Migut.A01141	Migut.B01481	Migut.N00265	Migut.B00392	Migut.J00913
Migut.E01183	Migut.A00886	Migut.G01062	Migut.N01712	Migut.N00266	Migut.D02581	Migut.B01084
Migut.E01184	Migut.A00887	Migut.G01204	Migut.O00568	Migut.C00924	Migut.F01826	Migut.D00348
Migut.E01264	Migut.A00889	Migut.D01610	Migut.J01859	Migut.H00998	Migut.F02073	Migut.E01475
Migut.E01269	Migut.A00890	Migut.G00165	Migut.K00023	Migut.L00515	Migut.N00526	Migut.D01529
Migut.E01616	Migut.A00891	Migut.D02569	Migut.E00095	Migut.N03196	Migut.N00527	Migut.D01538
Migut.E01706	Migut.A00892	Migut.D02591	Migut.H00918	Migut.F00684	Migut.N00361	Migut.F00844
Migut.E01712	Migut.E00844	Migut.F00530	Migut.L01067	Migut.F01389	Migut.N01762	Migut.A00495
Migut.E01713	Migut.E01025	Migut.D01022	Migut.H01032	Migut.J00406	Migut.F00297	Migut.G01149
Migut.E01714	Migut.E01026	Migut.I00954	Migut.M00867	Migut.N02971	Migut.F01089	Migut.N01907
Migut.E01715	Migut.E01027	Migut.G01290	Migut.O00868	Migut.J00254	Migut.H00389	Migut.L01085
Migut.E01718	Migut.E01030	Migut.N03106	Migut.G00338	Migut.G00081	Migut.H00966	Migut.E00751
Migut.E01720	Migut.E01033	Migut.F00307	Migut.H02471	Migut.G00133	Migut.B00371	Migut.H00893
Migut.E01721	Migut.E01037	Migut.F01567	Migut.K00355	Migut.M01623	Migut.C00537	Migut.K01330
Migut.E01737	Migut.E01303	Migut.I01038	Migut.A00194	Migut.I00727	Migut.H00407	Migut.B01487
Migut.E01752	Migut.E01309	Migut.C00090	Migut.I00409	Migut.C01089	Migut.A00893	Migut.B01876
Migut.F01433	Migut.E01313	Migut.J01664	Migut.B00917	Migut.H00792	Migut.H01456	Migut.H01020
Migut.O00364	Migut.E01314	Migut.H01565	Migut.B00918	Migut.J00986	Migut.J00124	Migut.E00027
Migut.O00464	Migut.E01315	Migut.H01566	Migut.B00919	Migut.A00215	Migut.M01069	Migut.A00213
Migut.G00224	Migut.E01659	Migut.H01567	Migut.E00987	Migut.J01132	Migut.M01070	Migut.E01520
Migut.G00225	Migut.L00813	Migut.H01568	Migut.E00988	Migut.K00516	Migut.D01931	Migut.E01521
Migut.G00226	Migut.L00942	Migut.H01569	Migut.E00991	Migut.A01157	Migut.L01423	Migut.E01525
Migut.H01548	Migut.O00496	Migut.M01777	Migut.E00993	Migut.M01746	Migut.J01154	Migut.F00797
Migut.I00227	Migut.O00674	Migut.B00223	Migut.E01268	Migut.L00593	Migut.L01801	Migut.C01271
Migut.M00399	Migut.E00399	Migut.N01249	Migut.G00951	Migut.L00618	Migut.N02478	Migut.C01272
Migut.M00400	Migut.H00254	Migut.D01267	Migut.I00259	Migut.I00862	Migut.J00502	Migut.B01029
Migut.M00401	Migut.H02148	Migut.I00524	Migut.K00675	Migut.N03086	Migut.G00505	Migut.N01361
Migut.M00402	Migut.I00587	Migut.D00143	Migut.H01785	Migut.N01705	Migut.N00283	Migut.F00416
Migut.M00403	Migut.J01094	Migut.D00931	Migut.M01699	Migut.B00600	Migut.B01656	Migut.A00167
Migut.M00404	Migut.D02269	Migut.I01096	Migut.D00233	Migut.N01073	Migut.E00163	Migut.D02364
Migut.M00405	Migut.D02270	Migut.J00917	Migut.D01758	Migut.A00103	Migut.L01418	Migut.I01128
Migut.M00406	Migut.D02271	Migut.F00708	Migut.N01262	Migut.L00026	Migut.B00779	Migut.H01308
Migut.M00407	Migut.D02272	Migut.E00564	Migut.L00265	Migut.N00981	Migut.N03055	Migut.M01923
Migut.M00408	Migut.D02275	Migut.E00565	Migut.L00585	Migut.L02054	Migut.O00693	Migut.E00382
Migut.B01172	Migut.E00186	Migut.F01502	Migut.H00326	Migut.O00918	Migut.C00371	Migut.I00924
Migut.K00189	Migut.L01472	Migut.F01504	Migut.O00824	Migut.O00963	Migut.E00683	Migut.A00641
Migut.C00214	Migut.L01475	Migut.F01505	Migut.B01214	Migut.E00256	Migut.D00874	Migut.K00276
Migut.H02410	Migut.N02577	Migut.I00570	Migut.N00678	Migut.F01814	Migut.F00751	Migut.D00021
Migut.L00088	Migut.N02578	Migut.G00778	Migut.D01698	Migut.E00776	Migut.F01274	Migut.H01963
Migut.A00694	Migut.O00627	Migut.I00364	Migut.L00859	Migut.D00863	Migut.M00383	Migut.M00772
Migut.A00700	Migut.O00667	Migut.K00957	Migut.A00549	Migut.D01237	Migut.G00567	Migut.D01777
Migut.H00633	Migut.O00827	Migut.K00958	Migut.F00283	Migut.H02425	Migut.G00568	Migut.H00143
Migut.H00634	Migut.C00574	Migut.K00960	Migut.L01000	Migut.H02183	Migut.H01091	Migut.F01718
Migut.K01284	Migut.M00757	Migut.K00961	Migut.H01649	Migut.J00913	Migut.N00305	Migut.I00995
Migut.B01733	Migut.M00758	Migut.K00963	Migut.M01491	Migut.B01084	Migut.N00306	Migut.L02048
Migut.B01735	Migut.I00590	Migut.K00964	Migut.C01035	Migut.D00348	Migut.N00313	Migut.A01172
Migut.B01736	Migut.L00617	Migut.K00965	Migut.M00243	Migut.E01475	Migut.N00315	Migut.F00199
Migut.B01737	Migut.L01387	Migut.K00968	Migut.N01077	Migut.G00122	Migut.N00883	Migut.L01314
Migut.B01738	Migut.O00231	Migut.K00984	Migut.F01140	Migut.F00844	Migut.N00884	Migut.H00895
Migut.E01100	Migut.B00261	Migut.K00994	Migut.J01277	Migut.K00303	Migut.N00885	Migut.B00859
Migut.L00686	Migut.B00262	Migut.K00996	Migut.K00368	Migut.H00182	Migut.N00886	Migut.L00691
Migut.L00723	Migut.B00263	Migut.K01001	Migut.K00369	Migut.N00499	Migut.N00887	Migut.J01174
Migut.A00920	Migut.B00264	Migut.N00483	Migut.K00370	Migut.J00017	Migut.N00889	Migut.H01487
Migut.E01298	Migut.E01289	Migut.J00330	Migut.K00371	Migut.D02056	Migut.O00454	Migut.H00004
Migut.F00382	Migut.F00804	Migut.L01944	Migut.K00372	Migut.L01085	Migut.C00063	Migut.N03095
Migut.F01147	Migut.L01046	Migut.D00031	Migut.K00373	Migut.E00751	Migut.C00066	Migut.B00036
Migut.F01148	Migut.L01453	Migut.N00923	Migut.K00374	Migut.H00893	Migut.F00476	Migut.N01341
Migut.F01149	Migut.O00685	Migut.E01388	Migut.H00202	Migut.K01330	Migut.F00575	Migut.J01329
Migut.F01150	Migut.O00779	Migut.N01671	Migut.E00568	Migut.L01379	Migut.H01084	Migut.O00578
Migut.F01151	Migut.O00975	Migut.H01224	Migut.B01556	Migut.A00213	Migut.H01190	Migut.D01788
Migut.B01349	Migut.M00292	Migut.K00085	Migut.N01757	Migut.E01520	Migut.G00048	Migut.E01364
Migut.B01352	Migut.M01136	Migut.F00298	Migut.N01328	Migut.E01521	Migut.N00927	Migut.H02488
Migut.B01353	Migut.D00937	Migut.F00299	Migut.J01476	Migut.E01525	Migut.F01531	Migut.A00768
Migut.B01354	Migut.J00933	Migut.D02516	Migut.H01116	Migut.F00797	Migut.D01358	Migut.E01092
Migut.B01355	Migut.L01555	Migut.N02480	Migut.L00145	Migut.L02051	Migut.D01359	Migut.J01268
Migut.B01356	Migut.B00714	Migut.N02481	Migut.G00807	Migut.C01271	Migut.F01575	Migut.K00383
Migut.B01357	Migut.B00715	Migut.N02482	Migut.G00990	Migut.C01272	Migut.B01764	Migut.H01124
Migut.B01367	Migut.E01122	Migut.N00532	Migut.H00088	Migut.D01556	Migut.D00859	Migut.E00001
Migut.B01368	Migut.E01220	Migut.A00964	Migut.A01083	Migut.H02015	Migut.D00542	Migut.L00074
Migut.B01369	Migut.E01221	Migut.B01602	Migut.E00639	Migut.B01029	Migut.M01962	Migut.D02423
Migut.B01370	Migut.E01593	Migut.B01603	Migut.M01736	Migut.D01329	Migut.J00641	Migut.G00154
Migut.B01371	Migut.E01776	Migut.F01181	Migut.M00692	Migut.E00417	Migut.D00617	Migut.H01228
Migut.B01372	Migut.J01223	Migut.N02616	Migut.D00625	Migut.L00981	Migut.D00618	Migut.H01473
Migut.B01373	Migut.K00121	Migut.D00504	Migut.K01487	Migut.J01851	Migut.D00619	Migut.M01111
Migut.B01374	Migut.N00393	Migut.N02248	Migut.K01489	Migut.J00430	Migut.D00620	Migut.H01229
Migut.B01375	Migut.H01538	Migut.H01986	Migut.K01492	Migut.N01265	Migut.D00875	Migut.M00246
Migut.B01376	Migut.H01539	Migut.I00911	Migut.K01495	Migut.E00527	Migut.G00416	Migut.L01610
Migut.B01377	Migut.H01539	Migut.G00560	Migut.K01497	Migut.N01655	Migut.E00007	Migut.G00806
Migut.B01378	Migut.H01880	Migut.E00043	Migut.K01500	Migut.G00403	Migut.K00956	Migut.J00481
Migut.B01379	Migut.M01246	Migut.F01673	Migut.K01503	Migut.D02485	Migut.K01474	Migut.K01038
Migut.B01380	Migut.M01838	Migut.J00469	Migut.K01508	Migut.D02487	Migut.D00405	Migut.D02449
Migut.B01381	Migut.M01838	Migut.H01454	Migut.L00230	Migut.I00924	Migut.D00769	Migut.J01135
Migut.B01382	Migut.E00273	Migut.M00777	Migut.L00232	Migut.K00276	Migut.N00681	Migut.N01508
Migut.B01383	Migut.E00274	Migut.B00241	Migut.L00240	Migut.N01172	Migut.B00280	Migut.O00484
Migut.B01384	Migut.H00554	Migut.C00717	Migut.O00516	Migut.H00807	Migut.F01595	Migut.D00508
Migut.B01386	Migut.D02436	Migut.H00063	Migut.B00124	Migut.D01777	Migut.F01672	Migut.N02250
Migut.B01387	Migut.J01604	Migut.B00429	Migut.N01295	Migut.H00143	Migut.N01217	Migut.J00802
Migut.B01388	Migut.D02431	Migut.B00430	Migut.K00672	Migut.C00607	Migut.H00076	Migut.L01885
Migut.B01389	Migut.H00939	Migut.F01598	Migut.J00823	Migut.H01875	Migut.K00596	Migut.B01742
Migut.B01390	Migut.H00940	Migut.C00580	Migut.H01126	Migut.M01828	Migut.O00964	Migut.M01244
Migut.B01391	Migut.J01000	Migut.N02077	Migut.H01127	Migut.B00343	Migut.C00090	Migut.J00894
Migut.B01392	Migut.K01309	Migut.O00416	Migut.H01128	Migut.J01280	Migut.J01664	Migut.L01590
Migut.B01394	Migut.L01271	Migut.D01377	Migut.H01129	Migut.K00365	Migut.H01565	Migut.C01061
Migut.B01395	Migut.L01803	Migut.F01145	Migut.L01399	Migut.H00735	Migut.H01566	Migut.H02487
Migut.B01397	Migut.L01804	Migut.F01471	Migut.A00284	Migut.L00890	Migut.H01567	Migut.D00679
Migut.I00567	Migut.N02476	Migut.L01139	Migut.N00790	Migut.H02365	Migut.H01568	Migut.C01259
Migut.J01842	Migut.H00898	Migut.M00099	Migut.M01746	Migut.H01652	Migut.H01569	Migut.F00240
Migut.J01843	Migut.I00135	Migut.M01554	Migut.L00593	Migut.M01495	Migut.M01777	Migut.I01177
Migut.J01844	Migut.L01332	Migut.I01011	Migut.L00618	Migut.L00691	Migut.A00519	Migut.J00081
Migut.O00473	Migut.N01028	Migut.A00895	Migut.B01897	Migut.J01174	Migut.I00765	Migut.A00445
Migut.J00275	Migut.N01028	Migut.E01022	Migut.E00638	Migut.N03095	Migut.D01267	Migut.D00277
Migut.J00276	Migut.D02138	Migut.E01271	Migut.F01459	Migut.B00036	Migut.I00524	Migut.I00534
Migut.E01774	Migut.D02145	Migut.D02484	Migut.N01529	Migut.N01341	Migut.F01540	Migut.N02211
Migut.M00531	Migut.I00481	Migut.G00783	Migut.I00862	Migut.J00008	Migut.B01013	Migut.D01957
Migut.M00555	Migut.J01804	Migut.M01663	Migut.N03086	Migut.J01329	Migut.N02094	Migut.C00895
Migut.M00556	Migut.J01805	Migut.N01633	Migut.B00005	Migut.H02289	Migut.F00243	Migut.N00073
Migut.M01469	Migut.B00585	Migut.J00786	Migut.B00600	Migut.H02488	Migut.F01050	Migut.E01318
Migut.M01600	Migut.L00150	Migut.J00787	Migut.N01073	Migut.E00853	Migut.B01215	Migut.I00124
Migut.A00881	Migut.L00151	Migut.L01875	Migut.D00867	Migut.E01671	Migut.F00708	Migut.E00574
Migut.A00882	Migut.B00394	Migut.L01141	Migut.F00733	Migut.M01620	Migut.E00564	Migut.J01477
Migut.A00883	Migut.B00395	Migut.E00921	Migut.F00393	Migut.G01175	Migut.E00565	Migut.M01571
Migut.A00884	Migut.N01159	Migut.N01430	Migut.L00026	Migut.I00402	Migut.F01502	Migut.E01348
Migut.A00885	Migut.N01160	Migut.D01625	Migut.N00981	Migut.E00724	Migut.F01504	Migut.J00423
Migut.A00886	Migut.N01161	Migut.K00730	Migut.M02033	Migut.H01186	Migut.F01505	Migut.H01838
Migut.A00887	Migut.N00314	Migut.L00367	Migut.H00339	Migut.H01228	Migut.I00570	Migut.K00506
Migut.A00889	Migut.N00316	Migut.F00952	Migut.L00419	Migut.A01117	Migut.A00714	Migut.B00351
Migut.A00890	Migut.N01339	Migut.F00781	Migut.N03177	Migut.K00433	Migut.E01212	Migut.B00066
Migut.A00891	Migut.D02242	Migut.F01446	Migut.J00006	Migut.K01038	Migut.F01886	Migut.J01091
Migut.A00892	Migut.D02242	Migut.F01486	Migut.D00725	Migut.D02299	Migut.I00691	Migut.D02491
Migut.E00844	Migut.D02242	Migut.F01488	Migut.N00661	Migut.A01061	Migut.B01659	Migut.K01238
Migut.E01025	Migut.A00747	Migut.F01490	Migut.D00131	Migut.E00716	Migut.E00711	Migut.N00389
Migut.E01026	Migut.D02156	Migut.D00960	Migut.C01031	Migut.O00934	Migut.G00778	Migut.H00705
Migut.E01027	Migut.M01547	Migut.J00580	Migut.E01803	Migut.M00955	Migut.I00364	Migut.J01493
Migut.E01030	Migut.B00011	Migut.D01254	Migut.K00432	Migut.N01167	Migut.K00957	Migut.N00771
Migut.E01033	Migut.N01354	Migut.D01255	Migut.D00863	Migut.J00227	Migut.K00958	Migut.N00928
Migut.E01037	Migut.N02963	Migut.D01384	Migut.D01529	Migut.M02000	Migut.K00960	Migut.E00695
Migut.E01303	Migut.N02963	Migut.D01520	Migut.D01538	Migut.A00068	Migut.K00961	Migut.O00893
Migut.E01309	Migut.D02043	Migut.L00682	Migut.F00844	Migut.H02487	Migut.K00963	Migut.H02019
Migut.E01313	Migut.E00464	Migut.F00569	Migut.H00182	Migut.B01726	Migut.K00964	Migut.G00270
Migut.E01314	Migut.O00230	Migut.A00017	Migut.N00499	Migut.N01429	Migut.K00965	Migut.F01880
Migut.E01315	Migut.O00230	Migut.E01815	Migut.F00464	Migut.F00240	Migut.K00968	Migut.F02138
Migut.E01659	Migut.B00892	Migut.A00633	Migut.G01000	Migut.B01254	Migut.K00984	Migut.D01565
Migut.L00813	Migut.M00990	Migut.N02975	Migut.D00602	Migut.B01873	Migut.K00994	Migut.A00042
Migut.L00942	Migut.N00979	Migut.H01498	Migut.N02317	Migut.K00882	Migut.K00996	Migut.I00925
Migut.O00496	Migut.N02688	Migut.J00099	Migut.L01085	Migut.J00081	Migut.K01001	Migut.E00226
Migut.O00674	Migut.A00363	Migut.H00628	Migut.E00751	Migut.I00189	Migut.L01489	Migut.D02576
Migut.E00399	Migut.D00117	Migut.F01953	Migut.H00893	Migut.J01160	Migut.H02378	Migut.D01958
Migut.H00254	Migut.D00117	Migut.J01535	Migut.K01330	Migut.D00277	Migut.C00139	Migut.L01930
Migut.H02148	Migut.D00117	Migut.H01938	Migut.B00471	Migut.I00534	Migut.C00378	Migut.H01426
Migut.I00587	Migut.C00618	Migut.M00806	Migut.I00888	Migut.G00323	Migut.I00708	Migut.H01989
Migut.J01094	Migut.M00554	Migut.I00174	Migut.M00266	Migut.C01278	Migut.H01224	Migut.M00738
Migut.E00679	Migut.I00555	Migut.N01326	Migut.M00269	Migut.N00073	Migut.B01846	Migut.F02136
Migut.E00680	Migut.I00556	Migut.H00085	Migut.M01815	Migut.I00124	Migut.E01240	Migut.C01409
Migut.L00804	Migut.B00113	Migut.D01216	Migut.A00213	Migut.L00961	Migut.E01241	Migut.J00747
Migut.O00270	Migut.B00114	Migut.F00407	Migut.E01520	Migut.L01495	Migut.E01242	Migut.N01534
Migut.H01917	Migut.A00611	Migut.F01417	Migut.E01521	Migut.E01348	Migut.E01243	Migut.B01743
Migut.H02539	Migut.B01886	Migut.D02514	Migut.E01525	Migut.O00139	Migut.F00298	Migut.L00076
Migut.K00118	Migut.E00247	Migut.O00924	Migut.E01552	Migut.J01600	Migut.F00299	Migut.O00284
Migut.I00126	Migut.E00248	Migut.D01775	Migut.F00375	Migut.K00506	Migut.B00973	Migut.D00536
Migut.I00784	Migut.E00249	Migut.H01672	Migut.L02051	Migut.C00325	Migut.B00976	Migut.D02494
Migut.I00785	Migut.E00250	Migut.B00398	Migut.C00661	Migut.F00832	Migut.B00977	Migut.N00890
Migut.I00786	Migut.E00250	Migut.C01100	Migut.N02684	Migut.J01091	Migut.B00978	Migut.M01286
Migut.K00477	Migut.E00250	Migut.B00235	Migut.B01029	Migut.H02446	Migut.B00979	Migut.M01215
Migut.H01557	Migut.E00251	Migut.E01287	Migut.N00337	Migut.H00253	Migut.N02480	Migut.B01923
Migut.M01293	Migut.G01042	Migut.N02515	Migut.I00898	Migut.F01880	Migut.N02481	Migut.F01014
Migut.G01224	Migut.G01219	Migut.H00552	Migut.F00597	Migut.F02138	Migut.N02482	Migut.J00775
Migut.G01226	Migut.G01219	Migut.E00134	Migut.M01453	Migut.D01565	Migut.B00947	Migut.M00782
Migut.G01232	Migut.H02356	Migut.I00058	Migut.J00844	Migut.J01099	Migut.K00122	Migut.B00194
Migut.C00574	Migut.L00525	Migut.L01388	Migut.D02055	Migut.M01925	Migut.F00502	Migut.K01112
Migut.M00757	Migut.L00786	Migut.M01325	Migut.H00233	Migut.I00925	Migut.C00223	Migut.C00178
Migut.M00758	Migut.L00787	Migut.F00510	Migut.L00500	Migut.B01241	Migut.F01272	Migut.H02385
Migut.C01387	Migut.L00787	Migut.K00491	Migut.N01265	Migut.N02076	Migut.L00104	Migut.L01261
Migut.C01388	Migut.L00787	Migut.I00656	Migut.E00005	Migut.O00840	Migut.C00050	Migut.L00603
Migut.H02255	Migut.L00839	Migut.K01128	Migut.F00248	Migut.L01903	Migut.D01382	Migut.I01182
Migut.K00906	Migut.L00840	Migut.J00249	Migut.N00677	Migut.M01753	Migut.F01235	Migut.E01491
Migut.K00907	Migut.L00841	Migut.L01982	Migut.K00381	Migut.N00691	Migut.J01211	Migut.J01263
Migut.K00922	Migut.D01436	Migut.H01032	Migut.H01550	Migut.N00901	Migut.L00571	Migut.K00385
Migut.K00923	Migut.D01438	Migut.M00867	Migut.N01172	Migut.I00202	Migut.O00324	Migut.H02156
Migut.B00261	Migut.D01439	Migut.O00868	Migut.D00021	Migut.L01930	Migut.A00474	Migut.M00251
Migut.B00262	Migut.D01468	Migut.H02471	Migut.K01046	Migut.H01426	Migut.B01272	Migut.H02455
Migut.B00263	Migut.I00410	Migut.K00355	Migut.D01777	Migut.H01989	Migut.D00661	Migut.N03202
Migut.B00264	Migut.I00415	Migut.N03342	Migut.H00143	Migut.M00738	Migut.D00663	Migut.J00259
Migut.E01289	Migut.I00416	Migut.F01552	Migut.D02454	Migut.A00472	Migut.D00796	Migut.D00281
Migut.F00804	Migut.I00418	Migut.F01646	Migut.B01896	Migut.J00908	Migut.F00049	Migut.F00616
Migut.B01610	Migut.A00052	Migut.F01647	Migut.N01530	Migut.D01353	Migut.M00862	Migut.B00577
Migut.F00461	Migut.J01422	Migut.F01648	Migut.B00859	Migut.D01426	Migut.M01171	Migut.B01798
Migut.F00462	Migut.J01423	Migut.B01560	Migut.L00691	Migut.K00407	Migut.B01199	Migut.O00275
Migut.F00463	Migut.J01424	Migut.F02022	Migut.J01174	Migut.B00283	Migut.C01069	Migut.D00650
Migut.L00412	Migut.J01425	Migut.H01376	Migut.H01065	Migut.C01268	Migut.N01818	Migut.I00880
Migut.L00508	Migut.J01426	Migut.B00736	Migut.N03095	Migut.C01196	Migut.J01437	Migut.M00851
Migut.O00296	Migut.B00872	Migut.N00855	Migut.B01584	Migut.D01355	Migut.N01670	Migut.N02046
Migut.M00292	Migut.N00966	Migut.J00418	Migut.B00036	Migut.F00882	Migut.L00300	Migut.A00812
Migut.M01136	Migut.F01126	Migut.C01293	Migut.N01341	Migut.D01069	Migut.N00513	Migut.J00119
Migut.C00801	Migut.F00551	Migut.J01202	Migut.L00100	Migut.N02074	Migut.D01825	Migut.J00120
Migut.E00115	Migut.L01401	Migut.I00409	Migut.E00853	Migut.C00219	Migut.L01302	Migut.M01857
Migut.K00485	Migut.D00636	Migut.G00951	Migut.E01671	Migut.C00178	Migut.F01509	Migut.F00803
Migut.N03137	Migut.D00637	Migut.J01825	Migut.B01233	Migut.H02385	Migut.N02674	Migut.M00071
Migut.B00714	Migut.D00638	Migut.K00047	Migut.O00949	Migut.E00781	Migut.E00748	Migut.C01254
Migut.B00715	Migut.D00639	Migut.I00259	Migut.G00946	Migut.A00199	Migut.M00561	Migut.M00887
Migut.E01122	Migut.D01911	Migut.K00675	Migut.E00281	Migut.J00414	Migut.C00158	Migut.M01817
Migut.E01220	Migut.D01912	Migut.D00092	Migut.A00834	Migut.H02455	Migut.B00701	Migut.B01251
Migut.E01221	Migut.D01915	Migut.D00124	Migut.D00229	Migut.N03202	Migut.H00897	Migut.B00211
Migut.E01593	Migut.D01916	Migut.D00203	Migut.H01827	Migut.N02527	Migut.H01454	Migut.J01505
Migut.E01776	Migut.I00055	Migut.I00016	Migut.M00255	Migut.G00441	Migut.M00777	Migut.G00056
Migut.J01223	Migut.J01238	Migut.N02782	Migut.H01228	Migut.J01034	Migut.B00621	Migut.J00596
Migut.K00121	Migut.K01350	Migut.E00277	Migut.A01117	Migut.N03252	Migut.E00880	Migut.J01066
Migut.N00393	Migut.K01351	Migut.H01859	Migut.H01473	Migut.I00880	Migut.E00881	Migut.M00925
Migut.F00707	Migut.K01352	Migut.J01335	Migut.M01111	Migut.E00314	Migut.E01694	Migut.D00756
Migut.N00823	Migut.K01353	Migut.J01336	Migut.B00019	Migut.E00315	Migut.E01748	Migut.D00166
Migut.E01173	Migut.K01354	Migut.J01633	Migut.J01149	Migut.A00812	Migut.E01813	Migut.K00133
Migut.G00802	Migut.L00286	Migut.J01752	Migut.G00806	Migut.J00119	Migut.E00340	Migut.N02098
Migut.G00803	Migut.L00287	Migut.L00265	Migut.K01038	Migut.J00120	Migut.I00345	Migut.H00358
Migut.G00804	Migut.L00288	Migut.L00585	Migut.L00369	Migut.M01857	Migut.L01064	Migut.I00878
Migut.G00805	Migut.L00289	Migut.J01018	Migut.L00378	Migut.N02710	Migut.F01278	Migut.L00690
Migut.G01350	Migut.L00563	Migut.L01791	Migut.D01184	Migut.K01114	Migut.F01280	Migut.H00136
Migut.M01762	Migut.L00564	Migut.C00709	Migut.A00477	Migut.H02130	Migut.A00304	Migut.L01405
Migut.M01763	Migut.L00887	Migut.B01214	Migut.E01381	Migut.N01704	Migut.E00922	Migut.H00912
Migut.N00429	Migut.N02333	Migut.D01362	Migut.A01061	Migut.D01324	Migut.D01764	Migut.F01485
Migut.N00163	Migut.N02351	Migut.D01363	Migut.E00716	Migut.D01327	Migut.D01765	Migut.E00761
Migut.N00164	Migut.O00738	Migut.F01912	Migut.O00934	Migut.H01413	Migut.I00209	Migut.L01151
Migut.N00167	Migut.M00029	Migut.I01031	Migut.N03118	Migut.H01416	Migut.H02163	Migut.N00803
Migut.F00404	Migut.M01674	Migut.A00647	Migut.N02917	Migut.M00716	Migut.N01052	Migut.F01697
Migut.F00405	Migut.M01674	Migut.A00648	Migut.J01421	Migut.F01597	Migut.D01377	Migut.F01916
Migut.F01201	Migut.B01888	Migut.A00651	Migut.K00273	Migut.F01894	Migut.F01145	Migut.B01010
Migut.H00770	Migut.B01888	Migut.A00652	Migut.H01488	Migut.D00718	Migut.F01471	Migut.J01800
Migut.D02436	Migut.B01888	Migut.A00658	Migut.M01144	Migut.N02277	Migut.L01139	Migut.K00060
Migut.J01604	Migut.F01021	Migut.F00230	Migut.H02135	Migut.O00149	Migut.J01294	Migut.L01714
Migut.E00852	Migut.F01021	Migut.L01517	Migut.H02362	Migut.D00145	Migut.J01295	Migut.D00866
Migut.E01669	Migut.N01533	Migut.E00102	Migut.L00118	Migut.J01488	Migut.K00164	Migut.M01975
Migut.D01059	Migut.N01533	Migut.N03011	Migut.H00658	Migut.M00887	Migut.K00517	Migut.H00206
Migut.I00795	Migut.L01744	Migut.O00493	Migut.C00051	Migut.M01531	Migut.A00815	Migut.I00687
Migut.K00081	Migut.L01745	Migut.F00821	Migut.D01337	Migut.L01386	Migut.E00850	Migut.A00808
Migut.N01604	Migut.L01746	Migut.A00918	Migut.D01412	Migut.B01034	Migut.E01667	Migut.F01879
Migut.F00218	Migut.M00485	Migut.N02797	Migut.L00411	Migut.F00264	Migut.O00335	Migut.A00945
Migut.F00219	Migut.A00595	Migut.I00962	Migut.D02132	Migut.D01366	Migut.L00137	Migut.A00985
Migut.F00220	Migut.G00849	Migut.E00164	Migut.B01210	Migut.D01432	Migut.N02542	Migut.B01075
Migut.F01524	Migut.O00802	Migut.E00165	Migut.B01726	Migut.I00427	Migut.A00895	Migut.M01079
Migut.K01230	Migut.H00696	Migut.L00859	Migut.N01429	Migut.K00751	Migut.E01022	Migut.M01080
Migut.D02431	Migut.H02165	Migut.A00549	Migut.F02004	Migut.K00929	Migut.E01271	Migut.H01861
Migut.H00939	Migut.L00693	Migut.F00283	Migut.A00153	Migut.J01505	Migut.J01413	Migut.N01376
Migut.H00940	Migut.L00809	Migut.J00425	Migut.F00240	Migut.D01570	Migut.K00278	Migut.O00958
Migut.J01000	Migut.L00904	Migut.L01670	Migut.O00581	Migut.D01088	Migut.E00921	Migut.J01453
Migut.K01309	Migut.A00440	Migut.C00425	Migut.J01866	Migut.J01653	Migut.I01107	Migut.E00791
Migut.L01271	Migut.A00440	Migut.I00845	Migut.F01519	Migut.J00596	Migut.B00849	Migut.N00027
Migut.L01803	Migut.A00440	Migut.F01140	Migut.J00081	Migut.J01066	Migut.L00391	Migut.L01667
Migut.L01804	Migut.H01541	Migut.B01150	Migut.B01575	Migut.D00166	Migut.L00572	Migut.N01519
Migut.N02476	Migut.H01543	Migut.D00222	Migut.D00277	Migut.C00504	Migut.L01912	Migut.I00757
Migut.H00898	Migut.H01545	Migut.F00201	Migut.I00534	Migut.H00136	Migut.H00239	Migut.D01168
Migut.I00135	Migut.B00017	Migut.H01235	Migut.L00588	Migut.L01405	Migut.F00918	Migut.J00029
Migut.L01332	Migut.C00384	Migut.J01277	Migut.O00818	Migut.B01565	Migut.N02520	Migut.D01101
Migut.N01028	Migut.K00390	Migut.K00368	Migut.D00136	Migut.I00455	Migut.K00511	Migut.E00175
Migut.I01122	Migut.K00391	Migut.K00369	Migut.F01889	Migut.E01333	Migut.L00367	Migut.D00708
Migut.B00366	Migut.I00609	Migut.K00370	Migut.N00073	Migut.D02409	Migut.C00286	Migut.O00152
Migut.K00771	Migut.J01634	Migut.K00371	Migut.M00359	Migut.D01434	Migut.G00788	Migut.D02054
Migut.K01219	Migut.K01078	Migut.K00372	Migut.I00124	Migut.L01151	Migut.F00781	Migut.M02009
Migut.H02380	Migut.C00431	Migut.K00373	Migut.M01988	Migut.N00803	Migut.F01446	Migut.F00196
Migut.M00369	Migut.G00685	Migut.K00374	Migut.H00455	Migut.F01697	Migut.F01486	Migut.F01018
Migut.B00585	Migut.G00686	Migut.J01408	Migut.H00418	Migut.F01916	Migut.F01488	Migut.M00819
Migut.L00150	Migut.G00688	Migut.J01409	Migut.E01348	Migut.G00785	Migut.F01490	Migut.L01175
Migut.L00151	Migut.G00810	Migut.H00202	Migut.G00038	Migut.B01010	Migut.E01773	Migut.J01369
Migut.H02125	Migut.G00923	Migut.J00836	Migut.O00586	Migut.D01335	Migut.H01368	Migut.M00785
Migut.H02126	Migut.G00924	Migut.F00440	Migut.K00506	Migut.D01410	Migut.N00812	Migut.C01091
Migut.A00711	Migut.G00926	Migut.F01173	Migut.H01527	Migut.D01356	Migut.D00831	Migut.N03251
Migut.E01213	Migut.G00928	Migut.I00848	Migut.M01728	Migut.E01175	Migut.J01886	Migut.H02359
Migut.E01214	Migut.G00993	Migut.H00181	Migut.M01729	Migut.D00866	Migut.B00767	Migut.N00460
Migut.E01215	Migut.G00996	Migut.N01220	Migut.M01730	Migut.A01084	Migut.A01116	Migut.F01834
Migut.F00267	Migut.G00998	Migut.D00850	Migut.D00080	Migut.E00672	Migut.D00065	Migut.D02504
Migut.F00268	Migut.G01200	Migut.M01736	Migut.M01628	Migut.D00872	Migut.D00240	Migut.C00069
Migut.F00269	Migut.H00706	Migut.C01339	Migut.D01565	Migut.M00689	Migut.H00003	Migut.D00561
Migut.F00270	Migut.H00707	Migut.C01384	Migut.N02938	Migut.H00690	Migut.E00438	Migut.N02292
Migut.F00271	Migut.H00708	Migut.H00743	Migut.F00151	Migut.C01168	Migut.L00354	Migut.H00310
Migut.A00335	Migut.H00711	Migut.K00672	Migut.F00985	Migut.E00688	Migut.L00977	Migut.J01748
Migut.D01124	Migut.N03029	Migut.J00823	Migut.F00986	Migut.A00945	Migut.I00576	Migut.N01357
Migut.E01464	Migut.N03035	Migut.D00758	Migut.H01082	Migut.B01075	Migut.L00616	Migut.M01859
Migut.I00695	Migut.N03037	Migut.I00727	Migut.M00043	Migut.M01079	Migut.O00118	Migut.J01102
Migut.E00087	Migut.A00835	Migut.N03359	Migut.I00925	Migut.M01080	Migut.L00777	Migut.B01790
Migut.L01292	Migut.E01044	Migut.M01903	Migut.N03289	Migut.M01299	Migut.A00610	Migut.J00726
Migut.F01302	Migut.N01543	Migut.A00166	Migut.F01133	Migut.E00016	Migut.A01179	Migut.I00400
Migut.J00263	Migut.B01692	Migut.D00898	Migut.N00691	Migut.K00735	Migut.C00441	Migut.F01053
Migut.L01972	Migut.C01375	Migut.J01787	Migut.N02483	Migut.N01831	Migut.N02802	Migut.N02730
Migut.B01006	Migut.G00169	Migut.I00818	Migut.I00764	Migut.O00719	Migut.B01255	Migut.C00488
Migut.G00121	Migut.G00170	Migut.I00821	Migut.L01930	Migut.H01436	Migut.N01808	Migut.J00768
Migut.B00892	Migut.M00196	Migut.I00822	Migut.H01426	Migut.M01028	Migut.F00581	Migut.B01774
Migut.M00990	Migut.M00230	Migut.H01926	Migut.H01989	Migut.N02896	Migut.G00682	Migut.H02339
Migut.N00979	Migut.M00233	Migut.D01629	Migut.M00738	Migut.F00356	Migut.H01938	Migut.C01298
Migut.N02688	Migut.E00422	Migut.J00116	Migut.F02136	Migut.N00192	Migut.M00806	Migut.K01062
Migut.B01702	Migut.N02107	Migut.J00117	Migut.N02813	Migut.N01376	Migut.K00490	Migut.N02161
Migut.F00362	Migut.N02107	Migut.A00284	Migut.D01353	Migut.O00958	Migut.H00828	Migut.L00480
Migut.N01420	Migut.N02113	Migut.F01289	Migut.D01426	Migut.D01365	Migut.D01245	Migut.L00193
Migut.O00896	Migut.D00945	Migut.F01290	Migut.M00238	Migut.H01967	Migut.D01246	Migut.C00807
Migut.F00928	Migut.L01829	Migut.F01291	Migut.B01236	Migut.L00683	Migut.D01247	Migut.K00454
Migut.A00363	Migut.L01829	Migut.F01292	Migut.J00225	Migut.H00319	Migut.D01388	Migut.H01046
Migut.D00117	Migut.C00141	Migut.F01293	Migut.J00122	Migut.L01059	Migut.D01185	Migut.M01164
Migut.C00618	Migut.C00141	Migut.F01294	Migut.H02512	Migut.E00791	Migut.K01061	Migut.I01075
Migut.M00554	Migut.H02449	Migut.F01297	Migut.D01355	Migut.N02430	Migut.K00673	Migut.A00436
Migut.I01026	Migut.H02449	Migut.F01298	Migut.H00989	Migut.J00318	Migut.G00173	Migut.H00507
Migut.L01496	Migut.H02449	Migut.F01299	Migut.L00520	Migut.E00175	Migut.N00096	Migut.H00623
Migut.G00437	Migut.M01181	Migut.J00282	Migut.L00866	Migut.E00678	Migut.D02166	Migut.B00737
Migut.N00239	Migut.M01182	Migut.J00283	Migut.O00860	Migut.F00428	Migut.F02016	Migut.I00480
Migut.E00434	Migut.M01183	Migut.E01591	Migut.D02494	Migut.F00429	Migut.D02514	Migut.B01402
Migut.J00181	Migut.C00888	Migut.F00815	Migut.H02159	Migut.F01169	Migut.O00924	Migut.G01041
Migut.M01188	Migut.N03182	Migut.C01089	Migut.M00895	Migut.J01233	Migut.J00348	Migut.G01220
Migut.N02640	Migut.K01475	Migut.H00792	Migut.B01923	Migut.M00100	Migut.L01929	Migut.H02357
Migut.E00247	Migut.L02010	Migut.J00986	Migut.N00629	Migut.J01369	Migut.C00578	Migut.F00588
Migut.E00248	Migut.B01405	Migut.B00459	Migut.D00044	Migut.C01091	Migut.K00292	Migut.N01991
Migut.E00249	Migut.D02530	Migut.H00549	Migut.M00495	Migut.N03251	Migut.F00097	Migut.O00553
Migut.E00250	Migut.D02530	Migut.H02239	Migut.M00497	Migut.H02359	Migut.N02515	Migut.A00288
Migut.E00251	Migut.K00716	Migut.N00790	Migut.B00829	Migut.N00460	Migut.N01787	Migut.D01638
Migut.D01853	Migut.N00574	Migut.H00909	Migut.K01112	Migut.H02447	Migut.C01064	Migut.L01480
Migut.E00111	Migut.N00574	Migut.L00593	Migut.C00178	Migut.F01834	Migut.J00583	Migut.F01892
Migut.H00891	Migut.A00201	Migut.L00618	Migut.H02385	Migut.H02428	Migut.D01604	Migut.A01091
Migut.L01335	Migut.B01912	Migut.L00006	Migut.L01261	Migut.C00069	Migut.E00374	Migut.G01129
Migut.N03212	Migut.F02115	Migut.H01998	Migut.E00781	Migut.D00561	Migut.D02215	Migut.G01299
Migut.G01042	Migut.N02138	Migut.N03086	Migut.D02328	Migut.N02292	Migut.I01208	Migut.G01304
Migut.G01219	Migut.N02138	Migut.B00005	Migut.D02033	Migut.L01152	Migut.B01189	Migut.G01306
Migut.H02356	Migut.J00688	Migut.B00600	Migut.C01073	Migut.J01748	Migut.N01467	Migut.G01327
Migut.D02289	Migut.L01823	Migut.N01073	Migut.N03328	Migut.D01814	Migut.H00314	Migut.G01332
Migut.D02290	Migut.E00123	Migut.B01216	Migut.N01520	Migut.J01102	Migut.A00597	Migut.G01335
Migut.G00610	Migut.E00123	Migut.E01354	Migut.H02455	Migut.M01372	Migut.J00344	Migut.G01343
Migut.J00792	Migut.E00123	Migut.G00508	Migut.N03202	Migut.J00726	Migut.J00345	Migut.B01456
Migut.L01878	Migut.E00123	Migut.N00279	Migut.C00802	Migut.L00468	Migut.L01934	Migut.N02006
Migut.N02544	Migut.H00877	Migut.C00880	Migut.K00075	Migut.D01003	Migut.H01032	Migut.O00506
Migut.J00257	Migut.H00877	Migut.L00026	Migut.E01408	Migut.D01408	Migut.M00867	Migut.H00577
Migut.J00982	Migut.L01367	Migut.N00981	Migut.E01420	Migut.D01351	Migut.O00868	Migut.K01185
Migut.L01978	Migut.H00427	Migut.H00339	Migut.A01135	Migut.D01352	Migut.N01039	Migut.M01932
Migut.N00818	Migut.H00428	Migut.L00419	Migut.F00814	Migut.D01425	Migut.B01809	Migut.H02534
Migut.N00911	Migut.N02716	Migut.J01845	Migut.C01071	Migut.E00371	Migut.F00261	Migut.L00022
Migut.N02571	Migut.G00234	Migut.J01846	Migut.H01471	Migut.O00159	Migut.H02471	Migut.D01232
Migut.M01798	Migut.H00071	Migut.D00131	Migut.G00602	Migut.E01281	Migut.K00355	Migut.L01867
Migut.M01799	Migut.H00072	Migut.E01803	Migut.K01011	Migut.F01053	Migut.D02524	Migut.K00497
Migut.F00551	Migut.K01413	Migut.K00432	Migut.H02437	Migut.F00408	Migut.E00085	Migut.M00011
Migut.L01401	Migut.K01414	Migut.B01906	Migut.A01043	Migut.C00488	Migut.I00186	Migut.L01413
Migut.D00636	Migut.A00219	Migut.D00863	Migut.J01885	Migut.D00916	Migut.O00271	Migut.F00336
Migut.D00637	Migut.A00219	Migut.C00899	Migut.N00553	Migut.H01300	Migut.E00644	Migut.M01677
Migut.D00638	Migut.F01665	Migut.N01847	Migut.A00812	Migut.L00018	Migut.F02055	Migut.K01030
Migut.D00639	Migut.F01665	Migut.C00361	Migut.J00119	Migut.H02339	Migut.N00322	Migut.D00192
Migut.D01911	Migut.I00190	Migut.D01338	Migut.J00120	Migut.C01298	Migut.B00845	Migut.D01494
Migut.D01912	Migut.C00354	Migut.D01413	Migut.M01857	Migut.L01960	Migut.H02013	Migut.M01930
Migut.D01915	Migut.C00354	Migut.H00890	Migut.K00218	Migut.K00914	Migut.N03301	Migut.B01744
Migut.D01916	Migut.N00273	Migut.D02118	Migut.N01035	Migut.O00383	Migut.K00134	Migut.L01320
Migut.I00055	Migut.N02124	Migut.F00327	Migut.B00823	Migut.N02219	Migut.F01552	Migut.F00040
Migut.J01238	Migut.B01709	Migut.G00139	Migut.I00927	Migut.D01071	Migut.F01646	Migut.F01821
Migut.K01350	Migut.B01709	Migut.D01529	Migut.K00537	Migut.I00773	Migut.F01647	Migut.F02067
Migut.K01351	Migut.L01588	Migut.D01538	Migut.L01462	Migut.K00454	Migut.F01648	Migut.D00460
Migut.K01352	Migut.L01588	Migut.F00844	Migut.D01324	Migut.H01046	Migut.M00579	Migut.J01482
Migut.K01353	Migut.L01588	Migut.D01195	Migut.D01327	Migut.M01164	Migut.A00398	Migut.D00243
Migut.K01354	Migut.B00443	Migut.B01297	Migut.N02277	Migut.I01075	Migut.A00958	Migut.F01585
Migut.L00286	Migut.C00492	Migut.M00474	Migut.L00398	Migut.F00660	Migut.B01587	Migut.N01872
Migut.L00287	Migut.N02774	Migut.M00477	Migut.F01372	Migut.M01559	Migut.N03072	Migut.H00291
Migut.L00288	Migut.C00550	Migut.M00563	Migut.M01531	Migut.G01041	Migut.D01344	Migut.N02064
Migut.L00289	Migut.C00552	Migut.M00572	Migut.D01366	Migut.G01220	Migut.D01417	Migut.N02068
Migut.L00563	Migut.D01346	Migut.O00375	Migut.D01432	Migut.H02357	Migut.H02461	Migut.L02017
Migut.L00564	Migut.D01420	Migut.N02060	Migut.I00427	Migut.N01211	Migut.D00087	Migut.B01751
Migut.L00887	Migut.D01421	Migut.N02071	Migut.K00751	Migut.K00115	Migut.K00334	Migut.H00089
Migut.N02333	Migut.F01523	Migut.D01491	Migut.K00929	Migut.N03091	Migut.B00086	Migut.C00844
Migut.N02351	Migut.G00624	Migut.D01492	Migut.J01505	Migut.D01333	Migut.N01317	Migut.G00360
Migut.O00738	Migut.I00283	Migut.D01738	Migut.J01780	Migut.G00430	Migut.K00460	Migut.B01096
Migut.M00029	Migut.I00286	Migut.D01741	Migut.J01653	Migut.M00619	Migut.L02004	Migut.N00907
Migut.M01674	Migut.I00289	Migut.D01742	Migut.J00596	Migut.N01991	Migut.D00655	Migut.D02245
Migut.E00178	Migut.I00291	Migut.D01743	Migut.J01066	Migut.O00553	Migut.K01135	Migut.F00883
Migut.J00376	Migut.I00293	Migut.I00311	Migut.E00148	Migut.D00193	Migut.I00409	Migut.N02974
Migut.L01625	Migut.J01197	Migut.H00182	Migut.E00149	Migut.L01480	Migut.B00917	Migut.H01857
Migut.L01531	Migut.D01599	Migut.N00499	Migut.D00756	Migut.F01892	Migut.B00918	Migut.J00619
Migut.D01471	Migut.F00130	Migut.F00464	Migut.M01983	Migut.A01091	Migut.B00919	Migut.L00421
Migut.D01473	Migut.O00329	Migut.G01000	Migut.N03085	Migut.G01129	Migut.E00987	Migut.H01728
Migut.H00214	Migut.G00069	Migut.E00025	Migut.C00504	Migut.G01299	Migut.E00988	Migut.C00677
Migut.I00348	Migut.K00834	Migut.K00715	Migut.J01386	Migut.G01304	Migut.E00991	Migut.H00516
Migut.J01492	Migut.E00989	Migut.E00317	Migut.H00136	Migut.G01306	Migut.E00993	Migut.L00484
Migut.A00595	Migut.E00994	Migut.E00751	Migut.L01405	Migut.G01327	Migut.E01268	Migut.E01386
Migut.G00849	Migut.E00998	Migut.H00893	Migut.G00250	Migut.G01332	Migut.M00045	Migut.I01113
Migut.O00802	Migut.E01017	Migut.K01330	Migut.B01565	Migut.G01335	Migut.M01661	Migut.F00850
Migut.H00868	Migut.E01019	Migut.D00121	Migut.J01126	Migut.G01343	Migut.K00015	Migut.B00059
Migut.M01464	Migut.E01139	Migut.F01823	Migut.J01892	Migut.G00221	Migut.G00951	Migut.N01804
Migut.M01497	Migut.O00407	Migut.M01528	Migut.I00455	Migut.K00464	Migut.J01825	Migut.D02017
Migut.N02913	Migut.O00409	Migut.M00266	Migut.A00878	Migut.A00252	Migut.K00047	Migut.M01849
Migut.H00696	Migut.B00934	Migut.M00269	Migut.E01020	Migut.C01396	Migut.I00259	Migut.I00835
Migut.H02165	Migut.D01791	Migut.J00690	Migut.O00410	Migut.F00067	Migut.K00675	Migut.C00745
Migut.L00693	Migut.J00191	Migut.M00647	Migut.N03341	Migut.K01160	Migut.H01785	Migut.N02787
Migut.L00809	Migut.J00192	Migut.M00648	Migut.M00218	Migut.M01932	Migut.M01699	Migut.A00090
Migut.L00904	Migut.J00193	Migut.M00649	Migut.E00814	Migut.H02534	Migut.D02177	Migut.I01077
Migut.D00352	Migut.J00194	Migut.M00651	Migut.J01235	Migut.L00022	Migut.I00231	Migut.K00387
Migut.H02185	Migut.J00195	Migut.M00652	Migut.D01434	Migut.D01232	Migut.I00233	Migut.K00388
Migut.N01953	Migut.J00196	Migut.F01778	Migut.L01151	Migut.L00019	Migut.I00235	Migut.N00456
Migut.N01954	Migut.J00197	Migut.H01698	Migut.N00803	Migut.L01867	Migut.I00237	Migut.N01693
Migut.N01955	Migut.J00198	Migut.D00196	Migut.D00286	Migut.K00497	Migut.I00239	Migut.L01511
Migut.N01956	Migut.J00199	Migut.D00573	Migut.F01697	Migut.H00484	Migut.I00241	Migut.O00227
Migut.N01958	Migut.J00200	Migut.M01815	Migut.F01916	Migut.M00011	Migut.I00243	Migut.D01564
Migut.N01959	Migut.C01201	Migut.A00213	Migut.N02428	Migut.L01413	Migut.I00244	Migut.L01104
Migut.N01960	Migut.N01047	Migut.E01520	Migut.C00609	Migut.D01330	Migut.I00247	Migut.A00788
Migut.N01961	Migut.N03334	Migut.E01521	Migut.G00785	Migut.H01391	Migut.I00248	Migut.I00453
Migut.N01962	Migut.H00009	Migut.E01525	Migut.D00265	Migut.M01686	Migut.I00249	Migut.J01528
Migut.N01964	Migut.I00514	Migut.F00375	Migut.B01763	Migut.D01494	Migut.N02627	Migut.D01832
Migut.N01965	Migut.I00514	Migut.L02051	Migut.N01447	Migut.M01399	Migut.O00708	Migut.F00658
Migut.N01969	Migut.C00231	Migut.D00467	Migut.F00942	Migut.C00290	Migut.L01639	Migut.M01127
Migut.N01973	Migut.C00458	Migut.D01636	Migut.D00869	Migut.M01930	Migut.N02647	Migut.M01128
Migut.N01996	Migut.K00978	Migut.C00661	Migut.H01292	Migut.B01744	Migut.G00337	Migut.J01325
Migut.O00449	Migut.B00248	Migut.N02684	Migut.C00929	Migut.K00489	Migut.K00338	Migut.G00107
Migut.O00450	Migut.N01230	Migut.A00258	Migut.N03198	Migut.N02679	Migut.A00691	Migut.F01685
Migut.O00500	Migut.C00020	Migut.M00917	Migut.B01010	Migut.F00040	Migut.B01825	Migut.B01690
Migut.O00501	Migut.E00747	Migut.B01029	Migut.N00388	Migut.F01821	Migut.N01568	Migut.F00117
Migut.O00558	Migut.D02489	Migut.E00656	Migut.D01335	Migut.F02067	Migut.J01319	Migut.N01697
Migut.O00576	Migut.D02490	Migut.H01188	Migut.D01410	Migut.D00460	Migut.K00345	Migut.N01814
Migut.O00577	Migut.C00401	Migut.D01809	Migut.D01356	Migut.D00549	Migut.C01242	Migut.D00675
Migut.O00668	Migut.F00938	Migut.K00933	Migut.E01175	Migut.B01085	Migut.L01372	Migut.D00443
Migut.O00907	Migut.F00939	Migut.F01846	Migut.C00182	Migut.N02119	Migut.N01981	Migut.B00620
Migut.O00920	Migut.L01801	Migut.I00898	Migut.J00829	Migut.J01482	Migut.N02016	Migut.N01062
Migut.J00104	Migut.N02478	Migut.G00097	Migut.L00209	Migut.D00243	Migut.F00695	Migut.H00982
Migut.J00105	Migut.D02172	Migut.B00126	Migut.L00210	Migut.D00354	Migut.E00753	Migut.K01322
Migut.J00106	Migut.N02634	Migut.N01294	Migut.D00866	Migut.N01872	Migut.D01758	Migut.D01418
Migut.J00107	Migut.M01822	Migut.C01362	Migut.L00319	Migut.F01048	Migut.N01262	Migut.H02227
Migut.J00108	Migut.M00190	Migut.J00844	Migut.G00414	Migut.H00291	Migut.A00928	Migut.H02228
Migut.J00109	Migut.M00287	Migut.L00449	Migut.A00083	Migut.H00990	Migut.N01589	Migut.N00917
Migut.J00110	Migut.N01201	Migut.D02055	Migut.M01250	Migut.H01166	Migut.O00687	Migut.A01073
Migut.J00111	Migut.B01656	Migut.J00430	Migut.M01252	Migut.H01167	Migut.G00442	Migut.K01491
Migut.D00010	Migut.E00163	Migut.N01265	Migut.M01254	Migut.B00932	Migut.L01273	Migut.K01501
Migut.H01250	Migut.E00163	Migut.E00005	Migut.M01256	Migut.N00539	Migut.J01385	Migut.K01506
Migut.M01712	Migut.E00163	Migut.F00248	Migut.I00693	Migut.H00608	Migut.J00015	Migut.A01155
Migut.M01713	Migut.L01418	Migut.N01655	Migut.B01075	Migut.I00046	Migut.D01265	Migut.F01506
Migut.O00951	Migut.B00186	Migut.K00381	Migut.M01079	Migut.A00027	Migut.F00069	Migut.M01743
Migut.B01004	Migut.B00186	Migut.K00498	Migut.M01080	Migut.A00698	Migut.H00200	Migut.L01844
Migut.E00292	Migut.B00186	Migut.C00761	Migut.E00159	Migut.M00169	Migut.L00303	Migut.M01807
Migut.H00270	Migut.B00187	Migut.C01015	Migut.N02896	Migut.J01394	Migut.H00366	Migut.A00801
Migut.L00469	Migut.E00432	Migut.N03226	Migut.F00356	Migut.N02064	Migut.L00115	Migut.D00819
Migut.L01101	Migut.N01231	Migut.F00600	Migut.N01376	Migut.N02068	Migut.D01480	Migut.B00828
Migut.N02947	Migut.N01232	Migut.K01448	Migut.O00958	Migut.L02017	Migut.D01481	Migut.A00667
Migut.O00757	Migut.D00668	Migut.L00741	Migut.D01365	Migut.H00089	Migut.H01147	Migut.K00845
Migut.G00008	Migut.M00383	Migut.K01046	Migut.H01967	Migut.C00844	Migut.H01519	Migut.N00910
Migut.H02034	Migut.M00383	Migut.L00461	Migut.L00683	Migut.F00554	Migut.F00119	Migut.L01136
Migut.O00396	Migut.G00567	Migut.E00204	Migut.F00055	Migut.O00288	Migut.F00121	Migut.O00210
Migut.C00227	Migut.G00568	Migut.M01566	Migut.K01471	Migut.B01096	Migut.F00966	Migut.C00726
Migut.O00463	Migut.H01091	Migut.D01777	Migut.H01291	Migut.L01357	Migut.F00967	Migut.D02163
Migut.C00431	Migut.N00305	Migut.H00143	Migut.E00791	Migut.N00907	Migut.E00650	Migut.H00728
Migut.G00685	Migut.N00306	Migut.N00626	Migut.D00799	Migut.D02512	Migut.E01629	Migut.D01429
Migut.G00686	Migut.N00313	Migut.M01591	Migut.L01655	Migut.D02245	Migut.H02319	Migut.D01431
Migut.G00688	Migut.N00315	Migut.L01077	Migut.J01006	Migut.E00687	Migut.L01564	Migut.E00503
Migut.G00810	Migut.N00883	Migut.D00890	Migut.C00365	Migut.O00873	Migut.L00093	Migut.A01011
Migut.G00923	Migut.N00884	Migut.I01191	Migut.O00313	Migut.F00883	Migut.L00427	Migut.H01666
Migut.G00924	Migut.N00885	Migut.E00746	Migut.M00898	Migut.N02974	Migut.B00834	Migut.K01071
Migut.G00926	Migut.N00886	Migut.O00875	Migut.D01803	Migut.B01317	Migut.H02240	Migut.H00592
Migut.G00928	Migut.N00887	Migut.L01599	Migut.L01525	Migut.B01442	Migut.K01109	Migut.A00522
Migut.G00993	Migut.N00889	Migut.B01896	Migut.J01256	Migut.B01435	Migut.D02059	Migut.G00916
Migut.G00996	Migut.O00454	Migut.N01530	Migut.J01262	Migut.J00619	Migut.J01232	Migut.D00350
Migut.G00998	Migut.G00229	Migut.E01113	Migut.C01324	Migut.G01293	Migut.H02035	Migut.C00529
Migut.G01200	Migut.G00229	Migut.I00118	Migut.F01414	Migut.D01326	Migut.M00682	Migut.K00285
Migut.H00706	Migut.H02280	Migut.N01726	Migut.D01101	Migut.H01728	Migut.M00683	Migut.B00209
Migut.H00707	Migut.J01446	Migut.C00579	Migut.D00708	Migut.N02322	Migut.H01282	Migut.J01546
Migut.H00708	Migut.G00048	Migut.N02708	Migut.D01464	Migut.O00167	Migut.F00066	Migut.F00472
Migut.H00711	Migut.N00927	Migut.F00199	Migut.E01418	Migut.N01628	Migut.H00778	Migut.F01180
Migut.N03029	Migut.D00580	Migut.H00895	Migut.C00582	Migut.C00677	Migut.K01251	Migut.J01257
Migut.N03035	Migut.D00580	Migut.B01491	Migut.F00196	Migut.H00516	Migut.K01513	Migut.J01260
Migut.N03037	Migut.A01141	Migut.L00691	Migut.F01018	Migut.D01367	Migut.E01178	Migut.J01261
Migut.H02476	Migut.G01062	Migut.J01174	Migut.M00785	Migut.D01433	Migut.J00948
Migut.N01019	Migut.G01204	Migut.N03095	Migut.C01091	Migut.D01250	Migut.L01545
Migut.N01021	Migut.H02158	Migut.C01286	Migut.N03251	Migut.D01385	Migut.A00849
Migut.A00915	Migut.M00145	Migut.J01781	Migut.H02359	Migut.L00484	Migut.I00707
Migut.E01150	Migut.M00145	Migut.N01213	Migut.N00460	Migut.I01113	Migut.B01581
Migut.F00390	Migut.M00145	Migut.B00036	Migut.N03332	Migut.F00850	Migut.N01771
Migut.F00391	Migut.M00147	Migut.N01341	Migut.J01675	Migut.N00794	Migut.N01772
Migut.E00422	Migut.H00699	Migut.N01809	Migut.K00128	Migut.B00059	Migut.A00873
Migut.N02107	Migut.J01035	Migut.H02289	Migut.J01893	Migut.N00426	Migut.D00378
Migut.N02113	Migut.J01036	Migut.F00052	Migut.C00069	Migut.D01252	Migut.D01695
Migut.A00786	Migut.J01038	Migut.D01788	Migut.D00561	Migut.N01804	Migut.O00232
Migut.D00914	Migut.J01041	Migut.L00100	Migut.N02292	Migut.D02017	Migut.A00549
Migut.E01106	Migut.M01754	Migut.D02102	Migut.L01152	Migut.I00835	Migut.F00283
Migut.E01107	Migut.M01805	Migut.J00321	Migut.D02523	Migut.F02005	Migut.L01000
Migut.F00320	Migut.M01806	Migut.K00190	Migut.F01656	Migut.C00745	Migut.B01903
Migut.D02197	Migut.D01999	Migut.K00192	Migut.N01357	Migut.N02787	Migut.F01010
Migut.F01999	Migut.E00889	Migut.A00768	Migut.E00079	Migut.M01150	Migut.A01108
Migut.J00429	Migut.E01643	Migut.E01092	Migut.J00726	Migut.A00090	Migut.B01574
Migut.M01097	Migut.K01141	Migut.M01529	Migut.L00468	Migut.I01077	Migut.F00108
Migut.O00571	Migut.K01144	Migut.M01530	Migut.D01003	Migut.D01348	Migut.F00951
Migut.E00184	Migut.K01145	Migut.M02030	Migut.D01408	Migut.J01359	Migut.N02931
Migut.L01471	Migut.K01172	Migut.E00853	Migut.D01632	Migut.D01165	Migut.L01512
Migut.K01475	Migut.K01173	Migut.E01671	Migut.M01583	Migut.G01116	Migut.J00779
Migut.L02010	Migut.L00014	Migut.J01589	Migut.N02045	Migut.B01288	Migut.J00780
Migut.D01018	Migut.L00016	Migut.B01233	Migut.A00541	Migut.D01275	Migut.L01102
Migut.I00943	Migut.M00089	Migut.O00949	Migut.E01338	Migut.D01430	Migut.F01192
Migut.J01150	Migut.M01966	Migut.G00946	Migut.F01053	Migut.M00191	Migut.F01140
Migut.K00508	Migut.O00451	Migut.E00724	Migut.D00916	Migut.D01328	Migut.L02021
Migut.C00828	Migut.H00293	Migut.H01186	Migut.M01498	Migut.D01256	Migut.C00486
Migut.B00626	Migut.L00448	Migut.D00198	Migut.F01135	Migut.L00236	Migut.A00797
Migut.H00848	Migut.I00843	Migut.F01878	Migut.O00383	Migut.L00237	Migut.H01235
Migut.I00841	Migut.L00029	Migut.D00149	Migut.L01017	Migut.L00238	Migut.L01998
Migut.J01692	Migut.D00542	Migut.A00583	Migut.L00193	Migut.H01204	Migut.J01277
Migut.J01693	Migut.M01962	Migut.D00229	Migut.I00665	Migut.K00387	Migut.K00368
Migut.J01694	Migut.E00324	Migut.H01228	Migut.F00617	Migut.K00388	Migut.K00369
Migut.J01695	Migut.L00310	Migut.A01117	Migut.C01410	Migut.N00456	Migut.K00370
Migut.C00018	Migut.K00898	Migut.H01473	Migut.H01721	Migut.N01693	Migut.K00371
Migut.C01094	Migut.K00898	Migut.M01111	Migut.D02125	Migut.D01253	Migut.K00372
Migut.D00228	Migut.K00898	Migut.J01149	Migut.H01135	Migut.H02288	Migut.K00373
Migut.N01968	Migut.F00734	Migut.K01038	Migut.H01222	Migut.K00803	Migut.K00374
Migut.A00201	Migut.F00735	Migut.G00284	Migut.H02119	Migut.O00227	Migut.D00074
Migut.D00187	Migut.D00067	Migut.D02449	Migut.O00006	Migut.D01564	Migut.C00181
Migut.J00665	Migut.H00086	Migut.L00369	Migut.K00454	Migut.L01104	Migut.N02922
Migut.J01318	Migut.K01390	Migut.L00378	Migut.H01046	Migut.K00408	Migut.J01659
Migut.L00435	Migut.M01147	Migut.D01673	Migut.M01164	Migut.A00788	Migut.H00731
Migut.F02115	Migut.D00989	Migut.A00477	Migut.I01075	Migut.I00453	Migut.H00732
Migut.H01522	Migut.I00893	Migut.E01381	Migut.E00488	Migut.J01528	Migut.H00734
Migut.M01221	Migut.I00893	Migut.H02056	Migut.H00623	Migut.D01832	Migut.H00202
Migut.M01854	Migut.J01114	Migut.M00671	Migut.J01598	Migut.F00658	Migut.J00176
Migut.H00991	Migut.J01114	Migut.N02917	Migut.F01496	Migut.N01677	Migut.J00177
Migut.N00490	Migut.K00521	Migut.H02135	Migut.K01136	Migut.O00821	Migut.A00967
Migut.H00427	Migut.K00521	Migut.J00227	Migut.D01320	Migut.J01325	Migut.F00374
Migut.H00428	Migut.K00521	Migut.C01183	Migut.J00854	Migut.F01685	Migut.C00336
Migut.N02716	Migut.E00007	Migut.B00357	Migut.L00587	Migut.B01690	Migut.E01021
Migut.D01807	Migut.K00956	Migut.H02362	Migut.F00660	Migut.D01347	Migut.E01272
Migut.E00084	Migut.K01474	Migut.L00118	Migut.M00744	Migut.J01358	Migut.J01407
Migut.H00932	Migut.C00965	Migut.K01204	Migut.L00881	Migut.M00584	Migut.J01427
Migut.K01318	Migut.H00076	Migut.D00213	Migut.L00964	Migut.I00398	Migut.J01428
Migut.A00219	Migut.H00076	Migut.D02475	Migut.G01041	Migut.F00117	Migut.J01429
Migut.F01665	Migut.H00076	Migut.D02467	Migut.G01220	Migut.M00874	Migut.J01430
Migut.B01486	Migut.H00076	Migut.D02132	Migut.H02357	Migut.M01580	Migut.J01431
Migut.N01714	Migut.K00596	Migut.J00526	Migut.K00115	Migut.D00443	Migut.K00270
Migut.F00802	Migut.O00964	Migut.L01268	Migut.N03078	Migut.B00620	Migut.K00271
Migut.C00354	Migut.D00581	Migut.N01400	Migut.D01333	Migut.N01062	Migut.M02023
Migut.D01639	Migut.G00380	Migut.D00260	Migut.G00430	Migut.K01322	Migut.O00467
Migut.D01640	Migut.O00579	Migut.D00374	Migut.D01354	Migut.H01168	Migut.M00386
Migut.D01642	Migut.A01114	Migut.N02906	Migut.D01427	Migut.D01418	Migut.M00388
Migut.N00273	Migut.D01006	Migut.O00455	Migut.M00619	Migut.H02227	Migut.G00782
Migut.N02124	Migut.I00928	Migut.A00153	Migut.M01110	Migut.H02228	Migut.K00473
Migut.B01709	Migut.C00090	Migut.L01494	Migut.N01991	Migut.N00917	Migut.J01165
Migut.L01588	Migut.J01664	Migut.I01177	Migut.O00553	Migut.A01073	Migut.K00478
Migut.B00443	Migut.H01565	Migut.F00260	Migut.D00193	Migut.I01123	Migut.K00479
Migut.C00492	Migut.H01566	Migut.F01519	Migut.A00288	Migut.D01571	Migut.L01223
Migut.N02774	Migut.H01567	Migut.J00081	Migut.D01638	Migut.A01155	Migut.H01701
Migut.E00989	Migut.H01568	Migut.D00277	Migut.L01480	Migut.B00056	Migut.C00924
Migut.E00994	Migut.H01569	Migut.I00534	Migut.A01091	Migut.F01506	Migut.H00998
Migut.E00998	Migut.M01777	Migut.E00194	Migut.G01129	Migut.B01804	Migut.L00515
Migut.E01017	Migut.D01549	Migut.L00588	Migut.G01299	Migut.M01743	Migut.N03196
Migut.E01019	Migut.D01549	Migut.O00818	Migut.G01304	Migut.H00203	Migut.I00840
Migut.E01139	Migut.A00519	Migut.A00844	Migut.G01306	Migut.L01844	Migut.C00495
Migut.O00407	Migut.A00519	Migut.E01048	Migut.G01327	Migut.N02615	Migut.N02769
Migut.O00409	Migut.D00347	Migut.N02211	Migut.G01332	Migut.D01251	Migut.A00218
Migut.B00934	Migut.N02178	Migut.D02111	Migut.G01335	Migut.M01678	Migut.F00684
Migut.B00392	Migut.J00646	Migut.G01110	Migut.G01343	Migut.M01807	Migut.F01389
Migut.D00752	Migut.L01711	Migut.G01145	Migut.B00254	Migut.A00801	Migut.L01754
Migut.D00753	Migut.L01711	Migut.N00073	Migut.K00464	Migut.D00819	Migut.D00850
Migut.K01130	Migut.L01711	Migut.I00124	Migut.A00252	Migut.C01032	Migut.A01083
Migut.N01405	Migut.L01711	Migut.E00635	Migut.C01396	Migut.B00828	Migut.D00455
Migut.D02581	Migut.J00797	Migut.O00797	Migut.H01214	Migut.A00667	Migut.E00639
Migut.F01826	Migut.J00797	Migut.J00441	Migut.H02534	Migut.K00845	Migut.D00865
Migut.F02073	Migut.L01879	Migut.K00578	Migut.L00022	Migut.J00883	Migut.H00021
Migut.N00526	Migut.L01879	Migut.D00154	Migut.D01232	Migut.N00910	Migut.B01525
Migut.N00527	Migut.B01627	Migut.M01924	Migut.H02089	Migut.O00210	Migut.B01526
Migut.H00187	Migut.B01628	Migut.L02012	Migut.G00291	Migut.C00726	Migut.B01528
Migut.L00297	Migut.B01629	Migut.D00755	Migut.L01867	Migut.I00204	Migut.B01529
Migut.M01691	Migut.D02209	Migut.E01348	Migut.K00497	Migut.H00728	Migut.D01280
Migut.N00435	Migut.D02213	Migut.D02119	Migut.B00680	Migut.D01429	Migut.F01207
Migut.D02178	Migut.H01909	Migut.N02916	Migut.D02544	Migut.D01431	Migut.A01046
Migut.I00230	Migut.M00868	Migut.K00506	Migut.M00011	Migut.M01593	Migut.M01736
Migut.I00232	Migut.A00575	Migut.A00802	Migut.J00648	Migut.E00503	Migut.J00406
Migut.I00236	Migut.G00280	Migut.D01295	Migut.D01330	Migut.A01011	Migut.C01339
Migut.I00240	Migut.G00282	Migut.H01527	Migut.K01030	Migut.H01666	Migut.F00087
Migut.I00242	Migut.C00419	Migut.B00066	Migut.D01494	Migut.K01071	Migut.J00244
Migut.I00245	Migut.K01198	Migut.J01158	Migut.M01930	Migut.H00592	Migut.J00245
Migut.I00250	Migut.K01198	Migut.D02491	Migut.B01744	Migut.M01422	Migut.A00061
Migut.D01310	Migut.E00034	Migut.K01238	Migut.D00167	Migut.M01423	Migut.A00062
Migut.E00883	Migut.I00521	Migut.N00389	Migut.K00489	Migut.A00522	Migut.E01784
Migut.E01691	Migut.A00186	Migut.H00705	Migut.L01320	Migut.D02369	Migut.K00672
Migut.D00492	Migut.I00899	Migut.F01499	Migut.L00282	Migut.G00916	Migut.B00273
Migut.N02238	Migut.F00512	Migut.F01631	Migut.N02679	Migut.M01952	Migut.F00125
Migut.F00758	Migut.F00513	Migut.M01728	Migut.F00040	Migut.D00350	Migut.F00969
Migut.H00009	Migut.F00515	Migut.M01729	Migut.F01821	Migut.H00129	Migut.F00003
Migut.I00514	Migut.A00745	Migut.M01730	Migut.F02067	Migut.H00131	Migut.D02554
Migut.A00141	Migut.A00745	Migut.E01328	Migut.D00460	Migut.H00132	Migut.D02583
Migut.E00927	Migut.A00745	Migut.I00647	Migut.N02119	Migut.C00529	Migut.J01881
Migut.I01009	Migut.E01074	Migut.K01190	Migut.D00243	Migut.J01546	Migut.F00048
Migut.C00231	Migut.J00828	Migut.F00352	Migut.M00490	Migut.J01257	Migut.D00035
Migut.C00458	Migut.L01905	Migut.M01628	Migut.N01872	Migut.J01260	Migut.I00727
Migut.K00978	Migut.L01906	Migut.C00352	Migut.H00291	Migut.J01261	Migut.K00979
Migut.K00575	Migut.L01907	Migut.D01565	Migut.F01479		Migut.I01017
Migut.C01098	Migut.E00564	Migut.E01789	Migut.H00990		Migut.L01486
Migut.H00697	Migut.E00565	Migut.I00925	Migut.H01166		Migut.N00816
Migut.H00698	Migut.F01502	Migut.B00683	Migut.H01167		Migut.C01030
Migut.H00700	Migut.F01504	Migut.B00911	Migut.H00941		Migut.A00305
Migut.L00874	Migut.F01505	Migut.N01635	Migut.H00608		Migut.A00284
Migut.L00876	Migut.I00570	Migut.E00213	Migut.A00698		Migut.H00126
Migut.L00962	Migut.J00378	Migut.E01794	Migut.M00169		Migut.N02472
Migut.L00968	Migut.L01626	Migut.F01133	Migut.J01394		Migut.O00777
Migut.N03247	Migut.L01627	Migut.L00789	Migut.N02064		Migut.H01801
Migut.J01154	Migut.L01629	Migut.O00611	Migut.N02068		Migut.D00837
Migut.J01689	Migut.C00408	Migut.N00191	Migut.L02017		Migut.N00749
Migut.N01816	Migut.C00408	Migut.N00691	Migut.C00844		Migut.J01709
Migut.C00401	Migut.A00714	Migut.D02039	Migut.O00288		Migut.A00215
Migut.F00938	Migut.E01212	Migut.D00483	Migut.B01096		Migut.J01132
Migut.F00939	Migut.F01886	Migut.I00764	Migut.L01357		Migut.K00516
Migut.F00788	Migut.G00778	Migut.G00489	Migut.N00907		Migut.M00918
Migut.F01529	Migut.I00364	Migut.N00292	Migut.D02512		Migut.A01157
Migut.F01530	Migut.K00957	Migut.L01930	Migut.D02245		Migut.A00638
Migut.J00389	Migut.K00958	Migut.H01426	Migut.E00687		Migut.D00941
Migut.B01579	Migut.K00960	Migut.H01989	Migut.O00873		Migut.H00837
Migut.D02198	Migut.K00961	Migut.M00738	Migut.N02974		Migut.H00846
Migut.N01767	Migut.K00961	Migut.F02136	Migut.H01857		Migut.H00836
Migut.N01770	Migut.K00963	Migut.D01353	Migut.L00421		Migut.B01171
Migut.N01777	Migut.K00964	Migut.D01426	Migut.G01293		Migut.J01714
Migut.L01801	Migut.K00964	Migut.B01236	Migut.D01336		Migut.M01746
Migut.N02478	Migut.K00965	Migut.M00413	Migut.D01411		Migut.L00006
Migut.D02172	Migut.K00968	Migut.M01943	Migut.D01326		Migut.A00814
Migut.N02634	Migut.K00984	Migut.J00225	Migut.H01728		Migut.E00854
Migut.K01106	Migut.K00994	Migut.J00122	Migut.N02322		Migut.E01672
Migut.H01953	Migut.K00996	Migut.H02512	Migut.A00579		Migut.N03086
Migut.D00138	Migut.K01001	Migut.D01355	Migut.O00167		Migut.B01490
Migut.F00499	Migut.L01489	Migut.H00989	Migut.J00859		Migut.N01717
Migut.H02367	Migut.B00854	Migut.L00520	Migut.N01628		Migut.B00600
Migut.H02368	Migut.D01340	Migut.L00866	Migut.L01420		Migut.N01073
Migut.L00110	Migut.D01341	Migut.O00860	Migut.L01421		Migut.B01216
Migut.M00190	Migut.D01414	Migut.D00536	Migut.M00375		Migut.N01845
Migut.M00287	Migut.D01415	Migut.A00033	Migut.C00677		Migut.L00269
Migut.N01201	Migut.F01072	Migut.D02494	Migut.H00516		Migut.F00109
Migut.H01685	Migut.G01245	Migut.H02159	Migut.D01367		Migut.H01351
Migut.M01549	Migut.J01368	Migut.M00713	Migut.D01433		Migut.J00857
Migut.B00779	Migut.K00966	Migut.B00282	Migut.D01250		Migut.M01675
Migut.N03055	Migut.L00290	Migut.L01514	Migut.D01385		Migut.D00498
Migut.O00693	Migut.M00502	Migut.M00010	Migut.L00484		Migut.N02242
Migut.C00371	Migut.E00086	Migut.B01923	Migut.E01451		Migut.A00126
Migut.E00683	Migut.L01279	Migut.N00629	Migut.I01113		Migut.I00689
Migut.D01645	Migut.F00042	Migut.D00044	Migut.F00850		Migut.A00672
Migut.C00391	Migut.I00559	Migut.J01819	Migut.H00927		Migut.E01245
Migut.C01237	Migut.H01677	Migut.C00178	Migut.D01252		Migut.L00026
Migut.N00872	Migut.M01538	Migut.H02385	Migut.H00306		Migut.N00981
Migut.O00902	Migut.J01330	Migut.F00206	Migut.L01212		Migut.D00907
Migut.D00668	Migut.C00139	Migut.I00268	Migut.I00835		Migut.I01139
Migut.F00859	Migut.C00378	Migut.E00781	Migut.F02005		Migut.B00028
Migut.F01586	Migut.J00330	Migut.N01074	Migut.C00745		Migut.N01344
Migut.J00681	Migut.L01944	Migut.D01862	Migut.N02787		Migut.M02033
Migut.L01817	Migut.J00817	Migut.J01779	Migut.M01150		Migut.K01031
Migut.M00383	Migut.L01894	Migut.K00073	Migut.A00090		Migut.C00523
Migut.G00567	Migut.D00031	Migut.I00801	Migut.I01077		Migut.K01447
Migut.G00568	Migut.N00923	Migut.H02455	Migut.G00587		Migut.C00285
Migut.H01091	Migut.E01388	Migut.N03202	Migut.D01348		Migut.H01064
Migut.N00305	Migut.N01671	Migut.F00561	Migut.J01359		Migut.M00861
Migut.N00306	Migut.B00821	Migut.D00281	Migut.D01165		Migut.L02054
Migut.N00313	Migut.B01037	Migut.F00616	Migut.G01116		Migut.O00918
Migut.N00315	Migut.C01059	Migut.F00414	Migut.B01288		Migut.O00963
Migut.N00883	Migut.N01045	Migut.E01408	Migut.D01275		Migut.L01859
Migut.N00884	Migut.N01046	Migut.E01420	Migut.D01430		Migut.H02413
Migut.N00885	Migut.B00637	Migut.G00441	Migut.M00191		Migut.B01174
Migut.N00886	Migut.A00829	Migut.C01071	Migut.D01328		Migut.G00915
Migut.N00887	Migut.L00924	Migut.L00595	Migut.D01256		Migut.B01111
Migut.N00889	Migut.O00615	Migut.L00899	Migut.L00236		Migut.N01916
Migut.O00454	Migut.H01224	Migut.H01471	Migut.L00237		Migut.J01845
Migut.F00262	Migut.D00230	Migut.D00415	Migut.L00238		Migut.J01846
Migut.F01064	Migut.A00150	Migut.G00602	Migut.N01951		Migut.K01048
Migut.C00063	Migut.A00151	Migut.K01011	Migut.K00387		Migut.N00896
Migut.C00066	Migut.E00794	Migut.L02025	Migut.K00388		Migut.B01450
Migut.F00476	Migut.E01820	Migut.B01543	Migut.N00456		Migut.D00609
Migut.F00575	Migut.F00298	Migut.D00650	Migut.D01253		Migut.N02326
Migut.H01084	Migut.F00299	Migut.B00847	Migut.N00112		Migut.C01405
Migut.H01190	Migut.F00299	Migut.M00851	Migut.O00227		Migut.H02543
Migut.G00048	Migut.B00973	Migut.D01722	Migut.D01564		Migut.E00776
Migut.N00927	Migut.B00976	Migut.D02577	Migut.L01104		Migut.A00200
Migut.D00552	Migut.B00977	Migut.A00812	Migut.A00788		Migut.E00729
Migut.D00553	Migut.B00978	Migut.A00104	Migut.I00453		Migut.D00131
Migut.D00554	Migut.B00979	Migut.J00119	Migut.J01528		Migut.C01031
Migut.D00555	Migut.D02516	Migut.J00120	Migut.D01832		Migut.J00443
Migut.D00556	Migut.N02480	Migut.M01857	Migut.F00658		Migut.K00579
Migut.D00557	Migut.N02481	Migut.K01114	Migut.F01685		Migut.B00566
Migut.H00699	Migut.N02482	Migut.K00218	Migut.B01690		Migut.N01090
Migut.J01035	Migut.H00259	Migut.B00544	Migut.D01347		Migut.D00863
Migut.J01036	Migut.L00760	Migut.B00823	Migut.J01358		Migut.H01218
Migut.J01038	Migut.B00947	Migut.I00927	Migut.M00584		Migut.B00189
Migut.J01041	Migut.B00947	Migut.O00947	Migut.I00398		Migut.B01238
Migut.M01754	Migut.K00122	Migut.N03213	Migut.F00117		Migut.H02425
Migut.M01805	Migut.K00395	Migut.K00537	Migut.M01580		Migut.B00991
Migut.M01806	Migut.B01835	Migut.B00707	Migut.D00443		Migut.C00361
Migut.D00542	Migut.E01231	Migut.L01462	Migut.B00620		Migut.D01338
Migut.M01962	Migut.F00746	Migut.H00653	Migut.N01062		Migut.D01413
Migut.J00261	Migut.F00490	Migut.N00254	Migut.K01322		Migut.M01626
Migut.K01096	Migut.F00491	Migut.K01355	Migut.H01168		Migut.D02118
Migut.K01097	Migut.F01190	Migut.H01413	Migut.D01418		Migut.M00870
Migut.K01104	Migut.N01759	Migut.H01416	Migut.H02227		Migut.D01529
Migut.B01134	Migut.N01759	Migut.M00716	Migut.H02228		Migut.D01538
Migut.J00774	Migut.A00914	Migut.D00207	Migut.N00917		Migut.F00844
Migut.F00734	Migut.F00392	Migut.F01597	Migut.A01073		Migut.L01780
Migut.F00735	Migut.D01587	Migut.F01894	Migut.A01155		Migut.B00348
Migut.C00380	Migut.H01027	Migut.N02277	Migut.F01506		Migut.B00349
Migut.N02951	Migut.H01028	Migut.L00398	Migut.B01804		Migut.J00253
Migut.J00641	Migut.H01028	Migut.E00784	Migut.M01743		Migut.N01187
Migut.D00067	Migut.C00050	Migut.J01820	Migut.H00203		Migut.A01115
Migut.H00086	Migut.D01382	Migut.M01531	Migut.L01844		Migut.H01272
Migut.K01390	Migut.F01235	Migut.M01817	Migut.N02615		Migut.M00114
Migut.E00047	Migut.J01211	Migut.K00595	Migut.D01251		Migut.D01016
Migut.K01276	Migut.L00571	Migut.B00211	Migut.M01678		Migut.B01039
Migut.L01274	Migut.O00324	Migut.D01366	Migut.M01807		Migut.N01288
Migut.D00423	Migut.D01248	Migut.D01432	Migut.A00801		Migut.N01278
Migut.G00520	Migut.I00424	Migut.I00427	Migut.D00819		Migut.B00382
Migut.C00001	Migut.J01856	Migut.K00751	Migut.C01032		Migut.C01276
Migut.C00002	Migut.K00025	Migut.K00929	Migut.A00667		Migut.H00182
Migut.C00003	Migut.A00474	Migut.N00229	Migut.N00910		Migut.N00499
Migut.C00004	Migut.B01272	Migut.J01505	Migut.L01136		Migut.A00495
Migut.C00005	Migut.H01485	Migut.O00251	Migut.O00210		Migut.G01149
Migut.C00006	Migut.M01138	Migut.G00105	Migut.I00204		Migut.N01907
Migut.C00008	Migut.H00687	Migut.N00643	Migut.D02163		Migut.L02008
Migut.C00235	Migut.N03253	Migut.A00496	Migut.H00728		Migut.D02056
Migut.C00237	Migut.H00304	Migut.E01389	Migut.D01429		Migut.E00025
Migut.C00238	Migut.D00661	Migut.J00596	Migut.D01431		Migut.K00715
Migut.C00240	Migut.D00663	Migut.J01066	Migut.M01593		Migut.E00490
Migut.C00241	Migut.D00796	Migut.E00148	Migut.E00503		Migut.E00491
Migut.C00282	Migut.M01974	Migut.E00149	Migut.A01011		Migut.N02528
Migut.O00453	Migut.M00862	Migut.M00925	Migut.H01666		Migut.D00602
Migut.O00673	Migut.M01171	Migut.D00756	Migut.G00633		Migut.N02317
Migut.O00935	Migut.B00860	Migut.M01983	Migut.K01071		Migut.L01085
Migut.N00686	Migut.D00626	Migut.N03085	Migut.H00592		Migut.E00751
Migut.N01544	Migut.K01490	Migut.D00166	Migut.M01422		Migut.H00893
Migut.G00676	Migut.K01494	Migut.C00504	Migut.M01423		Migut.K01330
Migut.G00677	Migut.K01496	Migut.J01386	Migut.A00522		Migut.G00027
Migut.N00378	Migut.K01498	Migut.H00136	Migut.G00916		Migut.F00319
Migut.B00280	Migut.K01499	Migut.L01405	Migut.M01952		Migut.F01097
Migut.F01595	Migut.K01502	Migut.G00250	Migut.D00350		Migut.M01528
Migut.F01672	Migut.K01504	Migut.L02050	Migut.H00129		Migut.M00266
Migut.N01217	Migut.K01507	Migut.J01892	Migut.H00131		Migut.M00269
Migut.H00076	Migut.L00229	Migut.I00455	Migut.H00132		Migut.N01827
Migut.K00596	Migut.L00231	Migut.G00258	Migut.C00529		Migut.H01551
Migut.O00964	Migut.L00234	Migut.I00910	Migut.B00209		Migut.O00298
Migut.D00581	Migut.L00245	Migut.N03341	Migut.J01546		Migut.F01778
Migut.G00380	Migut.L00821	Migut.N02011	Migut.J01257		Migut.M01934
Migut.O00579	Migut.L00821	Migut.B01858	Migut.J01260		Migut.M01815
Migut.B01812	Migut.L00300	Migut.J01235	Migut.J01261		Migut.A00213
Migut.H01659	Migut.N00513	Migut.I00106			Migut.E01520
Migut.L00770	Migut.D02157	Migut.K01261			Migut.E01521
Migut.L00771	Migut.D02157	Migut.L01151			Migut.E01525
Migut.N02009	Migut.D02157	Migut.N00803			Migut.F00380
Migut.O00423	Migut.N02644	Migut.N02424			Migut.F00375
Migut.H02009	Migut.F01509	Migut.F01697			Migut.G01135
Migut.H02010	Migut.N02674	Migut.F01916			Migut.L02051
Migut.H02014	Migut.H00483	Migut.D00152			Migut.C00661
Migut.H02016	Migut.F01673	Migut.N02428			Migut.N02684
Migut.M00712	Migut.J00469	Migut.C00609			Migut.C00138
Migut.H00091	Migut.L01765	Migut.G00785			Migut.C00150
Migut.D02345	Migut.L01765	Migut.D00869			Migut.C01408
Migut.J00965	Migut.D01812	Migut.B00763			Migut.B00844
Migut.C00090	Migut.K00792	Migut.B01010			Migut.H01980
Migut.J01664	Migut.H00901	Migut.L01714			Migut.A00837
Migut.H01565	Migut.L01325	Migut.D01335			Migut.A00300
Migut.H01566	Migut.L01326	Migut.D01410			Migut.D01809
Migut.H01567	Migut.L01327	Migut.D01356			Migut.G00790
Migut.H01568	Migut.C01113	Migut.E01175			Migut.L00002
Migut.H01569	Migut.D01325	Migut.D00866			Migut.B01162
Migut.M01777	Migut.D01371	Migut.D02414			Migut.D01329
Migut.A00519	Migut.D01406	Migut.H00665			Migut.N02576
Migut.I00765	Migut.K00974	Migut.L00319			Migut.A00167
Migut.D01560	Migut.D00998	Migut.E00300			Migut.I00091
Migut.B01627	Migut.G00241	Migut.G00414			Migut.E00267
Migut.B01628	Migut.O00774	Migut.F01879			Migut.A00043
Migut.B01629	Migut.D00053	Migut.A00083			Migut.D02364
Migut.H02080	Migut.G00026	Migut.J00415			Migut.B00728
Migut.H02081	Migut.E00922	Migut.M00903			Migut.J00618
Migut.K00867	Migut.E00922	Migut.M01992			Migut.L01492
Migut.K00868	Migut.E00922	Migut.I00693			Migut.B00474
Migut.K00869	Migut.C00232	Migut.N01723			Migut.F00225
Migut.D02209	Migut.L00862	Migut.B01075			Migut.C01319
Migut.D02213	Migut.A00467	Migut.M01079			Migut.A00631
Migut.H01909	Migut.A00469	Migut.M01080			Migut.B00160
Migut.M00868	Migut.A00469	Migut.B00838			Migut.J01765
Migut.M01450	Migut.C00784	Migut.N02896			Migut.M01863
Migut.O00147	Migut.M01340	Migut.F00356			Migut.H00233
Migut.B01013	Migut.A00231	Migut.N01376			Migut.L00500
Migut.N02094	Migut.J00419	Migut.O00958			Migut.D00990
Migut.F00243	Migut.N02620	Migut.J01453			Migut.D01343
Migut.F01050	Migut.L01043	Migut.F00055			Migut.D01416
Migut.F00083	Migut.L01043	Migut.K01471			Migut.K00995
Migut.G00385	Migut.E01416	Migut.K00631			Migut.K01278
Migut.H01431	Migut.E01416	Migut.D00799			Migut.O00862
Migut.H01432	Migut.N02606	Migut.G00439			Migut.D01360
Migut.M00733	Migut.N02606	Migut.C00365			Migut.L00565
Migut.F00708	Migut.N02606	Migut.O00313			Migut.N01869
Migut.L01819	Migut.D02264	Migut.N01519			Migut.N01265
Migut.E00564	Migut.M01663	Migut.D01803			Migut.F00248
Migut.E00565	Migut.N01633	Migut.L01525			Migut.G00137
Migut.F01502	Migut.J00786	Migut.J01256			Migut.G00138
Migut.F01504	Migut.J00787	Migut.J01262			Migut.N01655
Migut.F01505	Migut.L01875	Migut.C01324			Migut.E00331
Migut.I00570	Migut.L01890	Migut.J00029			Migut.E00332
Migut.A00714	Migut.O00830	Migut.G00576			Migut.I00343
Migut.E01212	Migut.H02152	Migut.F00174			Migut.I00407
Migut.F01886	Migut.J01601	Migut.F01414			Migut.K00381
Migut.B01659	Migut.M01041	Migut.B00173			Migut.D00468
Migut.E00711	Migut.M01041	Migut.H00624			Migut.G00403
Migut.G00778	Migut.J01413	Migut.D01464			Migut.F02066
Migut.I00364	Migut.J01413	Migut.E01418			Migut.B01749
Migut.K00957	Migut.K00278	Migut.C00582			Migut.F01105
Migut.K00958	Migut.I01107	Migut.E01466			Migut.E00757
Migut.K00960	Migut.K00090	Migut.F00196			Migut.D02485
Migut.K00961	Migut.K00090	Migut.F01018			Migut.D02487
Migut.K00963	Migut.B00849	Migut.L02023			Migut.F01676
Migut.K00964	Migut.L00391	Migut.C01091			Migut.B00927
Migut.K00965	Migut.L00572	Migut.N03251			Migut.E01805
Migut.K00968	Migut.L01912	Migut.H02359			Migut.K00276
Migut.K00984	Migut.F00585	Migut.J01675			Migut.D01017
Migut.K00994	Migut.N00746	Migut.K00128			Migut.I00942
Migut.K00996	Migut.H00239	Migut.J01893			Migut.D00497
Migut.K01001	Migut.H00239	Migut.D02504			Migut.J00100
Migut.L01489	Migut.E01340	Migut.C00069			Migut.K00389
Migut.H02264	Migut.E01340	Migut.D00561			Migut.L01652
Migut.H02378	Migut.D01282	Migut.N02292			Migut.H00201
Migut.D01020	Migut.D01283	Migut.L01152			Migut.F00560
Migut.I00947	Migut.F00918	Migut.D02523			Migut.D00021
Migut.M01855	Migut.N02520	Migut.D02063			Migut.H00807
Migut.A00723	Migut.N02520	Migut.F01708			Migut.L00461
Migut.B01795	Migut.B01706	Migut.B00396			Migut.E00694
Migut.C00139	Migut.B01707	Migut.N00798			Migut.M01566
Migut.C00378	Migut.G00788	Migut.N00799			Migut.D01777
Migut.B01607	Migut.H00252	Migut.N01357			Migut.H00143
Migut.N01619	Migut.H00252	Migut.E00079			Migut.D01214
Migut.D02547	Migut.E00183	Migut.J00726			Migut.E01330
Migut.A00919	Migut.O00974	Migut.L00468			Migut.L01077
Migut.B01683	Migut.F00781	Migut.D01632			Migut.C00960
Migut.E01299	Migut.F00781	Migut.I00400			Migut.E00746
Migut.H02504	Migut.F00781	Migut.M01490			Migut.O00875
Migut.I01018	Migut.F01446	Migut.A00541			Migut.B01896
Migut.C01096	Migut.F01486	Migut.E01338			Migut.N01530
Migut.C01097	Migut.F01488	Migut.A00640			Migut.E01113
Migut.C01161	Migut.F01490	Migut.F01053			Migut.B01418
Migut.B00983	Migut.D02370	Migut.J00768			Migut.J00598
Migut.B00030	Migut.D02393	Migut.K00258			Migut.G00146
Migut.A00150	Migut.F00846	Migut.N01439			Migut.G00147
Migut.A00151	Migut.C01063	Migut.D01557			Migut.A01172
Migut.E00794	Migut.N03262	Migut.N01695			Migut.F01717
Migut.E01820	Migut.B00986	Migut.O00618			Migut.J01280
Migut.B00973	Migut.D01254	Migut.A00668			Migut.K00365
Migut.B00976	Migut.D01255	Migut.H01373			Migut.G00591
Migut.B00977	Migut.D01384	Migut.F01135			Migut.H00692
Migut.B00978	Migut.D01520	Migut.L01960			Migut.K00633
Migut.B00979	Migut.L00682	Migut.N03059			Migut.H00050
Migut.N02480	Migut.N00812	Migut.K01062			Migut.N01882
Migut.N02481	Migut.G00098	Migut.N02161			Migut.N01884
Migut.N02482	Migut.N00054	Migut.L00193			Migut.O00433
Migut.B00405	Migut.N00722	Migut.D02125			Migut.N01919
Migut.L00188	Migut.D00065	Migut.H01135			Migut.K00366
Migut.B00947	Migut.E00892	Migut.H01222			Migut.E00614
Migut.K00122	Migut.E01638	Migut.H02119			Migut.E00703
Migut.F01229	Migut.E01638	Migut.O00006			Migut.B00644
Migut.F00502	Migut.E01638	Migut.N02514			Migut.N01013
Migut.C00223	Migut.E01638	Migut.K00454			Migut.A01057
Migut.F01272	Migut.E01638	Migut.H01046			Migut.E00713
Migut.L00104	Migut.H00003	Migut.M01164			Migut.K01065
Migut.E00435	Migut.H00003	Migut.I01075			Migut.E00613
Migut.J01635	Migut.H00003	Migut.E00488			Migut.E00704
Migut.B00083	Migut.E00438	Migut.M00210			Migut.L01054
Migut.A00419	Migut.L00354	Migut.N03053			Migut.D01553
Migut.A00423	Migut.L00977	Migut.H00623			Migut.L00352
Migut.A00425	Migut.I00576	Migut.J01598			Migut.H00791
Migut.A00992	Migut.L00616	Migut.F01496			Migut.E01337
Migut.A00993	Migut.O00118	Migut.H01457			Migut.L00691
Migut.A00995	Migut.D02025	Migut.M01072			Migut.H02168
Migut.A00999	Migut.L00362	Migut.K01136			Migut.J01174
Migut.A01015	Migut.L00541	Migut.J00854			Migut.H01065
Migut.A01016	Migut.O00168	Migut.L00587			Migut.J01339
Migut.A01017	Migut.O00169	Migut.F00660			Migut.H01487
Migut.A01019	Migut.O00170	Migut.L00881			Migut.N03095
Migut.A01023	Migut.O00256	Migut.L00964			Migut.C01401
Migut.A01024	Migut.D01364	Migut.G01041			Migut.J00070
Migut.A01143	Migut.D01947	Migut.G01220			Migut.H01114
Migut.C01381	Migut.K01174	Migut.H02357			Migut.K00727
Migut.C01382	Migut.N02087	Migut.F00588			Migut.B00036
Migut.N00623	Migut.J00099	Migut.D01333			Migut.N01341
Migut.N00624	Migut.F02100	Migut.G00430			Migut.N03240
Migut.E00015	Migut.I00421	Migut.F00935			Migut.F00165
Migut.D00504	Migut.D00437	Migut.D00193			Migut.J01329
Migut.N02248	Migut.N02210	Migut.A00288			Migut.D00848
Migut.A00474	Migut.E00311	Migut.D01638			Migut.N00761
Migut.B01272	Migut.L01092	Migut.L01480			Migut.D02386
Migut.K00533	Migut.E00160	Migut.F01185			Migut.H00333
Migut.K00534	Migut.I00030	Migut.A01091			Migut.L00423
Migut.D01182	Migut.F00581	Migut.G01129			Migut.L00424
Migut.I00623	Migut.N02658	Migut.G01299			Migut.K01266
Migut.F00437	Migut.N02658	Migut.G01304			Migut.D00033
Migut.F00438	Migut.B00023	Migut.G01306			Migut.D00702
Migut.D00661	Migut.N01347	Migut.G01327			Migut.A00792
Migut.D00663	Migut.L00644	Migut.G01332			Migut.L00100
Migut.D00796	Migut.L00644	Migut.G01335			Migut.F01770
Migut.F01409	Migut.L00644	Migut.G01343			Migut.H02488
Migut.L02028	Migut.L00644	Migut.A00252			Migut.C00453
Migut.M00862	Migut.L00645	Migut.C01396			Migut.H01175
Migut.M01171	Migut.L00833	Migut.K01185			Migut.H01176
Migut.J01437	Migut.L00833	Migut.H02534			Migut.H01177
Migut.L00300	Migut.D01245	Migut.L00022			Migut.K01148
Migut.N00513	Migut.D01246	Migut.D01232			Migut.E01010
Migut.E00017	Migut.D01247	Migut.H02089			Migut.J00470
Migut.K00733	Migut.D01388	Migut.L01867			Migut.H01236
Migut.E00043	Migut.D02268	Migut.K00497			Migut.E00853
Migut.D01825	Migut.N02565	Migut.B01462			Migut.E01671
Migut.L01302	Migut.D02150	Migut.N01702			Migut.L01132
Migut.F01509	Migut.D02151	Migut.D02544			Migut.I00787
Migut.N02674	Migut.K01098	Migut.M00011			Migut.J01589
Migut.H00217	Migut.N02649	Migut.D01330			Migut.B01233
Migut.L00317	Migut.N02651	Migut.K01030			Migut.O00949
Migut.C00158	Migut.N02651	Migut.D01494			Migut.J00639
Migut.M00098	Migut.N02652	Migut.M01930			Migut.H01447
Migut.B01065	Migut.N02653	Migut.B01744			Migut.N02987
Migut.B01066	Migut.O00901	Migut.M00097			Migut.F00577
Migut.F00739	Migut.H00085	Migut.D00167			Migut.J00352
Migut.D00633	Migut.G00214	Migut.K00489			Migut.O00943
Migut.D00646	Migut.D02514	Migut.F00040			Migut.E00724
Migut.J00434	Migut.O00924	Migut.F01821			Migut.H01186
Migut.K00571	Migut.D01775	Migut.F02067			Migut.F01445
Migut.O00019	Migut.M01313	Migut.D00460			Migut.F01153
Migut.O00411	Migut.M01313	Migut.D00549			Migut.M00255
Migut.D01812	Migut.C01100	Migut.B01085			Migut.M00749
Migut.H00901	Migut.C01100	Migut.N02119			Migut.N03197
Migut.L01325	Migut.B00990	Migut.D00243			Migut.L01792
Migut.L01326	Migut.N02106	Migut.D00354			Migut.J00893
Migut.L01327	Migut.N02112	Migut.M00490			Migut.H01580
Migut.C00334	Migut.K00292	Migut.F01585			Migut.H01582
Migut.H02318	Migut.K00292	Migut.N01872			Migut.M01345
Migut.J00272	Migut.K00292	Migut.H00291			Migut.H01473
Migut.D01325	Migut.K00292	Migut.F01479			Migut.M01111
Migut.D01371	Migut.H00230	Migut.H00941			Migut.E00655
Migut.D01406	Migut.D02155	Migut.H00608			Migut.N01599
Migut.K00974	Migut.E00134	Migut.A00698			Migut.J01149
Migut.B00621	Migut.I00058	Migut.M00169			Migut.M00246
Migut.E00880	Migut.L01388	Migut.J01394			Migut.K00401
Migut.E00881	Migut.M01325	Migut.N01901			Migut.K01209
Migut.E01694	Migut.H01495	Migut.L02017			Migut.N01800
Migut.E01748	Migut.M00866	Migut.C00844			Migut.J00481
Migut.E01813	Migut.F00904	Migut.B01096			Migut.K01038
Migut.E00340	Migut.B00856	Migut.L01357			Migut.D02299
Migut.I00345	Migut.B00856	Migut.N00907			Migut.G00486
Migut.L01064	Migut.N01787	Migut.D02245			Migut.N00294
Migut.E00050	Migut.C01064	Migut.N02974			Migut.L00369
Migut.H01469	Migut.B01189	Migut.B01442			Migut.L00378
Migut.L01197	Migut.H01744	Migut.H01857			Migut.E00785
Migut.D01697	Migut.H01745	Migut.C00948			Migut.A00725
Migut.O00721	Migut.M01452	Migut.C00952			Migut.E00813
Migut.H00307	Migut.F01472	Migut.B01918			Migut.E00900
Migut.N01114	Migut.E00152	Migut.L00421			Migut.F00754
Migut.K00457	Migut.E00152	Migut.G01293			Migut.K00221
Migut.J01189	Migut.L01430	Migut.D01336			Migut.C01361
Migut.K00415	Migut.L01437	Migut.D01411			Migut.J01494
Migut.C00317	Migut.L01437	Migut.H01728			Migut.J01421
Migut.G00900	Migut.E00143	Migut.N02322			Migut.K00273
Migut.K01516	Migut.L01446	Migut.A00579			Migut.H01488
Migut.D00641	Migut.N00905	Migut.O00167			Migut.M01144
Migut.L01053	Migut.N00905	Migut.J00859			Migut.J00227
Migut.N02357	Migut.N00905	Migut.N01628			Migut.M01223
Migut.E00922	Migut.N00905	Migut.L01420			Migut.H01599
Migut.D01764	Migut.J00370	Migut.L01421			Migut.J01030
Migut.D01765	Migut.J00370	Migut.C00677			Migut.H02362
Migut.I00209	Migut.L01623	Migut.H00516			Migut.L00118
Migut.C00232	Migut.L01623	Migut.D01250			Migut.N01525
Migut.L00862	Migut.A00597	Migut.D01385			Migut.G00744
Migut.A00462	Migut.J00344	Migut.E00359			Migut.N03077
Migut.E01403	Migut.J00345	Migut.L00484			Migut.H02487
Migut.E01404	Migut.L01934	Migut.E01451			Migut.C00051
Migut.E01409	Migut.C00627	Migut.I01113			Migut.D01337
Migut.H02163	Migut.D00210	Migut.F00850			Migut.D01412
Migut.N01052	Migut.B01809	Migut.B00059			Migut.L00411
Migut.H02234	Migut.F00261	Migut.D01252			Migut.F00654
Migut.J00837	Migut.I00872	Migut.J00865			Migut.G00060
Migut.J00904	Migut.H02249	Migut.H00306			Migut.D02132
Migut.L01583	Migut.H02471	Migut.L01212			Migut.B01726
Migut.F01368	Migut.L00204	Migut.D02017			Migut.N01429
Migut.N02646	Migut.L00204	Migut.I00835			Migut.F01753
Migut.O00690	Migut.C00332	Migut.C00745			Migut.F01984
Migut.F02141	Migut.C00332	Migut.N02787			Migut.D01806
Migut.F02142	Migut.C00332	Migut.M01150			Migut.O00321
Migut.K00517	Migut.N03001	Migut.A00090			Migut.C00095
Migut.I01011	Migut.D02524	Migut.I01077			Migut.C01259
Migut.M01086	Migut.K01460	Migut.D01348			Migut.A00153
Migut.K01175	Migut.E00085	Migut.J01359			Migut.F00241
Migut.L00137	Migut.I00186	Migut.D01165			Migut.F01049
Migut.N02542	Migut.I00186	Migut.G01116			Migut.F00240
Migut.A00895	Migut.O00271	Migut.B01288			Migut.N02127
Migut.E01022	Migut.E00644	Migut.D01275			Migut.H02083
Migut.E01271	Migut.M00130	Migut.D01430			Migut.I00075
Migut.M01663	Migut.M00130	Migut.M00191			Migut.D01821
Migut.N01633	Migut.N03072	Migut.D01256			Migut.J01100
Migut.H01049	Migut.D01344	Migut.L00236			Migut.L01959
Migut.H01914	Migut.D01417	Migut.L00237			Migut.E01224
Migut.G01289	Migut.H02461	Migut.L00238			Migut.B01591
Migut.H02152	Migut.D00087	Migut.D01994			Migut.J01817
Migut.J01601	Migut.D01047	Migut.O00155			Migut.N02103
Migut.M01041	Migut.I00810	Migut.K00387			Migut.B01873
Migut.M01081	Migut.H01376	Migut.K00388			Migut.N01460
Migut.M01082	Migut.H00810	Migut.N00456			Migut.B01206
Migut.E00921	Migut.L00280	Migut.N00112			Migut.K00804
Migut.I01107	Migut.L00576	Migut.C01313			Migut.H00917
Migut.B00849	Migut.N03299	Migut.O00227			Migut.F01477
Migut.L00391	Migut.L02004	Migut.D01564			Migut.F01436
Migut.L00572	Migut.L02004	Migut.L01104			Migut.F01519
Migut.L01912	Migut.L02004	Migut.A00788			Migut.B01575
Migut.K01202	Migut.K00952	Migut.I00453			Migut.H02429
Migut.L00257	Migut.D00655	Migut.J01528			Migut.I00189
Migut.F00585	Migut.K01135	Migut.D01832			Migut.J01160
Migut.N00746	Migut.I00409	Migut.F00658			Migut.D00277
Migut.H00239	Migut.I00409	Migut.F01685			Migut.I00534
Migut.D01625	Migut.I00139	Migut.B01690			Migut.H00884
Migut.K00730	Migut.D01982	Migut.D01347			Migut.L00588
Migut.D01282	Migut.F00921	Migut.J01358			Migut.O00818
Migut.D01283	Migut.A00326	Migut.M00584			Migut.I00112
Migut.F00918	Migut.A00326	Migut.I00398			Migut.E00708
Migut.N02520	Migut.A00326	Migut.F00117			Migut.E01564
Migut.L00367	Migut.K00015	Migut.D00443			Migut.G00207
Migut.C00988	Migut.N02954	Migut.B00620			Migut.F01771
Migut.N03210	Migut.N02954	Migut.N01062			Migut.B00625
Migut.N03211	Migut.N02954	Migut.K01322			Migut.N01061
Migut.G00788	Migut.D02058	Migut.H01168			Migut.M00896
Migut.C01130	Migut.J01825	Migut.D01418			Migut.I00124
Migut.H00318	Migut.J01825	Migut.H02227			Migut.A00147
Migut.L00433	Migut.K00047	Migut.H02228			Migut.B01475
Migut.N02804	Migut.D00877	Migut.N00917			Migut.M01988
Migut.O00974	Migut.L01639	Migut.A01073			Migut.A00806
Migut.L00615	Migut.N02647	Migut.A01155			Migut.H01288
Migut.F01995	Migut.D02036	Migut.B00056			Migut.C00359
Migut.F01996	Migut.D02036	Migut.F01506			Migut.H00455
Migut.F00781	Migut.O00217	Migut.B01804			Migut.H00702
Migut.F01446	Migut.H01879	Migut.M01743			Migut.L00961
Migut.F01486	Migut.M01835	Migut.L01844			Migut.F00452
Migut.F01488	Migut.N01554	Migut.N02615			Migut.F00589
Migut.F01490	Migut.A00691	Migut.D01251			Migut.B01549
Migut.D02370	Migut.B01825	Migut.M01678			Migut.D00936
Migut.D02393	Migut.N01568	Migut.M01807			Migut.N01838
Migut.F00846	Migut.K00597	Migut.A00801			Migut.N01841
Migut.N01011	Migut.K00597	Migut.D00819			Migut.E00699
Migut.H00625	Migut.L00057	Migut.C01032			Migut.E01348
Migut.J01363	Migut.H00904	Migut.A00667			Migut.E00301
Migut.M01565	Migut.H00904	Migut.J00883			Migut.F00761
Migut.B01335	Migut.E00242	Migut.N00910			Migut.N03340
Migut.B01336	Migut.K00701	Migut.O00210			Migut.D00599
Migut.C00688	Migut.K00701	Migut.D02163			Migut.N02316
Migut.N00519	Migut.H01859	Migut.H00728			Migut.O00139
Migut.B00767	Migut.H01859	Migut.D01429			Migut.I00626
Migut.J00907	Migut.J00770	Migut.D01431			Migut.I00940
Migut.K00734	Migut.J00770	Migut.E00503			Migut.O00181
Migut.A01116	Migut.J00083	Migut.A01011			Migut.N02998
Migut.H00003	Migut.J00083	Migut.H01666			Migut.N02916
Migut.N02611	Migut.M00854	Migut.L00551			Migut.B00686
Migut.O00118	Migut.M00854	Migut.G00633			Migut.J01600
Migut.L00777	Migut.L01273	Migut.K01071			Migut.K00506
Migut.K00496	Migut.J01385	Migut.H00592			Migut.B00813
Migut.M02018	Migut.A01109	Migut.M01422			Migut.F00832
Migut.O00468	Migut.F00259	Migut.M01423			Migut.D01042
Migut.H02023	Migut.H00012	Migut.A00522			Migut.I00815
Migut.M00693	Migut.M01648	Migut.D02369			Migut.K00269
Migut.B01255	Migut.G00205	Migut.G00916			Migut.N01609
Migut.N01808	Migut.D01001	Migut.M01952			Migut.H01527
Migut.F00581	Migut.D01265	Migut.D00350			Migut.D00194
Migut.M00050	Migut.F00069	Migut.H00129			Migut.D00106
Migut.O00812	Migut.N00879	Migut.H00131			Migut.J01091
Migut.G00682	Migut.N00879	Migut.H00132			Migut.N01877
Migut.A00506	Migut.D00274	Migut.C00529			Migut.H00705
Migut.K00490	Migut.D02292	Migut.K00285			Migut.G01158
Migut.H00828	Migut.N00516	Migut.J01546			Migut.H02526
Migut.N00939	Migut.L01564	Migut.F00472			Migut.K00611
Migut.D01185	Migut.B00834	Migut.F01180			Migut.N00771
Migut.K01061	Migut.F00024	Migut.J01257			Migut.N00928
Migut.D02150	Migut.F00024	Migut.J01260			Migut.N00772
Migut.D02151	Migut.D01362	Migut.J01261			Migut.F01376
Migut.K01098	Migut.D01363				Migut.O00274
Migut.N02649	Migut.H01628				Migut.G00327
Migut.N02651	Migut.D02059				Migut.N00177
Migut.N02652	Migut.D02059				Migut.F01866
Migut.N02653	Migut.J00799				Migut.F02110
Migut.O00901	Migut.J00799				Migut.D00080
Migut.D01149	Migut.H00362				Migut.D00479
Migut.I00632	Migut.L01877				Migut.M01628
Migut.K00289	Migut.I00554				Migut.H02157
Migut.K00421	Migut.I00646				Migut.M01860
Migut.J00381	Migut.I00646				Migut.M00872
Migut.N01229	Migut.A00334				Migut.F00871
Migut.B00990	Migut.E01465				Migut.F02071
Migut.N02106	Migut.I00696				Migut.H01344
Migut.N02112	Migut.A00647				Migut.M01870
Migut.H00230	Migut.A00648				Migut.F00865
Migut.B01277	Migut.A00651				Migut.F01880
Migut.J01859	Migut.A00652				Migut.F02138
Migut.K00023	Migut.A00658				Migut.C00338
Migut.H00874	Migut.F00230				Migut.D01565
Migut.K01347	Migut.J01419				Migut.C00976
Migut.E00095	Migut.K00274				Migut.A00273
Migut.H00918	Migut.H01279				Migut.L01533
Migut.H01476	Migut.A00416				Migut.M01925
Migut.M01120	Migut.E00913				Migut.I00022
Migut.F00904	Migut.E01430				Migut.M01940
Migut.J01815	Migut.C01077				Migut.H01082
Migut.K00055	Migut.C01078				Migut.I00925
Migut.N01787	Migut.N03256				Migut.D00849
Migut.C01064	Migut.E00229				Migut.N02076
Migut.J00583	Migut.E00229				Migut.O00840
Migut.D01604	Migut.K00678				Migut.N01635
Migut.E00374	Migut.F00066				Migut.N01481
Migut.H00412	Migut.H00778				Migut.O00562
Migut.N01176	Migut.K01251				Migut.K00572
Migut.D00861	Migut.K01513				Migut.N01440
Migut.G00319	Migut.L01041				Migut.J01698
Migut.G00320	Migut.D02052				Migut.L01604
Migut.G00321	Migut.O00242				Migut.N01615
Migut.H01066	Migut.O00242				Migut.H02536
Migut.H01922	Migut.B00389				Migut.D01331
Migut.M00857	Migut.D02548				Migut.D01368
Migut.I01208	Migut.I00887				Migut.D01435
Migut.K00491	Migut.A00849				Migut.E00226
Migut.M01958	Migut.I00707				Migut.G00130
Migut.I00901	Migut.I00707				Migut.M01753
Migut.J00057	Migut.I00707				Migut.D00827
Migut.L01298	Migut.J00520				Migut.N00743
Migut.L01299	Migut.N03351				Migut.N00691
Migut.L01300	Migut.N02984				Migut.D00250
Migut.I00656	Migut.N00497				Migut.N00901
Migut.K01128	Migut.N01227				Migut.K01363
Migut.D02008	Migut.D02437				Migut.F01492
Migut.L00083	Migut.N02485				Migut.N00916
Migut.E00143	Migut.D02185				Migut.F01106
Migut.L01446	Migut.N02619				Migut.N02483
Migut.J00370	Migut.D00566				Migut.B00505
Migut.L01623	Migut.N01889				Migut.I00764
Migut.H01059	Migut.N01889				Migut.L01930
Migut.N02915	Migut.N02300				Migut.H01426
Migut.C00627	Migut.H00965				Migut.H01989
Migut.D00210	Migut.H00965				Migut.M00738
Migut.C01158	Migut.N01245				Migut.A00472
Migut.N01039	Migut.L01000				Migut.A00879
Migut.M01561	Migut.L01000				Migut.M01335
Migut.B01809	Migut.L01000				Migut.B01236
Migut.F00261	Migut.B01903				Migut.B01148
Migut.H02471	Migut.F01010				Migut.E00630
Migut.C00836	Migut.F00108				Migut.A00661
Migut.N03161	Migut.F00108				Migut.N02412
Migut.D00487	Migut.F00951				Migut.C00263
Migut.N02235	Migut.I01095				Migut.L00012
Migut.N02662	Migut.I01095				Migut.M01943
Migut.K01460	Migut.C01152				Migut.K00407
Migut.E00644	Migut.K00036				Migut.C00964
Migut.F02055	Migut.C01134				Migut.N03201
Migut.N00322	Migut.J00779				Migut.C01268
Migut.L01778	Migut.J00779				Migut.L01701
Migut.A00398	Migut.J00780				Migut.D01355
Migut.A00958	Migut.L01102				Migut.D02090
Migut.B01587	Migut.F01140				Migut.E01023
Migut.H00870	Migut.C00486				Migut.D00263
Migut.N03072	Migut.A00797				Migut.H02159
Migut.D00170	Migut.H01235				Migut.M00361
Migut.N01404	Migut.H01235				Migut.H01901
Migut.N01685	Migut.M01512				Migut.O00226
Migut.N01686	Migut.M01512				Migut.I00643
Migut.L01881	Migut.D01062				Migut.I00572
Migut.H00810	Migut.D00074				Migut.C01085
Migut.L00280	Migut.D00074				Migut.F00882
Migut.L00576	Migut.C00181				Migut.J01533
Migut.N03299	Migut.N02922				Migut.J00739
Migut.K00460	Migut.H00731				Migut.B00282
Migut.L02004	Migut.H00732				Migut.B00679
Migut.D00208	Migut.H00734				Migut.B00762
Migut.D00655	Migut.H00202				Migut.B00598
Migut.K01135	Migut.H00202				Migut.K00332
Migut.I00409	Migut.H00202				Migut.B01923
Migut.B01195	Migut.D02306				Migut.F01014
Migut.I00184	Migut.K01425				Migut.N01364
Migut.F00745	Migut.H00190				Migut.K00573
Migut.B00917	Migut.F01762				Migut.I00065
Migut.B00918	Migut.F01988				Migut.C00083
Migut.B00919	Migut.J01478				Migut.C01366
Migut.E00987	Migut.K00242				Migut.C00375
Migut.E00988	Migut.O00096				Migut.K00430
Migut.E00991	Migut.C00336				Migut.K01112
Migut.E00993	Migut.C00336				Migut.H02383
Migut.E01268	Migut.A00946				Migut.L00105
Migut.M01089	Migut.E01021				Migut.C00178
Migut.G00951	Migut.E01272				Migut.H02385
Migut.J01825	Migut.J01407				Migut.H00821
Migut.K00047	Migut.J01427				Migut.K01149
Migut.I00259	Migut.J01428				Migut.H01377
Migut.K00675	Migut.J01429				Migut.B00510
Migut.H01738	Migut.J01430				Migut.N01363
Migut.M01633	Migut.J01431				Migut.H01034
Migut.E00525	Migut.K00270				Migut.I00268
Migut.G00337	Migut.K00271				Migut.D00088
Migut.N01554	Migut.M02023				Migut.D00773
Migut.A00691	Migut.M02023				Migut.D02543
Migut.B01825	Migut.O00467				Migut.D00645
Migut.N01568	Migut.M00386				Migut.E00461
Migut.M01009	Migut.M00386				Migut.E00462
Migut.C01242	Migut.M00388				Migut.N01074
Migut.L01372	Migut.J01476				Migut.D01490
Migut.K01039	Migut.J01165				Migut.F01952
Migut.F00695	Migut.E00146				Migut.E01491
Migut.O00134	Migut.E00147				Migut.G00332
Migut.J01042	Migut.H01701				Migut.B00463
Migut.L01776	Migut.D02325				Migut.J01450
Migut.D01758	Migut.O00583				Migut.K00248
Migut.N01262	Migut.H00880				Migut.I00801
Migut.A00928	Migut.L01365				Migut.J01263
Migut.G00442	Migut.N00265				Migut.K00385
Migut.L01273	Migut.N00266				Migut.D00777
Migut.M00919	Migut.D01664				Migut.H02156
Migut.J01503	Migut.N00650				Migut.M00251
Migut.K00229	Migut.A00218				Migut.J00571
Migut.H00200	Migut.A00218				Migut.B01592
Migut.L00303	Migut.A00218				Migut.E01560
Migut.H00366	Migut.G00807				Migut.J01789
Migut.D01480	Migut.G00990				Migut.K01152
Migut.D01481	Migut.E01775				Migut.K01237
Migut.C00072	Migut.H00033				Migut.L00558
Migut.N02898	Migut.K00444				Migut.L00430
Migut.A00484	Migut.K00444				Migut.L00432
Migut.I00519	Migut.K00444				Migut.L01789
Migut.B01214	Migut.B00703				Migut.B00381
Migut.H02319	Migut.N00873				Migut.N01171
Migut.F00024	Migut.D00850				Migut.H02455
Migut.D02059	Migut.D00850				Migut.N03202
Migut.K01440	Migut.D00576				Migut.G00726
Migut.H00362	Migut.D00576				Migut.K00075
Migut.L01877	Migut.N02304				Migut.I00447
Migut.I00554	Migut.H00637				Migut.D00733
Migut.J01232	Migut.D00455				Migut.D00736
Migut.B00361	Migut.H01247				Migut.H00510
Migut.N01183	Migut.M01736				Migut.B01114
Migut.C01077	Migut.M01736				Migut.N00709
Migut.C01078	Migut.C01339				Migut.M01309
Migut.N03256	Migut.C01137				Migut.F00814
Migut.N01849	Migut.N03286				Migut.N02948
Migut.H00408	Migut.A00236				Migut.O00756
Migut.E00229	Migut.M01632				Migut.C01071
Migut.K00678	Migut.M01632				Migut.N03260
Migut.M01651	Migut.F01503				Migut.A01173
Migut.F00066	Migut.F00087				Migut.N00952
Migut.H00778	Migut.F00087				Migut.M01374
Migut.K01251	Migut.J00244				Migut.H01471
Migut.K01513	Migut.J00245				Migut.H01821
Migut.E01178	Migut.J00973				Migut.M01749
Migut.J00948	Migut.K00191				Migut.I01188
Migut.L01545	Migut.K00193				Migut.B00021
Migut.D00845	Migut.K00195				Migut.L00007
Migut.B00524	Migut.K00196				Migut.M01494
Migut.B01411	Migut.K00198				Migut.N01753
Migut.N01652	Migut.K00206				Migut.O00538
Migut.J00520	Migut.K00207				Migut.I00748
Migut.A00547	Migut.K00208				Migut.D01909
Migut.E01344	Migut.K00209				Migut.K01011
Migut.A00549	Migut.H02408				Migut.H02437
Migut.F00283	Migut.L00063				Migut.H00074
Migut.H00965	Migut.L00090				Migut.H02177
Migut.N01245	Migut.L00090				Migut.B01543
Migut.L01000	Migut.E00110				Migut.K00442
Migut.N02878	Migut.B00273				Migut.E00314
Migut.O00787	Migut.H00218				Migut.E00315
Migut.B01903	Migut.H00218				Migut.J01885
Migut.F01010	Migut.N00293				Migut.N00553
Migut.F00951	Migut.F01795				Migut.E00383
Migut.M00726	Migut.J00823				Migut.L01009
Migut.D01671	Migut.J00823				Migut.A00866
Migut.J00771	Migut.J00823				Migut.A00812
Migut.C00768	Migut.F00003				Migut.A01012
Migut.N02931	Migut.F00003				Migut.J00119
Migut.L01512	Migut.F00003				Migut.J00120
Migut.J00779	Migut.D02554				Migut.D02339
Migut.J00780	Migut.D02583				Migut.D02358
Migut.L01102	Migut.J01881				Migut.M01857
Migut.I00251	Migut.C00186				Migut.I00491
Migut.F01140	Migut.O00770				Migut.M01330
Migut.C00486	Migut.O00166				Migut.H01328
Migut.C01330	Migut.E00967				Migut.M01897
Migut.J00900	Migut.E01682				Migut.K00218
Migut.L01587	Migut.G00244				Migut.H02130
Migut.N02102	Migut.G00246				Migut.K00455
Migut.A00797	Migut.I00727				Migut.A01096
Migut.H01235	Migut.I00727				Migut.H02033
Migut.L01998	Migut.L01941				Migut.I00927
Migut.J01277	Migut.J01749				Migut.B01296
Migut.K00368	Migut.I00614				Migut.M00475
Migut.K00369	Migut.I00614				Migut.M00562
Migut.K00370	Migut.I00818				Migut.M00564
Migut.K00371	Migut.I00821				Migut.O00691
Migut.K00372	Migut.I00822				Migut.O00900
Migut.K00373	Migut.C01030				Migut.N01704
Migut.K00374	Migut.A00305				Migut.M01588
Migut.B00388	Migut.M01487				Migut.K00537
Migut.C00181	Migut.A00284				Migut.J01895
Migut.N02922	Migut.A00284				Migut.H00701
Migut.J01659	Migut.F01289				Migut.L01462
Migut.H00731	Migut.F01290				Migut.K00680
Migut.H00732	Migut.F01291				Migut.H00653
Migut.H00734	Migut.F01292				Migut.N00254
Migut.H00202	Migut.F01293				Migut.D01428
Migut.J00176	Migut.F01294				Migut.J01349
Migut.J00177	Migut.F01297				Migut.H01413
Migut.E00568	Migut.F01298				Migut.H01416
Migut.F00374	Migut.F01299				Migut.M00716
Migut.A00292	Migut.J00282				Migut.M01052
Migut.A00293	Migut.J00283				Migut.L01249
Migut.A00294	Migut.M00613				Migut.D00718
Migut.A00296	Migut.N02472				Migut.N02277
Migut.A00297	Migut.O00777				Migut.L00398
Migut.A00298	Migut.L01921				Migut.D01443
Migut.A00299	Migut.D00300				Migut.I00540
Migut.B00957	Migut.N02051				Migut.F02048
Migut.E01021	Migut.G00365				Migut.F00422
Migut.E01272	Migut.F00756				Migut.J01488
Migut.J01407	Migut.F00756				Migut.F02113
Migut.J01427	Migut.D00837				Migut.H01450
Migut.J01428	Migut.N00749				Migut.F00106
Migut.J01429	Migut.D02261				Migut.L01334
Migut.J01430	Migut.H01629				Migut.M01817
Migut.J01431	Migut.M01442				Migut.N03372
Migut.K00270	Migut.M00894				Migut.H00434
Migut.K00271	Migut.M00894				Migut.B01034
Migut.B01401	Migut.M00894				Migut.K00595
Migut.J01831	Migut.J01709				Migut.K01201
Migut.N01656	Migut.J01709				Migut.H00292
Migut.M02023	Migut.H01674				Migut.I00349
Migut.O00467	Migut.H02555				Migut.I00352
Migut.M00386	Migut.H02559				Migut.I00353
Migut.M00388	Migut.C01125				Migut.F00535
Migut.H00597	Migut.N03284				Migut.F00264
Migut.H00598	Migut.D00941				Migut.D01366
Migut.K00473	Migut.D00922				Migut.D01432
Migut.J01165	Migut.J01875				Migut.I00427
Migut.K00478	Migut.H00836				Migut.K00751
Migut.K00479	Migut.H02231				Migut.K00929
Migut.L01108	Migut.H02231				Migut.N03083
Migut.N00714	Migut.H02416				Migut.J01505
Migut.H00880	Migut.H02416				Migut.G00056
Migut.L01365	Migut.H02510				Migut.N00924
Migut.N00265	Migut.K00814				Migut.G00105
Migut.N00266	Migut.M01746				Migut.J01653
Migut.J01449	Migut.D02127				Migut.J00596
Migut.J01472	Migut.C01372				Migut.J01066
Migut.K00748	Migut.C00318				Migut.M01951
Migut.F00442	Migut.C00318				Migut.E00148
Migut.F00384	Migut.G00901				Migut.E00149
Migut.D02426	Migut.D01025				Migut.M01877
Migut.H01823	Migut.I00883				Migut.M00431
Migut.M01319	Migut.B00427				Migut.D00756
Migut.C00495	Migut.F01600				Migut.M01983
Migut.N02769	Migut.H01814				Migut.N03085
Migut.E01775	Migut.M00488				Migut.C00504
Migut.H00033	Migut.B01216				Migut.A00497
Migut.H02092	Migut.B01216				Migut.J01386
Migut.M00516	Migut.L00269				Migut.N01606
Migut.C00484	Migut.C01243				Migut.H00136
Migut.N02784	Migut.C01243				Migut.L01405
Migut.K00399	Migut.M01675				Migut.J00242
Migut.G00588	Migut.M01675				Migut.K01368
Migut.J00960	Migut.D00867				Migut.J01892
Migut.D00850	Migut.D00867				Migut.K01033
Migut.A01083	Migut.F00733				Migut.L01080
Migut.D00865	Migut.D02250				Migut.F00583
Migut.H00021	Migut.N02585				Migut.F00451
Migut.A01046	Migut.N02585				Migut.E00930
Migut.M01736	Migut.N02365				Migut.N00773
Migut.B00749	Migut.A00126				Migut.D02409
Migut.J00406	Migut.I00053				Migut.I00910
Migut.N03097	Migut.H01911				Migut.L01646
Migut.C01339	Migut.F01883				Migut.N03341
Migut.J00561	Migut.L00026				Migut.B01913
Migut.L01528	Migut.N00981				Migut.M02035
Migut.B00292	Migut.D00907				Migut.H01055
Migut.F00087	Migut.I01139				Migut.E00814
Migut.J00244	Migut.I01139				Migut.E01572
Migut.J00245	Migut.B00028				Migut.A00401
Migut.A00061	Migut.N01344				Migut.E01195
Migut.A00062	Migut.H00339				Migut.B01652
Migut.E01784	Migut.H00339				Migut.J00617
Migut.C01384	Migut.L00419				Migut.A00078
Migut.K00672	Migut.C00523				Migut.A00443
Migut.B00273	Migut.K01447				Migut.L00475
Migut.G00449	Migut.L01860				Migut.K00591
Migut.F00003	Migut.L01859				Migut.G00681
Migut.D02554	Migut.L01859				Migut.G00612
Migut.D02583	Migut.H02413				Migut.G00614
Migut.J01881	Migut.H02413				Migut.B01420
Migut.D00035	Migut.G00915				Migut.F01231
Migut.E00942	Migut.J01845				Migut.F01485
Migut.E00893	Migut.J01846				Migut.D01434
Migut.E01635	Migut.J00838				Migut.E00761
Migut.F00543	Migut.J00838				Migut.L01151
Migut.K01377	Migut.J00838				Migut.N00803
Migut.I00727	Migut.B01450				Migut.D00876
Migut.L01941	Migut.H00059				Migut.I00369
Migut.J00977	Migut.N00685				Migut.A00535
Migut.L01764	Migut.D00131				Migut.F01697
Migut.K00979	Migut.I00090				Migut.F01916
Migut.I01017	Migut.C01031				Migut.N02428
Migut.L01486	Migut.J00443				Migut.C00609
Migut.H02142	Migut.K00579				Migut.G00785
Migut.G00058	Migut.L01524				Migut.F00254
Migut.K00358	Migut.H01423				Migut.H00001
Migut.H01926	Migut.B01906				Migut.M01467
Migut.C01030	Migut.F00138				Migut.D00265
Migut.A00305	Migut.F00138				Migut.D01854
Migut.A00284	Migut.A01004				Migut.D01572
Migut.H00160	Migut.D02404				Migut.N01659
Migut.F01289	Migut.D02420				Migut.O00474
Migut.F01290	Migut.B00189				Migut.N01987
Migut.F01291	Migut.H02425				Migut.N02012
Migut.F01292	Migut.B00991				Migut.B01035
Migut.F01293	Migut.B00698				Migut.F00942
Migut.F01294	Migut.K00938				Migut.D00869
Migut.F01297	Migut.C00361				Migut.J01648
Migut.F01298	Migut.D01338				Migut.N01821
Migut.F01299	Migut.D01413				Migut.B01010
Migut.J00282	Migut.J00913				Migut.J01800
Migut.J00283	Migut.J00913				Migut.K00060
Migut.N00675	Migut.H00890				Migut.N00388
Migut.L01466	Migut.H00313				Migut.J00165
Migut.A00507	Migut.D01584				Migut.D01335
Migut.E01396	Migut.B01084				Migut.D01410
Migut.K00758	Migut.D00348				Migut.D01356
Migut.O00358	Migut.E01475				Migut.E01175
Migut.N02472	Migut.M00870				Migut.J00829
Migut.O00777	Migut.D01529				Migut.L00209
Migut.N00135	Migut.D01529				Migut.L00210
Migut.D00559	Migut.D01538				Migut.H01022
Migut.N02293	Migut.L01780				Migut.D00866
Migut.E00347	Migut.N02060				Migut.D02414
Migut.L01390	Migut.N02071				Migut.M01975
Migut.E00807	Migut.A00669				Migut.H00665
Migut.E00856	Migut.N01288				Migut.L00319
Migut.D00837	Migut.A00111				Migut.A01084
Migut.N00749	Migut.A00111				Migut.F00549
Migut.C00687	Migut.D00410				Migut.A00083
Migut.A00215	Migut.E01586				Migut.D00872
Migut.J01132	Migut.B00382				Migut.M01250
Migut.K00516	Migut.B00382				Migut.M01252
Migut.A01157	Migut.B00382				Migut.M01254
Migut.D00272	Migut.N01907				Migut.M01256
Migut.N02158	Migut.J00026				Migut.J00277
Migut.H02555	Migut.J00017				Migut.A00391
Migut.H02559	Migut.J00017				Migut.L01834
Migut.D00941	Migut.F00464				Migut.A00945
Migut.C01376	Migut.E00490				Migut.A00985
Migut.C00733	Migut.E00491				Migut.I01074
Migut.G01222	Migut.D00602				Migut.B01590
Migut.N00790	Migut.N02317				Migut.I00693
Migut.M01746	Migut.D02573				Migut.B01239
Migut.D01264	Migut.D02598				Migut.C00218
Migut.I00501	Migut.N00540				Migut.H00517
Migut.L00593	Migut.K01466				Migut.B01075
Migut.L00618	Migut.E00751				Migut.M01079
Migut.C00318	Migut.H00893				Migut.M01080
Migut.G00901	Migut.K01330				Migut.C00668
Migut.I00252	Migut.D00567				Migut.E00016
Migut.H01596	Migut.N02301				Migut.K00735
Migut.J01707	Migut.J00491				Migut.H01861
Migut.L00006	Migut.L01740				Migut.C01123
Migut.A00814	Migut.L01740				Migut.N03279
Migut.E00854	Migut.B00568				Migut.F00015
Migut.E01672	Migut.N01087				Migut.E00159
Migut.N03086	Migut.N01088				Migut.H01436
Migut.B00600	Migut.N01089				Migut.M01028
Migut.N01073	Migut.K00244				Migut.N02896
Migut.B01216	Migut.K00244				Migut.F00356
Migut.D02466	Migut.K00244				Migut.F00385
Migut.L00269	Migut.M00266				Migut.J01681
Migut.H00677	Migut.M00269				Migut.H00871
Migut.F00562	Migut.D00991				Migut.N01376
Migut.H02517	Migut.N01827				Migut.O00958
Migut.J00857	Migut.H01551				Migut.D01365
Migut.L01908	Migut.L00061				Migut.H01967
Migut.M01675	Migut.B01899				Migut.L00683
Migut.D00498	Migut.B01899				Migut.J01453
Migut.N02242	Migut.M00647				Migut.F00055
Migut.N02365	Migut.M00648				Migut.K01471
Migut.D01619	Migut.M00649				Migut.L01221
Migut.I00689	Migut.M00651				Migut.D01951
Migut.E01354	Migut.M00652				Migut.L01103
Migut.A00672	Migut.F01778				Migut.E01648
Migut.E01245	Migut.M01934				Migut.E00791
Migut.D02230	Migut.N00082				Migut.E01444
Migut.N02593	Migut.H00106				Migut.F00810
Migut.L00026	Migut.K01374				Migut.D00799
Migut.N00981	Migut.M01815				Migut.E01772
Migut.D00907	Migut.M01815				Migut.N02430
Migut.I01139	Migut.A00213				Migut.H01284
Migut.B00028	Migut.E01520				Migut.L01655
Migut.N01344	Migut.E01521				Migut.G00636
Migut.M02033	Migut.E01525				Migut.A00605
Migut.K01031	Migut.E01525				Migut.J01006
Migut.B01174	Migut.E01552				Migut.N02366
Migut.G00915	Migut.F00380				Migut.N01136
Migut.B01111	Migut.F00380				Migut.O00567
Migut.N01916	Migut.F00375				Migut.N01519
Migut.J01845	Migut.C00661				Migut.N01835
Migut.J01846	Migut.N02684				Migut.D01803
Migut.K01048	Migut.A00258				Migut.K00307
Migut.J00838	Migut.B00406				Migut.D00885
Migut.N00896	Migut.B01855				Migut.L01525
Migut.D00609	Migut.J01417				Migut.J01256
Migut.N02326	Migut.F00954				Migut.J01262
Migut.C01405	Migut.C01271				Migut.B00054
Migut.H02543	Migut.C01272				Migut.C00901
Migut.E00776	Migut.H01980				Migut.A00066
Migut.E00729	Migut.H01980				Migut.C01324
Migut.A00154	Migut.H02000				Migut.J01275
Migut.D00131	Migut.M00723				Migut.G00576
Migut.I00090	Migut.D01556				Migut.F00174
Migut.N00486	Migut.H02015				Migut.F01414
Migut.C01031	Migut.A00837				Migut.E00175
Migut.J00443	Migut.A00837				Migut.H00501
Migut.K00579	Migut.L01826				Migut.D01464
Migut.L01541	Migut.A00300				Migut.A01176
Migut.B00566	Migut.A00300				Migut.F01188
Migut.N01090	Migut.D01329				Migut.E01418
Migut.H01423	Migut.K01340				Migut.D02054
Migut.D00863	Migut.D00687				Migut.E00678
Migut.M00261	Migut.D00687				Migut.F00428
Migut.H00436	Migut.H00644				Migut.F00429
Migut.B00189	Migut.I00370				Migut.F01169
Migut.B00698	Migut.L01076				Migut.J01233
Migut.K00938	Migut.A00167				Migut.C00582
Migut.C01150	Migut.I00091				Migut.K00153
Migut.G00970	Migut.A00043				Migut.K00574
Migut.K01196	Migut.F00634				Migut.F00196
Migut.G00760	Migut.F00634				Migut.F01018
Migut.A00332	Migut.D00500				Migut.M00100
Migut.E01467	Migut.I01128				Migut.N01585
Migut.J00913	Migut.I01128				Migut.L01175
Migut.M01626	Migut.C00597				Migut.J01369
Migut.H00313	Migut.N02699				Migut.M00785
Migut.D02118	Migut.J01418				Migut.C01091
Migut.B01084	Migut.F00225				Migut.N03251
Migut.D00348	Migut.C01319				Migut.H00824
Migut.E01475	Migut.A00631				Migut.L00252
Migut.G00122	Migut.B00126				Migut.L00394
Migut.M00870	Migut.N01294				Migut.H02359
Migut.D01529	Migut.B00160				Migut.N00460
Migut.D01538	Migut.M01863				Migut.B00640
Migut.F00844	Migut.H00587				Migut.H02447
Migut.L01780	Migut.H00587				Migut.F01834
Migut.G00417	Migut.H00587				Migut.H02428
Migut.N00232	Migut.D01343				Migut.J01675
Migut.B01406	Migut.D01416				Migut.K00128
Migut.A01115	Migut.K00995				Migut.J01893
Migut.A01072	Migut.K01278				Migut.D02504
Migut.E00299	Migut.O00862				Migut.H00310
Migut.H01272	Migut.D01360				Migut.L01152
Migut.M00114	Migut.L00565				Migut.D01637
Migut.D01016	Migut.M00615				Migut.G00053
Migut.B01039	Migut.M00616				Migut.F00487
Migut.N01288	Migut.F00248				Migut.F00348
Migut.N01278	Migut.E00382				Migut.F01124
Migut.G01149	Migut.D02182				Migut.D02523
Migut.N01907	Migut.N02091				Migut.F01708
Migut.H01121	Migut.J00334				Migut.B01182
Migut.N01240	Migut.N02671				Migut.A01066
Migut.J00026	Migut.D00658				Migut.F00984
Migut.F00464	Migut.D00538				Migut.N00798
Migut.L02008	Migut.E00331				Migut.N00799
Migut.E00490	Migut.E00332				Migut.B01319
Migut.E00491	Migut.I00343				Migut.E00079
Migut.N02528	Migut.I00407				Migut.J01102
Migut.D00602	Migut.K00381				Migut.M01372
Migut.N02317	Migut.E00502				Migut.J00726
Migut.L01085	Migut.B01749				Migut.B00397
Migut.E00751	Migut.F01105				Migut.C01053
Migut.H00893	Migut.B00497				Migut.L00247
Migut.K01330	Migut.E01805				Migut.L00823
Migut.O00253	Migut.K00276				Migut.M00677
Migut.J00350	Migut.A00676				Migut.L00468
Migut.J00491	Migut.C00947				Migut.D01003
Migut.L01740	Migut.C00951				Migut.D01408
Migut.B00568	Migut.K00389				Migut.D01351
Migut.N01087	Migut.B00699				Migut.D01352
Migut.N01088	Migut.F00600				Migut.D01425
Migut.N01089	Migut.M01566				Migut.J01499
Migut.G00027	Migut.D00520				Migut.D01632
Migut.B00507	Migut.D01777				Migut.I00400
Migut.M00266	Migut.H00143				Migut.E00441
Migut.M00269	Migut.E00312				Migut.M01583
Migut.N01827	Migut.A00586				Migut.N02045
Migut.C01327	Migut.J01334				Migut.N00768
Migut.N03373	Migut.D02454				Migut.E00371
Migut.B00178	Migut.F01718				Migut.A00541
Migut.F01778	Migut.B01896				Migut.E01338
Migut.M01934	Migut.N01530				Migut.O00159
Migut.D01456	Migut.B01418				Migut.E01281
Migut.E00039	Migut.M01437				Migut.F01053
Migut.L01171	Migut.G00146				Migut.N02730
Migut.M01815	Migut.G00147				Migut.C00488
Migut.A00213	Migut.G00147				Migut.K00258
Migut.E01520	Migut.B00343				Migut.F00856
Migut.E01521	Migut.F01717				Migut.D00916
Migut.E01525	Migut.L00293				Migut.D01557
Migut.E01552	Migut.L00561				Migut.B01258
Migut.F00380	Migut.K00633				Migut.B01259
Migut.F00375	Migut.A01100				Migut.N01695
Migut.G01135	Migut.N01919				Migut.O00618
Migut.E01449	Migut.K00366				Migut.M01433
Migut.C00822	Migut.L01872				Migut.A00668
Migut.C00661	Migut.D01553				Migut.H02339
Migut.N02684	Migut.D01553				Migut.H02348
Migut.C01408	Migut.L00352				Migut.L02038
Migut.B00852	Migut.H00895				Migut.H01373
Migut.E01433	Migut.E01337				Migut.C01298
Migut.A01124	Migut.E01337				Migut.F00594
Migut.J00923	Migut.J00981				Migut.L01960
Migut.L01567	Migut.C00652				Migut.J00309
Migut.B00844	Migut.J01174				Migut.L01962
Migut.J01417	Migut.J01174				Migut.H02186
Migut.H01980	Migut.M01024				Migut.F00879
Migut.H01913	Migut.E01089				Migut.O00383
Migut.D01556	Migut.M01756				Migut.L01017
Migut.H02015	Migut.H01065				Migut.L00193
Migut.B01029	Migut.H01487				Migut.I00665
Migut.E01476	Migut.E00673				Migut.N00186
Migut.D02146	Migut.N03095				Migut.C01410
Migut.A00300	Migut.M00073				Migut.F00457
Migut.G00790	Migut.J00070				Migut.D00809
Migut.L00002	Migut.B00042				Migut.D01071
Migut.N03343	Migut.B00042				Migut.I00773
Migut.F01510	Migut.B01584				Migut.C00807
Migut.D00687	Migut.H01642				Migut.C00400
Migut.N02576	Migut.H01114				Migut.N00828
Migut.E00417	Migut.K00727				Migut.N02514
Migut.L00981	Migut.B00036				Migut.K00454
Migut.I00370	Migut.N01341				Migut.H01046
Migut.L01076	Migut.J00268				Migut.M01164
Migut.A00167	Migut.J01329				Migut.I01075
Migut.A00043	Migut.J01329				Migut.E00488
Migut.I00898	Migut.N00425				Migut.M00210
Migut.F00622	Migut.L01156				Migut.M00492
Migut.D02364	Migut.D02400				Migut.J00478
Migut.C00985	Migut.D02400				Migut.L01986
Migut.N03209	Migut.D02412				Migut.N03053
Migut.H01308	Migut.D02413				Migut.H00623
Migut.M01923	Migut.H00333				Migut.J01598
Migut.B00474	Migut.L00423				Migut.D01320
Migut.J01418	Migut.L00424				Migut.L00587
Migut.F00225	Migut.D00033				Migut.L01135
Migut.C01319	Migut.D00702				Migut.F00660
Migut.N01906	Migut.A00792				Migut.H01219
Migut.N01952	Migut.L00100				Migut.F00229
Migut.E00173	Migut.G00317				Migut.B00943
Migut.M01863	Migut.D02083				Migut.M01559
Migut.H00587	Migut.L01741				Migut.D00296
Migut.D00990	Migut.J01474				Migut.K00006
Migut.J00430	Migut.H01236				Migut.L00881
Migut.N01869	Migut.H01236				Migut.L00964
Migut.F00248	Migut.M01950				Migut.G01041
Migut.E00382	Migut.L01132				Migut.G01220
Migut.D00658	Migut.M01620				Migut.H02357
Migut.D00538	Migut.C01133				Migut.N01211
Migut.K01404	Migut.I00787				Migut.N03078
Migut.E00331	Migut.J01589				Migut.N03091
Migut.E00332	Migut.B01233				Migut.D01333
Migut.I00343	Migut.O00949				Migut.G00430
Migut.I00407	Migut.J00639				Migut.D01354
Migut.K00381	Migut.L01865				Migut.D01427
Migut.E00304	Migut.B00970				Migut.M00619
Migut.F02066	Migut.N01392				Migut.M01110
Migut.B01749	Migut.N02987				Migut.N01991
Migut.F01105	Migut.F00577				Migut.O00553
Migut.E00757	Migut.F00060				Migut.B01023
Migut.I01129	Migut.G01175				Migut.B01305
Migut.I00924	Migut.I00402				Migut.D00193
Migut.F01676	Migut.J00352				Migut.A00288
Migut.L00672	Migut.O00943				Migut.L01480
Migut.L00699	Migut.E00061				Migut.E01016
Migut.A00055	Migut.I00882				Migut.O00406
Migut.B00927	Migut.D02338				Migut.F01185
Migut.E01805	Migut.D02357				Migut.F01892
Migut.D01017	Migut.D02239				Migut.D01274
Migut.I00942	Migut.D02239				Migut.A01091
Migut.D00497	Migut.N02587				Migut.G01129
Migut.J00100	Migut.N02587				Migut.G01299
Migut.K00389	Migut.F00022				Migut.G01304
Migut.B00699	Migut.F00022				Migut.G01306
Migut.L01652	Migut.K01037				Migut.G01327
Migut.H02353	Migut.N02642				Migut.G01332
Migut.M01050	Migut.N02643				Migut.G01335
Migut.F00965	Migut.H01688				Migut.G01343
Migut.H00201	Migut.M00255				Migut.B01456
Migut.G00277	Migut.H01228				Migut.E01279
Migut.F00560	Migut.L01792				Migut.K00464
Migut.N03060	Migut.J00893				Migut.H02094
Migut.D00021	Migut.H01473				Migut.J00032
Migut.K01046	Migut.M01111				Migut.K01160
Migut.L00461	Migut.B00019				Migut.O00285
Migut.E00694	Migut.B00019				Migut.H01214
Migut.E00410	Migut.J00328				Migut.H02534
Migut.M01566	Migut.G00806				Migut.L00022
Migut.N02375	Migut.N01426				Migut.D01232
Migut.D01777	Migut.O00555				Migut.H02089
Migut.H00143	Migut.O00555				Migut.L00019
Migut.E00312	Migut.N00946				Migut.G00291
Migut.D01816	Migut.B00297				Migut.D02199
Migut.E01200	Migut.B00297				Migut.L01867
Migut.A01006	Migut.F00004				Migut.K00497
Migut.J00405	Migut.L00215				Migut.D02368
Migut.L01654	Migut.K00247				Migut.D02544
Migut.C00960	Migut.K00247				Migut.N01675
Migut.M00924	Migut.M01590				Migut.M00011
Migut.B01896	Migut.K01038				Migut.J00648
Migut.N01530	Migut.K01038				Migut.L01413
Migut.M00300	Migut.K01038				Migut.D01330
Migut.B01418	Migut.I00639				Migut.M01677
Migut.M01437	Migut.M01774				Migut.M01304
Migut.K01063	Migut.H01708				Migut.J00305
Migut.J00598	Migut.L00369				Migut.K01030
Migut.C00998	Migut.L00378				Migut.D01494
Migut.F01717	Migut.D00490				Migut.C00290
Migut.L01523	Migut.E00611				Migut.M01930
Migut.H02260	Migut.E00706				Migut.B01744
Migut.K00902	Migut.J01135				Migut.F00643
Migut.G00591	Migut.N01508				Migut.M00097
Migut.H00735	Migut.O00484				Migut.E01284
Migut.L00890	Migut.A01061				Migut.B01687
Migut.N01882	Migut.E00716				Migut.D00167
Migut.N01884	Migut.O00934				Migut.K00489
Migut.O00433	Migut.E00813				Migut.E00210
Migut.N01919	Migut.E00900				Migut.L01320
Migut.K00366	Migut.K00221				Migut.L00282
Migut.E00614	Migut.K00221				Migut.N02679
Migut.E00703	Migut.H02056				Migut.F00693
Migut.A01057	Migut.M00671				Migut.H01762
Migut.E00713	Migut.N02917				Migut.F00040
Migut.K01065	Migut.C00162				Migut.F01821
Migut.E00613	Migut.O00737				Migut.F02067
Migut.E00704	Migut.J01494				Migut.D00460
Migut.D01553	Migut.J01421				Migut.N02119
Migut.L00352	Migut.K00273				Migut.J01482
Migut.H00791	Migut.B01742				Migut.D00243
Migut.E00040	Migut.B01745				Migut.M00490
Migut.L01172	Migut.I00794				Migut.F01585
Migut.E01337	Migut.J00227				Migut.N01872
Migut.L00869	Migut.M01223				Migut.F01048
Migut.A00352	Migut.J01185				Migut.H00291
Migut.M01264	Migut.C01061				Migut.F01479
Migut.M02036	Migut.N01200				Migut.H00990
Migut.C00707	Migut.H02362				Migut.H01166
Migut.C00652	Migut.L00118				Migut.H01167
Migut.L00691	Migut.N01525				Migut.K00709
Migut.H02168	Migut.N01525				Migut.A00027
Migut.J00438	Migut.J00233				Migut.A00049
Migut.E01089	Migut.G00744				Migut.A00698
Migut.F01019	Migut.N03077				Migut.M00169
Migut.M00195	Migut.C00051				Migut.J01394
Migut.H01014	Migut.D01337				Migut.N02064
Migut.M01756	Migut.D01412				Migut.N02068
Migut.H01065	Migut.L00411				Migut.N01901
Migut.D00910	Migut.F00654				Migut.L02017
Migut.I01132	Migut.G00060				Migut.H00089
Migut.J00141	Migut.J01605				Migut.C00844
Migut.N02010	Migut.K00212				Migut.G00360
Migut.O00695	Migut.L01734				Migut.O00288
Migut.H01487	Migut.N03003				Migut.B01096
Migut.N03095	Migut.N03003				Migut.L01357
Migut.C01401	Migut.C01259				Migut.N00907
Migut.J00070	Migut.A00153				Migut.D02512
Migut.G00820	Migut.G00344				Migut.D02245
Migut.G01151	Migut.G00344				Migut.E00687
Migut.B01209	Migut.G00344				Migut.O00873
Migut.N01824	Migut.G00344				Migut.F00883
Migut.H01114	Migut.K00971				Migut.N02974
Migut.B00036	Migut.F00241				Migut.B01317
Migut.N01341	Migut.F01049				Migut.H01857
Migut.N03240	Migut.N02127				Migut.B01918
Migut.F00165	Migut.I00075				Migut.G01293
Migut.J01329	Migut.D01821				Migut.D01326
Migut.L01156	Migut.J01100				Migut.H01728
Migut.N00092	Migut.L01959				Migut.N02322
Migut.D00848	Migut.E01224				Migut.A00579
Migut.N00761	Migut.E01224				Migut.G00423
Migut.N02538	Migut.B01591				Migut.O00724
Migut.K01266	Migut.C00770				Migut.O00167
Migut.D00033	Migut.B01873				Migut.N01628
Migut.N02308	Migut.H00917				Migut.M00375
Migut.O00132	Migut.F01519				Migut.K00772
Migut.D00702	Migut.F01519				Migut.C00677
[truncated: 1,096 more rows]
