# Supplementary material for: Large-scale mRNA transfer between Haloxylon ammodendron (Chenopodiaceae) and herbaceous root holoparasite Cistanche deserticola (Orobanchaceae)
Source: iScience. 2022 Dec 27;26(1):105880. doi: 10.1016/j.isci.2022.105880 (PMC9852350; doi:10.1016/j.isci.2022.105880)
Supplement: Data S3. Enriched gene ontology (GO) terms for missing orthogroups in Cistanche deserticola (A), Cuscuta australis (B), Phelipanche aegyptiaca (C), Phtheirospermum japonicum (D), Striga hermonthica (E), Striga asiatica (F) and Triphysaria versicolor (G), related to Figure 2 [file mmc5.zip]

Archive with 7 entries (7 files):
- Data S3/Data S3A.xlsx
- Data S3/Data S3B.xlsx
- Data S3/Data S3C.xlsx
- Data S3/Data S3D.xlsx
- Data S3/Data S3E.xlsx
- Data S3/Data S3F.xlsx
- Data S3/Data S3G.xlsx
