# Supplementary material for: Large-scale mRNA transfer between Haloxylon ammodendron (Chenopodiaceae) and herbaceous root holoparasite Cistanche deserticola (Orobanchaceae)
Source: iScience. 2022 Dec 27;26(1):105880. doi: 10.1016/j.isci.2022.105880 (PMC9852350; doi:10.1016/j.isci.2022.105880)
Supplement: Data S3. Enriched gene ontology (GO) terms for missing orthogroups in Cistanche deserticola (A), Cuscuta australis (B), Phelipanche aegyptiaca (C), Phtheirospermum japonicum (D), Striga hermonthica (E), Striga asiatica (F) and Triphysaria versicolor (G), related to Figure 2 [file mmc5.zip › Data S3/Data S3A.xlsx]

## Sheet: Cis
GO.ID	Term	Annotated	Count	Expected	p-value	q-value	Aspect	Genes	Origin input
GO:0003824	catalytic activity	7792	1120	878.25	1e-30	2.35e-27	F	Migut.A00043, Migut.A00066, Migut.A00090, Migut.A00153, Migut.A00167, Migut.A00213, Migut.A00219, Migut.A00292, Migut.A00293, Migut.A00294, Migut.A00296, Migut.A00297, Migut.A00298, Migut.A00299, Migut.A00305, Migut.A00391, Migut.A00398, Migut.A00401, Migut.A00419, Migut.A00423, Migut.A00425, Migut.A00497, Migut.A00506, Migut.A00522, Migut.A00636, Migut.A00667, Migut.A00694, Migut.A00700, Migut.A…	MIGUT.A00043, MIGUT.A00066, MIGUT.A00090, MIGUT.A00153, MIGUT.A00167, MIGUT.A00213, MIGUT.A00219, MIGUT.A00292, MIGUT.A00293, MIGUT.A00294, MIGUT.A00296, MIGUT.A00297, MIGUT.A00298, MIGUT.A00299, MIGUT.A00305, MIGUT.A00391, MIGUT.A00398, MIGUT.A00401, MIGUT.A00419, MIGUT.A00423, MIGUT.A00425, MIGUT.A00497, MIGUT.A00506, MIGUT.A00522, MIGUT.A00636, MIGUT.A00667, MIGUT.A00694, MIGUT.A00700, MIGUT.A…
GO:0009536	plastid	1666	413	203.84	1e-30	5.392e-29	C	Migut.A00035, Migut.A00078, Migut.A00083, Migut.A00167, Migut.A00391, Migut.A00401, Migut.A00443, Migut.A00474, Migut.A00484, Migut.A00549, Migut.A00640, Migut.A00806, Migut.A00866, Migut.A01012, Migut.A01031, Migut.A01084, Migut.A01176, Migut.B00021, Migut.B00189, Migut.B00273, Migut.B00292, Migut.B00351, Migut.B00474, Migut.B00505, Migut.B00510, Migut.B00626, Migut.B00640, Migut.B00686, Migut.B…	MIGUT.A00035, MIGUT.A00078, MIGUT.A00083, MIGUT.A00167, MIGUT.A00391, MIGUT.A00401, MIGUT.A00443, MIGUT.A00474, MIGUT.A00484, MIGUT.A00549, MIGUT.A00640, MIGUT.A00806, MIGUT.A00866, MIGUT.A01012, MIGUT.A01031, MIGUT.A01084, MIGUT.A01176, MIGUT.B00021, MIGUT.B00189, MIGUT.B00273, MIGUT.B00292, MIGUT.B00351, MIGUT.B00474, MIGUT.B00505, MIGUT.B00510, MIGUT.B00626, MIGUT.B00640, MIGUT.B00686, MIGUT.B…
GO:0009507	chloroplast	1575	402	192.7	1e-30	5.392e-29	C	Migut.A00035, Migut.A00078, Migut.A00083, Migut.A00167, Migut.A00391, Migut.A00401, Migut.A00443, Migut.A00474, Migut.A00484, Migut.A00549, Migut.A00640, Migut.A00806, Migut.A00866, Migut.A01012, Migut.A01031, Migut.A01084, Migut.A01176, Migut.B00021, Migut.B00189, Migut.B00273, Migut.B00292, Migut.B00351, Migut.B00474, Migut.B00505, Migut.B00510, Migut.B00626, Migut.B00640, Migut.B00686, Migut.B…	MIGUT.A00035, MIGUT.A00078, MIGUT.A00083, MIGUT.A00167, MIGUT.A00391, MIGUT.A00401, MIGUT.A00443, MIGUT.A00474, MIGUT.A00484, MIGUT.A00549, MIGUT.A00640, MIGUT.A00806, MIGUT.A00866, MIGUT.A01012, MIGUT.A01031, MIGUT.A01084, MIGUT.A01176, MIGUT.B00021, MIGUT.B00189, MIGUT.B00273, MIGUT.B00292, MIGUT.B00351, MIGUT.B00474, MIGUT.B00505, MIGUT.B00510, MIGUT.B00626, MIGUT.B00640, MIGUT.B00686, MIGUT.B…
GO:0044435	plastid part	961	281	117.58	1e-30	5.392e-29	C	Migut.A00035, Migut.A00078, Migut.A00083, Migut.A00391, Migut.A00401, Migut.A00443, Migut.A00474, Migut.A00640, Migut.A00806, Migut.A00866, Migut.A01012, Migut.A01084, Migut.A01176, Migut.B00021, Migut.B00273, Migut.B00292, Migut.B00351, Migut.B00474, Migut.B00505, Migut.B00510, Migut.B00640, Migut.B00927, Migut.B00957, Migut.B01182, Migut.B01272, Migut.B01406, Migut.B01420, Migut.B01549, Migut.B…	MIGUT.A00035, MIGUT.A00078, MIGUT.A00083, MIGUT.A00391, MIGUT.A00401, MIGUT.A00443, MIGUT.A00474, MIGUT.A00640, MIGUT.A00806, MIGUT.A00866, MIGUT.A01012, MIGUT.A01084, MIGUT.A01176, MIGUT.B00021, MIGUT.B00273, MIGUT.B00292, MIGUT.B00351, MIGUT.B00474, MIGUT.B00505, MIGUT.B00510, MIGUT.B00640, MIGUT.B00927, MIGUT.B00957, MIGUT.B01182, MIGUT.B01272, MIGUT.B01406, MIGUT.B01420, MIGUT.B01549, MIGUT.B…
GO:0044434	chloroplast part	943	272	115.38	1e-30	5.392e-29	C	Migut.A00035, Migut.A00078, Migut.A00083, Migut.A00391, Migut.A00401, Migut.A00443, Migut.A00474, Migut.A00640, Migut.A00806, Migut.A00866, Migut.A01012, Migut.A01084, Migut.A01176, Migut.B00021, Migut.B00273, Migut.B00292, Migut.B00351, Migut.B00474, Migut.B00505, Migut.B00510, Migut.B00640, Migut.B00927, Migut.B00957, Migut.B01182, Migut.B01272, Migut.B01406, Migut.B01420, Migut.B01549, Migut.B…	MIGUT.A00035, MIGUT.A00078, MIGUT.A00083, MIGUT.A00391, MIGUT.A00401, MIGUT.A00443, MIGUT.A00474, MIGUT.A00640, MIGUT.A00806, MIGUT.A00866, MIGUT.A01012, MIGUT.A01084, MIGUT.A01176, MIGUT.B00021, MIGUT.B00273, MIGUT.B00292, MIGUT.B00351, MIGUT.B00474, MIGUT.B00505, MIGUT.B00510, MIGUT.B00640, MIGUT.B00927, MIGUT.B00957, MIGUT.B01182, MIGUT.B01272, MIGUT.B01406, MIGUT.B01420, MIGUT.B01549, MIGUT.B…
GO:0009579	thylakoid	467	223	57.14	1e-30	5.392e-29	C	Migut.A00035, Migut.A00078, Migut.A00083, Migut.A00401, Migut.A00443, Migut.A00640, Migut.A00806, Migut.A01012, Migut.A01084, Migut.B00021, Migut.B00273, Migut.B00292, Migut.B00474, Migut.B00505, Migut.B00510, Migut.B00927, Migut.B01182, Migut.B01239, Migut.B01288, Migut.B01319, Migut.B01549, Migut.B01923, Migut.C00219, Migut.C00231, Migut.C00375, Migut.C00582, Migut.C00733, Migut.C00807, Migut.C…	MIGUT.A00035, MIGUT.A00078, MIGUT.A00083, MIGUT.A00401, MIGUT.A00443, MIGUT.A00640, MIGUT.A00806, MIGUT.A01012, MIGUT.A01084, MIGUT.B00021, MIGUT.B00273, MIGUT.B00292, MIGUT.B00474, MIGUT.B00505, MIGUT.B00510, MIGUT.B00927, MIGUT.B01182, MIGUT.B01239, MIGUT.B01288, MIGUT.B01319, MIGUT.B01549, MIGUT.B01923, MIGUT.C00219, MIGUT.C00231, MIGUT.C00375, MIGUT.C00582, MIGUT.C00733, MIGUT.C00807, MIGUT.C…
GO:0044436	thylakoid part	372	194	45.51	1e-30	5.392e-29	C	Migut.A00035, Migut.A00078, Migut.A00083, Migut.A00401, Migut.A00640, Migut.A00806, Migut.A01084, Migut.B00273, Migut.B00292, Migut.B00474, Migut.B00505, Migut.B00510, Migut.B00927, Migut.B01182, Migut.B01288, Migut.B01319, Migut.B01549, Migut.B01923, Migut.C00219, Migut.C00375, Migut.C00582, Migut.C00733, Migut.C00807, Migut.C01123, Migut.C01130, Migut.C01242, Migut.C01366, Migut.C01408, Migut.D…	MIGUT.A00035, MIGUT.A00078, MIGUT.A00083, MIGUT.A00401, MIGUT.A00640, MIGUT.A00806, MIGUT.A01084, MIGUT.B00273, MIGUT.B00292, MIGUT.B00474, MIGUT.B00505, MIGUT.B00510, MIGUT.B00927, MIGUT.B01182, MIGUT.B01288, MIGUT.B01319, MIGUT.B01549, MIGUT.B01923, MIGUT.C00219, MIGUT.C00375, MIGUT.C00582, MIGUT.C00733, MIGUT.C00807, MIGUT.C01123, MIGUT.C01130, MIGUT.C01242, MIGUT.C01366, MIGUT.C01408, MIGUT.D…
GO:0031984	organelle subcompartment	558	184	68.27	1e-30	5.392e-29	C	Migut.A00035, Migut.A00078, Migut.A00083, Migut.A00401, Migut.A00443, Migut.A00640, Migut.A00661, Migut.A00806, Migut.A01084, Migut.B00021, Migut.B00273, Migut.B00292, Migut.B00474, Migut.B00505, Migut.B00510, Migut.B00927, Migut.B01182, Migut.B01549, Migut.B01923, Migut.C00219, Migut.C00375, Migut.C00582, Migut.C00730, Migut.C00733, Migut.C00807, Migut.C01123, Migut.C01242, Migut.C01319, Migut.C…	MIGUT.A00035, MIGUT.A00078, MIGUT.A00083, MIGUT.A00401, MIGUT.A00443, MIGUT.A00640, MIGUT.A00661, MIGUT.A00806, MIGUT.A01084, MIGUT.B00021, MIGUT.B00273, MIGUT.B00292, MIGUT.B00474, MIGUT.B00505, MIGUT.B00510, MIGUT.B00927, MIGUT.B01182, MIGUT.B01549, MIGUT.B01923, MIGUT.C00219, MIGUT.C00375, MIGUT.C00582, MIGUT.C00730, MIGUT.C00733, MIGUT.C00807, MIGUT.C01123, MIGUT.C01242, MIGUT.C01319, MIGUT.C…
GO:0009534	chloroplast thylakoid	360	178	44.05	1e-30	5.392e-29	C	Migut.A00035, Migut.A00078, Migut.A00083, Migut.A00401, Migut.A00443, Migut.A00640, Migut.A00806, Migut.A01084, Migut.B00021, Migut.B00273, Migut.B00292, Migut.B00474, Migut.B00505, Migut.B00510, Migut.B00927, Migut.B01182, Migut.B01549, Migut.B01923, Migut.C00219, Migut.C00375, Migut.C00582, Migut.C00733, Migut.C00807, Migut.C01123, Migut.C01242, Migut.C01319, Migut.C01366, Migut.C01408, Migut.D…	MIGUT.A00035, MIGUT.A00078, MIGUT.A00083, MIGUT.A00401, MIGUT.A00443, MIGUT.A00640, MIGUT.A00806, MIGUT.A01084, MIGUT.B00021, MIGUT.B00273, MIGUT.B00292, MIGUT.B00474, MIGUT.B00505, MIGUT.B00510, MIGUT.B00927, MIGUT.B01182, MIGUT.B01549, MIGUT.B01923, MIGUT.C00219, MIGUT.C00375, MIGUT.C00582, MIGUT.C00733, MIGUT.C00807, MIGUT.C01123, MIGUT.C01242, MIGUT.C01319, MIGUT.C01366, MIGUT.C01408, MIGUT.D…
GO:0031976	plastid thylakoid	360	178	44.05	1e-30	5.392e-29	C	Migut.A00035, Migut.A00078, Migut.A00083, Migut.A00401, Migut.A00443, Migut.A00640, Migut.A00806, Migut.A01084, Migut.B00021, Migut.B00273, Migut.B00292, Migut.B00474, Migut.B00505, Migut.B00510, Migut.B00927, Migut.B01182, Migut.B01549, Migut.B01923, Migut.C00219, Migut.C00375, Migut.C00582, Migut.C00733, Migut.C00807, Migut.C01123, Migut.C01242, Migut.C01319, Migut.C01366, Migut.C01408, Migut.D…	MIGUT.A00035, MIGUT.A00078, MIGUT.A00083, MIGUT.A00401, MIGUT.A00443, MIGUT.A00640, MIGUT.A00806, MIGUT.A01084, MIGUT.B00021, MIGUT.B00273, MIGUT.B00292, MIGUT.B00474, MIGUT.B00505, MIGUT.B00510, MIGUT.B00927, MIGUT.B01182, MIGUT.B01549, MIGUT.B01923, MIGUT.C00219, MIGUT.C00375, MIGUT.C00582, MIGUT.C00733, MIGUT.C00807, MIGUT.C01123, MIGUT.C01242, MIGUT.C01319, MIGUT.C01366, MIGUT.C01408, MIGUT.D…
GO:0034357	photosynthetic membrane	352	177	43.07	1e-30	5.392e-29	C	Migut.A00035, Migut.A00078, Migut.A00083, Migut.A00640, Migut.A00806, Migut.A01084, Migut.B00273, Migut.B00292, Migut.B00474, Migut.B00505, Migut.B00510, Migut.B00927, Migut.B01182, Migut.B01319, Migut.B01923, Migut.C00219, Migut.C00582, Migut.C00733, Migut.C00807, Migut.C01123, Migut.C01130, Migut.C01242, Migut.C01366, Migut.C01408, Migut.D00167, Migut.D00498, Migut.D00538, Migut.D00557, Migut.D…	MIGUT.A00035, MIGUT.A00078, MIGUT.A00083, MIGUT.A00640, MIGUT.A00806, MIGUT.A01084, MIGUT.B00273, MIGUT.B00292, MIGUT.B00474, MIGUT.B00505, MIGUT.B00510, MIGUT.B00927, MIGUT.B01182, MIGUT.B01319, MIGUT.B01923, MIGUT.C00219, MIGUT.C00582, MIGUT.C00733, MIGUT.C00807, MIGUT.C01123, MIGUT.C01130, MIGUT.C01242, MIGUT.C01366, MIGUT.C01408, MIGUT.D00167, MIGUT.D00498, MIGUT.D00538, MIGUT.D00557, MIGUT.D…
GO:0042651	thylakoid membrane	312	160	38.17	1e-30	5.392e-29	C	Migut.A00035, Migut.A00078, Migut.A00083, Migut.A00640, Migut.A00806, Migut.A01084, Migut.B00273, Migut.B00292, Migut.B00474, Migut.B00505, Migut.B00510, Migut.B00927, Migut.B01182, Migut.B01319, Migut.B01923, Migut.C00219, Migut.C00582, Migut.C00733, Migut.C00807, Migut.C01123, Migut.C01130, Migut.C01242, Migut.C01366, Migut.C01408, Migut.D00167, Migut.D00538, Migut.D00557, Migut.D00773, Migut.D…	MIGUT.A00035, MIGUT.A00078, MIGUT.A00083, MIGUT.A00640, MIGUT.A00806, MIGUT.A01084, MIGUT.B00273, MIGUT.B00292, MIGUT.B00474, MIGUT.B00505, MIGUT.B00510, MIGUT.B00927, MIGUT.B01182, MIGUT.B01319, MIGUT.B01923, MIGUT.C00219, MIGUT.C00582, MIGUT.C00733, MIGUT.C00807, MIGUT.C01123, MIGUT.C01130, MIGUT.C01242, MIGUT.C01366, MIGUT.C01408, MIGUT.D00167, MIGUT.D00538, MIGUT.D00557, MIGUT.D00773, MIGUT.D…
GO:0055035	plastid thylakoid membrane	291	145	35.6	1e-30	5.392e-29	C	Migut.A00035, Migut.A00078, Migut.A00083, Migut.A00640, Migut.A00806, Migut.A01084, Migut.B00273, Migut.B00292, Migut.B00474, Migut.B00510, Migut.B00927, Migut.B01182, Migut.B01923, Migut.C00219, Migut.C00582, Migut.C00733, Migut.C00807, Migut.C01123, Migut.C01242, Migut.C01366, Migut.C01408, Migut.D00167, Migut.D00538, Migut.D00557, Migut.D00773, Migut.D00776, Migut.D00799, Migut.D00876, Migut.D…	MIGUT.A00035, MIGUT.A00078, MIGUT.A00083, MIGUT.A00640, MIGUT.A00806, MIGUT.A01084, MIGUT.B00273, MIGUT.B00292, MIGUT.B00474, MIGUT.B00510, MIGUT.B00927, MIGUT.B01182, MIGUT.B01923, MIGUT.C00219, MIGUT.C00582, MIGUT.C00733, MIGUT.C00807, MIGUT.C01123, MIGUT.C01242, MIGUT.C01366, MIGUT.C01408, MIGUT.D00167, MIGUT.D00538, MIGUT.D00557, MIGUT.D00773, MIGUT.D00776, MIGUT.D00799, MIGUT.D00876, MIGUT.D…
GO:0009535	chloroplast thylakoid membrane	289	144	35.36	1e-30	5.392e-29	C	Migut.A00035, Migut.A00078, Migut.A00083, Migut.A00640, Migut.A00806, Migut.A01084, Migut.B00273, Migut.B00292, Migut.B00474, Migut.B00510, Migut.B00927, Migut.B01182, Migut.B01923, Migut.C00219, Migut.C00582, Migut.C00733, Migut.C00807, Migut.C01123, Migut.C01242, Migut.C01366, Migut.C01408, Migut.D00167, Migut.D00538, Migut.D00557, Migut.D00773, Migut.D00776, Migut.D00799, Migut.D00876, Migut.D…	MIGUT.A00035, MIGUT.A00078, MIGUT.A00083, MIGUT.A00640, MIGUT.A00806, MIGUT.A01084, MIGUT.B00273, MIGUT.B00292, MIGUT.B00474, MIGUT.B00510, MIGUT.B00927, MIGUT.B01182, MIGUT.B01923, MIGUT.C00219, MIGUT.C00582, MIGUT.C00733, MIGUT.C00807, MIGUT.C01123, MIGUT.C01242, MIGUT.C01366, MIGUT.C01408, MIGUT.D00167, MIGUT.D00538, MIGUT.D00557, MIGUT.D00773, MIGUT.D00776, MIGUT.D00799, MIGUT.D00876, MIGUT.D…
GO:0015979	photosynthesis	217	104	26.9	1e-30	4.832e-27	P	Migut.A00640, Migut.B00021, Migut.B00505, Migut.B00686, Migut.B00927, Migut.B01195, Migut.B01319, Migut.B01549, Migut.B01923, Migut.C00219, Migut.C00582, Migut.C00807, Migut.C01242, Migut.C01408, Migut.D00194, Migut.D00498, Migut.D00776, Migut.D01017, Migut.D01253, Migut.D01333, Migut.D01347, Migut.D01431, Migut.D01433, Migut.D01471, Migut.D01473, Migut.D01632, Migut.D01806, Migut.D02409, Migut.E…	MIGUT.A00640, MIGUT.B00021, MIGUT.B00505, MIGUT.B00686, MIGUT.B00927, MIGUT.B01195, MIGUT.B01319, MIGUT.B01549, MIGUT.B01923, MIGUT.C00219, MIGUT.C00582, MIGUT.C00807, MIGUT.C01242, MIGUT.C01408, MIGUT.D00194, MIGUT.D00498, MIGUT.D00776, MIGUT.D01017, MIGUT.D01253, MIGUT.D01333, MIGUT.D01347, MIGUT.D01431, MIGUT.D01433, MIGUT.D01471, MIGUT.D01473, MIGUT.D01632, MIGUT.D01806, MIGUT.D02409, MIGUT.E…
GO:0019684	photosynthesis, light reaction	101	57	12.52	3e-26	7.248e-23	P	Migut.A00640, Migut.B00021, Migut.B00686, Migut.B00927, Migut.B01549, Migut.B01923, Migut.C00219, Migut.C00582, Migut.C00807, Migut.C01242, Migut.C01408, Migut.D00194, Migut.D01253, Migut.D01347, Migut.D01433, Migut.D01632, Migut.D01806, Migut.D02409, Migut.E00079, Migut.E00226, Migut.E01271, Migut.E01572, Migut.E01805, Migut.F00375, Migut.F00451, Migut.F01019, Migut.F01049, Migut.F01771, Migut.G…	MIGUT.A00640, MIGUT.B00021, MIGUT.B00686, MIGUT.B00927, MIGUT.B01549, MIGUT.B01923, MIGUT.C00219, MIGUT.C00582, MIGUT.C00807, MIGUT.C01242, MIGUT.C01408, MIGUT.D00194, MIGUT.D01253, MIGUT.D01347, MIGUT.D01433, MIGUT.D01632, MIGUT.D01806, MIGUT.D02409, MIGUT.E00079, MIGUT.E00226, MIGUT.E01271, MIGUT.E01572, MIGUT.E01805, MIGUT.F00375, MIGUT.F00451, MIGUT.F01019, MIGUT.F01049, MIGUT.F01771, MIGUT.G…
GO:0016491	oxidoreductase activity	1511	297	170.31	9.7e-24	1.14e-20	F	Migut.A00043, Migut.A00213, Migut.A00292, Migut.A00293, Migut.A00294, Migut.A00296, Migut.A00297, Migut.A00298, Migut.A00299, Migut.A00391, Migut.A00826, Migut.A00827, Migut.A00915, Migut.A01046, Migut.B00261, Migut.B00262, Migut.B00263, Migut.B00264, Migut.B00351, Migut.B00640, Migut.B00679, Migut.B00686, Migut.B00762, Migut.B00832, Migut.B01195, Migut.B01209, Migut.B01239, Migut.B01277, Migut.B…	MIGUT.A00043, MIGUT.A00213, MIGUT.A00292, MIGUT.A00293, MIGUT.A00294, MIGUT.A00296, MIGUT.A00297, MIGUT.A00298, MIGUT.A00299, MIGUT.A00391, MIGUT.A00826, MIGUT.A00827, MIGUT.A00915, MIGUT.A01046, MIGUT.B00261, MIGUT.B00262, MIGUT.B00263, MIGUT.B00264, MIGUT.B00351, MIGUT.B00640, MIGUT.B00679, MIGUT.B00686, MIGUT.B00762, MIGUT.B00832, MIGUT.B01195, MIGUT.B01209, MIGUT.B01239, MIGUT.B01277, MIGUT.B…
GO:0046906	tetrapyrrole binding	536	141	60.41	7.1e-23	5.562e-20	F	Migut.A00043, Migut.A00826, Migut.A00827, Migut.B00261, Migut.B00262, Migut.B00263, Migut.B00264, Migut.B00280, Migut.B00351, Migut.C00582, Migut.C01408, Migut.D00561, Migut.D01565, Migut.D01625, Migut.D01697, Migut.D01710, Migut.D01713, Migut.D01806, Migut.D01897, Migut.D01898, Migut.D02011, Migut.D02012, Migut.D02013, Migut.D02014, Migut.D02015, Migut.D02020, Migut.D02021, Migut.D02345, Migut.D…	MIGUT.A00043, MIGUT.A00826, MIGUT.A00827, MIGUT.B00261, MIGUT.B00262, MIGUT.B00263, MIGUT.B00264, MIGUT.B00280, MIGUT.B00351, MIGUT.C00582, MIGUT.C01408, MIGUT.D00561, MIGUT.D01565, MIGUT.D01625, MIGUT.D01697, MIGUT.D01710, MIGUT.D01713, MIGUT.D01806, MIGUT.D01897, MIGUT.D01898, MIGUT.D02011, MIGUT.D02012, MIGUT.D02013, MIGUT.D02014, MIGUT.D02015, MIGUT.D02020, MIGUT.D02021, MIGUT.D02345, MIGUT.D…
GO:0030145	manganese ion binding	65	40	7.33	3.1e-22	1.821e-19	F	Migut.D01833, Migut.E00226, Migut.E00797, Migut.E00981, Migut.E01646, Migut.F00882, Migut.H00761, Migut.H00762, Migut.H00763, Migut.H00764, Migut.H00765, Migut.H00766, Migut.H00767, Migut.H00768, Migut.H00771, Migut.H00772, Migut.H00773, Migut.H00774, Migut.H00775, Migut.H00944, Migut.H00945, Migut.H00946, Migut.H00947, Migut.H00948, Migut.H01317, Migut.H01318, Migut.J01837, Migut.J01838, Migut.K…	MIGUT.D01833, MIGUT.E00226, MIGUT.E00797, MIGUT.E00981, MIGUT.E01646, MIGUT.F00882, MIGUT.H00761, MIGUT.H00762, MIGUT.H00763, MIGUT.H00764, MIGUT.H00765, MIGUT.H00766, MIGUT.H00767, MIGUT.H00768, MIGUT.H00771, MIGUT.H00772, MIGUT.H00773, MIGUT.H00774, MIGUT.H00775, MIGUT.H00944, MIGUT.H00945, MIGUT.H00946, MIGUT.H00947, MIGUT.H00948, MIGUT.H01317, MIGUT.H01318, MIGUT.J01837, MIGUT.J01838, MIGUT.K…
GO:0020037	heme binding	490	129	55.23	4.9e-21	2.154e-18	F	Migut.A00043, Migut.A00826, Migut.A00827, Migut.B00261, Migut.B00262, Migut.B00263, Migut.B00264, Migut.B00280, Migut.B00351, Migut.D00561, Migut.D01565, Migut.D01625, Migut.D01697, Migut.D01710, Migut.D01713, Migut.D01897, Migut.D01898, Migut.D02011, Migut.D02012, Migut.D02013, Migut.D02014, Migut.D02015, Migut.D02020, Migut.D02021, Migut.D02345, Migut.D02436, Migut.E00247, Migut.E00248, Migut.E…	MIGUT.A00043, MIGUT.A00826, MIGUT.A00827, MIGUT.B00261, MIGUT.B00262, MIGUT.B00263, MIGUT.B00264, MIGUT.B00280, MIGUT.B00351, MIGUT.D00561, MIGUT.D01565, MIGUT.D01625, MIGUT.D01697, MIGUT.D01710, MIGUT.D01713, MIGUT.D01897, MIGUT.D01898, MIGUT.D02011, MIGUT.D02012, MIGUT.D02013, MIGUT.D02014, MIGUT.D02015, MIGUT.D02020, MIGUT.D02021, MIGUT.D02345, MIGUT.D02436, MIGUT.E00247, MIGUT.E00248, MIGUT.E…
GO:0045735	nutrient reservoir activity	82	44	9.24	5.5e-21	2.154e-18	F	Migut.D01833, Migut.E00797, Migut.E00981, Migut.E01646, Migut.F00882, Migut.H00761, Migut.H00762, Migut.H00763, Migut.H00764, Migut.H00765, Migut.H00766, Migut.H00767, Migut.H00768, Migut.H00771, Migut.H00772, Migut.H00773, Migut.H00774, Migut.H00775, Migut.H00944, Migut.H00945, Migut.H00946, Migut.H00947, Migut.H00948, Migut.H01317, Migut.H01318, Migut.J01035, Migut.J01036, Migut.J01038, Migut.J…	MIGUT.D01833, MIGUT.E00797, MIGUT.E00981, MIGUT.E01646, MIGUT.F00882, MIGUT.H00761, MIGUT.H00762, MIGUT.H00763, MIGUT.H00764, MIGUT.H00765, MIGUT.H00766, MIGUT.H00767, MIGUT.H00768, MIGUT.H00771, MIGUT.H00772, MIGUT.H00773, MIGUT.H00774, MIGUT.H00775, MIGUT.H00944, MIGUT.H00945, MIGUT.H00946, MIGUT.H00947, MIGUT.H00948, MIGUT.H01317, MIGUT.H01318, MIGUT.J01035, MIGUT.J01036, MIGUT.J01038, MIGUT.J…
GO:0009521	photosystem	116	55	14.19	7.3e-21	3.655e-19	C	Migut.B00505, Migut.B00927, Migut.B01319, Migut.B01923, Migut.C00582, Migut.C01408, Migut.D00498, Migut.D00776, Migut.D01017, Migut.D01253, Migut.D01333, Migut.D01347, Migut.D01431, Migut.D01632, Migut.D01806, Migut.D02409, Migut.E00079, Migut.E00226, Migut.F01506, Migut.F01519, Migut.F01585, Migut.F01771, Migut.G00327, Migut.G00430, Migut.H00824, Migut.H00990, Migut.H01166, Migut.H01167, Migut.H…	MIGUT.B00505, MIGUT.B00927, MIGUT.B01319, MIGUT.B01923, MIGUT.C00582, MIGUT.C01408, MIGUT.D00498, MIGUT.D00776, MIGUT.D01017, MIGUT.D01253, MIGUT.D01333, MIGUT.D01347, MIGUT.D01431, MIGUT.D01632, MIGUT.D01806, MIGUT.D02409, MIGUT.E00079, MIGUT.E00226, MIGUT.F01506, MIGUT.F01519, MIGUT.F01585, MIGUT.F01771, MIGUT.G00327, MIGUT.G00430, MIGUT.H00824, MIGUT.H00990, MIGUT.H01166, MIGUT.H01167, MIGUT.H…
GO:0031977	thylakoid lumen	46	33	5.63	1.1e-20	5.141e-19	C	Migut.A00401, Migut.B00505, Migut.B00927, Migut.B01549, Migut.C00375, Migut.D01471, Migut.E00699, Migut.F00754, Migut.F01014, Migut.F01519, Migut.F02066, Migut.G00337, Migut.G00591, Migut.H00517, Migut.H01055, Migut.H01272, Migut.H01913, Migut.I00540, Migut.J00481, Migut.J01275, Migut.K00153, Migut.K00442, Migut.K00840, Migut.K01048, Migut.L00100, Migut.L01701, Migut.M00896, Migut.M01264, Migut.M…	MIGUT.A00401, MIGUT.B00505, MIGUT.B00927, MIGUT.B01549, MIGUT.C00375, MIGUT.D01471, MIGUT.E00699, MIGUT.F00754, MIGUT.F01014, MIGUT.F01519, MIGUT.F02066, MIGUT.G00337, MIGUT.G00591, MIGUT.H00517, MIGUT.H01055, MIGUT.H01272, MIGUT.H01913, MIGUT.I00540, MIGUT.J00481, MIGUT.J01275, MIGUT.K00153, MIGUT.K00442, MIGUT.K00840, MIGUT.K01048, MIGUT.L00100, MIGUT.L01701, MIGUT.M00896, MIGUT.M01264, MIGUT.M…
GO:0009543	chloroplast thylakoid lumen	37	29	4.53	3.9e-20	1.608e-18	C	Migut.A00401, Migut.B00505, Migut.B00927, Migut.B01549, Migut.C00375, Migut.E00699, Migut.F00754, Migut.F01014, Migut.F01519, Migut.F02066, Migut.G00337, Migut.G00591, Migut.H00517, Migut.H01055, Migut.H01272, Migut.H01913, Migut.I00540, Migut.J00481, Migut.K00153, Migut.K00442, Migut.K01048, Migut.L00100, Migut.L01701, Migut.M00896, Migut.M01264, Migut.M01815, Migut.N02987, Migut.N03077, Migut.N…	MIGUT.A00401, MIGUT.B00505, MIGUT.B00927, MIGUT.B01549, MIGUT.C00375, MIGUT.E00699, MIGUT.F00754, MIGUT.F01014, MIGUT.F01519, MIGUT.F02066, MIGUT.G00337, MIGUT.G00591, MIGUT.H00517, MIGUT.H01055, MIGUT.H01272, MIGUT.H01913, MIGUT.I00540, MIGUT.J00481, MIGUT.K00153, MIGUT.K00442, MIGUT.K01048, MIGUT.L00100, MIGUT.L01701, MIGUT.M00896, MIGUT.M01264, MIGUT.M01815, MIGUT.N02987, MIGUT.N03077, MIGUT.N…
GO:0031978	plastid thylakoid lumen	37	29	4.53	3.9e-20	1.608e-18	C	Migut.A00401, Migut.B00505, Migut.B00927, Migut.B01549, Migut.C00375, Migut.E00699, Migut.F00754, Migut.F01014, Migut.F01519, Migut.F02066, Migut.G00337, Migut.G00591, Migut.H00517, Migut.H01055, Migut.H01272, Migut.H01913, Migut.I00540, Migut.J00481, Migut.K00153, Migut.K00442, Migut.K01048, Migut.L00100, Migut.L01701, Migut.M00896, Migut.M01264, Migut.M01815, Migut.N02987, Migut.N03077, Migut.N…	MIGUT.A00401, MIGUT.B00505, MIGUT.B00927, MIGUT.B01549, MIGUT.C00375, MIGUT.E00699, MIGUT.F00754, MIGUT.F01014, MIGUT.F01519, MIGUT.F02066, MIGUT.G00337, MIGUT.G00591, MIGUT.H00517, MIGUT.H01055, MIGUT.H01272, MIGUT.H01913, MIGUT.I00540, MIGUT.J00481, MIGUT.K00153, MIGUT.K00442, MIGUT.K01048, MIGUT.L00100, MIGUT.L01701, MIGUT.M00896, MIGUT.M01264, MIGUT.M01815, MIGUT.N02987, MIGUT.N03077, MIGUT.N…
GO:0055114	oxidation-reduction process	1635	320	202.7	4.5e-19	7.248e-16	P	Migut.A00043, Migut.A00213, Migut.A00292, Migut.A00293, Migut.A00294, Migut.A00296, Migut.A00297, Migut.A00298, Migut.A00299, Migut.A00391, Migut.A00640, Migut.A00826, Migut.A00827, Migut.A00915, Migut.A01031, Migut.A01046, Migut.B00054, Migut.B00261, Migut.B00262, Migut.B00263, Migut.B00264, Migut.B00351, Migut.B00640, Migut.B00679, Migut.B00686, Migut.B00707, Migut.B00762, Migut.B00832, Migut.B…	MIGUT.A00043, MIGUT.A00213, MIGUT.A00292, MIGUT.A00293, MIGUT.A00294, MIGUT.A00296, MIGUT.A00297, MIGUT.A00298, MIGUT.A00299, MIGUT.A00391, MIGUT.A00640, MIGUT.A00826, MIGUT.A00827, MIGUT.A00915, MIGUT.A01031, MIGUT.A01046, MIGUT.B00054, MIGUT.B00261, MIGUT.B00262, MIGUT.B00263, MIGUT.B00264, MIGUT.B00351, MIGUT.B00640, MIGUT.B00679, MIGUT.B00686, MIGUT.B00707, MIGUT.B00762, MIGUT.B00832, MIGUT.B…
GO:0005576	extracellular region	450	123	55.06	7e-19	2.726e-17	C	Migut.A01023, Migut.A01024, Migut.B00030, Migut.B00351, Migut.B00928, Migut.B00929, Migut.C00231, Migut.C00237, Migut.C00618, Migut.C00654, Migut.C01382, Migut.D00134, Migut.D00296, Migut.D00687, Migut.D01059, Migut.D01148, Migut.D01471, Migut.D01571, Migut.D01833, Migut.D02436, Migut.E00683, Migut.E00797, Migut.E01021, Migut.E01272, Migut.E01646, Migut.F00408, Migut.F00758, Migut.F00882, Migut.F…	MIGUT.A01023, MIGUT.A01024, MIGUT.B00030, MIGUT.B00351, MIGUT.B00928, MIGUT.B00929, MIGUT.C00231, MIGUT.C00237, MIGUT.C00618, MIGUT.C00654, MIGUT.C01382, MIGUT.D00134, MIGUT.D00296, MIGUT.D00687, MIGUT.D01059, MIGUT.D01148, MIGUT.D01471, MIGUT.D01571, MIGUT.D01833, MIGUT.D02436, MIGUT.E00683, MIGUT.E00797, MIGUT.E01021, MIGUT.E01272, MIGUT.E01646, MIGUT.F00408, MIGUT.F00758, MIGUT.F00882, MIGUT.F…
GO:0004553	hydrolase activity, hydrolyzing O-glycosyl compounds	417	111	47	1.2e-18	3.525e-16	F	Migut.A00066, Migut.A00419, Migut.A00423, Migut.A00425, Migut.A00717, Migut.A00992, Migut.A00993, Migut.A00995, Migut.A00999, Migut.A01015, Migut.A01016, Migut.A01017, Migut.A01019, Migut.A01023, Migut.A01024, Migut.A01143, Migut.B00928, Migut.B00929, Migut.C00001, Migut.C00002, Migut.C00003, Migut.C00004, Migut.C00005, Migut.C00006, Migut.C00008, Migut.C00227, Migut.C00235, Migut.C00237, Migut.C…	MIGUT.A00066, MIGUT.A00419, MIGUT.A00423, MIGUT.A00425, MIGUT.A00717, MIGUT.A00992, MIGUT.A00993, MIGUT.A00995, MIGUT.A00999, MIGUT.A01015, MIGUT.A01016, MIGUT.A01017, MIGUT.A01019, MIGUT.A01023, MIGUT.A01024, MIGUT.A01143, MIGUT.B00928, MIGUT.B00929, MIGUT.C00001, MIGUT.C00002, MIGUT.C00003, MIGUT.C00004, MIGUT.C00005, MIGUT.C00006, MIGUT.C00008, MIGUT.C00227, MIGUT.C00235, MIGUT.C00237, MIGUT.C…
GO:0004650	polygalacturonase activity	63	36	7.1	1.2e-18	3.525e-16	F	Migut.B00928, Migut.B00929, Migut.C01327, Migut.D00134, Migut.D01059, Migut.G00126, Migut.G00857, Migut.G00858, Migut.G00867, Migut.G00868, Migut.G00869, Migut.G00871, Migut.H01290, Migut.H02106, Migut.I00126, Migut.I00226, Migut.I00784, Migut.I00785, Migut.I00786, Migut.I00795, Migut.K00081, Migut.K00477, Migut.M00012, Migut.M00013, Migut.M00014, Migut.M00015, Migut.M00016, Migut.M00017, Migut.M…	MIGUT.B00928, MIGUT.B00929, MIGUT.C01327, MIGUT.D00134, MIGUT.D01059, MIGUT.G00126, MIGUT.G00857, MIGUT.G00858, MIGUT.G00867, MIGUT.G00868, MIGUT.G00869, MIGUT.G00871, MIGUT.H01290, MIGUT.H02106, MIGUT.I00126, MIGUT.I00226, MIGUT.I00784, MIGUT.I00785, MIGUT.I00786, MIGUT.I00795, MIGUT.K00081, MIGUT.K00477, MIGUT.M00012, MIGUT.M00013, MIGUT.M00014, MIGUT.M00015, MIGUT.M00016, MIGUT.M00017, MIGUT.M…
GO:0016798	hydrolase activity, acting on glycosyl bonds	452	114	50.95	3.4e-17	8.878e-15	F	Migut.A00066, Migut.A00419, Migut.A00423, Migut.A00425, Migut.A00717, Migut.A00992, Migut.A00993, Migut.A00995, Migut.A00999, Migut.A01015, Migut.A01016, Migut.A01017, Migut.A01019, Migut.A01023, Migut.A01024, Migut.A01143, Migut.B00928, Migut.B00929, Migut.C00001, Migut.C00002, Migut.C00003, Migut.C00004, Migut.C00005, Migut.C00006, Migut.C00008, Migut.C00227, Migut.C00235, Migut.C00237, Migut.C…	MIGUT.A00066, MIGUT.A00419, MIGUT.A00423, MIGUT.A00425, MIGUT.A00717, MIGUT.A00992, MIGUT.A00993, MIGUT.A00995, MIGUT.A00999, MIGUT.A01015, MIGUT.A01016, MIGUT.A01017, MIGUT.A01019, MIGUT.A01023, MIGUT.A01024, MIGUT.A01143, MIGUT.B00928, MIGUT.B00929, MIGUT.C00001, MIGUT.C00002, MIGUT.C00003, MIGUT.C00004, MIGUT.C00005, MIGUT.C00006, MIGUT.C00008, MIGUT.C00227, MIGUT.C00235, MIGUT.C00237, MIGUT.C…
GO:0016705	oxidoreductase activity, acting on paired donors, with incorporation or reduction of molecular oxygen	430	110	48.47	4.2e-17	9.87e-15	F	Migut.A00826, Migut.A00827, Migut.B00261, Migut.B00262, Migut.B00263, Migut.B00264, Migut.C00018, Migut.C01094, Migut.C01130, Migut.C01158, Migut.D00228, Migut.D01565, Migut.D01625, Migut.D01697, Migut.D01710, Migut.D01713, Migut.D01897, Migut.D01898, Migut.D02011, Migut.D02012, Migut.D02013, Migut.D02014, Migut.D02015, Migut.D02020, Migut.D02021, Migut.D02345, Migut.E00247, Migut.E00248, Migut.E…	MIGUT.A00826, MIGUT.A00827, MIGUT.B00261, MIGUT.B00262, MIGUT.B00263, MIGUT.B00264, MIGUT.C00018, MIGUT.C01094, MIGUT.C01130, MIGUT.C01158, MIGUT.D00228, MIGUT.D01565, MIGUT.D01625, MIGUT.D01697, MIGUT.D01710, MIGUT.D01713, MIGUT.D01897, MIGUT.D01898, MIGUT.D02011, MIGUT.D02012, MIGUT.D02013, MIGUT.D02014, MIGUT.D02015, MIGUT.D02020, MIGUT.D02021, MIGUT.D02345, MIGUT.E00247, MIGUT.E00248, MIGUT.E…
GO:0031012	extracellular matrix	34	25	4.16	2.2e-16	8.117e-15	C	Migut.D00636, Migut.D00637, Migut.D00638, Migut.D00639, Migut.D01911, Migut.D01912, Migut.D01915, Migut.D01916, Migut.I00055, Migut.J01238, Migut.K01350, Migut.K01351, Migut.K01352, Migut.K01353, Migut.K01354, Migut.L00286, Migut.L00287, Migut.L00288, Migut.L00289, Migut.L00563, Migut.L00564, Migut.L00887, Migut.N02333, Migut.N02351, Migut.O00738	MIGUT.D00636, MIGUT.D00637, MIGUT.D00638, MIGUT.D00639, MIGUT.D01911, MIGUT.D01912, MIGUT.D01915, MIGUT.D01916, MIGUT.I00055, MIGUT.J01238, MIGUT.K01350, MIGUT.K01351, MIGUT.K01352, MIGUT.K01353, MIGUT.K01354, MIGUT.L00286, MIGUT.L00287, MIGUT.L00288, MIGUT.L00289, MIGUT.L00563, MIGUT.L00564, MIGUT.L00887, MIGUT.N02333, MIGUT.N02351, MIGUT.O00738
GO:0005506	iron ion binding	449	110	50.61	1.1e-15	2.35e-13	F	Migut.A00826, Migut.A00827, Migut.B00261, Migut.B00262, Migut.B00263, Migut.B00264, Migut.C01130, Migut.D01565, Migut.D01625, Migut.D01697, Migut.D01710, Migut.D01713, Migut.D01897, Migut.D01898, Migut.D02011, Migut.D02012, Migut.D02013, Migut.D02014, Migut.D02015, Migut.D02020, Migut.D02021, Migut.D02345, Migut.E00247, Migut.E00248, Migut.E00249, Migut.E00250, Migut.E00251, Migut.E00820, Migut.E…	MIGUT.A00826, MIGUT.A00827, MIGUT.B00261, MIGUT.B00262, MIGUT.B00263, MIGUT.B00264, MIGUT.C01130, MIGUT.D01565, MIGUT.D01625, MIGUT.D01697, MIGUT.D01710, MIGUT.D01713, MIGUT.D01897, MIGUT.D01898, MIGUT.D02011, MIGUT.D02012, MIGUT.D02013, MIGUT.D02014, MIGUT.D02015, MIGUT.D02020, MIGUT.D02021, MIGUT.D02345, MIGUT.E00247, MIGUT.E00248, MIGUT.E00249, MIGUT.E00250, MIGUT.E00251, MIGUT.E00820, MIGUT.E…
GO:0009523	photosystem II	78	38	9.54	2.6e-15	9.113e-14	C	Migut.B00505, Migut.B00927, Migut.B01319, Migut.C00582, Migut.C01408, Migut.D01333, Migut.D01347, Migut.D01632, Migut.D01806, Migut.E00079, Migut.E00226, Migut.F01506, Migut.F01519, Migut.F01771, Migut.G00430, Migut.H00824, Migut.H01272, Migut.H01700, Migut.H01901, Migut.H02086, Migut.I00398, Migut.J00907, Migut.J00948, Migut.J01358, Migut.K00153, Migut.K00734, Migut.L01545, Migut.L02008, Migut.M…	MIGUT.B00505, MIGUT.B00927, MIGUT.B01319, MIGUT.C00582, MIGUT.C01408, MIGUT.D01333, MIGUT.D01347, MIGUT.D01632, MIGUT.D01806, MIGUT.E00079, MIGUT.E00226, MIGUT.F01506, MIGUT.F01519, MIGUT.F01771, MIGUT.G00430, MIGUT.H00824, MIGUT.H01272, MIGUT.H01700, MIGUT.H01901, MIGUT.H02086, MIGUT.I00398, MIGUT.J00907, MIGUT.J00948, MIGUT.J01358, MIGUT.K00153, MIGUT.K00734, MIGUT.L01545, MIGUT.L02008, MIGUT.M…
GO:0004497	monooxygenase activity	328	88	36.97	3e-15	5.875e-13	F	Migut.A00391, Migut.A00826, Migut.A00827, Migut.B00262, Migut.B00264, Migut.C00018, Migut.C01094, Migut.C01130, Migut.D00228, Migut.D01471, Migut.D01473, Migut.D01565, Migut.D01625, Migut.D01697, Migut.D01710, Migut.D01713, Migut.D01897, Migut.D01898, Migut.D02011, Migut.D02012, Migut.D02013, Migut.D02014, Migut.D02015, Migut.D02020, Migut.D02021, Migut.D02345, Migut.E00247, Migut.E00248, Migut.E…	MIGUT.A00391, MIGUT.A00826, MIGUT.A00827, MIGUT.B00262, MIGUT.B00264, MIGUT.C00018, MIGUT.C01094, MIGUT.C01130, MIGUT.D00228, MIGUT.D01471, MIGUT.D01473, MIGUT.D01565, MIGUT.D01625, MIGUT.D01697, MIGUT.D01710, MIGUT.D01713, MIGUT.D01897, MIGUT.D01898, MIGUT.D02011, MIGUT.D02012, MIGUT.D02013, MIGUT.D02014, MIGUT.D02015, MIGUT.D02020, MIGUT.D02021, MIGUT.D02345, MIGUT.E00247, MIGUT.E00248, MIGUT.E…
GO:0006091	generation of precursor metabolites and energy	237	74	29.38	1.1e-14	1.329e-11	P	Migut.A00640, Migut.A01031, Migut.B00021, Migut.B00686, Migut.B00707, Migut.B00927, Migut.B01549, Migut.B01923, Migut.C00219, Migut.C00582, Migut.C00807, Migut.C01242, Migut.C01408, Migut.D00194, Migut.D01252, Migut.D01253, Migut.D01347, Migut.D01366, Migut.D01432, Migut.D01433, Migut.D01632, Migut.D01806, Migut.D02409, Migut.D02449, Migut.E00079, Migut.E00226, Migut.E01271, Migut.E01572, Migut.E…	MIGUT.A00640, MIGUT.A01031, MIGUT.B00021, MIGUT.B00686, MIGUT.B00707, MIGUT.B00927, MIGUT.B01549, MIGUT.B01923, MIGUT.C00219, MIGUT.C00582, MIGUT.C00807, MIGUT.C01242, MIGUT.C01408, MIGUT.D00194, MIGUT.D01252, MIGUT.D01253, MIGUT.D01347, MIGUT.D01366, MIGUT.D01432, MIGUT.D01433, MIGUT.D01632, MIGUT.D01806, MIGUT.D02409, MIGUT.D02449, MIGUT.E00079, MIGUT.E00226, MIGUT.E01271, MIGUT.E01572, MIGUT.E…
GO:0004175	endopeptidase activity	336	87	37.87	4.1e-14	7.412e-12	F	Migut.A00881, Migut.A00882, Migut.A00883, Migut.A00884, Migut.A00885, Migut.A00886, Migut.A00887, Migut.A00889, Migut.A00890, Migut.A00891, Migut.A00892, Migut.C00687, Migut.D00480, Migut.D00636, Migut.D00637, Migut.D00638, Migut.D00639, Migut.D01464, Migut.D01481, Migut.D01911, Migut.D01912, Migut.D01915, Migut.D01916, Migut.E00844, Migut.E01025, Migut.E01026, Migut.E01027, Migut.E01030, Migut.E…	MIGUT.A00881, MIGUT.A00882, MIGUT.A00883, MIGUT.A00884, MIGUT.A00885, MIGUT.A00886, MIGUT.A00887, MIGUT.A00889, MIGUT.A00890, MIGUT.A00891, MIGUT.A00892, MIGUT.C00687, MIGUT.D00480, MIGUT.D00636, MIGUT.D00637, MIGUT.D00638, MIGUT.D00639, MIGUT.D01464, MIGUT.D01481, MIGUT.D01911, MIGUT.D01912, MIGUT.D01915, MIGUT.D01916, MIGUT.E00844, MIGUT.E01025, MIGUT.E01026, MIGUT.E01027, MIGUT.E01030, MIGUT.E…
GO:0009654	photosystem II oxygen evolving complex	20	17	2.45	2.2e-13	7.344e-12	C	Migut.B00505, Migut.B00927, Migut.B01319, Migut.D01632, Migut.E00079, Migut.F01519, Migut.H00824, Migut.H01272, Migut.H01700, Migut.K00153, Migut.M00114, Migut.M01264, Migut.M01815, Migut.N01991, Migut.N02987, Migut.N03240, Migut.O00553	MIGUT.B00505, MIGUT.B00927, MIGUT.B01319, MIGUT.D01632, MIGUT.E00079, MIGUT.F01519, MIGUT.H00824, MIGUT.H01272, MIGUT.H01700, MIGUT.K00153, MIGUT.M00114, MIGUT.M01264, MIGUT.M01815, MIGUT.N01991, MIGUT.N02987, MIGUT.N03240, MIGUT.O00553
GO:0009532	plastid stroma	503	118	61.54	6.5e-13	2.071e-11	C	Migut.A00866, Migut.A01012, Migut.A01084, Migut.A01176, Migut.B00351, Migut.B00927, Migut.B01406, Migut.B01923, Migut.C00219, Migut.C00231, Migut.C00807, Migut.C00901, Migut.C00985, Migut.C01408, Migut.D00296, Migut.D00557, Migut.D00776, Migut.D00850, Migut.D00876, Migut.D01017, Migut.D01148, Migut.D01471, Migut.D01806, Migut.D02358, Migut.E00226, Migut.E00441, Migut.E00683, Migut.E00687, Migut.E…	MIGUT.A00866, MIGUT.A01012, MIGUT.A01084, MIGUT.A01176, MIGUT.B00351, MIGUT.B00927, MIGUT.B01406, MIGUT.B01923, MIGUT.C00219, MIGUT.C00231, MIGUT.C00807, MIGUT.C00901, MIGUT.C00985, MIGUT.C01408, MIGUT.D00296, MIGUT.D00557, MIGUT.D00776, MIGUT.D00850, MIGUT.D00876, MIGUT.D01017, MIGUT.D01148, MIGUT.D01471, MIGUT.D01806, MIGUT.D02358, MIGUT.E00226, MIGUT.E00441, MIGUT.E00683, MIGUT.E00687, MIGUT.E…
GO:0070011	peptidase activity, acting on L-amino acid peptides	496	110	55.91	1.4e-12	2.35e-10	F	Migut.A00881, Migut.A00882, Migut.A00883, Migut.A00884, Migut.A00885, Migut.A00886, Migut.A00887, Migut.A00889, Migut.A00890, Migut.A00891, Migut.A00892, Migut.C00232, Migut.C00687, Migut.D00480, Migut.D00636, Migut.D00637, Migut.D00638, Migut.D00639, Migut.D01464, Migut.D01481, Migut.D01911, Migut.D01912, Migut.D01915, Migut.D01916, Migut.E00844, Migut.E01025, Migut.E01026, Migut.E01027, Migut.E…	MIGUT.A00881, MIGUT.A00882, MIGUT.A00883, MIGUT.A00884, MIGUT.A00885, MIGUT.A00886, MIGUT.A00887, MIGUT.A00889, MIGUT.A00890, MIGUT.A00891, MIGUT.A00892, MIGUT.C00232, MIGUT.C00687, MIGUT.D00480, MIGUT.D00636, MIGUT.D00637, MIGUT.D00638, MIGUT.D00639, MIGUT.D01464, MIGUT.D01481, MIGUT.D01911, MIGUT.D01912, MIGUT.D01915, MIGUT.D01916, MIGUT.E00844, MIGUT.E01025, MIGUT.E01026, MIGUT.E01027, MIGUT.E…
GO:0008233	peptidase activity	513	112	57.82	2.5e-12	3.917e-10	F	Migut.A00881, Migut.A00882, Migut.A00883, Migut.A00884, Migut.A00885, Migut.A00886, Migut.A00887, Migut.A00889, Migut.A00890, Migut.A00891, Migut.A00892, Migut.C00232, Migut.C00687, Migut.D00480, Migut.D00636, Migut.D00637, Migut.D00638, Migut.D00639, Migut.D01464, Migut.D01480, Migut.D01481, Migut.D01911, Migut.D01912, Migut.D01915, Migut.D01916, Migut.E00844, Migut.E01025, Migut.E01026, Migut.E…	MIGUT.A00881, MIGUT.A00882, MIGUT.A00883, MIGUT.A00884, MIGUT.A00885, MIGUT.A00886, MIGUT.A00887, MIGUT.A00889, MIGUT.A00890, MIGUT.A00891, MIGUT.A00892, MIGUT.C00232, MIGUT.C00687, MIGUT.D00480, MIGUT.D00636, MIGUT.D00637, MIGUT.D00638, MIGUT.D00639, MIGUT.D01464, MIGUT.D01480, MIGUT.D01481, MIGUT.D01911, MIGUT.D01912, MIGUT.D01915, MIGUT.D01916, MIGUT.E00844, MIGUT.E01025, MIGUT.E01026, MIGUT.E…
GO:0004222	metalloendopeptidase activity	72	31	8.12	6.9e-12	1.013e-09	F	Migut.C00687, Migut.D00636, Migut.D00637, Migut.D00638, Migut.D00639, Migut.D01911, Migut.D01912, Migut.D01915, Migut.D01916, Migut.F00066, Migut.H00778, Migut.I00055, Migut.J01238, Migut.J01533, Migut.K01251, Migut.K01350, Migut.K01351, Migut.K01352, Migut.K01353, Migut.K01354, Migut.K01513, Migut.L00286, Migut.L00287, Migut.L00288, Migut.L00289, Migut.L00563, Migut.L00564, Migut.L00887, Migut.N…	MIGUT.C00687, MIGUT.D00636, MIGUT.D00637, MIGUT.D00638, MIGUT.D00639, MIGUT.D01911, MIGUT.D01912, MIGUT.D01915, MIGUT.D01916, MIGUT.F00066, MIGUT.H00778, MIGUT.I00055, MIGUT.J01238, MIGUT.J01533, MIGUT.K01251, MIGUT.K01350, MIGUT.K01351, MIGUT.K01352, MIGUT.K01353, MIGUT.K01354, MIGUT.K01513, MIGUT.L00286, MIGUT.L00287, MIGUT.L00288, MIGUT.L00289, MIGUT.L00563, MIGUT.L00564, MIGUT.L00887, MIGUT.N…
GO:0016787	hydrolase activity	2474	381	278.85	7.7e-12	1.064e-09	F	Migut.A00066, Migut.A00419, Migut.A00423, Migut.A00425, Migut.A00506, Migut.A00717, Migut.A00881, Migut.A00882, Migut.A00883, Migut.A00884, Migut.A00885, Migut.A00886, Migut.A00887, Migut.A00889, Migut.A00890, Migut.A00891, Migut.A00892, Migut.A00945, Migut.A00992, Migut.A00993, Migut.A00995, Migut.A00999, Migut.A01015, Migut.A01016, Migut.A01017, Migut.A01019, Migut.A01023, Migut.A01024, Migut.A…	MIGUT.A00066, MIGUT.A00419, MIGUT.A00423, MIGUT.A00425, MIGUT.A00506, MIGUT.A00717, MIGUT.A00881, MIGUT.A00882, MIGUT.A00883, MIGUT.A00884, MIGUT.A00885, MIGUT.A00886, MIGUT.A00887, MIGUT.A00889, MIGUT.A00890, MIGUT.A00891, MIGUT.A00892, MIGUT.A00945, MIGUT.A00992, MIGUT.A00993, MIGUT.A00995, MIGUT.A00999, MIGUT.A01015, MIGUT.A01016, MIGUT.A01017, MIGUT.A01019, MIGUT.A01023, MIGUT.A01024, MIGUT.A…
GO:0098796	membrane protein complex	344	84	42.09	1.9e-10	5.791e-09	C	Migut.A00035, Migut.A00083, Migut.A00640, Migut.B00505, Migut.B00707, Migut.B00927, Migut.B01319, Migut.B01579, Migut.B01923, Migut.C00582, Migut.C01408, Migut.D00167, Migut.D00498, Migut.D00776, Migut.D00865, Migut.D01017, Migut.D01253, Migut.D01333, Migut.D01336, Migut.D01347, Migut.D01411, Migut.D01431, Migut.D01632, Migut.D01803, Migut.D01806, Migut.D02198, Migut.D02409, Migut.D02449, Migut.E…	MIGUT.A00035, MIGUT.A00083, MIGUT.A00640, MIGUT.B00505, MIGUT.B00707, MIGUT.B00927, MIGUT.B01319, MIGUT.B01579, MIGUT.B01923, MIGUT.C00582, MIGUT.C01408, MIGUT.D00167, MIGUT.D00498, MIGUT.D00776, MIGUT.D00865, MIGUT.D01017, MIGUT.D01253, MIGUT.D01333, MIGUT.D01336, MIGUT.D01347, MIGUT.D01411, MIGUT.D01431, MIGUT.D01632, MIGUT.D01803, MIGUT.D01806, MIGUT.D02198, MIGUT.D02409, MIGUT.D02449, MIGUT.E…
GO:0010207	photosystem II assembly	20	15	2.48	2e-10	1.933e-07	P	Migut.B00021, Migut.B01549, Migut.C01408, Migut.D00194, Migut.E01572, Migut.E01805, Migut.F00451, Migut.F01049, Migut.G00337, Migut.H01014, Migut.H01055, Migut.H01700, Migut.I00689, Migut.J01533, Migut.L00742	MIGUT.B00021, MIGUT.B01549, MIGUT.C01408, MIGUT.D00194, MIGUT.E01572, MIGUT.E01805, MIGUT.F00451, MIGUT.F01049, MIGUT.G00337, MIGUT.H01014, MIGUT.H01055, MIGUT.H01700, MIGUT.I00689, MIGUT.J01533, MIGUT.L00742
GO:0009295	nucleoid	32	19	3.92	3e-10	8.692e-09	C	Migut.B01239, Migut.B01923, Migut.D00876, Migut.E01089, Migut.F00197, Migut.F00551, Migut.F02048, Migut.H02353, Migut.I00075, Migut.I00491, Migut.J00242, Migut.L00269, Migut.L01175, Migut.L01401, Migut.L01446, Migut.L01986, Migut.M01863, Migut.N03260, Migut.O00467	MIGUT.B01239, MIGUT.B01923, MIGUT.D00876, MIGUT.E01089, MIGUT.F00197, MIGUT.F00551, MIGUT.F02048, MIGUT.H02353, MIGUT.I00075, MIGUT.I00491, MIGUT.J00242, MIGUT.L00269, MIGUT.L01175, MIGUT.L01401, MIGUT.L01446, MIGUT.L01986, MIGUT.M01863, MIGUT.N03260, MIGUT.O00467
GO:0009570	chloroplast stroma	489	108	59.83	3.1e-10	8.692e-09	C	Migut.A00866, Migut.A01012, Migut.A01084, Migut.A01176, Migut.B00351, Migut.B00927, Migut.B01406, Migut.C00219, Migut.C00231, Migut.C00807, Migut.C00901, Migut.C00985, Migut.C01408, Migut.D00296, Migut.D00557, Migut.D00776, Migut.D00850, Migut.D00876, Migut.D01017, Migut.D01148, Migut.D01471, Migut.D01806, Migut.D02358, Migut.E00226, Migut.E00441, Migut.E00683, Migut.E00687, Migut.E00699, Migut.E…	MIGUT.A00866, MIGUT.A01012, MIGUT.A01084, MIGUT.A01176, MIGUT.B00351, MIGUT.B00927, MIGUT.B01406, MIGUT.C00219, MIGUT.C00231, MIGUT.C00807, MIGUT.C00901, MIGUT.C00985, MIGUT.C01408, MIGUT.D00296, MIGUT.D00557, MIGUT.D00776, MIGUT.D00850, MIGUT.D00876, MIGUT.D01017, MIGUT.D01148, MIGUT.D01471, MIGUT.D01806, MIGUT.D02358, MIGUT.E00226, MIGUT.E00441, MIGUT.E00683, MIGUT.E00687, MIGUT.E00699, MIGUT.E…
GO:0022900	electron transport chain	89	34	11.03	4.8e-10	3.866e-07	P	Migut.A00640, Migut.A01031, Migut.B00686, Migut.B00707, Migut.B01923, Migut.C00219, Migut.D01252, Migut.D01253, Migut.D01366, Migut.D01432, Migut.D01433, Migut.D01632, Migut.D02409, Migut.D02449, Migut.E00079, Migut.E00226, Migut.E01271, Migut.F01019, Migut.H02168, Migut.I00427, Migut.I00693, Migut.I00764, Migut.I00765, Migut.I00927, Migut.J00245, Migut.J01892, Migut.J01893, Migut.K00333, Migut.K…	MIGUT.A00640, MIGUT.A01031, MIGUT.B00686, MIGUT.B00707, MIGUT.B01923, MIGUT.C00219, MIGUT.D01252, MIGUT.D01253, MIGUT.D01366, MIGUT.D01432, MIGUT.D01433, MIGUT.D01632, MIGUT.D02409, MIGUT.D02449, MIGUT.E00079, MIGUT.E00226, MIGUT.E01271, MIGUT.F01019, MIGUT.H02168, MIGUT.I00427, MIGUT.I00693, MIGUT.I00764, MIGUT.I00765, MIGUT.I00927, MIGUT.J00245, MIGUT.J01892, MIGUT.J01893, MIGUT.K00333, MIGUT.K…
GO:0009657	plastid organization	157	48	19.46	1.2e-09	8.283e-07	P	Migut.B01239, Migut.B01406, Migut.B01418, Migut.B01590, Migut.C00317, Migut.C00359, Migut.C01085, Migut.C01123, Migut.D00263, Migut.D00296, Migut.D00497, Migut.D00850, Migut.D01637, Migut.E00699, Migut.E01089, Migut.E01279, Migut.F00197, Migut.F00348, Migut.F00594, Migut.F01049, Migut.F01376, Migut.G00056, Migut.G00277, Migut.G00915, Migut.H00239, Migut.H01014, Migut.I00075, Migut.J01533, Migut.J…	MIGUT.B01239, MIGUT.B01406, MIGUT.B01418, MIGUT.B01590, MIGUT.C00317, MIGUT.C00359, MIGUT.C01085, MIGUT.C01123, MIGUT.D00263, MIGUT.D00296, MIGUT.D00497, MIGUT.D00850, MIGUT.D01637, MIGUT.E00699, MIGUT.E01089, MIGUT.E01279, MIGUT.F00197, MIGUT.F00348, MIGUT.F00594, MIGUT.F01049, MIGUT.F01376, MIGUT.G00056, MIGUT.G00277, MIGUT.G00915, MIGUT.H00239, MIGUT.H01014, MIGUT.I00075, MIGUT.J01533, MIGUT.J…
GO:0008152	metabolic process	9556	1282	1184.69	2.1e-09	1.268e-06	P	Migut.A00027, Migut.A00035, Migut.A00043, Migut.A00066, Migut.A00090, Migut.A00141, Migut.A00167, Migut.A00213, Migut.A00219, Migut.A00292, Migut.A00293, Migut.A00294, Migut.A00296, Migut.A00297, Migut.A00298, Migut.A00299, Migut.A00305, Migut.A00335, Migut.A00391, Migut.A00398, Migut.A00401, Migut.A00419, Migut.A00423, Migut.A00425, Migut.A00472, Migut.A00497, Migut.A00506, Migut.A00507, Migut.A…	MIGUT.A00027, MIGUT.A00035, MIGUT.A00043, MIGUT.A00066, MIGUT.A00090, MIGUT.A00141, MIGUT.A00167, MIGUT.A00213, MIGUT.A00219, MIGUT.A00292, MIGUT.A00293, MIGUT.A00294, MIGUT.A00296, MIGUT.A00297, MIGUT.A00298, MIGUT.A00299, MIGUT.A00305, MIGUT.A00335, MIGUT.A00391, MIGUT.A00398, MIGUT.A00401, MIGUT.A00419, MIGUT.A00423, MIGUT.A00425, MIGUT.A00472, MIGUT.A00497, MIGUT.A00506, MIGUT.A00507, MIGUT.A…
GO:0042646	plastid nucleoid	26	16	3.18	3.7e-09	9.976e-08	C	Migut.B01923, Migut.D00876, Migut.F00197, Migut.F00551, Migut.F02048, Migut.I00075, Migut.I00491, Migut.J00242, Migut.L00269, Migut.L01175, Migut.L01401, Migut.L01446, Migut.L01986, Migut.M01863, Migut.N03260, Migut.O00467	MIGUT.B01923, MIGUT.D00876, MIGUT.F00197, MIGUT.F00551, MIGUT.F02048, MIGUT.I00075, MIGUT.I00491, MIGUT.J00242, MIGUT.L00269, MIGUT.L01175, MIGUT.L01401, MIGUT.L01446, MIGUT.L01986, MIGUT.M01863, MIGUT.N03260, MIGUT.O00467
GO:0010598	NAD(P)H dehydrogenase complex (plastoquinone)	9	9	1.1	6e-09	1.558e-07	C	Migut.A00083, Migut.A00640, Migut.D00167, Migut.D01803, Migut.H00623, Migut.I00693, Migut.I00927, Migut.J01892, Migut.L00398	MIGUT.A00083, MIGUT.A00640, MIGUT.D00167, MIGUT.D01803, MIGUT.H00623, MIGUT.I00693, MIGUT.I00927, MIGUT.J01892, MIGUT.L00398
GO:0009522	photosystem I	68	27	8.32	8.2e-09	2.053e-07	C	Migut.B01923, Migut.C00582, Migut.C01408, Migut.D00498, Migut.D00776, Migut.D01017, Migut.D01253, Migut.D01431, Migut.D01806, Migut.D02409, Migut.F01585, Migut.F01771, Migut.G00327, Migut.H00990, Migut.H01166, Migut.H01167, Migut.H01901, Migut.H02086, Migut.I00942, Migut.J00907, Migut.K00734, Migut.L02008, Migut.M01583, Migut.M01951, Migut.N00177, Migut.N02242, Migut.N02998	MIGUT.B01923, MIGUT.C00582, MIGUT.C01408, MIGUT.D00498, MIGUT.D00776, MIGUT.D01017, MIGUT.D01253, MIGUT.D01431, MIGUT.D01806, MIGUT.D02409, MIGUT.F01585, MIGUT.F01771, MIGUT.G00327, MIGUT.H00990, MIGUT.H01166, MIGUT.H01167, MIGUT.H01901, MIGUT.H02086, MIGUT.I00942, MIGUT.J00907, MIGUT.K00734, MIGUT.L02008, MIGUT.M01583, MIGUT.M01951, MIGUT.N00177, MIGUT.N02242, MIGUT.N02998
GO:0009773	photosynthetic electron transport in photosystem I	11	10	1.36	8.2e-09	4.402e-06	P	Migut.B01923, Migut.C00219, Migut.D01253, Migut.E01271, Migut.I00693, Migut.I00927, Migut.J00245, Migut.J01892, Migut.J01893, Migut.M01583	MIGUT.B01923, MIGUT.C00219, MIGUT.D01253, MIGUT.E01271, MIGUT.I00693, MIGUT.I00927, MIGUT.J00245, MIGUT.J01892, MIGUT.J01893, MIGUT.M01583
GO:0008237	metallopeptidase activity	92	31	10.37	9.6e-09	1.253e-06	F	Migut.C00687, Migut.D00636, Migut.D00637, Migut.D00638, Migut.D00639, Migut.D01911, Migut.D01912, Migut.D01915, Migut.D01916, Migut.F00066, Migut.H00778, Migut.I00055, Migut.J01238, Migut.J01533, Migut.K01251, Migut.K01350, Migut.K01351, Migut.K01352, Migut.K01353, Migut.K01354, Migut.K01513, Migut.L00286, Migut.L00287, Migut.L00288, Migut.L00289, Migut.L00563, Migut.L00564, Migut.L00887, Migut.N…	MIGUT.C00687, MIGUT.D00636, MIGUT.D00637, MIGUT.D00638, MIGUT.D00639, MIGUT.D01911, MIGUT.D01912, MIGUT.D01915, MIGUT.D01916, MIGUT.F00066, MIGUT.H00778, MIGUT.I00055, MIGUT.J01238, MIGUT.J01533, MIGUT.K01251, MIGUT.K01350, MIGUT.K01351, MIGUT.K01352, MIGUT.K01353, MIGUT.K01354, MIGUT.K01513, MIGUT.L00286, MIGUT.L00287, MIGUT.L00288, MIGUT.L00289, MIGUT.L00563, MIGUT.L00564, MIGUT.L00887, MIGUT.N…
GO:0009765	photosynthesis, light harvesting	14	11	1.74	2.6e-08	1.256e-05	P	Migut.C00582, Migut.C00807, Migut.D01806, Migut.F01771, Migut.H00517, Migut.H01055, Migut.H01901, Migut.H02086, Migut.J00907, Migut.K00734, Migut.M00896	MIGUT.C00582, MIGUT.C00807, MIGUT.D01806, MIGUT.F01771, MIGUT.H00517, MIGUT.H01055, MIGUT.H01901, MIGUT.H02086, MIGUT.J00907, MIGUT.K00734, MIGUT.M00896
GO:0000213	tRNA-intron endonuclease activity	8	8	0.9	2.6e-08	3.216e-06	F	Migut.D02178, Migut.I00230, Migut.I00232, Migut.I00236, Migut.I00240, Migut.I00242, Migut.I00245, Migut.I00250	MIGUT.D02178, MIGUT.I00230, MIGUT.I00232, MIGUT.I00236, MIGUT.I00240, MIGUT.I00242, MIGUT.I00245, MIGUT.I00250
GO:0008236	serine-type peptidase activity	216	53	24.35	2.9e-08	3.245e-06	F	Migut.A00881, Migut.A00882, Migut.A00883, Migut.A00884, Migut.A00885, Migut.A00886, Migut.A00887, Migut.A00889, Migut.A00890, Migut.A00891, Migut.A00892, Migut.C00232, Migut.D00480, Migut.D01481, Migut.E00844, Migut.E01025, Migut.E01026, Migut.E01027, Migut.E01030, Migut.E01033, Migut.E01037, Migut.E01303, Migut.E01309, Migut.E01313, Migut.E01314, Migut.E01315, Migut.E01659, Migut.F00408, Migut.F…	MIGUT.A00881, MIGUT.A00882, MIGUT.A00883, MIGUT.A00884, MIGUT.A00885, MIGUT.A00886, MIGUT.A00887, MIGUT.A00889, MIGUT.A00890, MIGUT.A00891, MIGUT.A00892, MIGUT.C00232, MIGUT.D00480, MIGUT.D01481, MIGUT.E00844, MIGUT.E01025, MIGUT.E01026, MIGUT.E01027, MIGUT.E01030, MIGUT.E01033, MIGUT.E01037, MIGUT.E01303, MIGUT.E01309, MIGUT.E01313, MIGUT.E01314, MIGUT.E01315, MIGUT.E01659, MIGUT.F00408, MIGUT.F…
GO:0017171	serine hydrolase activity	216	53	24.35	2.9e-08	3.245e-06	F	Migut.A00881, Migut.A00882, Migut.A00883, Migut.A00884, Migut.A00885, Migut.A00886, Migut.A00887, Migut.A00889, Migut.A00890, Migut.A00891, Migut.A00892, Migut.C00232, Migut.D00480, Migut.D01481, Migut.E00844, Migut.E01025, Migut.E01026, Migut.E01027, Migut.E01030, Migut.E01033, Migut.E01037, Migut.E01303, Migut.E01309, Migut.E01313, Migut.E01314, Migut.E01315, Migut.E01659, Migut.F00408, Migut.F…	MIGUT.A00881, MIGUT.A00882, MIGUT.A00883, MIGUT.A00884, MIGUT.A00885, MIGUT.A00886, MIGUT.A00887, MIGUT.A00889, MIGUT.A00890, MIGUT.A00891, MIGUT.A00892, MIGUT.C00232, MIGUT.D00480, MIGUT.D01481, MIGUT.E00844, MIGUT.E01025, MIGUT.E01026, MIGUT.E01027, MIGUT.E01030, MIGUT.E01033, MIGUT.E01037, MIGUT.E01303, MIGUT.E01309, MIGUT.E01313, MIGUT.E01314, MIGUT.E01315, MIGUT.E01659, MIGUT.F00408, MIGUT.F…
GO:0009538	photosystem I reaction center	8	8	0.98	4.9e-08	1.145e-06	C	Migut.D00498, Migut.D00776, Migut.D01017, Migut.G00327, Migut.I00942, Migut.M01951, Migut.N00177, Migut.N02242	MIGUT.D00498, MIGUT.D00776, MIGUT.D01017, MIGUT.G00327, MIGUT.I00942, MIGUT.M01951, MIGUT.N00177, MIGUT.N02242
GO:0009539	photosystem II reaction center	8	8	0.98	4.9e-08	1.145e-06	C	Migut.D01333, Migut.D01347, Migut.F01506, Migut.G00430, Migut.I00398, Migut.J01358, Migut.M00584, Migut.N00910	MIGUT.D01333, MIGUT.D01347, MIGUT.F01506, MIGUT.G00430, MIGUT.I00398, MIGUT.J01358, MIGUT.M00584, MIGUT.N00910
GO:0010190	cytochrome b6f complex assembly	8	8	0.99	5.5e-08	2.335e-05	P	Migut.F00374, Migut.I00065, Migut.I00268, Migut.K00840, Migut.L00475, Migut.L01372, Migut.M01860, Migut.N01821	MIGUT.F00374, MIGUT.I00065, MIGUT.I00268, MIGUT.K00840, MIGUT.L00475, MIGUT.L01372, MIGUT.M01860, MIGUT.N01821
GO:0043623	cellular protein complex assembly	129	39	15.99	5.8e-08	2.335e-05	P	Migut.B00021, Migut.B00927, Migut.B01549, Migut.C01071, Migut.C01242, Migut.C01408, Migut.D00194, Migut.D00799, Migut.D02033, Migut.E00503, Migut.E00568, Migut.E01572, Migut.E01805, Migut.F00374, Migut.F00451, Migut.F01049, Migut.G00337, Migut.H00623, Migut.H01014, Migut.H01055, Migut.H01700, Migut.I00065, Migut.I00268, Migut.I00689, Migut.J01262, Migut.J01533, Migut.K00289, Migut.K00421, Migut.K…	MIGUT.B00021, MIGUT.B00927, MIGUT.B01549, MIGUT.C01071, MIGUT.C01242, MIGUT.C01408, MIGUT.D00194, MIGUT.D00799, MIGUT.D02033, MIGUT.E00503, MIGUT.E00568, MIGUT.E01572, MIGUT.E01805, MIGUT.F00374, MIGUT.F00451, MIGUT.F01049, MIGUT.G00337, MIGUT.H00623, MIGUT.H01014, MIGUT.H01055, MIGUT.H01700, MIGUT.I00065, MIGUT.I00268, MIGUT.I00689, MIGUT.J01262, MIGUT.J01533, MIGUT.K00289, MIGUT.K00421, MIGUT.K…
GO:0009941	chloroplast envelope	411	88	50.29	6.7e-08	1.515e-06	C	Migut.A00035, Migut.A00391, Migut.A00443, Migut.A00474, Migut.B00273, Migut.B00640, Migut.B00957, Migut.B01272, Migut.B01420, Migut.B01923, Migut.C00219, Migut.C00665, Migut.C00901, Migut.C01130, Migut.C01319, Migut.D00193, Migut.D00296, Migut.D00538, Migut.D00557, Migut.D00702, Migut.D00776, Migut.D00799, Migut.D00876, Migut.D01148, Migut.D01471, Migut.D01481, Migut.D01806, Migut.E00301, Migut.E…	MIGUT.A00035, MIGUT.A00391, MIGUT.A00443, MIGUT.A00474, MIGUT.B00273, MIGUT.B00640, MIGUT.B00957, MIGUT.B01272, MIGUT.B01420, MIGUT.B01923, MIGUT.C00219, MIGUT.C00665, MIGUT.C00901, MIGUT.C01130, MIGUT.C01319, MIGUT.D00193, MIGUT.D00296, MIGUT.D00538, MIGUT.D00557, MIGUT.D00702, MIGUT.D00776, MIGUT.D00799, MIGUT.D00876, MIGUT.D01148, MIGUT.D01471, MIGUT.D01481, MIGUT.D01806, MIGUT.E00301, MIGUT.E…
GO:0009658	chloroplast organization	111	35	13.76	8.7e-08	3.234e-05	P	Migut.B01406, Migut.B01418, Migut.B01590, Migut.C00317, Migut.C00359, Migut.C01085, Migut.D00263, Migut.D00497, Migut.D01637, Migut.E01089, Migut.E01279, Migut.F00197, Migut.F00348, Migut.F00594, Migut.F01049, Migut.G00277, Migut.G00915, Migut.H00239, Migut.J01533, Migut.J01698, Migut.L01102, Migut.L01175, Migut.L01986, Migut.M00261, Migut.M00693, Migut.M01633, Migut.M01675, Migut.M02036, Migut.N…	MIGUT.B01406, MIGUT.B01418, MIGUT.B01590, MIGUT.C00317, MIGUT.C00359, MIGUT.C01085, MIGUT.D00263, MIGUT.D00497, MIGUT.D01637, MIGUT.E01089, MIGUT.E01279, MIGUT.F00197, MIGUT.F00348, MIGUT.F00594, MIGUT.F01049, MIGUT.G00277, MIGUT.G00915, MIGUT.H00239, MIGUT.J01533, MIGUT.J01698, MIGUT.L01102, MIGUT.L01175, MIGUT.L01986, MIGUT.M00261, MIGUT.M00693, MIGUT.M01633, MIGUT.M01675, MIGUT.M02036, MIGUT.N…
GO:0015994	chlorophyll metabolic process	53	22	6.57	9.8e-08	3.382e-05	P	Migut.B01195, Migut.B01255, Migut.B01406, Migut.C01130, Migut.D00581, Migut.E00893, Migut.E01178, Migut.E01635, Migut.F02066, Migut.G00380, Migut.H00434, Migut.H01014, Migut.I00184, Migut.J00141, Migut.J00739, Migut.J01759, Migut.L01998, Migut.M00693, Migut.M01633, Migut.N02248, Migut.O00433, Migut.O00579	MIGUT.B01195, MIGUT.B01255, MIGUT.B01406, MIGUT.C01130, MIGUT.D00581, MIGUT.E00893, MIGUT.E01178, MIGUT.E01635, MIGUT.F02066, MIGUT.G00380, MIGUT.H00434, MIGUT.H01014, MIGUT.I00184, MIGUT.J00141, MIGUT.J00739, MIGUT.J01759, MIGUT.L01998, MIGUT.M00693, MIGUT.M01633, MIGUT.N02248, MIGUT.O00433, MIGUT.O00579
GO:0009526	plastid envelope	428	90	52.37	1.1e-07	2.337e-06	C	Migut.A00035, Migut.A00391, Migut.A00443, Migut.A00474, Migut.B00273, Migut.B00640, Migut.B00957, Migut.B01272, Migut.B01420, Migut.B01923, Migut.C00219, Migut.C00665, Migut.C00901, Migut.C01130, Migut.C01319, Migut.D00193, Migut.D00296, Migut.D00538, Migut.D00557, Migut.D00702, Migut.D00776, Migut.D00799, Migut.D00876, Migut.D01148, Migut.D01471, Migut.D01481, Migut.D01806, Migut.E00301, Migut.E…	MIGUT.A00035, MIGUT.A00391, MIGUT.A00443, MIGUT.A00474, MIGUT.B00273, MIGUT.B00640, MIGUT.B00957, MIGUT.B01272, MIGUT.B01420, MIGUT.B01923, MIGUT.C00219, MIGUT.C00665, MIGUT.C00901, MIGUT.C01130, MIGUT.C01319, MIGUT.D00193, MIGUT.D00296, MIGUT.D00538, MIGUT.D00557, MIGUT.D00702, MIGUT.D00776, MIGUT.D00799, MIGUT.D00876, MIGUT.D01148, MIGUT.D01471, MIGUT.D01481, MIGUT.D01806, MIGUT.E00301, MIGUT.E…
GO:0010287	plastoglobule	54	22	6.61	1.1e-07	2.337e-06	C	Migut.A01084, Migut.C00219, Migut.C01408, Migut.D00296, Migut.D00776, Migut.D01017, Migut.D01806, Migut.F00758, Migut.F01771, Migut.H02086, Migut.I00787, Migut.K00389, Migut.L01780, Migut.M00924, Migut.M01951, Migut.N00285, Migut.N00952, Migut.N01039, Migut.N02127, Migut.N02242, Migut.N02903, Migut.N02931	MIGUT.A01084, MIGUT.C00219, MIGUT.C01408, MIGUT.D00296, MIGUT.D00776, MIGUT.D01017, MIGUT.D01806, MIGUT.F00758, MIGUT.F01771, MIGUT.H02086, MIGUT.I00787, MIGUT.K00389, MIGUT.L01780, MIGUT.M00924, MIGUT.M01951, MIGUT.N00285, MIGUT.N00952, MIGUT.N01039, MIGUT.N02127, MIGUT.N02242, MIGUT.N02903, MIGUT.N02931
GO:0009767	photosynthetic electron transport chain	54	22	6.69	1.5e-07	4.832e-05	P	Migut.A00640, Migut.B00686, Migut.B01923, Migut.C00219, Migut.D01253, Migut.D01433, Migut.D01632, Migut.D02409, Migut.E00079, Migut.E00226, Migut.E01271, Migut.F01019, Migut.I00693, Migut.I00765, Migut.I00927, Migut.J00245, Migut.J01892, Migut.J01893, Migut.K00333, Migut.M01319, Migut.M01583, Migut.M01815	MIGUT.A00640, MIGUT.B00686, MIGUT.B01923, MIGUT.C00219, MIGUT.D01253, MIGUT.D01433, MIGUT.D01632, MIGUT.D02409, MIGUT.E00079, MIGUT.E00226, MIGUT.E01271, MIGUT.F01019, MIGUT.I00693, MIGUT.I00765, MIGUT.I00927, MIGUT.J00245, MIGUT.J01892, MIGUT.J01893, MIGUT.K00333, MIGUT.M01319, MIGUT.M01583, MIGUT.M01815
GO:0071554	cell wall organization or biogenesis	384	82	47.61	4e-07	0.0001208	P	Migut.A00419, Migut.A00425, Migut.A00945, Migut.A00992, Migut.A00993, Migut.A00995, Migut.A01015, Migut.A01016, Migut.A01017, Migut.A01019, Migut.A01023, Migut.A01024, Migut.A01143, Migut.B00928, Migut.B00929, Migut.B01610, Migut.B01702, Migut.C01381, Migut.C01382, Migut.D00010, Migut.D00134, Migut.D00138, Migut.D00910, Migut.D01059, Migut.D01619, Migut.E00015, Migut.E00678, Migut.E01021, Migut.E…	MIGUT.A00419, MIGUT.A00425, MIGUT.A00945, MIGUT.A00992, MIGUT.A00993, MIGUT.A00995, MIGUT.A01015, MIGUT.A01016, MIGUT.A01017, MIGUT.A01019, MIGUT.A01023, MIGUT.A01024, MIGUT.A01143, MIGUT.B00928, MIGUT.B00929, MIGUT.B01610, MIGUT.B01702, MIGUT.C01381, MIGUT.C01382, MIGUT.D00010, MIGUT.D00134, MIGUT.D00138, MIGUT.D00910, MIGUT.D01059, MIGUT.D01619, MIGUT.E00015, MIGUT.E00678, MIGUT.E01021, MIGUT.E…
GO:0016651	oxidoreductase activity, acting on NAD(P)H	72	24	8.12	5.5e-07	5.875e-05	F	Migut.B01239, Migut.B01372, Migut.B01375, Migut.B01382, Migut.B01388, Migut.C01071, Migut.D00799, Migut.D01250, Migut.D01251, Migut.D01252, Migut.D01354, Migut.D01427, Migut.D01428, Migut.H01066, Migut.H02168, Migut.I00567, Migut.J01170, Migut.L00398, Migut.L00742, Migut.L00881, Migut.L00964, Migut.N02642, Migut.N02643, Migut.N02778	MIGUT.B01239, MIGUT.B01372, MIGUT.B01375, MIGUT.B01382, MIGUT.B01388, MIGUT.C01071, MIGUT.D00799, MIGUT.D01250, MIGUT.D01251, MIGUT.D01252, MIGUT.D01354, MIGUT.D01427, MIGUT.D01428, MIGUT.H01066, MIGUT.H02168, MIGUT.I00567, MIGUT.J01170, MIGUT.L00398, MIGUT.L00742, MIGUT.L00881, MIGUT.L00964, MIGUT.N02642, MIGUT.N02643, MIGUT.N02778
GO:0010109	regulation of photosynthesis	27	14	3.35	8e-07	0.0002274	P	Migut.D01347, Migut.E00226, Migut.F01019, Migut.H00003, Migut.I00765, Migut.J00026, Migut.J01358, Migut.K00333, Migut.K00611, Migut.K01266, Migut.L01486, Migut.M00584, Migut.M01583, Migut.N01440	MIGUT.D01347, MIGUT.E00226, MIGUT.F01019, MIGUT.H00003, MIGUT.I00765, MIGUT.J00026, MIGUT.J01358, MIGUT.K00333, MIGUT.K00611, MIGUT.K01266, MIGUT.L01486, MIGUT.M00584, MIGUT.M01583, MIGUT.N01440
GO:0005975	carbohydrate metabolic process	971	170	120.38	1e-06	0.0002684	P	Migut.A00066, Migut.A00419, Migut.A00423, Migut.A00425, Migut.A00717, Migut.A00945, Migut.A00992, Migut.A00993, Migut.A00995, Migut.A00999, Migut.A01015, Migut.A01016, Migut.A01017, Migut.A01019, Migut.A01023, Migut.A01024, Migut.A01143, Migut.B00189, Migut.B00928, Migut.B00929, Migut.B01469, Migut.B01610, Migut.C00001, Migut.C00002, Migut.C00003, Migut.C00004, Migut.C00005, Migut.C00006, Migut.C…	MIGUT.A00066, MIGUT.A00419, MIGUT.A00423, MIGUT.A00425, MIGUT.A00717, MIGUT.A00945, MIGUT.A00992, MIGUT.A00993, MIGUT.A00995, MIGUT.A00999, MIGUT.A01015, MIGUT.A01016, MIGUT.A01017, MIGUT.A01019, MIGUT.A01023, MIGUT.A01024, MIGUT.A01143, MIGUT.B00189, MIGUT.B00928, MIGUT.B00929, MIGUT.B01469, MIGUT.B01610, MIGUT.C00001, MIGUT.C00002, MIGUT.C00003, MIGUT.C00004, MIGUT.C00005, MIGUT.C00006, MIGUT.C…
GO:0045229	external encapsulating structure organization	308	68	38.18	1.1e-06	0.0002797	P	Migut.A00945, Migut.A01023, Migut.A01024, Migut.B00928, Migut.B00929, Migut.B01610, Migut.B01702, Migut.C01382, Migut.D00134, Migut.D00138, Migut.D00910, Migut.D01059, Migut.D01619, Migut.E00678, Migut.E01021, Migut.E01272, Migut.F00428, Migut.F00429, Migut.F00461, Migut.F00462, Migut.F00463, Migut.F00788, Migut.F01169, Migut.F01529, Migut.G00676, Migut.G00677, Migut.G00806, Migut.G00857, Migut.G…	MIGUT.A00945, MIGUT.A01023, MIGUT.A01024, MIGUT.B00928, MIGUT.B00929, MIGUT.B01610, MIGUT.B01702, MIGUT.C01382, MIGUT.D00134, MIGUT.D00138, MIGUT.D00910, MIGUT.D01059, MIGUT.D01619, MIGUT.E00678, MIGUT.E01021, MIGUT.E01272, MIGUT.F00428, MIGUT.F00429, MIGUT.F00461, MIGUT.F00462, MIGUT.F00463, MIGUT.F00788, MIGUT.F01169, MIGUT.F01529, MIGUT.G00676, MIGUT.G00677, MIGUT.G00806, MIGUT.G00857, MIGUT.G…
GO:0009508	plastid chromosome	15	10	1.84	1.2e-06	2.474e-05	C	Migut.B01923, Migut.D00876, Migut.F00197, Migut.F02048, Migut.I00075, Migut.I00491, Migut.J00242, Migut.M01863, Migut.N03260, Migut.O00467	MIGUT.B01923, MIGUT.D00876, MIGUT.F00197, MIGUT.F02048, MIGUT.I00075, MIGUT.I00491, MIGUT.J00242, MIGUT.M01863, MIGUT.N03260, MIGUT.O00467
GO:0071555	cell wall organization	280	63	34.71	1.4e-06	0.0003382	P	Migut.A00945, Migut.A01023, Migut.A01024, Migut.B00928, Migut.B00929, Migut.B01610, Migut.B01702, Migut.C01382, Migut.D00134, Migut.D00138, Migut.D00910, Migut.D01059, Migut.D01619, Migut.E00678, Migut.E01021, Migut.E01272, Migut.F00428, Migut.F00429, Migut.F00461, Migut.F00462, Migut.F00463, Migut.F01169, Migut.G00676, Migut.G00677, Migut.G00806, Migut.G00857, Migut.G00858, Migut.G00867, Migut.G…	MIGUT.A00945, MIGUT.A01023, MIGUT.A01024, MIGUT.B00928, MIGUT.B00929, MIGUT.B01610, MIGUT.B01702, MIGUT.C01382, MIGUT.D00134, MIGUT.D00138, MIGUT.D00910, MIGUT.D01059, MIGUT.D01619, MIGUT.E00678, MIGUT.E01021, MIGUT.E01272, MIGUT.F00428, MIGUT.F00429, MIGUT.F00461, MIGUT.F00462, MIGUT.F00463, MIGUT.F01169, MIGUT.G00676, MIGUT.G00677, MIGUT.G00806, MIGUT.G00857, MIGUT.G00858, MIGUT.G00867, MIGUT.G…
GO:0006388	tRNA splicing, via endonucleolytic cleavage and ligation	10	8	1.24	2e-06	0.0004602	P	Migut.D02178, Migut.I00230, Migut.I00232, Migut.I00236, Migut.I00240, Migut.I00242, Migut.I00245, Migut.I00250	MIGUT.D02178, MIGUT.I00230, MIGUT.I00232, MIGUT.I00236, MIGUT.I00240, MIGUT.I00242, MIGUT.I00245, MIGUT.I00250
GO:0047134	protein-disulfide reductase activity	6	6	0.68	2e-06	0.0002043	F	Migut.B01239, Migut.B01372, Migut.B01375, Migut.B01382, Migut.B01388, Migut.I00567	MIGUT.B01239, MIGUT.B01372, MIGUT.B01375, MIGUT.B01382, MIGUT.B01388, MIGUT.I00567
GO:0000229	cytoplasmic chromosome	16	10	1.96	2.9e-06	5.808e-05	C	Migut.B01923, Migut.D00876, Migut.F00197, Migut.F02048, Migut.I00075, Migut.I00491, Migut.J00242, Migut.M01863, Migut.N03260, Migut.O00467	MIGUT.B01923, MIGUT.D00876, MIGUT.F00197, MIGUT.F02048, MIGUT.I00075, MIGUT.I00491, MIGUT.J00242, MIGUT.M01863, MIGUT.N03260, MIGUT.O00467
GO:0006778	porphyrin-containing compound metabolic process	72	24	8.93	3e-06	0.0006589	P	Migut.B01195, Migut.B01255, Migut.B01406, Migut.C01130, Migut.D00581, Migut.E00893, Migut.E01178, Migut.E01635, Migut.F02066, Migut.G00380, Migut.H00434, Migut.H00791, Migut.H01014, Migut.I00184, Migut.I00467, Migut.J00141, Migut.J00739, Migut.J01759, Migut.L01998, Migut.M00693, Migut.M01633, Migut.N02248, Migut.O00433, Migut.O00579	MIGUT.B01195, MIGUT.B01255, MIGUT.B01406, MIGUT.C01130, MIGUT.D00581, MIGUT.E00893, MIGUT.E01178, MIGUT.E01635, MIGUT.F02066, MIGUT.G00380, MIGUT.H00434, MIGUT.H00791, MIGUT.H01014, MIGUT.I00184, MIGUT.I00467, MIGUT.J00141, MIGUT.J00739, MIGUT.J01759, MIGUT.L01998, MIGUT.M00693, MIGUT.M01633, MIGUT.N02248, MIGUT.O00433, MIGUT.O00579
GO:0004549	tRNA-specific ribonuclease activity	11	8	1.24	3.1e-06	0.0003035	F	Migut.D02178, Migut.I00230, Migut.I00232, Migut.I00236, Migut.I00240, Migut.I00242, Migut.I00245, Migut.I00250	MIGUT.D02178, MIGUT.I00230, MIGUT.I00232, MIGUT.I00236, MIGUT.I00240, MIGUT.I00242, MIGUT.I00245, MIGUT.I00250
GO:0009512	cytochrome b6f complex	6	6	0.73	3.3e-06	6.426e-05	C	Migut.B00292, Migut.B01288, Migut.D01275, Migut.D01429, Migut.D01430, Migut.M00191	MIGUT.B00292, MIGUT.B01288, MIGUT.D01275, MIGUT.D01429, MIGUT.D01430, MIGUT.M00191
GO:0009768	photosynthesis, light harvesting in photosystem I	6	6	0.74	3.6e-06	0.0007563	P	Migut.C00582, Migut.D01806, Migut.F01771, Migut.H02086, Migut.J00907, Migut.K00734	MIGUT.C00582, MIGUT.D01806, MIGUT.F01771, MIGUT.H02086, MIGUT.J00907, MIGUT.K00734
GO:0004252	serine-type endopeptidase activity	158	38	17.81	4.2e-06	0.0003948	F	Migut.A00881, Migut.A00882, Migut.A00883, Migut.A00884, Migut.A00885, Migut.A00886, Migut.A00887, Migut.A00889, Migut.A00890, Migut.A00891, Migut.A00892, Migut.D00480, Migut.D01481, Migut.E00844, Migut.E01025, Migut.E01026, Migut.E01027, Migut.E01030, Migut.E01033, Migut.E01037, Migut.E01303, Migut.E01309, Migut.E01313, Migut.E01314, Migut.E01315, Migut.E01659, Migut.F00408, Migut.G00785, Migut.H…	MIGUT.A00881, MIGUT.A00882, MIGUT.A00883, MIGUT.A00884, MIGUT.A00885, MIGUT.A00886, MIGUT.A00887, MIGUT.A00889, MIGUT.A00890, MIGUT.A00891, MIGUT.A00892, MIGUT.D00480, MIGUT.D01481, MIGUT.E00844, MIGUT.E01025, MIGUT.E01026, MIGUT.E01027, MIGUT.E01030, MIGUT.E01033, MIGUT.E01037, MIGUT.E01303, MIGUT.E01309, MIGUT.E01313, MIGUT.E01314, MIGUT.E01315, MIGUT.E01659, MIGUT.F00408, MIGUT.G00785, MIGUT.H…
GO:0016762	xyloglucan:xyloglucosyl transferase activity	51	18	5.75	5.7e-06	0.0005152	F	Migut.A00419, Migut.A00425, Migut.A00992, Migut.A00993, Migut.A00995, Migut.A01015, Migut.A01016, Migut.A01017, Migut.A01019, Migut.A01023, Migut.A01024, Migut.A01143, Migut.C01381, Migut.C01382, Migut.H00313, Migut.K00489, Migut.N00623, Migut.N00624	MIGUT.A00419, MIGUT.A00425, MIGUT.A00992, MIGUT.A00993, MIGUT.A00995, MIGUT.A01015, MIGUT.A01016, MIGUT.A01017, MIGUT.A01019, MIGUT.A01023, MIGUT.A01024, MIGUT.A01143, MIGUT.C01381, MIGUT.C01382, MIGUT.H00313, MIGUT.K00489, MIGUT.N00623, MIGUT.N00624
GO:0033013	tetrapyrrole metabolic process	80	25	9.92	7.1e-06	0.001429	P	Migut.B01195, Migut.B01255, Migut.B01406, Migut.C01130, Migut.D00581, Migut.E00893, Migut.E01178, Migut.E01635, Migut.F02066, Migut.G00380, Migut.H00434, Migut.H00791, Migut.H01014, Migut.I00184, Migut.I00467, Migut.J00141, Migut.J00739, Migut.J01759, Migut.K01160, Migut.L01998, Migut.M00693, Migut.M01633, Migut.N02248, Migut.O00433, Migut.O00579	MIGUT.B01195, MIGUT.B01255, MIGUT.B01406, MIGUT.C01130, MIGUT.D00581, MIGUT.E00893, MIGUT.E01178, MIGUT.E01635, MIGUT.F02066, MIGUT.G00380, MIGUT.H00434, MIGUT.H00791, MIGUT.H01014, MIGUT.I00184, MIGUT.I00467, MIGUT.J00141, MIGUT.J00739, MIGUT.J01759, MIGUT.K01160, MIGUT.L01998, MIGUT.M00693, MIGUT.M01633, MIGUT.N02248, MIGUT.O00433, MIGUT.O00579
GO:0019898	extrinsic component of membrane	40	16	4.89	8.2e-06	0.0001554	C	Migut.B00505, Migut.B00927, Migut.B01319, Migut.D01632, Migut.E00079, Migut.F01519, Migut.H00824, Migut.H01272, Migut.K00153, Migut.M00114, Migut.M01264, Migut.M01815, Migut.N01991, Migut.N02987, Migut.N03240, Migut.O00553	MIGUT.B00505, MIGUT.B00927, MIGUT.B01319, MIGUT.D01632, MIGUT.E00079, MIGUT.F01519, MIGUT.H00824, MIGUT.H01272, MIGUT.K00153, MIGUT.M00114, MIGUT.M01264, MIGUT.M01815, MIGUT.N01991, MIGUT.N02987, MIGUT.N03240, MIGUT.O00553
GO:0043169	cation binding	3086	417	347.83	1.1e-05	0.0008914	F	Migut.A00215, Migut.A00391, Migut.A00605, Migut.A00826, Migut.A00827, Migut.A00958, Migut.A01031, Migut.A01061, Migut.A01066, Migut.B00056, Migut.B00261, Migut.B00262, Migut.B00263, Migut.B00264, Migut.B00280, Migut.B00505, Migut.B00507, Migut.B00927, Migut.B00934, Migut.B00947, Migut.B00983, Migut.B01065, Migut.B01066, Migut.B01214, Migut.B01277, Migut.B01319, Migut.B01357, Migut.B01372, Migut.B…	MIGUT.A00215, MIGUT.A00391, MIGUT.A00605, MIGUT.A00826, MIGUT.A00827, MIGUT.A00958, MIGUT.A01031, MIGUT.A01061, MIGUT.A01066, MIGUT.B00056, MIGUT.B00261, MIGUT.B00262, MIGUT.B00263, MIGUT.B00264, MIGUT.B00280, MIGUT.B00505, MIGUT.B00507, MIGUT.B00927, MIGUT.B00934, MIGUT.B00947, MIGUT.B00983, MIGUT.B01065, MIGUT.B01066, MIGUT.B01214, MIGUT.B01277, MIGUT.B01319, MIGUT.B01357, MIGUT.B01372, MIGUT.B…
GO:0046872	metal ion binding	3070	415	346.03	1.1e-05	0.0008914	F	Migut.A00215, Migut.A00391, Migut.A00605, Migut.A00826, Migut.A00827, Migut.A00958, Migut.A01031, Migut.A01061, Migut.A01066, Migut.B00056, Migut.B00261, Migut.B00262, Migut.B00263, Migut.B00264, Migut.B00280, Migut.B00505, Migut.B00507, Migut.B00927, Migut.B00934, Migut.B00947, Migut.B00983, Migut.B01065, Migut.B01066, Migut.B01214, Migut.B01277, Migut.B01319, Migut.B01357, Migut.B01372, Migut.B…	MIGUT.A00215, MIGUT.A00391, MIGUT.A00605, MIGUT.A00826, MIGUT.A00827, MIGUT.A00958, MIGUT.A01031, MIGUT.A01061, MIGUT.A01066, MIGUT.B00056, MIGUT.B00261, MIGUT.B00262, MIGUT.B00263, MIGUT.B00264, MIGUT.B00280, MIGUT.B00505, MIGUT.B00507, MIGUT.B00927, MIGUT.B00934, MIGUT.B00947, MIGUT.B00983, MIGUT.B01065, MIGUT.B01066, MIGUT.B01214, MIGUT.B01277, MIGUT.B01319, MIGUT.B01357, MIGUT.B01372, MIGUT.B…
GO:0016209	antioxidant activity	140	34	15.78	1.1e-05	0.0008914	F	Migut.A00043, Migut.C00231, Migut.C01030, Migut.D00561, Migut.D02436, Migut.F00551, Migut.G00012, Migut.G00224, Migut.G00225, Migut.G00226, Migut.H01548, Migut.I00227, Migut.J01604, Migut.L00007, Migut.L01401, Migut.M00399, Migut.M00400, Migut.M00401, Migut.M00402, Migut.M00403, Migut.M00404, Migut.M00405, Migut.M00406, Migut.M00407, Migut.M00408, Migut.M01076, Migut.M01494, Migut.M01988, Migut.N…	MIGUT.A00043, MIGUT.C00231, MIGUT.C01030, MIGUT.D00561, MIGUT.D02436, MIGUT.F00551, MIGUT.G00012, MIGUT.G00224, MIGUT.G00225, MIGUT.G00226, MIGUT.H01548, MIGUT.I00227, MIGUT.J01604, MIGUT.L00007, MIGUT.L01401, MIGUT.M00399, MIGUT.M00400, MIGUT.M00401, MIGUT.M00402, MIGUT.M00403, MIGUT.M00404, MIGUT.M00405, MIGUT.M00406, MIGUT.M00407, MIGUT.M00408, MIGUT.M01076, MIGUT.M01494, MIGUT.M01988, MIGUT.N…
GO:0009637	response to blue light	49	18	6.07	1.1e-05	0.002126	P	Migut.B01418, Migut.C00359, Migut.C01408, Migut.D01471, Migut.F01049, Migut.F01771, Migut.G00385, Migut.H00239, Migut.J00520, Migut.J00907, Migut.L01302, Migut.L02008, Migut.M01863, Migut.N00714, Migut.N01090, Migut.N02640, Migut.N02951, Migut.N02998	MIGUT.B01418, MIGUT.C00359, MIGUT.C01408, MIGUT.D01471, MIGUT.F01049, MIGUT.F01771, MIGUT.G00385, MIGUT.H00239, MIGUT.J00520, MIGUT.J00907, MIGUT.L01302, MIGUT.L02008, MIGUT.M01863, MIGUT.N00714, MIGUT.N01090, MIGUT.N02640, MIGUT.N02951, MIGUT.N02998
GO:0042793	transcription from plastid promoter	9	7	1.12	1.3e-05	0.002416	P	Migut.F00197, Migut.I00075, Migut.L01175, Migut.L01986, Migut.M01863, Migut.N03260, Migut.O00467	MIGUT.F00197, MIGUT.I00075, MIGUT.L01175, MIGUT.L01986, MIGUT.M01863, MIGUT.N03260, MIGUT.O00467
GO:0000990	transcription factor activity, core RNA polymerase binding	7	6	0.79	1.3e-05	0.0009547	F	Migut.A00167, Migut.B01418, Migut.F00241, Migut.F01049, Migut.H00003, Migut.J00520	MIGUT.A00167, MIGUT.B01418, MIGUT.F00241, MIGUT.F01049, MIGUT.H00003, MIGUT.J00520
GO:0000996	core DNA-dependent RNA polymerase binding promoter specificity activity	7	6	0.79	1.3e-05	0.0009547	F	Migut.A00167, Migut.B01418, Migut.F00241, Migut.F01049, Migut.H00003, Migut.J00520	MIGUT.A00167, MIGUT.B01418, MIGUT.F00241, MIGUT.F01049, MIGUT.H00003, MIGUT.J00520
GO:0016987	sigma factor activity	7	6	0.79	1.3e-05	0.0009547	F	Migut.A00167, Migut.B01418, Migut.F00241, Migut.F01049, Migut.H00003, Migut.J00520	MIGUT.A00167, MIGUT.B01418, MIGUT.F00241, MIGUT.F01049, MIGUT.H00003, MIGUT.J00520
GO:0042548	regulation of photosynthesis, light reaction	18	10	2.23	1.4e-05	0.002505	P	Migut.D01347, Migut.E00226, Migut.I00765, Migut.J00026, Migut.J01358, Migut.K00333, Migut.K01266, Migut.M00584, Migut.M01583, Migut.N01440	MIGUT.D01347, MIGUT.E00226, MIGUT.I00765, MIGUT.J00026, MIGUT.J01358, MIGUT.K00333, MIGUT.K01266, MIGUT.M00584, MIGUT.M01583, MIGUT.N01440
GO:0009416	response to light stimulus	401	79	49.71	1.6e-05	0.002738	P	Migut.A00167, Migut.B00392, Migut.B00510, Migut.B01013, Migut.B01406, Migut.B01418, Migut.B01590, Migut.B01628, Migut.B01702, Migut.C00359, Migut.C00380, Migut.C00582, Migut.C01123, Migut.C01408, Migut.D00263, Migut.D00850, Migut.D01069, Migut.D01471, Migut.D01481, Migut.D01490, Migut.D01697, Migut.D01806, Migut.E00226, Migut.E01775, Migut.F00197, Migut.F00348, Migut.F00551, Migut.F00758, Migut.F…	MIGUT.A00167, MIGUT.B00392, MIGUT.B00510, MIGUT.B01013, MIGUT.B01406, MIGUT.B01418, MIGUT.B01590, MIGUT.B01628, MIGUT.B01702, MIGUT.C00359, MIGUT.C00380, MIGUT.C00582, MIGUT.C01123, MIGUT.C01408, MIGUT.D00263, MIGUT.D00850, MIGUT.D01069, MIGUT.D01471, MIGUT.D01481, MIGUT.D01490, MIGUT.D01697, MIGUT.D01806, MIGUT.E00226, MIGUT.E01775, MIGUT.F00197, MIGUT.F00348, MIGUT.F00551, MIGUT.F00758, MIGUT.F…
GO:0015996	chlorophyll catabolic process	15	9	1.86	1.7e-05	0.002738	P	Migut.B01255, Migut.D00581, Migut.E01178, Migut.G00380, Migut.H00434, Migut.H01014, Migut.J00739, Migut.O00433, Migut.O00579	MIGUT.B01255, MIGUT.D00581, MIGUT.E01178, MIGUT.G00380, MIGUT.H00434, MIGUT.H01014, MIGUT.J00739, MIGUT.O00433, MIGUT.O00579
GO:0046149	pigment catabolic process	15	9	1.86	1.7e-05	0.002738	P	Migut.B01255, Migut.D00581, Migut.E01178, Migut.G00380, Migut.H00434, Migut.H01014, Migut.J00739, Migut.O00433, Migut.O00579	MIGUT.B01255, MIGUT.D00581, MIGUT.E01178, MIGUT.G00380, MIGUT.H00434, MIGUT.H01014, MIGUT.J00739, MIGUT.O00433, MIGUT.O00579
GO:0045490	pectin catabolic process	89	26	11.03	1.8e-05	0.002806	P	Migut.A00945, Migut.B01610, Migut.D00138, Migut.D00910, Migut.E00111, Migut.E00678, Migut.F00428, Migut.F00429, Migut.F00461, Migut.F00462, Migut.F01169, Migut.G00676, Migut.G00677, Migut.H00891, Migut.H01580, Migut.H01582, Migut.I01132, Migut.J00873, Migut.J01233, Migut.L00412, Migut.L00508, Migut.L01335, Migut.M01345, Migut.N00378, Migut.N03212, Migut.O00296	MIGUT.A00945, MIGUT.B01610, MIGUT.D00138, MIGUT.D00910, MIGUT.E00111, MIGUT.E00678, MIGUT.F00428, MIGUT.F00429, MIGUT.F00461, MIGUT.F00462, MIGUT.F01169, MIGUT.G00676, MIGUT.G00677, MIGUT.H00891, MIGUT.H01580, MIGUT.H01582, MIGUT.I01132, MIGUT.J00873, MIGUT.J01233, MIGUT.L00412, MIGUT.L00508, MIGUT.L01335, MIGUT.M01345, MIGUT.N00378, MIGUT.N03212, MIGUT.O00296
GO:0016892	endoribonuclease activity, producing 3'-phosphomonoesters	13	8	1.47	2e-05	0.001424	F	Migut.D02178, Migut.I00230, Migut.I00232, Migut.I00236, Migut.I00240, Migut.I00242, Migut.I00245, Migut.I00250	MIGUT.D02178, MIGUT.I00230, MIGUT.I00232, MIGUT.I00236, MIGUT.I00240, MIGUT.I00242, MIGUT.I00245, MIGUT.I00250
GO:0016655	oxidoreductase activity, acting on NAD(P)H, quinone or similar compound as acceptor	24	11	2.71	2.2e-05	0.001521	F	Migut.C01071, Migut.D00799, Migut.D01250, Migut.D01251, Migut.D01354, Migut.D01427, Migut.D01428, Migut.L00398, Migut.L00742, Migut.L00881, Migut.L00964	MIGUT.C01071, MIGUT.D00799, MIGUT.D01250, MIGUT.D01251, MIGUT.D01354, MIGUT.D01427, MIGUT.D01428, MIGUT.L00398, MIGUT.L00742, MIGUT.L00881, MIGUT.L00964
GO:0043467	regulation of generation of precursor metabolites and energy	19	10	2.36	2.7e-05	0.004077	P	Migut.D01347, Migut.E00226, Migut.I00765, Migut.J00026, Migut.J01358, Migut.K00333, Migut.K01266, Migut.M00584, Migut.M01583, Migut.N01440	MIGUT.D01347, MIGUT.E00226, MIGUT.I00765, MIGUT.J00026, MIGUT.J01358, MIGUT.K00333, MIGUT.K01266, MIGUT.M00584, MIGUT.M01583, MIGUT.N01440
GO:0005784	Sec61 translocon complex	5	5	0.61	2.7e-05	0.0004853	C	Migut.B01579, Migut.D02198, Migut.N01767, Migut.N01770, Migut.N01777	MIGUT.B01579, MIGUT.D02198, MIGUT.N01767, MIGUT.N01770, MIGUT.N01777
GO:0071256	translocon complex	5	5	0.61	2.7e-05	0.0004853	C	Migut.B01579, Migut.D02198, Migut.N01767, Migut.N01770, Migut.N01777	MIGUT.B01579, MIGUT.D02198, MIGUT.N01767, MIGUT.N01770, MIGUT.N01777
GO:0016684	oxidoreductase activity, acting on peroxide as acceptor	121	29	13.64	5.9e-05	0.003961	F	Migut.A00043, Migut.C00231, Migut.D00561, Migut.D02436, Migut.G00012, Migut.G00224, Migut.G00225, Migut.G00226, Migut.H01548, Migut.I00227, Migut.J01604, Migut.L00007, Migut.M00399, Migut.M00400, Migut.M00401, Migut.M00402, Migut.M00403, Migut.M00404, Migut.M00405, Migut.M00406, Migut.M00407, Migut.M00408, Migut.M01076, Migut.M01494, Migut.N02292, Migut.N02642, Migut.N02643, Migut.N03091, Migut.O…	MIGUT.A00043, MIGUT.C00231, MIGUT.D00561, MIGUT.D02436, MIGUT.G00012, MIGUT.G00224, MIGUT.G00225, MIGUT.G00226, MIGUT.H01548, MIGUT.I00227, MIGUT.J01604, MIGUT.L00007, MIGUT.M00399, MIGUT.M00400, MIGUT.M00401, MIGUT.M00402, MIGUT.M00403, MIGUT.M00404, MIGUT.M00405, MIGUT.M00406, MIGUT.M00407, MIGUT.M00408, MIGUT.M01076, MIGUT.M01494, MIGUT.N02292, MIGUT.N02642, MIGUT.N02643, MIGUT.N03091, MIGUT.O…
GO:0009642	response to light intensity	95	26	11.78	6.2e-05	0.008724	P	Migut.B00510, Migut.B01013, Migut.B01406, Migut.B01628, Migut.C00582, Migut.D01069, Migut.D01481, Migut.D01806, Migut.E00226, Migut.E01775, Migut.F01771, Migut.F01866, Migut.G00385, Migut.H01055, Migut.H01901, Migut.H02086, Migut.H02428, Migut.I00765, Migut.K00333, Migut.K00734, Migut.K01266, Migut.L01446, Migut.L01960, Migut.N01171, Migut.N01901, Migut.N03201	MIGUT.B00510, MIGUT.B01013, MIGUT.B01406, MIGUT.B01628, MIGUT.C00582, MIGUT.D01069, MIGUT.D01481, MIGUT.D01806, MIGUT.E00226, MIGUT.E01775, MIGUT.F01771, MIGUT.F01866, MIGUT.G00385, MIGUT.H01055, MIGUT.H01901, MIGUT.H02086, MIGUT.H02428, MIGUT.I00765, MIGUT.K00333, MIGUT.K00734, MIGUT.K01266, MIGUT.L01446, MIGUT.L01960, MIGUT.N01171, MIGUT.N01901, MIGUT.N03201
GO:0009314	response to radiation	417	79	51.7	6.5e-05	0.008724	P	Migut.A00167, Migut.B00392, Migut.B00510, Migut.B01013, Migut.B01406, Migut.B01418, Migut.B01590, Migut.B01628, Migut.B01702, Migut.C00359, Migut.C00380, Migut.C00582, Migut.C01123, Migut.C01408, Migut.D00263, Migut.D00850, Migut.D01069, Migut.D01471, Migut.D01481, Migut.D01490, Migut.D01697, Migut.D01806, Migut.E00226, Migut.E01775, Migut.F00197, Migut.F00348, Migut.F00551, Migut.F00758, Migut.F…	MIGUT.A00167, MIGUT.B00392, MIGUT.B00510, MIGUT.B01013, MIGUT.B01406, MIGUT.B01418, MIGUT.B01590, MIGUT.B01628, MIGUT.B01702, MIGUT.C00359, MIGUT.C00380, MIGUT.C00582, MIGUT.C01123, MIGUT.C01408, MIGUT.D00263, MIGUT.D00850, MIGUT.D01069, MIGUT.D01471, MIGUT.D01481, MIGUT.D01490, MIGUT.D01697, MIGUT.D01806, MIGUT.E00226, MIGUT.E01775, MIGUT.F00197, MIGUT.F00348, MIGUT.F00551, MIGUT.F00758, MIGUT.F…
GO:0006787	porphyrin-containing compound catabolic process	17	9	2.11	6.5e-05	0.008724	P	Migut.B01255, Migut.D00581, Migut.E01178, Migut.G00380, Migut.H00434, Migut.H01014, Migut.J00739, Migut.O00433, Migut.O00579	MIGUT.B01255, MIGUT.D00581, MIGUT.E01178, MIGUT.G00380, MIGUT.H00434, MIGUT.H01014, MIGUT.J00739, MIGUT.O00433, MIGUT.O00579
GO:0033015	tetrapyrrole catabolic process	17	9	2.11	6.5e-05	0.008724	P	Migut.B01255, Migut.D00581, Migut.E01178, Migut.G00380, Migut.H00434, Migut.H01014, Migut.J00739, Migut.O00433, Migut.O00579	MIGUT.B01255, MIGUT.D00581, MIGUT.E01178, MIGUT.G00380, MIGUT.H00434, MIGUT.H01014, MIGUT.J00739, MIGUT.O00433, MIGUT.O00579
GO:0016894	endonuclease activity, active with either ribo- or deoxyribonucleic acids and producing 3'-phosphomonoesters	15	8	1.69	7.9e-05	0.005157	F	Migut.D02178, Migut.I00230, Migut.I00232, Migut.I00236, Migut.I00240, Migut.I00242, Migut.I00245, Migut.I00250	MIGUT.D02178, MIGUT.I00230, MIGUT.I00232, MIGUT.I00236, MIGUT.I00240, MIGUT.I00242, MIGUT.I00245, MIGUT.I00250
GO:0035434	copper ion transmembrane transport	8	6	0.99	8.1e-05	0.01043	P	Migut.J00257, Migut.J00982, Migut.L01978, Migut.N00818, Migut.N00911, Migut.N02571	MIGUT.J00257, MIGUT.J00982, MIGUT.L01978, MIGUT.N00818, MIGUT.N00911, MIGUT.N02571
GO:0000394	RNA splicing, via endonucleolytic cleavage and ligation	14	8	1.74	8.2e-05	0.01043	P	Migut.D02178, Migut.I00230, Migut.I00232, Migut.I00236, Migut.I00240, Migut.I00242, Migut.I00245, Migut.I00250	MIGUT.D02178, MIGUT.I00230, MIGUT.I00232, MIGUT.I00236, MIGUT.I00240, MIGUT.I00242, MIGUT.I00245, MIGUT.I00250
GO:0016747	transferase activity, transferring acyl groups other than amino-acyl groups	326	60	36.74	8.4e-05	0.005335	F	Migut.B00507, Migut.C00233, Migut.C00400, Migut.C00431, Migut.C00958, Migut.C00962, Migut.C01268, Migut.D00290, Migut.D01233, Migut.D02544, Migut.E00232, Migut.F00218, Migut.F00219, Migut.F00220, Migut.F00560, Migut.F00660, Migut.F00761, Migut.F01507, Migut.F01524, Migut.G00685, Migut.G00686, Migut.G00688, Migut.G00810, Migut.G00923, Migut.G00924, Migut.G00926, Migut.G00928, Migut.G00993, Migut.G…	MIGUT.B00507, MIGUT.C00233, MIGUT.C00400, MIGUT.C00431, MIGUT.C00958, MIGUT.C00962, MIGUT.C01268, MIGUT.D00290, MIGUT.D01233, MIGUT.D02544, MIGUT.E00232, MIGUT.F00218, MIGUT.F00219, MIGUT.F00220, MIGUT.F00560, MIGUT.F00660, MIGUT.F00761, MIGUT.F01507, MIGUT.F01524, MIGUT.G00685, MIGUT.G00686, MIGUT.G00688, MIGUT.G00810, MIGUT.G00923, MIGUT.G00924, MIGUT.G00926, MIGUT.G00928, MIGUT.G00993, MIGUT.G…
GO:0001053	plastid sigma factor activity	6	5	0.68	9.8e-05	0.006061	F	Migut.A00167, Migut.B01418, Migut.F01049, Migut.H00003, Migut.J00520	MIGUT.A00167, MIGUT.B01418, MIGUT.F01049, MIGUT.H00003, MIGUT.J00520
GO:0044425	membrane part	5000	677	611.75	0.00011	0.001928	C	Migut.A00035, Migut.A00083, Migut.A00217, Migut.A00296, Migut.A00391, Migut.A00496, Migut.A00542, Migut.A00547, Migut.A00549, Migut.A00579, Migut.A00640, Migut.A00661, Migut.A00672, Migut.A00691, Migut.A00698, Migut.A00711, Migut.A00801, Migut.A00826, Migut.A00827, Migut.A00895, Migut.A00945, Migut.A01006, Migut.A01072, Migut.A01083, Migut.A01096, Migut.A01117, Migut.A01155, Migut.B00261, Migut.B…	MIGUT.A00035, MIGUT.A00083, MIGUT.A00217, MIGUT.A00296, MIGUT.A00391, MIGUT.A00496, MIGUT.A00542, MIGUT.A00547, MIGUT.A00549, MIGUT.A00579, MIGUT.A00640, MIGUT.A00661, MIGUT.A00672, MIGUT.A00691, MIGUT.A00698, MIGUT.A00711, MIGUT.A00801, MIGUT.A00826, MIGUT.A00827, MIGUT.A00895, MIGUT.A00945, MIGUT.A01006, MIGUT.A01072, MIGUT.A01083, MIGUT.A01096, MIGUT.A01117, MIGUT.A01155, MIGUT.B00261, MIGUT.B…
GO:0000272	polysaccharide catabolic process	131	32	16.24	0.00011	0.01363	P	Migut.A00717, Migut.A00945, Migut.B01610, Migut.C01032, Migut.D00138, Migut.D00910, Migut.E00111, Migut.E00678, Migut.E00813, Migut.E00900, Migut.F00428, Migut.F00429, Migut.F00461, Migut.F00462, Migut.F01169, Migut.G00676, Migut.G00677, Migut.H00891, Migut.H01580, Migut.H01582, Migut.I01132, Migut.J00873, Migut.J01233, Migut.L00412, Migut.L00508, Migut.L01335, Migut.M00386, Migut.M00388, Migut.M…	MIGUT.A00717, MIGUT.A00945, MIGUT.B01610, MIGUT.C01032, MIGUT.D00138, MIGUT.D00910, MIGUT.E00111, MIGUT.E00678, MIGUT.E00813, MIGUT.E00900, MIGUT.F00428, MIGUT.F00429, MIGUT.F00461, MIGUT.F00462, MIGUT.F01169, MIGUT.G00676, MIGUT.G00677, MIGUT.H00891, MIGUT.H01580, MIGUT.H01582, MIGUT.I01132, MIGUT.J00873, MIGUT.J01233, MIGUT.L00412, MIGUT.L00508, MIGUT.L01335, MIGUT.M00386, MIGUT.M00388, MIGUT.M…
GO:0005509	calcium ion binding	268	51	30.21	0.00012	0.007231	F	Migut.B00505, Migut.B00927, Migut.B01214, Migut.B01319, Migut.C01077, Migut.C01078, Migut.D01632, Migut.D01807, Migut.E00079, Migut.E00084, Migut.E00757, Migut.F01519, Migut.G00567, Migut.G00568, Migut.H00824, Migut.H00932, Migut.H01091, Migut.H01272, Migut.J01598, Migut.K00153, Migut.K01318, Migut.K01350, Migut.K01351, Migut.K01352, Migut.K01353, Migut.K01354, Migut.L00006, Migut.L00019, Migut.L…	MIGUT.B00505, MIGUT.B00927, MIGUT.B01214, MIGUT.B01319, MIGUT.C01077, MIGUT.C01078, MIGUT.D01632, MIGUT.D01807, MIGUT.E00079, MIGUT.E00084, MIGUT.E00757, MIGUT.F01519, MIGUT.G00567, MIGUT.G00568, MIGUT.H00824, MIGUT.H00932, MIGUT.H01091, MIGUT.H01272, MIGUT.J01598, MIGUT.K00153, MIGUT.K01318, MIGUT.K01350, MIGUT.K01351, MIGUT.K01352, MIGUT.K01353, MIGUT.K01354, MIGUT.L00006, MIGUT.L00019, MIGUT.L…
GO:0070271	protein complex biogenesis	208	45	25.79	0.00012	0.01414	P	Migut.B00021, Migut.B00927, Migut.B01013, Migut.B01549, Migut.C01071, Migut.C01242, Migut.C01408, Migut.D00194, Migut.D00799, Migut.D01471, Migut.D02033, Migut.E00503, Migut.E00568, Migut.E00699, Migut.E01572, Migut.E01805, Migut.F00374, Migut.F00451, Migut.F00810, Migut.F01049, Migut.G00337, Migut.H00623, Migut.H01014, Migut.H01055, Migut.H01700, Migut.I00065, Migut.I00268, Migut.I00650, Migut.I…	MIGUT.B00021, MIGUT.B00927, MIGUT.B01013, MIGUT.B01549, MIGUT.C01071, MIGUT.C01242, MIGUT.C01408, MIGUT.D00194, MIGUT.D00799, MIGUT.D01471, MIGUT.D02033, MIGUT.E00503, MIGUT.E00568, MIGUT.E00699, MIGUT.E01572, MIGUT.E01805, MIGUT.F00374, MIGUT.F00451, MIGUT.F00810, MIGUT.F01049, MIGUT.G00337, MIGUT.H00623, MIGUT.H01014, MIGUT.H01055, MIGUT.H01700, MIGUT.I00065, MIGUT.I00268, MIGUT.I00650, MIGUT.I…
GO:1990204	oxidoreductase complex	89	24	10.89	0.00012	0.002052	C	Migut.B00505, Migut.B00707, Migut.B00927, Migut.B01319, Migut.D00865, Migut.D01632, Migut.D02449, Migut.E00079, Migut.F00577, Migut.F01519, Migut.H00824, Migut.H01272, Migut.H01700, Migut.I00546, Migut.K00153, Migut.L01525, Migut.L02050, Migut.M00114, Migut.M01264, Migut.M01815, Migut.N01991, Migut.N02987, Migut.N03240, Migut.O00553	MIGUT.B00505, MIGUT.B00707, MIGUT.B00927, MIGUT.B01319, MIGUT.D00865, MIGUT.D01632, MIGUT.D02449, MIGUT.E00079, MIGUT.F00577, MIGUT.F01519, MIGUT.H00824, MIGUT.H01272, MIGUT.H01700, MIGUT.I00546, MIGUT.K00153, MIGUT.L01525, MIGUT.L02050, MIGUT.M00114, MIGUT.M01264, MIGUT.M01815, MIGUT.N01991, MIGUT.N02987, MIGUT.N03240, MIGUT.O00553
GO:0051187	cofactor catabolic process	18	9	2.23	0.00012	0.01414	P	Migut.B01255, Migut.D00581, Migut.E01178, Migut.G00380, Migut.H00434, Migut.H01014, Migut.J00739, Migut.O00433, Migut.O00579	MIGUT.B01255, MIGUT.D00581, MIGUT.E01178, MIGUT.G00380, MIGUT.H00434, MIGUT.H01014, MIGUT.J00739, MIGUT.O00433, MIGUT.O00579
GO:0045330	aspartyl esterase activity	68	19	7.66	0.00013	0.007637	F	Migut.A00945, Migut.B01610, Migut.D00138, Migut.D00910, Migut.E00678, Migut.F00428, Migut.F00429, Migut.F00461, Migut.F00462, Migut.F01169, Migut.G00676, Migut.G00677, Migut.I01132, Migut.J00873, Migut.J01233, Migut.L00412, Migut.L00508, Migut.N00378, Migut.O00296	MIGUT.A00945, MIGUT.B01610, MIGUT.D00138, MIGUT.D00910, MIGUT.E00678, MIGUT.F00428, MIGUT.F00429, MIGUT.F00461, MIGUT.F00462, MIGUT.F01169, MIGUT.G00676, MIGUT.G00677, MIGUT.I01132, MIGUT.J00873, MIGUT.J01233, MIGUT.L00412, MIGUT.L00508, MIGUT.N00378, MIGUT.O00296
GO:0098807	chloroplast thylakoid membrane protein complex	6	5	0.73	0.00015	0.00239	C	Migut.B01923, Migut.C01408, Migut.H00217, Migut.L02008, Migut.M01583	MIGUT.B01923, MIGUT.C01408, MIGUT.H00217, MIGUT.L02008, MIGUT.M01583
GO:0005791	rough endoplasmic reticulum	6	5	0.73	0.00015	0.00239	C	Migut.B01579, Migut.D02198, Migut.N01767, Migut.N01770, Migut.N01777	MIGUT.B01579, MIGUT.D02198, MIGUT.N01767, MIGUT.N01770, MIGUT.N01777
GO:0030867	rough endoplasmic reticulum membrane	6	5	0.73	0.00015	0.00239	C	Migut.B01579, Migut.D02198, Migut.N01767, Migut.N01770, Migut.N01777	MIGUT.B01579, MIGUT.D02198, MIGUT.N01767, MIGUT.N01770, MIGUT.N01777
GO:0042644	chloroplast nucleoid	9	6	1.1	0.0002	0.003116	C	Migut.D00876, Migut.F00551, Migut.L00269, Migut.L01175, Migut.L01401, Migut.L01986	MIGUT.D00876, MIGUT.F00551, MIGUT.L00269, MIGUT.L01175, MIGUT.L01401, MIGUT.L01986
GO:0004601	peroxidase activity	117	27	13.19	0.00021	0.01175	F	Migut.A00043, Migut.C00231, Migut.D00561, Migut.D02436, Migut.G00224, Migut.G00225, Migut.G00226, Migut.H01548, Migut.I00227, Migut.J01604, Migut.L00007, Migut.M00399, Migut.M00400, Migut.M00401, Migut.M00402, Migut.M00403, Migut.M00404, Migut.M00405, Migut.M00406, Migut.M00407, Migut.M00408, Migut.M01076, Migut.M01494, Migut.N02292, Migut.N02642, Migut.N02643, Migut.N03091	MIGUT.A00043, MIGUT.C00231, MIGUT.D00561, MIGUT.D02436, MIGUT.G00224, MIGUT.G00225, MIGUT.G00226, MIGUT.H01548, MIGUT.I00227, MIGUT.J01604, MIGUT.L00007, MIGUT.M00399, MIGUT.M00400, MIGUT.M00401, MIGUT.M00402, MIGUT.M00403, MIGUT.M00404, MIGUT.M00405, MIGUT.M00406, MIGUT.M00407, MIGUT.M00408, MIGUT.M01076, MIGUT.M01494, MIGUT.N02292, MIGUT.N02642, MIGUT.N02643, MIGUT.N03091
GO:0005375	copper ion transmembrane transporter activity	13	7	1.47	0.00021	0.01175	F	Migut.J00257, Migut.J00982, Migut.L01978, Migut.N00818, Migut.N00911, Migut.N01633, Migut.N02571	MIGUT.J00257, MIGUT.J00982, MIGUT.L01978, MIGUT.N00818, MIGUT.N00911, MIGUT.N01633, MIGUT.N02571
GO:0010258	NADH dehydrogenase complex (plastoquinone) assembly	4	4	0.5	0.00024	0.02761	P	Migut.C01071, Migut.D00799, Migut.L00398, Migut.L00964	MIGUT.C01071, MIGUT.D00799, MIGUT.L00398, MIGUT.L00964
GO:0006461	protein complex assembly	203	43	25.17	0.00027	0.03034	P	Migut.B00021, Migut.B00927, Migut.B01013, Migut.B01549, Migut.C01071, Migut.C01242, Migut.C01408, Migut.D00194, Migut.D00799, Migut.D02033, Migut.E00503, Migut.E00568, Migut.E00699, Migut.E01572, Migut.E01805, Migut.F00374, Migut.F00451, Migut.F01049, Migut.G00337, Migut.H00623, Migut.H01014, Migut.H01055, Migut.H01700, Migut.I00065, Migut.I00268, Migut.I00650, Migut.I00689, Migut.J01262, Migut.J…	MIGUT.B00021, MIGUT.B00927, MIGUT.B01013, MIGUT.B01549, MIGUT.C01071, MIGUT.C01242, MIGUT.C01408, MIGUT.D00194, MIGUT.D00799, MIGUT.D02033, MIGUT.E00503, MIGUT.E00568, MIGUT.E00699, MIGUT.E01572, MIGUT.E01805, MIGUT.F00374, MIGUT.F00451, MIGUT.F01049, MIGUT.G00337, MIGUT.H00623, MIGUT.H01014, MIGUT.H01055, MIGUT.H01700, MIGUT.I00065, MIGUT.I00268, MIGUT.I00650, MIGUT.I00689, MIGUT.J01262, MIGUT.J…
GO:0010411	xyloglucan metabolic process	51	16	6.32	0.00029	0.03185	P	Migut.A00419, Migut.A00425, Migut.A00992, Migut.A00993, Migut.A00995, Migut.A01015, Migut.A01016, Migut.A01017, Migut.A01019, Migut.A01023, Migut.A01143, Migut.C01381, Migut.H00313, Migut.K00489, Migut.N00623, Migut.N00624	MIGUT.A00419, MIGUT.A00425, MIGUT.A00992, MIGUT.A00993, MIGUT.A00995, MIGUT.A01015, MIGUT.A01016, MIGUT.A01017, MIGUT.A01019, MIGUT.A01023, MIGUT.A01143, MIGUT.C01381, MIGUT.H00313, MIGUT.K00489, MIGUT.N00623, MIGUT.N00624
GO:0016984	ribulose-bisphosphate carboxylase activity	7	5	0.79	0.00031	0.01694	F	Migut.D01471, Migut.D01473, Migut.H00214, Migut.I00348, Migut.J01492	MIGUT.D01471, MIGUT.D01473, MIGUT.H00214, MIGUT.I00348, MIGUT.J01492
GO:0046914	transition metal ion binding	1892	259	213.25	0.00032	0.01709	F	Migut.A00215, Migut.A00605, Migut.A00826, Migut.A00827, Migut.A01066, Migut.B00056, Migut.B00261, Migut.B00262, Migut.B00263, Migut.B00264, Migut.B00507, Migut.B00947, Migut.B00983, Migut.B01065, Migut.B01066, Migut.B01357, Migut.B01372, Migut.B01380, Migut.B01469, Migut.B01590, Migut.C00231, Migut.C00290, Migut.C01130, Migut.D00208, Migut.D00354, Migut.D00636, Migut.D00637, Migut.D00638, Migut.D…	MIGUT.A00215, MIGUT.A00605, MIGUT.A00826, MIGUT.A00827, MIGUT.A01066, MIGUT.B00056, MIGUT.B00261, MIGUT.B00262, MIGUT.B00263, MIGUT.B00264, MIGUT.B00507, MIGUT.B00947, MIGUT.B00983, MIGUT.B01065, MIGUT.B01066, MIGUT.B01357, MIGUT.B01372, MIGUT.B01380, MIGUT.B01469, MIGUT.B01590, MIGUT.C00231, MIGUT.C00290, MIGUT.C01130, MIGUT.D00208, MIGUT.D00354, MIGUT.D00636, MIGUT.D00637, MIGUT.D00638, MIGUT.D…
GO:0003755	peptidyl-prolyl cis-trans isomerase activity	51	15	5.75	0.00035	0.01828	F	Migut.A00401, Migut.B01549, Migut.C00263, Migut.C00375, Migut.D00350, Migut.H01913, Migut.I00400, Migut.I00447, Migut.J00481, Migut.J01275, Migut.K01048, Migut.L00012, Migut.L00100, Migut.M01626, Migut.N03077	MIGUT.A00401, MIGUT.B01549, MIGUT.C00263, MIGUT.C00375, MIGUT.D00350, MIGUT.H01913, MIGUT.I00400, MIGUT.I00447, MIGUT.J00481, MIGUT.J01275, MIGUT.K01048, MIGUT.L00012, MIGUT.L00100, MIGUT.M01626, MIGUT.N03077
GO:0016746	transferase activity, transferring acyl groups	372	64	41.93	0.00036	0.01839	F	Migut.B00507, Migut.C00233, Migut.C00400, Migut.C00431, Migut.C00958, Migut.C00962, Migut.C01268, Migut.D00290, Migut.D01233, Migut.D02544, Migut.E00232, Migut.F00218, Migut.F00219, Migut.F00220, Migut.F00560, Migut.F00660, Migut.F00761, Migut.F01507, Migut.F01524, Migut.G00685, Migut.G00686, Migut.G00688, Migut.G00810, Migut.G00923, Migut.G00924, Migut.G00926, Migut.G00928, Migut.G00993, Migut.G…	MIGUT.B00507, MIGUT.C00233, MIGUT.C00400, MIGUT.C00431, MIGUT.C00958, MIGUT.C00962, MIGUT.C01268, MIGUT.D00290, MIGUT.D01233, MIGUT.D02544, MIGUT.E00232, MIGUT.F00218, MIGUT.F00219, MIGUT.F00220, MIGUT.F00560, MIGUT.F00660, MIGUT.F00761, MIGUT.F01507, MIGUT.F01524, MIGUT.G00685, MIGUT.G00686, MIGUT.G00688, MIGUT.G00810, MIGUT.G00923, MIGUT.G00924, MIGUT.G00926, MIGUT.G00928, MIGUT.G00993, MIGUT.G…
GO:0030599	pectinesterase activity	79	20	8.9	0.00037	0.0185	F	Migut.A00945, Migut.B01610, Migut.D00138, Migut.D00910, Migut.E00678, Migut.F00428, Migut.F00429, Migut.F00461, Migut.F00462, Migut.F00463, Migut.F01169, Migut.G00676, Migut.G00677, Migut.I01132, Migut.J00873, Migut.J01233, Migut.L00412, Migut.L00508, Migut.N00378, Migut.O00296	MIGUT.A00945, MIGUT.B01610, MIGUT.D00138, MIGUT.D00910, MIGUT.E00678, MIGUT.F00428, MIGUT.F00429, MIGUT.F00461, MIGUT.F00462, MIGUT.F00463, MIGUT.F01169, MIGUT.G00676, MIGUT.G00677, MIGUT.I01132, MIGUT.J00873, MIGUT.J01233, MIGUT.L00412, MIGUT.L00508, MIGUT.N00378, MIGUT.O00296
GO:0052689	carboxylic ester hydrolase activity	134	29	15.1	0.00039	0.01909	F	Migut.A00945, Migut.B01255, Migut.B01610, Migut.D00138, Migut.D00581, Migut.D00910, Migut.E00043, Migut.E00678, Migut.F00428, Migut.F00429, Migut.F00461, Migut.F00462, Migut.F00463, Migut.F01169, Migut.F01229, Migut.G00380, Migut.G00676, Migut.G00677, Migut.I01132, Migut.J00873, Migut.J01233, Migut.L00412, Migut.L00508, Migut.L01908, Migut.M00266, Migut.N00378, Migut.N00460, Migut.O00296, Migut.O…	MIGUT.A00945, MIGUT.B01255, MIGUT.B01610, MIGUT.D00138, MIGUT.D00581, MIGUT.D00910, MIGUT.E00043, MIGUT.E00678, MIGUT.F00428, MIGUT.F00429, MIGUT.F00461, MIGUT.F00462, MIGUT.F00463, MIGUT.F01169, MIGUT.F01229, MIGUT.G00380, MIGUT.G00676, MIGUT.G00677, MIGUT.I01132, MIGUT.J00873, MIGUT.J01233, MIGUT.L00412, MIGUT.L00508, MIGUT.L01908, MIGUT.M00266, MIGUT.N00378, MIGUT.N00460, MIGUT.O00296, MIGUT.O…
GO:0071949	FAD binding	18	8	2.03	0.0004	0.01918	F	Migut.A00292, Migut.A00293, Migut.A00294, Migut.A00296, Migut.A00297, Migut.A00298, Migut.A01046, Migut.I00184	MIGUT.A00292, MIGUT.A00293, MIGUT.A00294, MIGUT.A00296, MIGUT.A00297, MIGUT.A00298, MIGUT.A01046, MIGUT.I00184
GO:0070069	cytochrome complex	17	8	2.08	0.00043	0.006553	C	Migut.B00292, Migut.B01288, Migut.D00865, Migut.D01275, Migut.D01429, Migut.D01430, Migut.D02449, Migut.M00191	MIGUT.B00292, MIGUT.B01288, MIGUT.D00865, MIGUT.D01275, MIGUT.D01429, MIGUT.D01430, MIGUT.D02449, MIGUT.M00191
GO:0009644	response to high light intensity	48	15	5.95	0.00047	0.04937	P	Migut.C00582, Migut.D01069, Migut.D01806, Migut.E00226, Migut.F01771, Migut.G00385, Migut.H01901, Migut.H02086, Migut.H02428, Migut.I00765, Migut.K00333, Migut.K00734, Migut.L01960, Migut.N01171, Migut.N01901	MIGUT.C00582, MIGUT.D01069, MIGUT.D01806, MIGUT.E00226, MIGUT.F01771, MIGUT.G00385, MIGUT.H01901, MIGUT.H02086, MIGUT.H02428, MIGUT.I00765, MIGUT.K00333, MIGUT.K00734, MIGUT.L01960, MIGUT.N01171, MIGUT.N01901
GO:0009853	photorespiration	17	8	2.11	0.00047	0.04937	P	Migut.A01116, Migut.D01471, Migut.D01473, Migut.H00214, Migut.H00307, Migut.I00348, Migut.J01492, Migut.N01323	MIGUT.A01116, MIGUT.D01471, MIGUT.D01473, MIGUT.H00214, MIGUT.H00307, MIGUT.I00348, MIGUT.J01492, MIGUT.N01323
GO:0009055	electron carrier activity	181	36	20.4	0.00048	0.02256	F	Migut.A01031, Migut.B01277, Migut.D00170, Migut.D01253, Migut.D01366, Migut.D01367, Migut.D01429, Migut.D01432, Migut.D01433, Migut.D01632, Migut.E00079, Migut.E00989, Migut.E00994, Migut.E00998, Migut.E01017, Migut.E01019, Migut.E01139, Migut.E01279, Migut.E01491, Migut.H02168, Migut.I00427, Migut.I00927, Migut.J01030, Migut.K00751, Migut.K00929, Migut.L02023, Migut.M00246, Migut.M00287, Migut.M…	MIGUT.A01031, MIGUT.B01277, MIGUT.D00170, MIGUT.D01253, MIGUT.D01366, MIGUT.D01367, MIGUT.D01429, MIGUT.D01432, MIGUT.D01433, MIGUT.D01632, MIGUT.E00079, MIGUT.E00989, MIGUT.E00994, MIGUT.E00998, MIGUT.E01017, MIGUT.E01019, MIGUT.E01139, MIGUT.E01279, MIGUT.E01491, MIGUT.H02168, MIGUT.I00427, MIGUT.I00927, MIGUT.J01030, MIGUT.K00751, MIGUT.K00929, MIGUT.L02023, MIGUT.M00246, MIGUT.M00287, MIGUT.M…
GO:0016859	cis-trans isomerase activity	53	15	5.97	0.00055	0.02534	F	Migut.A00401, Migut.B01549, Migut.C00263, Migut.C00375, Migut.D00350, Migut.H01913, Migut.I00400, Migut.I00447, Migut.J00481, Migut.J01275, Migut.K01048, Migut.L00012, Migut.L00100, Migut.M01626, Migut.N03077	MIGUT.A00401, MIGUT.B01549, MIGUT.C00263, MIGUT.C00375, MIGUT.D00350, MIGUT.H01913, MIGUT.I00400, MIGUT.I00447, MIGUT.J00481, MIGUT.J01275, MIGUT.K01048, MIGUT.L00012, MIGUT.L00100, MIGUT.M01626, MIGUT.N03077
GO:0009668	plastid membrane organization	30	11	3.72	0.00059	0.05939	P	Migut.C01123, Migut.D00850, Migut.F00197, Migut.F01376, Migut.G00277, Migut.H01014, Migut.J01533, Migut.M01633, Migut.N00460, Migut.N01440, Migut.O00467	MIGUT.C01123, MIGUT.D00850, MIGUT.F00197, MIGUT.F01376, MIGUT.G00277, MIGUT.H01014, MIGUT.J01533, MIGUT.M01633, MIGUT.N00460, MIGUT.N01440, MIGUT.O00467
GO:0010027	thylakoid membrane organization	30	11	3.72	0.00059	0.05939	P	Migut.C01123, Migut.D00850, Migut.F00197, Migut.F01376, Migut.G00277, Migut.H01014, Migut.J01533, Migut.M01633, Migut.N00460, Migut.N01440, Migut.O00467	MIGUT.C01123, MIGUT.D00850, MIGUT.F00197, MIGUT.F01376, MIGUT.G00277, MIGUT.H01014, MIGUT.J01533, MIGUT.M01633, MIGUT.N00460, MIGUT.N01440, MIGUT.O00467
GO:0006508	proteolysis	695	115	86.16	0.00061	0.06015	P	Migut.A00881, Migut.A00882, Migut.A00883, Migut.A00884, Migut.A00885, Migut.A00886, Migut.A00887, Migut.A00889, Migut.A00890, Migut.A00891, Migut.A00892, Migut.C00232, Migut.C00687, Migut.D00480, Migut.D00636, Migut.D00637, Migut.D00638, Migut.D00639, Migut.D01464, Migut.D01480, Migut.D01481, Migut.D01911, Migut.D01912, Migut.D01915, Migut.D01916, Migut.E00844, Migut.E01025, Migut.E01026, Migut.E…	MIGUT.A00881, MIGUT.A00882, MIGUT.A00883, MIGUT.A00884, MIGUT.A00885, MIGUT.A00886, MIGUT.A00887, MIGUT.A00889, MIGUT.A00890, MIGUT.A00891, MIGUT.A00892, MIGUT.C00232, MIGUT.C00687, MIGUT.D00480, MIGUT.D00636, MIGUT.D00637, MIGUT.D00638, MIGUT.D00639, MIGUT.D01464, MIGUT.D01480, MIGUT.D01481, MIGUT.D01911, MIGUT.D01912, MIGUT.D01915, MIGUT.D01916, MIGUT.E00844, MIGUT.E01025, MIGUT.E01026, MIGUT.E…
GO:0022904	respiratory electron transport chain	18	8	2.23	0.00076	0.07345	P	Migut.D01252, Migut.D01366, Migut.D01432, Migut.D02449, Migut.I00427, Migut.I00764, Migut.K00751, Migut.K00929	MIGUT.D01252, MIGUT.D01366, MIGUT.D01432, MIGUT.D02449, MIGUT.I00427, MIGUT.I00764, MIGUT.K00751, MIGUT.K00929
GO:0006825	copper ion transport	11	6	1.36	0.00095	0.08921	P	Migut.J00257, Migut.J00982, Migut.L01978, Migut.N00818, Migut.N00911, Migut.N02571	MIGUT.J00257, MIGUT.J00982, MIGUT.L01978, MIGUT.N00818, MIGUT.N00911, MIGUT.N02571
GO:0000413	protein peptidyl-prolyl isomerization	51	15	6.32	0.00096	0.08921	P	Migut.A00401, Migut.B01549, Migut.C00263, Migut.C00375, Migut.D00350, Migut.H01913, Migut.I00400, Migut.I00447, Migut.J00481, Migut.J01275, Migut.K01048, Migut.L00012, Migut.L00100, Migut.M01626, Migut.N03077	MIGUT.A00401, MIGUT.B01549, MIGUT.C00263, MIGUT.C00375, MIGUT.D00350, MIGUT.H01913, MIGUT.I00400, MIGUT.I00447, MIGUT.J00481, MIGUT.J01275, MIGUT.K01048, MIGUT.L00012, MIGUT.L00100, MIGUT.M01626, MIGUT.N03077
GO:0071482	cellular response to light stimulus	67	18	8.31	0.00102	0.09299	P	Migut.A00167, Migut.B01418, Migut.D00263, Migut.D00850, Migut.F01049, Migut.G00385, Migut.H00003, Migut.H01055, Migut.H02428, Migut.J00520, Migut.L01302, Migut.M00266, Migut.M01863, Migut.N01090, Migut.N01171, Migut.N01323, Migut.N02248, Migut.N02640	MIGUT.A00167, MIGUT.B01418, MIGUT.D00263, MIGUT.D00850, MIGUT.F01049, MIGUT.G00385, MIGUT.H00003, MIGUT.H01055, MIGUT.H02428, MIGUT.J00520, MIGUT.L01302, MIGUT.M00266, MIGUT.M01863, MIGUT.N01090, MIGUT.N01171, MIGUT.N01323, MIGUT.N02248, MIGUT.N02640
GO:0010218	response to far red light	32	11	3.97	0.0011	0.09664	P	Migut.C01408, Migut.D01471, Migut.F01049, Migut.F01771, Migut.G00385, Migut.J00907, Migut.L01302, Migut.L02008, Migut.M01863, Migut.N02951, Migut.N02998	MIGUT.C01408, MIGUT.D01471, MIGUT.F01049, MIGUT.F01771, MIGUT.G00385, MIGUT.J00907, MIGUT.L01302, MIGUT.L02008, MIGUT.M01863, MIGUT.N02951, MIGUT.N02998
GO:0015995	chlorophyll biosynthetic process	32	11	3.97	0.0011	0.09664	P	Migut.B01195, Migut.B01406, Migut.C01130, Migut.E00893, Migut.E01635, Migut.I00184, Migut.J00141, Migut.J01759, Migut.L01998, Migut.M00693, Migut.N02248	MIGUT.B01195, MIGUT.B01406, MIGUT.C01130, MIGUT.E00893, MIGUT.E01635, MIGUT.I00184, MIGUT.J00141, MIGUT.J01759, MIGUT.L01998, MIGUT.M00693, MIGUT.N02248
GO:0016020	membrane	6229	816	762.12	0.00116	0.0173	C	Migut.A00035, Migut.A00078, Migut.A00083, Migut.A00151, Migut.A00217, Migut.A00296, Migut.A00352, Migut.A00391, Migut.A00472, Migut.A00496, Migut.A00507, Migut.A00542, Migut.A00547, Migut.A00549, Migut.A00579, Migut.A00640, Migut.A00661, Migut.A00672, Migut.A00691, Migut.A00698, Migut.A00711, Migut.A00801, Migut.A00806, Migut.A00826, Migut.A00827, Migut.A00895, Migut.A00945, Migut.A01006, Migut.A…	MIGUT.A00035, MIGUT.A00078, MIGUT.A00083, MIGUT.A00151, MIGUT.A00217, MIGUT.A00296, MIGUT.A00352, MIGUT.A00391, MIGUT.A00472, MIGUT.A00496, MIGUT.A00507, MIGUT.A00542, MIGUT.A00547, MIGUT.A00549, MIGUT.A00579, MIGUT.A00640, MIGUT.A00661, MIGUT.A00672, MIGUT.A00691, MIGUT.A00698, MIGUT.A00711, MIGUT.A00801, MIGUT.A00806, MIGUT.A00826, MIGUT.A00827, MIGUT.A00895, MIGUT.A00945, MIGUT.A01006, MIGUT.A…
GO:0017004	cytochrome complex assembly	19	8	2.36	0.00117	0.1008	P	Migut.F00374, Migut.I00065, Migut.I00268, Migut.K00840, Migut.L00475, Migut.L01372, Migut.M01860, Migut.N01821	MIGUT.F00374, MIGUT.I00065, MIGUT.I00268, MIGUT.K00840, MIGUT.L00475, MIGUT.L01372, MIGUT.M01860, MIGUT.N01821
GO:0010393	galacturonan metabolic process	119	27	14.75	0.00121	0.1008	P	Migut.A00945, Migut.B01610, Migut.D00138, Migut.D00910, Migut.D01619, Migut.E00111, Migut.E00678, Migut.F00428, Migut.F00429, Migut.F00461, Migut.F00462, Migut.F01169, Migut.G00676, Migut.G00677, Migut.H00891, Migut.H01580, Migut.H01582, Migut.I01132, Migut.J00873, Migut.J01233, Migut.L00412, Migut.L00508, Migut.L01335, Migut.M01345, Migut.N00378, Migut.N03212, Migut.O00296	MIGUT.A00945, MIGUT.B01610, MIGUT.D00138, MIGUT.D00910, MIGUT.D01619, MIGUT.E00111, MIGUT.E00678, MIGUT.F00428, MIGUT.F00429, MIGUT.F00461, MIGUT.F00462, MIGUT.F01169, MIGUT.G00676, MIGUT.G00677, MIGUT.H00891, MIGUT.H01580, MIGUT.H01582, MIGUT.I01132, MIGUT.J00873, MIGUT.J01233, MIGUT.L00412, MIGUT.L00508, MIGUT.L01335, MIGUT.M01345, MIGUT.N00378, MIGUT.N03212, MIGUT.O00296
GO:0045488	pectin metabolic process	119	27	14.75	0.00121	0.1008	P	Migut.A00945, Migut.B01610, Migut.D00138, Migut.D00910, Migut.D01619, Migut.E00111, Migut.E00678, Migut.F00428, Migut.F00429, Migut.F00461, Migut.F00462, Migut.F01169, Migut.G00676, Migut.G00677, Migut.H00891, Migut.H01580, Migut.H01582, Migut.I01132, Migut.J00873, Migut.J01233, Migut.L00412, Migut.L00508, Migut.L01335, Migut.M01345, Migut.N00378, Migut.N03212, Migut.O00296	MIGUT.A00945, MIGUT.B01610, MIGUT.D00138, MIGUT.D00910, MIGUT.D01619, MIGUT.E00111, MIGUT.E00678, MIGUT.F00428, MIGUT.F00429, MIGUT.F00461, MIGUT.F00462, MIGUT.F01169, MIGUT.G00676, MIGUT.G00677, MIGUT.H00891, MIGUT.H01580, MIGUT.H01582, MIGUT.I01132, MIGUT.J00873, MIGUT.J01233, MIGUT.L00412, MIGUT.L00508, MIGUT.L01335, MIGUT.M01345, MIGUT.N00378, MIGUT.N03212, MIGUT.O00296
GO:0008479	queuine tRNA-ribosyltransferase activity	3	3	0.34	0.00143	0.06223	F	Migut.N02878, Migut.N03008, Migut.O00787	MIGUT.N02878, MIGUT.N03008, MIGUT.O00787
GO:0016630	protochlorophyllide reductase activity	3	3	0.34	0.00143	0.06223	F	Migut.H01066, Migut.H01922, Migut.M00857	MIGUT.H01066, MIGUT.H01922, MIGUT.M00857
GO:0047746	chlorophyllase activity	3	3	0.34	0.00143	0.06223	F	Migut.D00581, Migut.G00380, Migut.O00579	MIGUT.D00581, MIGUT.G00380, MIGUT.O00579
GO:0018208	peptidyl-proline modification	53	15	6.57	0.00148	0.1212	P	Migut.A00401, Migut.B01549, Migut.C00263, Migut.C00375, Migut.D00350, Migut.H01913, Migut.I00400, Migut.I00447, Migut.J00481, Migut.J01275, Migut.K01048, Migut.L00012, Migut.L00100, Migut.M01626, Migut.N03077	MIGUT.A00401, MIGUT.B01549, MIGUT.C00263, MIGUT.C00375, MIGUT.D00350, MIGUT.H01913, MIGUT.I00400, MIGUT.I00447, MIGUT.J00481, MIGUT.J01275, MIGUT.K01048, MIGUT.L00012, MIGUT.L00100, MIGUT.M01626, MIGUT.N03077
GO:0010114	response to red light	38	12	4.71	0.00154	0.124	P	Migut.B01418, Migut.C01408, Migut.D01471, Migut.F01049, Migut.F01771, Migut.G00056, Migut.G00385, Migut.J00907, Migut.L01302, Migut.L02008, Migut.M01863, Migut.N02248	MIGUT.B01418, MIGUT.C01408, MIGUT.D01471, MIGUT.F01049, MIGUT.F01771, MIGUT.G00056, MIGUT.G00385, MIGUT.J00907, MIGUT.L01302, MIGUT.L02008, MIGUT.M01863, MIGUT.N02248
GO:0000427	plastid-encoded plastid RNA polymerase complex	3	3	0.37	0.00183	0.02566	C	Migut.F00197, Migut.M01863, Migut.O00467	MIGUT.F00197, MIGUT.M01863, MIGUT.O00467
GO:0009503	thylakoid light-harvesting complex	3	3	0.37	0.00183	0.02566	C	Migut.C01408, Migut.H00217, Migut.L02008	MIGUT.C01408, MIGUT.H00217, MIGUT.L02008
GO:0030076	light-harvesting complex	3	3	0.37	0.00183	0.02566	C	Migut.C01408, Migut.H00217, Migut.L02008	MIGUT.C01408, MIGUT.H00217, MIGUT.L02008
GO:0046116	queuosine metabolic process	3	3	0.37	0.0019	0.1391	P	Migut.N02878, Migut.N03008, Migut.O00787	MIGUT.N02878, MIGUT.N03008, MIGUT.O00787
GO:0008616	queuosine biosynthetic process	3	3	0.37	0.0019	0.1391	P	Migut.N02878, Migut.N03008, Migut.O00787	MIGUT.N02878, MIGUT.N03008, MIGUT.O00787
GO:0070141	response to UV-A	3	3	0.37	0.0019	0.1391	P	Migut.G00385, Migut.H02428, Migut.N01171	MIGUT.G00385, MIGUT.H02428, MIGUT.N01171
GO:0071492	cellular response to UV-A	3	3	0.37	0.0019	0.1391	P	Migut.G00385, Migut.H02428, Migut.N01171	MIGUT.G00385, MIGUT.H02428, MIGUT.N01171
GO:0010270	photosystem II oxygen evolving complex assembly	3	3	0.37	0.0019	0.1391	P	Migut.D00194, Migut.E01805, Migut.H01700	MIGUT.D00194, MIGUT.E01805, MIGUT.H01700
GO:0080005	photosystem stoichiometry adjustment	3	3	0.37	0.0019	0.1391	P	Migut.F01019, Migut.H00003, Migut.K00611	MIGUT.F01019, MIGUT.H00003, MIGUT.K00611
GO:0071478	cellular response to radiation	71	18	8.8	0.00209	0.1507	P	Migut.A00167, Migut.B01418, Migut.D00263, Migut.D00850, Migut.F01049, Migut.G00385, Migut.H00003, Migut.H01055, Migut.H02428, Migut.J00520, Migut.L01302, Migut.M00266, Migut.M01863, Migut.N01090, Migut.N01171, Migut.N01323, Migut.N02248, Migut.N02640	MIGUT.A00167, MIGUT.B01418, MIGUT.D00263, MIGUT.D00850, MIGUT.F01049, MIGUT.G00385, MIGUT.H00003, MIGUT.H01055, MIGUT.H02428, MIGUT.J00520, MIGUT.L01302, MIGUT.M00266, MIGUT.M01863, MIGUT.N01090, MIGUT.N01171, MIGUT.N01323, MIGUT.N02248, MIGUT.N02640
GO:0051536	iron-sulfur cluster binding	84	19	9.47	0.00218	0.09035	F	Migut.A00391, Migut.A01031, Migut.B00351, Migut.C01130, Migut.D01250, Migut.D01253, Migut.D01385, Migut.D01428, Migut.E01491, Migut.F00414, Migut.I00467, Migut.I00927, Migut.J00779, Migut.J00780, Migut.J01349, Migut.K00460, Migut.L01778, Migut.M00361, Migut.N00186	MIGUT.A00391, MIGUT.A01031, MIGUT.B00351, MIGUT.C01130, MIGUT.D01250, MIGUT.D01253, MIGUT.D01385, MIGUT.D01428, MIGUT.E01491, MIGUT.F00414, MIGUT.I00467, MIGUT.I00927, MIGUT.J00779, MIGUT.J00780, MIGUT.J01349, MIGUT.K00460, MIGUT.L01778, MIGUT.M00361, MIGUT.N00186
GO:0051540	metal cluster binding	84	19	9.47	0.00218	0.09035	F	Migut.A00391, Migut.A01031, Migut.B00351, Migut.C01130, Migut.D01250, Migut.D01253, Migut.D01385, Migut.D01428, Migut.E01491, Migut.F00414, Migut.I00467, Migut.I00927, Migut.J00779, Migut.J00780, Migut.J01349, Migut.K00460, Migut.L01778, Migut.M00361, Migut.N00186	MIGUT.A00391, MIGUT.A01031, MIGUT.B00351, MIGUT.C01130, MIGUT.D01250, MIGUT.D01253, MIGUT.D01385, MIGUT.D01428, MIGUT.E01491, MIGUT.F00414, MIGUT.I00467, MIGUT.I00927, MIGUT.J00779, MIGUT.J00780, MIGUT.J01349, MIGUT.K00460, MIGUT.L01778, MIGUT.M00361, MIGUT.N00186
GO:0004190	aspartic-type endopeptidase activity	78	18	8.79	0.00223	0.09035	F	Migut.D01464, Migut.H01300, Migut.H02185, Migut.K01202, Migut.L00257, Migut.N01953, Migut.N01954, Migut.N01956, Migut.N01959, Migut.N01960, Migut.N01964, Migut.N01965, Migut.N01969, Migut.N01996, Migut.O00449, Migut.O00576, Migut.O00907, Migut.O00920	MIGUT.D01464, MIGUT.H01300, MIGUT.H02185, MIGUT.K01202, MIGUT.L00257, MIGUT.N01953, MIGUT.N01954, MIGUT.N01956, MIGUT.N01959, MIGUT.N01960, MIGUT.N01964, MIGUT.N01965, MIGUT.N01969, MIGUT.N01996, MIGUT.O00449, MIGUT.O00576, MIGUT.O00907, MIGUT.O00920
GO:0070001	aspartic-type peptidase activity	78	18	8.79	0.00223	0.09035	F	Migut.D01464, Migut.H01300, Migut.H02185, Migut.K01202, Migut.L00257, Migut.N01953, Migut.N01954, Migut.N01956, Migut.N01959, Migut.N01960, Migut.N01964, Migut.N01965, Migut.N01969, Migut.N01996, Migut.O00449, Migut.O00576, Migut.O00907, Migut.O00920	MIGUT.D01464, MIGUT.H01300, MIGUT.H02185, MIGUT.K01202, MIGUT.L00257, MIGUT.N01953, MIGUT.N01954, MIGUT.N01956, MIGUT.N01959, MIGUT.N01960, MIGUT.N01964, MIGUT.N01965, MIGUT.N01969, MIGUT.N01996, MIGUT.O00449, MIGUT.O00576, MIGUT.O00907, MIGUT.O00920
GO:0042545	cell wall modification	106	24	13.14	0.00227	0.1613	P	Migut.A00945, Migut.B01610, Migut.B01702, Migut.D00138, Migut.D00910, Migut.E00678, Migut.F00428, Migut.F00429, Migut.F00461, Migut.F00462, Migut.F00463, Migut.F01169, Migut.G00676, Migut.G00677, Migut.H00939, Migut.H01377, Migut.I01132, Migut.J00873, Migut.J01233, Migut.L00412, Migut.L00508, Migut.N00378, Migut.N01685, Migut.O00296	MIGUT.A00945, MIGUT.B01610, MIGUT.B01702, MIGUT.D00138, MIGUT.D00910, MIGUT.E00678, MIGUT.F00428, MIGUT.F00429, MIGUT.F00461, MIGUT.F00462, MIGUT.F00463, MIGUT.F01169, MIGUT.G00676, MIGUT.G00677, MIGUT.H00939, MIGUT.H01377, MIGUT.I01132, MIGUT.J00873, MIGUT.J01233, MIGUT.L00412, MIGUT.L00508, MIGUT.N00378, MIGUT.N01685, MIGUT.O00296
GO:0016668	oxidoreductase activity, acting on a sulfur group of donors, NAD(P) as acceptor	18	7	2.03	0.00236	0.094	F	Migut.B01239, Migut.B01372, Migut.B01375, Migut.B01382, Migut.B01388, Migut.I00567, Migut.N02778	MIGUT.B01239, MIGUT.B01372, MIGUT.B01375, MIGUT.B01382, MIGUT.B01388, MIGUT.I00567, MIGUT.N02778
GO:0044036	cell wall macromolecule metabolic process	101	23	12.52	0.00256	0.1793	P	Migut.A00419, Migut.A00425, Migut.A00992, Migut.A00993, Migut.A00995, Migut.A01015, Migut.A01016, Migut.A01017, Migut.A01019, Migut.A01023, Migut.A01143, Migut.C01381, Migut.D00010, Migut.E00015, Migut.G01224, Migut.G01226, Migut.G01232, Migut.H00313, Migut.I00536, Migut.J00111, Migut.K00489, Migut.N00623, Migut.N00624	MIGUT.A00419, MIGUT.A00425, MIGUT.A00992, MIGUT.A00993, MIGUT.A00995, MIGUT.A01015, MIGUT.A01016, MIGUT.A01017, MIGUT.A01019, MIGUT.A01023, MIGUT.A01143, MIGUT.C01381, MIGUT.D00010, MIGUT.E00015, MIGUT.G01224, MIGUT.G01226, MIGUT.G01232, MIGUT.H00313, MIGUT.I00536, MIGUT.J00111, MIGUT.K00489, MIGUT.N00623, MIGUT.N00624
GO:0010410	hemicellulose metabolic process	78	19	9.67	0.00262	0.1809	P	Migut.A00419, Migut.A00425, Migut.A00992, Migut.A00993, Migut.A00995, Migut.A01015, Migut.A01016, Migut.A01017, Migut.A01019, Migut.A01023, Migut.A01143, Migut.C01381, Migut.E00015, Migut.H00313, Migut.I00536, Migut.J00111, Migut.K00489, Migut.N00623, Migut.N00624	MIGUT.A00419, MIGUT.A00425, MIGUT.A00992, MIGUT.A00993, MIGUT.A00995, MIGUT.A01015, MIGUT.A01016, MIGUT.A01017, MIGUT.A01019, MIGUT.A01023, MIGUT.A01143, MIGUT.C01381, MIGUT.E00015, MIGUT.H00313, MIGUT.I00536, MIGUT.J00111, MIGUT.K00489, MIGUT.N00623, MIGUT.N00624
GO:0008242	omega peptidase activity	10	5	1.13	0.0028	0.1097	F	Migut.H02009, Migut.H02010, Migut.H02014, Migut.H02016, Migut.M00712	MIGUT.H02009, MIGUT.H02010, MIGUT.H02014, MIGUT.H02016, MIGUT.M00712
GO:0010257	NADH dehydrogenase complex assembly	6	4	0.74	0.00287	0.1953	P	Migut.C01071, Migut.D00799, Migut.L00398, Migut.L00964	MIGUT.C01071, MIGUT.D00799, MIGUT.L00398, MIGUT.L00964
GO:0044446	intracellular organelle part	2627	363	321.41	0.00295	0.04055	C	Migut.A00035, Migut.A00078, Migut.A00083, Migut.A00151, Migut.A00217, Migut.A00391, Migut.A00401, Migut.A00443, Migut.A00474, Migut.A00506, Migut.A00507, Migut.A00640, Migut.A00661, Migut.A00806, Migut.A00866, Migut.A01012, Migut.A01083, Migut.A01084, Migut.A01124, Migut.A01176, Migut.B00021, Migut.B00273, Migut.B00292, Migut.B00351, Migut.B00474, Migut.B00505, Migut.B00510, Migut.B00640, Migut.B…	MIGUT.A00035, MIGUT.A00078, MIGUT.A00083, MIGUT.A00151, MIGUT.A00217, MIGUT.A00391, MIGUT.A00401, MIGUT.A00443, MIGUT.A00474, MIGUT.A00506, MIGUT.A00507, MIGUT.A00640, MIGUT.A00661, MIGUT.A00806, MIGUT.A00866, MIGUT.A01012, MIGUT.A01083, MIGUT.A01084, MIGUT.A01124, MIGUT.A01176, MIGUT.B00021, MIGUT.B00273, MIGUT.B00292, MIGUT.B00351, MIGUT.B00474, MIGUT.B00505, MIGUT.B00510, MIGUT.B00640, MIGUT.B…
GO:0044422	organelle part	2629	363	321.66	0.0031	0.04179	C	Migut.A00035, Migut.A00078, Migut.A00083, Migut.A00151, Migut.A00217, Migut.A00391, Migut.A00401, Migut.A00443, Migut.A00474, Migut.A00506, Migut.A00507, Migut.A00640, Migut.A00661, Migut.A00806, Migut.A00866, Migut.A01012, Migut.A01083, Migut.A01084, Migut.A01124, Migut.A01176, Migut.B00021, Migut.B00273, Migut.B00292, Migut.B00351, Migut.B00474, Migut.B00505, Migut.B00510, Migut.B00640, Migut.B…	MIGUT.A00035, MIGUT.A00078, MIGUT.A00083, MIGUT.A00151, MIGUT.A00217, MIGUT.A00391, MIGUT.A00401, MIGUT.A00443, MIGUT.A00474, MIGUT.A00506, MIGUT.A00507, MIGUT.A00640, MIGUT.A00661, MIGUT.A00806, MIGUT.A00866, MIGUT.A01012, MIGUT.A01083, MIGUT.A01084, MIGUT.A01124, MIGUT.A01176, MIGUT.B00021, MIGUT.B00273, MIGUT.B00292, MIGUT.B00351, MIGUT.B00474, MIGUT.B00505, MIGUT.B00510, MIGUT.B00640, MIGUT.B…
GO:0042440	pigment metabolic process	121	26	15	0.0033	0.2215	P	Migut.B01195, Migut.B01255, Migut.B01406, Migut.C01130, Migut.D00263, Migut.D00581, Migut.E00893, Migut.E01178, Migut.E01635, Migut.F02071, Migut.G00380, Migut.H00434, Migut.H00791, Migut.H01014, Migut.I00184, Migut.J00141, Migut.J00739, Migut.J01759, Migut.K00978, Migut.L01523, Migut.L01998, Migut.M00693, Migut.M01549, Migut.N02248, Migut.O00433, Migut.O00579	MIGUT.B01195, MIGUT.B01255, MIGUT.B01406, MIGUT.C01130, MIGUT.D00263, MIGUT.D00581, MIGUT.E00893, MIGUT.E01178, MIGUT.E01635, MIGUT.F02071, MIGUT.G00380, MIGUT.H00434, MIGUT.H00791, MIGUT.H01014, MIGUT.I00184, MIGUT.J00141, MIGUT.J00739, MIGUT.J01759, MIGUT.K00978, MIGUT.L01523, MIGUT.L01998, MIGUT.M00693, MIGUT.M01549, MIGUT.N02248, MIGUT.O00433, MIGUT.O00579
GO:0016021	integral component of membrane	4721	625	577.61	0.00347	0.0459	C	Migut.A00035, Migut.A00083, Migut.A00217, Migut.A00296, Migut.A00391, Migut.A00496, Migut.A00542, Migut.A00547, Migut.A00549, Migut.A00579, Migut.A00661, Migut.A00672, Migut.A00691, Migut.A00698, Migut.A00711, Migut.A00801, Migut.A00826, Migut.A00827, Migut.A00895, Migut.A00945, Migut.A01006, Migut.A01072, Migut.A01083, Migut.A01096, Migut.A01117, Migut.A01155, Migut.B00261, Migut.B00292, Migut.B…	MIGUT.A00035, MIGUT.A00083, MIGUT.A00217, MIGUT.A00296, MIGUT.A00391, MIGUT.A00496, MIGUT.A00542, MIGUT.A00547, MIGUT.A00549, MIGUT.A00579, MIGUT.A00661, MIGUT.A00672, MIGUT.A00691, MIGUT.A00698, MIGUT.A00711, MIGUT.A00801, MIGUT.A00826, MIGUT.A00827, MIGUT.A00895, MIGUT.A00945, MIGUT.A01006, MIGUT.A01072, MIGUT.A01083, MIGUT.A01096, MIGUT.A01117, MIGUT.A01155, MIGUT.B00261, MIGUT.B00292, MIGUT.B…
GO:0034622	cellular macromolecular complex assembly	212	40	26.28	0.00417	0.276	P	Migut.B00021, Migut.B00927, Migut.B01549, Migut.C01071, Migut.C01242, Migut.C01408, Migut.D00194, Migut.D00799, Migut.D02033, Migut.E00503, Migut.E00568, Migut.E01572, Migut.E01805, Migut.F00374, Migut.F00442, Migut.F00451, Migut.F01049, Migut.G00337, Migut.H00623, Migut.H01014, Migut.H01055, Migut.H01700, Migut.I00065, Migut.I00268, Migut.I00689, Migut.J01262, Migut.J01533, Migut.K00289, Migut.K…	MIGUT.B00021, MIGUT.B00927, MIGUT.B01549, MIGUT.C01071, MIGUT.C01242, MIGUT.C01408, MIGUT.D00194, MIGUT.D00799, MIGUT.D02033, MIGUT.E00503, MIGUT.E00568, MIGUT.E01572, MIGUT.E01805, MIGUT.F00374, MIGUT.F00442, MIGUT.F00451, MIGUT.F01049, MIGUT.G00337, MIGUT.H00623, MIGUT.H01014, MIGUT.H01055, MIGUT.H01700, MIGUT.I00065, MIGUT.I00268, MIGUT.I00689, MIGUT.J01262, MIGUT.J01533, MIGUT.K00289, MIGUT.K…
GO:0031072	heat shock protein binding	35	10	3.94	0.00418	0.161	F	Migut.C00807, Migut.E00016, Migut.E01444, Migut.F01376, Migut.J00309, Migut.K00478, Migut.K00479, Migut.K00735, Migut.L01962, Migut.N02576	MIGUT.C00807, MIGUT.E00016, MIGUT.E01444, MIGUT.F01376, MIGUT.J00309, MIGUT.K00478, MIGUT.K00479, MIGUT.K00735, MIGUT.L01962, MIGUT.N02576
GO:0019825	oxygen binding	7	4	0.79	0.00425	0.1611	F	Migut.B00280, Migut.F01595, Migut.F01672, Migut.N01217	MIGUT.B00280, MIGUT.F01595, MIGUT.F01672, MIGUT.N01217
GO:0016129	phytosteroid biosynthetic process	14	6	1.74	0.00445	0.2867	P	Migut.B01628, Migut.E01775, Migut.H00033, Migut.H02504, Migut.I01018, Migut.L01053	MIGUT.B01628, MIGUT.E01775, MIGUT.H00033, MIGUT.H02504, MIGUT.I01018, MIGUT.L01053
GO:0016132	brassinosteroid biosynthetic process	14	6	1.74	0.00445	0.2867	P	Migut.B01628, Migut.E01775, Migut.H00033, Migut.H02504, Migut.I01018, Migut.L01053	MIGUT.B01628, MIGUT.E01775, MIGUT.H00033, MIGUT.H02504, MIGUT.I01018, MIGUT.L01053
GO:0006779	porphyrin-containing compound biosynthetic process	48	13	5.95	0.00456	0.2899	P	Migut.B01195, Migut.B01406, Migut.C01130, Migut.E00893, Migut.E01635, Migut.H00791, Migut.I00184, Migut.I00467, Migut.J00141, Migut.J01759, Migut.L01998, Migut.M00693, Migut.N02248	MIGUT.B01195, MIGUT.B01406, MIGUT.C01130, MIGUT.E00893, MIGUT.E01635, MIGUT.H00791, MIGUT.I00184, MIGUT.I00467, MIGUT.J00141, MIGUT.J01759, MIGUT.L01998, MIGUT.M00693, MIGUT.N02248
GO:0016837	carbon-oxygen lyase activity, acting on polysaccharides	20	7	2.25	0.00469	0.1722	F	Migut.E00111, Migut.H00891, Migut.H01580, Migut.H01582, Migut.L01335, Migut.M01345, Migut.N03212	MIGUT.E00111, MIGUT.H00891, MIGUT.H01580, MIGUT.H01582, MIGUT.L01335, MIGUT.M01345, MIGUT.N03212
GO:0030570	pectate lyase activity	20	7	2.25	0.00469	0.1722	F	Migut.E00111, Migut.H00891, Migut.H01580, Migut.H01582, Migut.L01335, Migut.M01345, Migut.N03212	MIGUT.E00111, MIGUT.H00891, MIGUT.H01580, MIGUT.H01582, MIGUT.L01335, MIGUT.M01345, MIGUT.N03212
GO:0071822	protein complex subunit organization	255	46	31.61	0.00542	0.3401	P	Migut.B00021, Migut.B00927, Migut.B01013, Migut.B01549, Migut.C01071, Migut.C01242, Migut.C01408, Migut.D00194, Migut.D00799, Migut.D02033, Migut.E00503, Migut.E00568, Migut.E00699, Migut.E01279, Migut.E01572, Migut.E01805, Migut.F00374, Migut.F00451, Migut.F01049, Migut.G00337, Migut.H00623, Migut.H01014, Migut.H01055, Migut.H01700, Migut.H02517, Migut.I00065, Migut.I00268, Migut.I00650, Migut.I…	MIGUT.B00021, MIGUT.B00927, MIGUT.B01013, MIGUT.B01549, MIGUT.C01071, MIGUT.C01242, MIGUT.C01408, MIGUT.D00194, MIGUT.D00799, MIGUT.D02033, MIGUT.E00503, MIGUT.E00568, MIGUT.E00699, MIGUT.E01279, MIGUT.E01572, MIGUT.E01805, MIGUT.F00374, MIGUT.F00451, MIGUT.F01049, MIGUT.G00337, MIGUT.H00623, MIGUT.H01014, MIGUT.H01055, MIGUT.H01700, MIGUT.H02517, MIGUT.I00065, MIGUT.I00268, MIGUT.I00650, MIGUT.I…
GO:0031224	intrinsic component of membrane	4762	627	582.63	0.0058	0.07529	C	Migut.A00035, Migut.A00083, Migut.A00217, Migut.A00296, Migut.A00391, Migut.A00496, Migut.A00542, Migut.A00547, Migut.A00549, Migut.A00579, Migut.A00661, Migut.A00672, Migut.A00691, Migut.A00698, Migut.A00711, Migut.A00801, Migut.A00826, Migut.A00827, Migut.A00895, Migut.A00945, Migut.A01006, Migut.A01072, Migut.A01083, Migut.A01096, Migut.A01117, Migut.A01155, Migut.B00261, Migut.B00292, Migut.B…	MIGUT.A00035, MIGUT.A00083, MIGUT.A00217, MIGUT.A00296, MIGUT.A00391, MIGUT.A00496, MIGUT.A00542, MIGUT.A00547, MIGUT.A00549, MIGUT.A00579, MIGUT.A00661, MIGUT.A00672, MIGUT.A00691, MIGUT.A00698, MIGUT.A00711, MIGUT.A00801, MIGUT.A00826, MIGUT.A00827, MIGUT.A00895, MIGUT.A00945, MIGUT.A01006, MIGUT.A01072, MIGUT.A01083, MIGUT.A01096, MIGUT.A01117, MIGUT.A01155, MIGUT.B00261, MIGUT.B00292, MIGUT.B…
GO:0016998	cell wall macromolecule catabolic process	7	4	0.87	0.00604	0.3559	P	Migut.D00010, Migut.G01224, Migut.G01226, Migut.G01232	MIGUT.D00010, MIGUT.G01224, MIGUT.G01226, MIGUT.G01232
GO:0010196	nonphotochemical quenching	7	4	0.87	0.00604	0.3559	P	Migut.C01123, Migut.C01408, Migut.M00361, Migut.N00939	MIGUT.C01123, MIGUT.C01408, MIGUT.M00361, MIGUT.N00939
GO:1990066	energy quenching	7	4	0.87	0.00604	0.3559	P	Migut.C01123, Migut.C01408, Migut.M00361, Migut.N00939	MIGUT.C01123, MIGUT.C01408, MIGUT.M00361, MIGUT.N00939
GO:0010206	photosystem II repair	7	4	0.87	0.00604	0.3559	P	Migut.C00807, Migut.H00517, Migut.H01055, Migut.M00896	MIGUT.C00807, MIGUT.H00517, MIGUT.H01055, MIGUT.M00896
GO:0042549	photosystem II stabilization	7	4	0.87	0.00604	0.3559	P	Migut.D01347, Migut.J00026, Migut.J01358, Migut.M00584	MIGUT.D01347, MIGUT.J00026, MIGUT.J01358, MIGUT.M00584
GO:0042743	hydrogen peroxide metabolic process	90	20	11.16	0.0063	0.3668	P	Migut.D00250, Migut.D02436, Migut.G00224, Migut.G00226, Migut.H00187, Migut.H01548, Migut.I01107, Migut.J01604, Migut.L00007, Migut.L00451, Migut.M00399, Migut.M00400, Migut.M00401, Migut.M00402, Migut.M00403, Migut.M00407, Migut.M00408, Migut.M01076, Migut.M01494, Migut.N03091	MIGUT.D00250, MIGUT.D02436, MIGUT.G00224, MIGUT.G00226, MIGUT.H00187, MIGUT.H01548, MIGUT.I01107, MIGUT.J01604, MIGUT.L00007, MIGUT.L00451, MIGUT.M00399, MIGUT.M00400, MIGUT.M00401, MIGUT.M00402, MIGUT.M00403, MIGUT.M00407, MIGUT.M00408, MIGUT.M01076, MIGUT.M01494, MIGUT.N03091
GO:0048226	Casparian strip	4	3	0.49	0.00664	0.08463	C	Migut.F01529, Migut.H00925, Migut.H00939	MIGUT.F01529, MIGUT.H00925, MIGUT.H00939
GO:1902326	positive regulation of chlorophyll biosynthetic process	4	3	0.5	0.0069	0.3828	P	Migut.B01406, Migut.E00893, Migut.E01635	MIGUT.B01406, MIGUT.E00893, MIGUT.E01635
GO:0009902	chloroplast relocation	11	5	1.36	0.00705	0.3828	P	Migut.C00359, Migut.E01279, Migut.H00239, Migut.L01102, Migut.N02640	MIGUT.C00359, MIGUT.E01279, MIGUT.H00239, MIGUT.L01102, MIGUT.N02640
GO:0019750	chloroplast localization	11	5	1.36	0.00705	0.3828	P	Migut.C00359, Migut.E01279, Migut.H00239, Migut.L01102, Migut.N02640	MIGUT.C00359, MIGUT.E01279, MIGUT.H00239, MIGUT.L01102, MIGUT.N02640
GO:0051644	plastid localization	11	5	1.36	0.00705	0.3828	P	Migut.C00359, Migut.E01279, Migut.H00239, Migut.L01102, Migut.N02640	MIGUT.C00359, MIGUT.E01279, MIGUT.H00239, MIGUT.L01102, MIGUT.N02640
GO:0051667	establishment of plastid localization	11	5	1.36	0.00705	0.3828	P	Migut.C00359, Migut.E01279, Migut.H00239, Migut.L01102, Migut.N02640	MIGUT.C00359, MIGUT.E01279, MIGUT.H00239, MIGUT.L01102, MIGUT.N02640
GO:0009645	response to low light intensity stimulus	11	5	1.36	0.00705	0.3828	P	Migut.C00582, Migut.D01806, Migut.F01771, Migut.H02086, Migut.K00734	MIGUT.C00582, MIGUT.D01806, MIGUT.F01771, MIGUT.H02086, MIGUT.K00734
GO:0005976	polysaccharide metabolic process	327	56	40.54	0.00718	0.3855	P	Migut.A00419, Migut.A00425, Migut.A00717, Migut.A00945, Migut.A00992, Migut.A00993, Migut.A00995, Migut.A01015, Migut.A01016, Migut.A01017, Migut.A01019, Migut.A01023, Migut.A01024, Migut.A01143, Migut.B01610, Migut.C01032, Migut.C01064, Migut.C01381, Migut.C01382, Migut.D00138, Migut.D00910, Migut.D01619, Migut.E00015, Migut.E00111, Migut.E00678, Migut.E00813, Migut.E00900, Migut.F00428, Migut.F…	MIGUT.A00419, MIGUT.A00425, MIGUT.A00717, MIGUT.A00945, MIGUT.A00992, MIGUT.A00993, MIGUT.A00995, MIGUT.A01015, MIGUT.A01016, MIGUT.A01017, MIGUT.A01019, MIGUT.A01023, MIGUT.A01024, MIGUT.A01143, MIGUT.B01610, MIGUT.C01032, MIGUT.C01064, MIGUT.C01381, MIGUT.C01382, MIGUT.D00138, MIGUT.D00910, MIGUT.D01619, MIGUT.E00015, MIGUT.E00111, MIGUT.E00678, MIGUT.E00813, MIGUT.E00900, MIGUT.F00428, MIGUT.F…
GO:0016758	transferase activity, transferring hexosyl groups	375	58	42.27	0.0077	0.2784	F	Migut.A00419, Migut.A00425, Migut.A00694, Migut.A00700, Migut.A00992, Migut.A00993, Migut.A00995, Migut.A01015, Migut.A01016, Migut.A01017, Migut.A01019, Migut.A01023, Migut.A01024, Migut.A01143, Migut.B00392, Migut.B01568, Migut.C00988, Migut.C01381, Migut.C01382, Migut.D00067, Migut.E01173, Migut.F00894, Migut.F01669, Migut.G00027, Migut.G00200, Migut.G00201, Migut.G00202, Migut.G00726, Migut.G…	MIGUT.A00419, MIGUT.A00425, MIGUT.A00694, MIGUT.A00700, MIGUT.A00992, MIGUT.A00993, MIGUT.A00995, MIGUT.A01015, MIGUT.A01016, MIGUT.A01017, MIGUT.A01019, MIGUT.A01023, MIGUT.A01024, MIGUT.A01143, MIGUT.B00392, MIGUT.B01568, MIGUT.C00988, MIGUT.C01381, MIGUT.C01382, MIGUT.D00067, MIGUT.E01173, MIGUT.F00894, MIGUT.F01669, MIGUT.G00027, MIGUT.G00200, MIGUT.G00201, MIGUT.G00202, MIGUT.G00726, MIGUT.G…
GO:0044070	regulation of anion transport	20	7	2.48	0.00795	0.4221	P	Migut.D01645, Migut.F00262, Migut.F01064, Migut.H01377, Migut.H01487, Migut.L00002, Migut.N02640	MIGUT.D01645, MIGUT.F00262, MIGUT.F01064, MIGUT.H01377, MIGUT.H01487, MIGUT.L00002, MIGUT.N02640
GO:0016168	chlorophyll binding	44	11	4.96	0.00821	0.2923	F	Migut.C00582, Migut.C01408, Migut.D01806, Migut.F01771, Migut.H01901, Migut.H02086, Migut.J00907, Migut.K00734, Migut.L02008, Migut.M01583, Migut.N02998	MIGUT.C00582, MIGUT.C01408, MIGUT.D01806, MIGUT.F01771, MIGUT.H01901, MIGUT.H02086, MIGUT.J00907, MIGUT.K00734, MIGUT.L02008, MIGUT.M01583, MIGUT.N02998
GO:0016628	oxidoreductase activity, acting on the CH-CH group of donors, NAD or NADP as acceptor	22	7	2.48	0.00844	0.296	F	Migut.B01195, Migut.F00375, Migut.F01507, Migut.H01066, Migut.H01922, Migut.I00184, Migut.M00857	MIGUT.B01195, MIGUT.F00375, MIGUT.F01507, MIGUT.H01066, MIGUT.H01922, MIGUT.I00184, MIGUT.M00857
GO:0031408	oxylipin biosynthetic process	16	6	1.98	0.00954	0.5011	P	Migut.D00552, Migut.D00553, Migut.D00554, Migut.D00555, Migut.D00557, Migut.L01998	MIGUT.D00552, MIGUT.D00553, MIGUT.D00554, MIGUT.D00555, MIGUT.D00557, MIGUT.L01998
GO:0033014	tetrapyrrole biosynthetic process	58	14	7.19	0.00989	0.512	P	Migut.B01195, Migut.B01406, Migut.C01130, Migut.E00893, Migut.E01635, Migut.H00791, Migut.I00184, Migut.I00467, Migut.J00141, Migut.J01759, Migut.K01160, Migut.L01998, Migut.M00693, Migut.N02248	MIGUT.B01195, MIGUT.B01406, MIGUT.C01130, MIGUT.E00893, MIGUT.E01635, MIGUT.H00791, MIGUT.I00184, MIGUT.I00467, MIGUT.J00141, MIGUT.J01759, MIGUT.K01160, MIGUT.L01998, MIGUT.M00693, MIGUT.N02248
GO:0065003	macromolecular complex assembly	250	44	30.99	0.00996	0.512	P	Migut.B00021, Migut.B00927, Migut.B01013, Migut.B01549, Migut.C01071, Migut.C01242, Migut.C01408, Migut.D00194, Migut.D00799, Migut.D02033, Migut.E00503, Migut.E00568, Migut.E00699, Migut.E01572, Migut.E01805, Migut.F00374, Migut.F00442, Migut.F00451, Migut.F01049, Migut.G00337, Migut.H00623, Migut.H01014, Migut.H01055, Migut.H01700, Migut.I00065, Migut.I00268, Migut.I00650, Migut.I00689, Migut.J…	MIGUT.B00021, MIGUT.B00927, MIGUT.B01013, MIGUT.B01549, MIGUT.C01071, MIGUT.C01242, MIGUT.C01408, MIGUT.D00194, MIGUT.D00799, MIGUT.D02033, MIGUT.E00503, MIGUT.E00568, MIGUT.E00699, MIGUT.E01572, MIGUT.E01805, MIGUT.F00374, MIGUT.F00442, MIGUT.F00451, MIGUT.F01049, MIGUT.G00337, MIGUT.H00623, MIGUT.H01014, MIGUT.H01055, MIGUT.H01700, MIGUT.I00065, MIGUT.I00268, MIGUT.I00650, MIGUT.I00689, MIGUT.J…
