# Supplementary material for: Large-scale mRNA transfer between Haloxylon ammodendron (Chenopodiaceae) and herbaceous root holoparasite Cistanche deserticola (Orobanchaceae)
Source: iScience. 2022 Dec 27;26(1):105880. doi: 10.1016/j.isci.2022.105880 (PMC9852350; doi:10.1016/j.isci.2022.105880)
Supplement: Data S3. Enriched gene ontology (GO) terms for missing orthogroups in Cistanche deserticola (A), Cuscuta australis (B), Phelipanche aegyptiaca (C), Phtheirospermum japonicum (D), Striga hermonthica (E), Striga asiatica (F) and Triphysaria versicolor (G), related to Figure 2 [file mmc5.zip › Data S3/Data S3B.xlsx]

## Sheet: Cus
GO.ID	Term	Annotated	Count	Expected	p-value	q-value	Aspect	Genes	Origin input
GO:0009579	thylakoid	467	113	43.03	9.7e-23	6.8e-20	C	Migut.A00083, Migut.A00401, Migut.A00640, Migut.A00837, Migut.A01012, Migut.B00273, Migut.B01239, Migut.B01288, Migut.B01923, Migut.C00231, Migut.C00375, Migut.C00552, Migut.C00582, Migut.C01319, Migut.D00167, Migut.D00296, Migut.D00538, Migut.D00756, Migut.D00799, Migut.D00876, Migut.D00941, Migut.D01248, Migut.D01250, Migut.D01253, Migut.D01275, Migut.D01333, Migut.D01336, Migut.D01337, Migut.D…	MIGUT.A00083, MIGUT.A00401, MIGUT.A00640, MIGUT.A00837, MIGUT.A01012, MIGUT.B00273, MIGUT.B01239, MIGUT.B01288, MIGUT.B01923, MIGUT.C00231, MIGUT.C00375, MIGUT.C00552, MIGUT.C00582, MIGUT.C01319, MIGUT.D00167, MIGUT.D00296, MIGUT.D00538, MIGUT.D00756, MIGUT.D00799, MIGUT.D00876, MIGUT.D00941, MIGUT.D01248, MIGUT.D01250, MIGUT.D01253, MIGUT.D01275, MIGUT.D01333, MIGUT.D01336, MIGUT.D01337, MIGUT.D…
GO:0044436	thylakoid part	372	95	34.28	5.6e-21	1.846e-18	C	Migut.A00083, Migut.A00401, Migut.A00640, Migut.B00273, Migut.B01288, Migut.B01923, Migut.C00375, Migut.C00552, Migut.C00582, Migut.D00167, Migut.D00538, Migut.D00799, Migut.D00876, Migut.D00941, Migut.D01248, Migut.D01250, Migut.D01253, Migut.D01275, Migut.D01333, Migut.D01336, Migut.D01337, Migut.D01346, Migut.D01347, Migut.D01356, Migut.D01364, Migut.D01365, Migut.D01418, Migut.D01421, Migut.D…	MIGUT.A00083, MIGUT.A00401, MIGUT.A00640, MIGUT.B00273, MIGUT.B01288, MIGUT.B01923, MIGUT.C00375, MIGUT.C00552, MIGUT.C00582, MIGUT.D00167, MIGUT.D00538, MIGUT.D00799, MIGUT.D00876, MIGUT.D00941, MIGUT.D01248, MIGUT.D01250, MIGUT.D01253, MIGUT.D01275, MIGUT.D01333, MIGUT.D01336, MIGUT.D01337, MIGUT.D01346, MIGUT.D01347, MIGUT.D01356, MIGUT.D01364, MIGUT.D01365, MIGUT.D01418, MIGUT.D01421, MIGUT.D…
GO:0031012	extracellular matrix	34	26	3.13	7.9e-21	1.846e-18	C	Migut.D00636, Migut.D00637, Migut.D00638, Migut.D00639, Migut.D01911, Migut.D01912, Migut.D01915, Migut.D01916, Migut.I00055, Migut.J00933, Migut.J01238, Migut.K01350, Migut.K01351, Migut.K01352, Migut.K01353, Migut.K01354, Migut.L00286, Migut.L00287, Migut.L00288, Migut.L00289, Migut.L00563, Migut.L00564, Migut.L00887, Migut.N02333, Migut.N02351, Migut.O00738	MIGUT.D00636, MIGUT.D00637, MIGUT.D00638, MIGUT.D00639, MIGUT.D01911, MIGUT.D01912, MIGUT.D01915, MIGUT.D01916, MIGUT.I00055, MIGUT.J00933, MIGUT.J01238, MIGUT.K01350, MIGUT.K01351, MIGUT.K01352, MIGUT.K01353, MIGUT.K01354, MIGUT.L00286, MIGUT.L00287, MIGUT.L00288, MIGUT.L00289, MIGUT.L00563, MIGUT.L00564, MIGUT.L00887, MIGUT.N02333, MIGUT.N02351, MIGUT.O00738
GO:0019684	photosynthesis, light reaction	101	44	9.74	3.8e-19	1.836e-15	P	Migut.A00640, Migut.B00686, Migut.B01923, Migut.C00550, Migut.C00552, Migut.C00582, Migut.D01253, Migut.D01346, Migut.D01347, Migut.D01364, Migut.D01418, Migut.D01420, Migut.D01421, Migut.D01433, Migut.D01632, Migut.D01947, Migut.E00079, Migut.E01805, Migut.F00375, Migut.F01049, Migut.F01523, Migut.G00624, Migut.H01901, Migut.H02227, Migut.H02228, Migut.I00283, Migut.I00286, Migut.I00289, Migut.I…	MIGUT.A00640, MIGUT.B00686, MIGUT.B01923, MIGUT.C00550, MIGUT.C00552, MIGUT.C00582, MIGUT.D01253, MIGUT.D01346, MIGUT.D01347, MIGUT.D01364, MIGUT.D01418, MIGUT.D01420, MIGUT.D01421, MIGUT.D01433, MIGUT.D01632, MIGUT.D01947, MIGUT.E00079, MIGUT.E01805, MIGUT.F00375, MIGUT.F01049, MIGUT.F01523, MIGUT.G00624, MIGUT.H01901, MIGUT.H02227, MIGUT.H02228, MIGUT.I00283, MIGUT.I00286, MIGUT.I00289, MIGUT.I…
GO:0009536	plastid	1666	256	153.53	1.1e-18	1.928e-16	C	Migut.A00083, Migut.A00167, Migut.A00401, Migut.A00474, Migut.A00586, Migut.A00640, Migut.A00792, Migut.A00837, Migut.A00866, Migut.A01012, Migut.A01176, Migut.B00160, Migut.B00187, Migut.B00189, Migut.B00273, Migut.B00297, Migut.B00497, Migut.B00686, Migut.B00986, Migut.B01034, Migut.B01239, Migut.B01272, Migut.B01418, Migut.B01420, Migut.B01450, Migut.B01565, Migut.B01590, Migut.B01923, Migut.C…	MIGUT.A00083, MIGUT.A00167, MIGUT.A00401, MIGUT.A00474, MIGUT.A00586, MIGUT.A00640, MIGUT.A00792, MIGUT.A00837, MIGUT.A00866, MIGUT.A01012, MIGUT.A01176, MIGUT.B00160, MIGUT.B00187, MIGUT.B00189, MIGUT.B00273, MIGUT.B00297, MIGUT.B00497, MIGUT.B00686, MIGUT.B00986, MIGUT.B01034, MIGUT.B01239, MIGUT.B01272, MIGUT.B01418, MIGUT.B01420, MIGUT.B01450, MIGUT.B01565, MIGUT.B01590, MIGUT.B01923, MIGUT.C…
GO:0009507	chloroplast	1575	241	145.14	2.8e-17	3.926e-15	C	Migut.A00083, Migut.A00167, Migut.A00401, Migut.A00474, Migut.A00586, Migut.A00640, Migut.A00792, Migut.A00837, Migut.A00866, Migut.A01012, Migut.A01176, Migut.B00160, Migut.B00187, Migut.B00189, Migut.B00273, Migut.B00297, Migut.B00497, Migut.B00686, Migut.B01034, Migut.B01239, Migut.B01272, Migut.B01418, Migut.B01420, Migut.B01450, Migut.B01565, Migut.B01590, Migut.B01923, Migut.C00231, Migut.C…	MIGUT.A00083, MIGUT.A00167, MIGUT.A00401, MIGUT.A00474, MIGUT.A00586, MIGUT.A00640, MIGUT.A00792, MIGUT.A00837, MIGUT.A00866, MIGUT.A01012, MIGUT.A01176, MIGUT.B00160, MIGUT.B00187, MIGUT.B00189, MIGUT.B00273, MIGUT.B00297, MIGUT.B00497, MIGUT.B00686, MIGUT.B01034, MIGUT.B01239, MIGUT.B01272, MIGUT.B01418, MIGUT.B01420, MIGUT.B01450, MIGUT.B01565, MIGUT.B01590, MIGUT.B01923, MIGUT.C00231, MIGUT.C…
GO:0009767	photosynthetic electron transport chain	54	30	5.21	3.5e-17	8.456e-14	P	Migut.A00640, Migut.B00686, Migut.B01923, Migut.C00550, Migut.C00552, Migut.D01253, Migut.D01346, Migut.D01364, Migut.D01420, Migut.D01421, Migut.D01433, Migut.D01632, Migut.D01947, Migut.E00079, Migut.F01523, Migut.G00624, Migut.I00283, Migut.I00286, Migut.I00289, Migut.I00291, Migut.I00293, Migut.I00693, Migut.I00927, Migut.J00245, Migut.J01197, Migut.J01892, Migut.J01893, Migut.K01174, Migut.M…	MIGUT.A00640, MIGUT.B00686, MIGUT.B01923, MIGUT.C00550, MIGUT.C00552, MIGUT.D01253, MIGUT.D01346, MIGUT.D01364, MIGUT.D01420, MIGUT.D01421, MIGUT.D01433, MIGUT.D01632, MIGUT.D01947, MIGUT.E00079, MIGUT.F01523, MIGUT.G00624, MIGUT.I00283, MIGUT.I00286, MIGUT.I00289, MIGUT.I00291, MIGUT.I00293, MIGUT.I00693, MIGUT.I00927, MIGUT.J00245, MIGUT.J01197, MIGUT.J01892, MIGUT.J01893, MIGUT.K01174, MIGUT.M…
GO:0008146	sulfotransferase activity	25	20	2.26	4.2e-17	9.87e-14	F	Migut.B01186, Migut.B01350, Migut.B01351, Migut.B01393, Migut.B01396, Migut.D00840, Migut.E01052, Migut.E01455, Migut.E01456, Migut.E01457, Migut.E01676, Migut.F01202, Migut.F01203, Migut.G00741, Migut.G01121, Migut.L01164, Migut.N00726, Migut.N00727, Migut.N00892, Migut.O00366	MIGUT.B01186, MIGUT.B01350, MIGUT.B01351, MIGUT.B01393, MIGUT.B01396, MIGUT.D00840, MIGUT.E01052, MIGUT.E01455, MIGUT.E01456, MIGUT.E01457, MIGUT.E01676, MIGUT.F01202, MIGUT.F01203, MIGUT.G00741, MIGUT.G01121, MIGUT.L01164, MIGUT.N00726, MIGUT.N00727, MIGUT.N00892, MIGUT.O00366
GO:0015979	photosynthesis	217	64	20.93	9e-17	1.45e-13	P	Migut.A00640, Migut.B00686, Migut.B01923, Migut.C00550, Migut.C00552, Migut.C00582, Migut.D01253, Migut.D01333, Migut.D01346, Migut.D01347, Migut.D01364, Migut.D01365, Migut.D01418, Migut.D01420, Migut.D01421, Migut.D01431, Migut.D01433, Migut.D01632, Migut.D01947, Migut.E00079, Migut.E01805, Migut.F00375, Migut.F01049, Migut.F01506, Migut.F01519, Migut.F01523, Migut.F01585, Migut.G00430, Migut.G…	MIGUT.A00640, MIGUT.B00686, MIGUT.B01923, MIGUT.C00550, MIGUT.C00552, MIGUT.C00582, MIGUT.D01253, MIGUT.D01333, MIGUT.D01346, MIGUT.D01347, MIGUT.D01364, MIGUT.D01365, MIGUT.D01418, MIGUT.D01420, MIGUT.D01421, MIGUT.D01431, MIGUT.D01433, MIGUT.D01632, MIGUT.D01947, MIGUT.E00079, MIGUT.E01805, MIGUT.F00375, MIGUT.F01049, MIGUT.F01506, MIGUT.F01519, MIGUT.F01523, MIGUT.F01585, MIGUT.G00430, MIGUT.G…
GO:0034357	photosynthetic membrane	352	84	32.44	1e-16	1.168e-14	C	Migut.A00083, Migut.A00640, Migut.B00273, Migut.B01923, Migut.C00552, Migut.C00582, Migut.D00167, Migut.D00538, Migut.D00799, Migut.D00876, Migut.D00941, Migut.D01248, Migut.D01250, Migut.D01253, Migut.D01333, Migut.D01336, Migut.D01337, Migut.D01346, Migut.D01347, Migut.D01356, Migut.D01364, Migut.D01365, Migut.D01418, Migut.D01421, Migut.D01431, Migut.D01433, Migut.D01490, Migut.D01632, Migut.D…	MIGUT.A00083, MIGUT.A00640, MIGUT.B00273, MIGUT.B01923, MIGUT.C00552, MIGUT.C00582, MIGUT.D00167, MIGUT.D00538, MIGUT.D00799, MIGUT.D00876, MIGUT.D00941, MIGUT.D01248, MIGUT.D01250, MIGUT.D01253, MIGUT.D01333, MIGUT.D01336, MIGUT.D01337, MIGUT.D01346, MIGUT.D01347, MIGUT.D01356, MIGUT.D01364, MIGUT.D01365, MIGUT.D01418, MIGUT.D01421, MIGUT.D01431, MIGUT.D01433, MIGUT.D01490, MIGUT.D01632, MIGUT.D…
GO:0045156	electron transporter, transferring electrons within the cyclic electron transport pathway of photosynthesis activity	17	15	1.54	2.4e-14	2.82e-11	F	Migut.C00550, Migut.C00552, Migut.D01346, Migut.D01420, Migut.D01433, Migut.D01632, Migut.E00079, Migut.F01523, Migut.G00624, Migut.I00283, Migut.I00286, Migut.I00289, Migut.I00291, Migut.I00293, Migut.M01815	MIGUT.C00550, MIGUT.C00552, MIGUT.D01346, MIGUT.D01420, MIGUT.D01433, MIGUT.D01632, MIGUT.E00079, MIGUT.F01523, MIGUT.G00624, MIGUT.I00283, MIGUT.I00286, MIGUT.I00289, MIGUT.I00291, MIGUT.I00293, MIGUT.M01815
GO:0009521	photosystem	116	40	10.69	4.3e-14	4.306e-12	C	Migut.B01923, Migut.C00552, Migut.C00582, Migut.D01253, Migut.D01333, Migut.D01346, Migut.D01347, Migut.D01364, Migut.D01365, Migut.D01418, Migut.D01421, Migut.D01431, Migut.D01632, Migut.D01947, Migut.E00079, Migut.F01506, Migut.F01519, Migut.F01585, Migut.G00430, Migut.H00990, Migut.H01166, Migut.H01167, Migut.H01901, Migut.H01967, Migut.H02227, Migut.H02228, Migut.I00398, Migut.J01197, Migut.J…	MIGUT.B01923, MIGUT.C00552, MIGUT.C00582, MIGUT.D01253, MIGUT.D01333, MIGUT.D01346, MIGUT.D01347, MIGUT.D01364, MIGUT.D01365, MIGUT.D01418, MIGUT.D01421, MIGUT.D01431, MIGUT.D01632, MIGUT.D01947, MIGUT.E00079, MIGUT.F01506, MIGUT.F01519, MIGUT.F01585, MIGUT.G00430, MIGUT.H00990, MIGUT.H01166, MIGUT.H01167, MIGUT.H01901, MIGUT.H01967, MIGUT.H02227, MIGUT.H02228, MIGUT.I00398, MIGUT.J01197, MIGUT.J…
GO:0009295	nucleoid	32	20	2.95	1.3e-13	1.139e-11	C	Migut.B01239, Migut.B01923, Migut.D00455, Migut.D00876, Migut.E01089, Migut.F00197, Migut.F00551, Migut.F00989, Migut.F02048, Migut.I00075, Migut.I00491, Migut.J00242, Migut.L00269, Migut.L01175, Migut.L01401, Migut.L01446, Migut.L01986, Migut.M01863, Migut.N03260, Migut.O00467	MIGUT.B01239, MIGUT.B01923, MIGUT.D00455, MIGUT.D00876, MIGUT.E01089, MIGUT.F00197, MIGUT.F00551, MIGUT.F00989, MIGUT.F02048, MIGUT.I00075, MIGUT.I00491, MIGUT.J00242, MIGUT.L00269, MIGUT.L01175, MIGUT.L01401, MIGUT.L01446, MIGUT.L01986, MIGUT.M01863, MIGUT.N03260, MIGUT.O00467
GO:0042646	plastid nucleoid	26	18	2.4	1.5e-13	1.168e-11	C	Migut.B01923, Migut.D00455, Migut.D00876, Migut.F00197, Migut.F00551, Migut.F00989, Migut.F02048, Migut.I00075, Migut.I00491, Migut.J00242, Migut.L00269, Migut.L01175, Migut.L01401, Migut.L01446, Migut.L01986, Migut.M01863, Migut.N03260, Migut.O00467	MIGUT.B01923, MIGUT.D00455, MIGUT.D00876, MIGUT.F00197, MIGUT.F00551, MIGUT.F00989, MIGUT.F02048, MIGUT.I00075, MIGUT.I00491, MIGUT.J00242, MIGUT.L00269, MIGUT.L01175, MIGUT.L01401, MIGUT.L01446, MIGUT.L01986, MIGUT.M01863, MIGUT.N03260, MIGUT.O00467
GO:0016782	transferase activity, transferring sulfur-containing groups	37	21	3.35	3.4e-13	2.663e-10	F	Migut.B01186, Migut.B01350, Migut.B01351, Migut.B01393, Migut.B01396, Migut.D00840, Migut.E01052, Migut.E01455, Migut.E01456, Migut.E01457, Migut.E01676, Migut.F01202, Migut.F01203, Migut.G00741, Migut.G01121, Migut.H02165, Migut.L01164, Migut.N00726, Migut.N00727, Migut.N00892, Migut.O00366	MIGUT.B01186, MIGUT.B01350, MIGUT.B01351, MIGUT.B01393, MIGUT.B01396, MIGUT.D00840, MIGUT.E01052, MIGUT.E01455, MIGUT.E01456, MIGUT.E01457, MIGUT.E01676, MIGUT.F01202, MIGUT.F01203, MIGUT.G00741, MIGUT.G01121, MIGUT.H02165, MIGUT.L01164, MIGUT.N00726, MIGUT.N00727, MIGUT.N00892, MIGUT.O00366
GO:0022900	electron transport chain	89	34	8.58	4.4e-13	5.315e-10	P	Migut.A00640, Migut.B00686, Migut.B01923, Migut.C00550, Migut.C00552, Migut.D01252, Migut.D01253, Migut.D01346, Migut.D01364, Migut.D01420, Migut.D01421, Migut.D01433, Migut.D01632, Migut.D01947, Migut.E00079, Migut.F01523, Migut.G00624, Migut.I00283, Migut.I00286, Migut.I00289, Migut.I00291, Migut.I00293, Migut.I00693, Migut.I00764, Migut.I00927, Migut.J00245, Migut.J01197, Migut.J01892, Migut.J…	MIGUT.A00640, MIGUT.B00686, MIGUT.B01923, MIGUT.C00550, MIGUT.C00552, MIGUT.D01252, MIGUT.D01253, MIGUT.D01346, MIGUT.D01364, MIGUT.D01420, MIGUT.D01421, MIGUT.D01433, MIGUT.D01632, MIGUT.D01947, MIGUT.E00079, MIGUT.F01523, MIGUT.G00624, MIGUT.I00283, MIGUT.I00286, MIGUT.I00289, MIGUT.I00291, MIGUT.I00293, MIGUT.I00693, MIGUT.I00764, MIGUT.I00927, MIGUT.J00245, MIGUT.J01197, MIGUT.J01892, MIGUT.J…
GO:0004222	metalloendopeptidase activity	72	29	6.52	1.1e-12	6.463e-10	F	Migut.D00636, Migut.D00637, Migut.D00638, Migut.D00639, Migut.D01911, Migut.D01912, Migut.D01915, Migut.D01916, Migut.F00066, Migut.H00778, Migut.I00055, Migut.J01238, Migut.K01251, Migut.K01350, Migut.K01351, Migut.K01352, Migut.K01353, Migut.K01354, Migut.K01513, Migut.L00286, Migut.L00287, Migut.L00288, Migut.L00289, Migut.L00563, Migut.L00564, Migut.L00887, Migut.N02333, Migut.N02351, Migut.O…	MIGUT.D00636, MIGUT.D00637, MIGUT.D00638, MIGUT.D00639, MIGUT.D01911, MIGUT.D01912, MIGUT.D01915, MIGUT.D01916, MIGUT.F00066, MIGUT.H00778, MIGUT.I00055, MIGUT.J01238, MIGUT.K01251, MIGUT.K01350, MIGUT.K01351, MIGUT.K01352, MIGUT.K01353, MIGUT.K01354, MIGUT.K01513, MIGUT.L00286, MIGUT.L00287, MIGUT.L00288, MIGUT.L00289, MIGUT.L00563, MIGUT.L00564, MIGUT.L00887, MIGUT.N02333, MIGUT.N02351, MIGUT.O…
GO:0044435	plastid part	961	149	88.56	4.3e-11	3.014e-09	C	Migut.A00083, Migut.A00401, Migut.A00474, Migut.A00586, Migut.A00640, Migut.A00837, Migut.A00866, Migut.A01012, Migut.A01176, Migut.B00187, Migut.B00273, Migut.B01272, Migut.B01420, Migut.B01565, Migut.B01923, Migut.C00231, Migut.C00375, Migut.C00552, Migut.C00582, Migut.C00901, Migut.C01254, Migut.C01319, Migut.C01372, Migut.D00167, Migut.D00193, Migut.D00296, Migut.D00455, Migut.D00538, Migut.D…	MIGUT.A00083, MIGUT.A00401, MIGUT.A00474, MIGUT.A00586, MIGUT.A00640, MIGUT.A00837, MIGUT.A00866, MIGUT.A01012, MIGUT.A01176, MIGUT.B00187, MIGUT.B00273, MIGUT.B01272, MIGUT.B01420, MIGUT.B01565, MIGUT.B01923, MIGUT.C00231, MIGUT.C00375, MIGUT.C00552, MIGUT.C00582, MIGUT.C00901, MIGUT.C01254, MIGUT.C01319, MIGUT.C01372, MIGUT.D00167, MIGUT.D00193, MIGUT.D00296, MIGUT.D00455, MIGUT.D00538, MIGUT.D…
GO:0009523	photosystem II	78	28	7.19	9.6e-11	6.118e-09	C	Migut.C00552, Migut.C00582, Migut.D01333, Migut.D01346, Migut.D01347, Migut.D01365, Migut.D01418, Migut.D01632, Migut.E00079, Migut.F01506, Migut.F01519, Migut.G00430, Migut.H01901, Migut.H01967, Migut.H02227, Migut.H02228, Migut.I00398, Migut.J01358, Migut.L00683, Migut.M00584, Migut.M01815, Migut.N00910, Migut.N00917, Migut.N01991, Migut.N02087, Migut.N02987, Migut.N02998, Migut.O00553	MIGUT.C00552, MIGUT.C00582, MIGUT.D01333, MIGUT.D01346, MIGUT.D01347, MIGUT.D01365, MIGUT.D01418, MIGUT.D01632, MIGUT.E00079, MIGUT.F01506, MIGUT.F01519, MIGUT.G00430, MIGUT.H01901, MIGUT.H01967, MIGUT.H02227, MIGUT.H02228, MIGUT.I00398, MIGUT.J01358, MIGUT.L00683, MIGUT.M00584, MIGUT.M01815, MIGUT.N00910, MIGUT.N00917, MIGUT.N01991, MIGUT.N02087, MIGUT.N02987, MIGUT.N02998, MIGUT.O00553
GO:0010598	NAD(P)H dehydrogenase complex (plastoquinone)	9	9	0.83	4.6e-10	2.687e-08	C	Migut.A00083, Migut.A00640, Migut.D00167, Migut.D01803, Migut.H00623, Migut.I00693, Migut.I00927, Migut.J01892, Migut.L00398	MIGUT.A00083, MIGUT.A00640, MIGUT.D00167, MIGUT.D01803, MIGUT.H00623, MIGUT.I00693, MIGUT.I00927, MIGUT.J01892, MIGUT.L00398
GO:0009534	chloroplast thylakoid	360	70	33.17	9.9e-10	4.957e-08	C	Migut.A00083, Migut.A00401, Migut.A00640, Migut.A00837, Migut.B00273, Migut.B01923, Migut.C00375, Migut.C00552, Migut.C00582, Migut.C01319, Migut.D00167, Migut.D00296, Migut.D00538, Migut.D00799, Migut.D00876, Migut.D00941, Migut.D01248, Migut.D01250, Migut.D01253, Migut.D01336, Migut.D01337, Migut.D01346, Migut.D01356, Migut.D01433, Migut.D01490, Migut.D01637, Migut.D01803, Migut.D01821, Migut.D…	MIGUT.A00083, MIGUT.A00401, MIGUT.A00640, MIGUT.A00837, MIGUT.B00273, MIGUT.B01923, MIGUT.C00375, MIGUT.C00552, MIGUT.C00582, MIGUT.C01319, MIGUT.D00167, MIGUT.D00296, MIGUT.D00538, MIGUT.D00799, MIGUT.D00876, MIGUT.D00941, MIGUT.D01248, MIGUT.D01250, MIGUT.D01253, MIGUT.D01336, MIGUT.D01337, MIGUT.D01346, MIGUT.D01356, MIGUT.D01433, MIGUT.D01490, MIGUT.D01637, MIGUT.D01803, MIGUT.D01821, MIGUT.D…
GO:0031976	plastid thylakoid	360	70	33.17	9.9e-10	4.957e-08	C	Migut.A00083, Migut.A00401, Migut.A00640, Migut.A00837, Migut.B00273, Migut.B01923, Migut.C00375, Migut.C00552, Migut.C00582, Migut.C01319, Migut.D00167, Migut.D00296, Migut.D00538, Migut.D00799, Migut.D00876, Migut.D00941, Migut.D01248, Migut.D01250, Migut.D01253, Migut.D01336, Migut.D01337, Migut.D01346, Migut.D01356, Migut.D01433, Migut.D01490, Migut.D01637, Migut.D01803, Migut.D01821, Migut.D…	MIGUT.A00083, MIGUT.A00401, MIGUT.A00640, MIGUT.A00837, MIGUT.B00273, MIGUT.B01923, MIGUT.C00375, MIGUT.C00552, MIGUT.C00582, MIGUT.C01319, MIGUT.D00167, MIGUT.D00296, MIGUT.D00538, MIGUT.D00799, MIGUT.D00876, MIGUT.D00941, MIGUT.D01248, MIGUT.D01250, MIGUT.D01253, MIGUT.D01336, MIGUT.D01337, MIGUT.D01346, MIGUT.D01356, MIGUT.D01433, MIGUT.D01490, MIGUT.D01637, MIGUT.D01803, MIGUT.D01821, MIGUT.D…
GO:0008237	metallopeptidase activity	92	29	8.33	1.1e-09	5.17e-07	F	Migut.D00636, Migut.D00637, Migut.D00638, Migut.D00639, Migut.D01911, Migut.D01912, Migut.D01915, Migut.D01916, Migut.F00066, Migut.H00778, Migut.I00055, Migut.J01238, Migut.K01251, Migut.K01350, Migut.K01351, Migut.K01352, Migut.K01353, Migut.K01354, Migut.K01513, Migut.L00286, Migut.L00287, Migut.L00288, Migut.L00289, Migut.L00563, Migut.L00564, Migut.L00887, Migut.N02333, Migut.N02351, Migut.O…	MIGUT.D00636, MIGUT.D00637, MIGUT.D00638, MIGUT.D00639, MIGUT.D01911, MIGUT.D01912, MIGUT.D01915, MIGUT.D01916, MIGUT.F00066, MIGUT.H00778, MIGUT.I00055, MIGUT.J01238, MIGUT.K01251, MIGUT.K01350, MIGUT.K01351, MIGUT.K01352, MIGUT.K01353, MIGUT.K01354, MIGUT.K01513, MIGUT.L00286, MIGUT.L00287, MIGUT.L00288, MIGUT.L00289, MIGUT.L00563, MIGUT.L00564, MIGUT.L00887, MIGUT.N02333, MIGUT.N02351, MIGUT.O…
GO:0004175	endopeptidase activity	336	65	30.44	3e-09	1.175e-06	F	Migut.A00881, Migut.A00882, Migut.A00883, Migut.A00884, Migut.A00885, Migut.A00886, Migut.A00887, Migut.A00889, Migut.A00890, Migut.A00891, Migut.A00892, Migut.D00480, Migut.D00636, Migut.D00637, Migut.D00638, Migut.D00639, Migut.D01145, Migut.D01464, Migut.D01911, Migut.D01912, Migut.D01915, Migut.D01916, Migut.E00844, Migut.E01025, Migut.E01026, Migut.E01027, Migut.E01030, Migut.E01033, Migut.E…	MIGUT.A00881, MIGUT.A00882, MIGUT.A00883, MIGUT.A00884, MIGUT.A00885, MIGUT.A00886, MIGUT.A00887, MIGUT.A00889, MIGUT.A00890, MIGUT.A00891, MIGUT.A00892, MIGUT.D00480, MIGUT.D00636, MIGUT.D00637, MIGUT.D00638, MIGUT.D00639, MIGUT.D01145, MIGUT.D01464, MIGUT.D01911, MIGUT.D01912, MIGUT.D01915, MIGUT.D01916, MIGUT.E00844, MIGUT.E01025, MIGUT.E01026, MIGUT.E01027, MIGUT.E01030, MIGUT.E01033, MIGUT.E…
GO:0009508	plastid chromosome	15	11	1.38	3.7e-09	1.729e-07	C	Migut.B01923, Migut.D00876, Migut.F00197, Migut.F00989, Migut.F02048, Migut.I00075, Migut.I00491, Migut.J00242, Migut.M01863, Migut.N03260, Migut.O00467	MIGUT.B01923, MIGUT.D00876, MIGUT.F00197, MIGUT.F00989, MIGUT.F02048, MIGUT.I00075, MIGUT.I00491, MIGUT.J00242, MIGUT.M01863, MIGUT.N03260, MIGUT.O00467
GO:0006091	generation of precursor metabolites and energy	237	53	22.86	3.8e-09	3.672e-06	P	Migut.A00640, Migut.B00475, Migut.B00686, Migut.B01923, Migut.C00550, Migut.C00552, Migut.C00582, Migut.D01252, Migut.D01253, Migut.D01346, Migut.D01347, Migut.D01364, Migut.D01418, Migut.D01420, Migut.D01421, Migut.D01433, Migut.D01632, Migut.D01947, Migut.E00079, Migut.E01805, Migut.F00232, Migut.F00375, Migut.F01049, Migut.F01523, Migut.G00624, Migut.H01807, Migut.H01901, Migut.H02227, Migut.H…	MIGUT.A00640, MIGUT.B00475, MIGUT.B00686, MIGUT.B01923, MIGUT.C00550, MIGUT.C00552, MIGUT.C00582, MIGUT.D01252, MIGUT.D01253, MIGUT.D01346, MIGUT.D01347, MIGUT.D01364, MIGUT.D01418, MIGUT.D01420, MIGUT.D01421, MIGUT.D01433, MIGUT.D01632, MIGUT.D01947, MIGUT.E00079, MIGUT.E01805, MIGUT.F00232, MIGUT.F00375, MIGUT.F01049, MIGUT.F01523, MIGUT.G00624, MIGUT.H01807, MIGUT.H01901, MIGUT.H02227, MIGUT.H…
GO:0009539	photosystem II reaction center	8	8	0.74	5.1e-09	2.234e-07	C	Migut.D01333, Migut.D01347, Migut.F01506, Migut.G00430, Migut.I00398, Migut.J01358, Migut.M00584, Migut.N00910	MIGUT.D01333, MIGUT.D01347, MIGUT.F01506, MIGUT.G00430, MIGUT.I00398, MIGUT.J01358, MIGUT.M00584, MIGUT.N00910
GO:0044434	chloroplast part	943	139	86.9	6.7e-09	2.763e-07	C	Migut.A00083, Migut.A00401, Migut.A00474, Migut.A00586, Migut.A00640, Migut.A00837, Migut.A00866, Migut.A01012, Migut.A01176, Migut.B00187, Migut.B00273, Migut.B01272, Migut.B01420, Migut.B01565, Migut.B01923, Migut.C00231, Migut.C00375, Migut.C00552, Migut.C00582, Migut.C00901, Migut.C01254, Migut.C01319, Migut.C01372, Migut.D00167, Migut.D00193, Migut.D00296, Migut.D00455, Migut.D00538, Migut.D…	MIGUT.A00083, MIGUT.A00401, MIGUT.A00474, MIGUT.A00586, MIGUT.A00640, MIGUT.A00837, MIGUT.A00866, MIGUT.A01012, MIGUT.A01176, MIGUT.B00187, MIGUT.B00273, MIGUT.B01272, MIGUT.B01420, MIGUT.B01565, MIGUT.B01923, MIGUT.C00231, MIGUT.C00375, MIGUT.C00552, MIGUT.C00582, MIGUT.C00901, MIGUT.C01254, MIGUT.C01319, MIGUT.C01372, MIGUT.D00167, MIGUT.D00193, MIGUT.D00296, MIGUT.D00455, MIGUT.D00538, MIGUT.D…
GO:0000229	cytoplasmic chromosome	16	11	1.47	1.1e-08	4.284e-07	C	Migut.B01923, Migut.D00876, Migut.F00197, Migut.F00989, Migut.F02048, Migut.I00075, Migut.I00491, Migut.J00242, Migut.M01863, Migut.N03260, Migut.O00467	MIGUT.B01923, MIGUT.D00876, MIGUT.F00197, MIGUT.F00989, MIGUT.F02048, MIGUT.I00075, MIGUT.I00491, MIGUT.J00242, MIGUT.M01863, MIGUT.N03260, MIGUT.O00467
GO:0008236	serine-type peptidase activity	216	47	19.57	1.1e-08	3.133e-06	F	Migut.A00881, Migut.A00882, Migut.A00883, Migut.A00884, Migut.A00885, Migut.A00886, Migut.A00887, Migut.A00889, Migut.A00890, Migut.A00891, Migut.A00892, Migut.B00316, Migut.C00232, Migut.D00480, Migut.E00844, Migut.E01025, Migut.E01026, Migut.E01027, Migut.E01030, Migut.E01033, Migut.E01037, Migut.E01303, Migut.E01309, Migut.E01313, Migut.E01314, Migut.E01315, Migut.E01659, Migut.H00202, Migut.I…	MIGUT.A00881, MIGUT.A00882, MIGUT.A00883, MIGUT.A00884, MIGUT.A00885, MIGUT.A00886, MIGUT.A00887, MIGUT.A00889, MIGUT.A00890, MIGUT.A00891, MIGUT.A00892, MIGUT.B00316, MIGUT.C00232, MIGUT.D00480, MIGUT.E00844, MIGUT.E01025, MIGUT.E01026, MIGUT.E01027, MIGUT.E01030, MIGUT.E01033, MIGUT.E01037, MIGUT.E01303, MIGUT.E01309, MIGUT.E01313, MIGUT.E01314, MIGUT.E01315, MIGUT.E01659, MIGUT.H00202, MIGUT.I…
GO:0017171	serine hydrolase activity	216	47	19.57	1.1e-08	3.133e-06	F	Migut.A00881, Migut.A00882, Migut.A00883, Migut.A00884, Migut.A00885, Migut.A00886, Migut.A00887, Migut.A00889, Migut.A00890, Migut.A00891, Migut.A00892, Migut.B00316, Migut.C00232, Migut.D00480, Migut.E00844, Migut.E01025, Migut.E01026, Migut.E01027, Migut.E01030, Migut.E01033, Migut.E01037, Migut.E01303, Migut.E01309, Migut.E01313, Migut.E01314, Migut.E01315, Migut.E01659, Migut.H00202, Migut.I…	MIGUT.A00881, MIGUT.A00882, MIGUT.A00883, MIGUT.A00884, MIGUT.A00885, MIGUT.A00886, MIGUT.A00887, MIGUT.A00889, MIGUT.A00890, MIGUT.A00891, MIGUT.A00892, MIGUT.B00316, MIGUT.C00232, MIGUT.D00480, MIGUT.E00844, MIGUT.E01025, MIGUT.E01026, MIGUT.E01027, MIGUT.E01030, MIGUT.E01033, MIGUT.E01037, MIGUT.E01303, MIGUT.E01309, MIGUT.E01313, MIGUT.E01314, MIGUT.E01315, MIGUT.E01659, MIGUT.H00202, MIGUT.I…
GO:0070011	peptidase activity, acting on L-amino acid peptides	496	84	44.93	1.2e-08	3.133e-06	F	Migut.A00881, Migut.A00882, Migut.A00883, Migut.A00884, Migut.A00885, Migut.A00886, Migut.A00887, Migut.A00889, Migut.A00890, Migut.A00891, Migut.A00892, Migut.B00316, Migut.C00232, Migut.C01324, Migut.D00480, Migut.D00636, Migut.D00637, Migut.D00638, Migut.D00639, Migut.D01145, Migut.D01464, Migut.D01911, Migut.D01912, Migut.D01915, Migut.D01916, Migut.E00844, Migut.E01025, Migut.E01026, Migut.E…	MIGUT.A00881, MIGUT.A00882, MIGUT.A00883, MIGUT.A00884, MIGUT.A00885, MIGUT.A00886, MIGUT.A00887, MIGUT.A00889, MIGUT.A00890, MIGUT.A00891, MIGUT.A00892, MIGUT.B00316, MIGUT.C00232, MIGUT.C01324, MIGUT.D00480, MIGUT.D00636, MIGUT.D00637, MIGUT.D00638, MIGUT.D00639, MIGUT.D01145, MIGUT.D01464, MIGUT.D01911, MIGUT.D01912, MIGUT.D01915, MIGUT.D01916, MIGUT.E00844, MIGUT.E01025, MIGUT.E01026, MIGUT.E…
GO:0009535	chloroplast thylakoid membrane	289	57	26.63	2.2e-08	8.117e-07	C	Migut.A00083, Migut.A00640, Migut.B00273, Migut.B01923, Migut.C00552, Migut.C00582, Migut.D00167, Migut.D00538, Migut.D00799, Migut.D00876, Migut.D00941, Migut.D01248, Migut.D01250, Migut.D01253, Migut.D01336, Migut.D01337, Migut.D01346, Migut.D01356, Migut.D01433, Migut.D01490, Migut.D01637, Migut.D01803, Migut.D01821, Migut.D01854, Migut.D02336, Migut.E00079, Migut.E01281, Migut.E01772, Migut.E…	MIGUT.A00083, MIGUT.A00640, MIGUT.B00273, MIGUT.B01923, MIGUT.C00552, MIGUT.C00582, MIGUT.D00167, MIGUT.D00538, MIGUT.D00799, MIGUT.D00876, MIGUT.D00941, MIGUT.D01248, MIGUT.D01250, MIGUT.D01253, MIGUT.D01336, MIGUT.D01337, MIGUT.D01346, MIGUT.D01356, MIGUT.D01433, MIGUT.D01490, MIGUT.D01637, MIGUT.D01803, MIGUT.D01821, MIGUT.D01854, MIGUT.D02336, MIGUT.E00079, MIGUT.E01281, MIGUT.E01772, MIGUT.E…
GO:0042651	thylakoid membrane	312	60	28.75	2.4e-08	8.412e-07	C	Migut.A00083, Migut.A00640, Migut.B00273, Migut.B01923, Migut.C00552, Migut.C00582, Migut.D00167, Migut.D00538, Migut.D00799, Migut.D00876, Migut.D00941, Migut.D01248, Migut.D01250, Migut.D01253, Migut.D01336, Migut.D01337, Migut.D01346, Migut.D01356, Migut.D01433, Migut.D01490, Migut.D01632, Migut.D01637, Migut.D01803, Migut.D01821, Migut.D01854, Migut.D02336, Migut.E00079, Migut.E01281, Migut.E…	MIGUT.A00083, MIGUT.A00640, MIGUT.B00273, MIGUT.B01923, MIGUT.C00552, MIGUT.C00582, MIGUT.D00167, MIGUT.D00538, MIGUT.D00799, MIGUT.D00876, MIGUT.D00941, MIGUT.D01248, MIGUT.D01250, MIGUT.D01253, MIGUT.D01336, MIGUT.D01337, MIGUT.D01346, MIGUT.D01356, MIGUT.D01433, MIGUT.D01490, MIGUT.D01632, MIGUT.D01637, MIGUT.D01803, MIGUT.D01821, MIGUT.D01854, MIGUT.D02336, MIGUT.E00079, MIGUT.E01281, MIGUT.E…
GO:0055035	plastid thylakoid membrane	291	57	26.82	2.8e-08	9.347e-07	C	Migut.A00083, Migut.A00640, Migut.B00273, Migut.B01923, Migut.C00552, Migut.C00582, Migut.D00167, Migut.D00538, Migut.D00799, Migut.D00876, Migut.D00941, Migut.D01248, Migut.D01250, Migut.D01253, Migut.D01336, Migut.D01337, Migut.D01346, Migut.D01356, Migut.D01433, Migut.D01490, Migut.D01637, Migut.D01803, Migut.D01821, Migut.D01854, Migut.D02336, Migut.E00079, Migut.E01281, Migut.E01772, Migut.E…	MIGUT.A00083, MIGUT.A00640, MIGUT.B00273, MIGUT.B01923, MIGUT.C00552, MIGUT.C00582, MIGUT.D00167, MIGUT.D00538, MIGUT.D00799, MIGUT.D00876, MIGUT.D00941, MIGUT.D01248, MIGUT.D01250, MIGUT.D01253, MIGUT.D01336, MIGUT.D01337, MIGUT.D01346, MIGUT.D01356, MIGUT.D01433, MIGUT.D01490, MIGUT.D01637, MIGUT.D01803, MIGUT.D01821, MIGUT.D01854, MIGUT.D02336, MIGUT.E00079, MIGUT.E01281, MIGUT.E01772, MIGUT.E…
GO:0004673	protein histidine kinase activity	28	14	2.54	2.8e-08	5.982e-06	F	Migut.A00416, Migut.D00626, Migut.E00913, Migut.E01430, Migut.K00611, Migut.K01490, Migut.K01494, Migut.K01496, Migut.K01499, Migut.K01502, Migut.K01504, Migut.L00234, Migut.L00245, Migut.L00821	MIGUT.A00416, MIGUT.D00626, MIGUT.E00913, MIGUT.E01430, MIGUT.K00611, MIGUT.K01490, MIGUT.K01494, MIGUT.K01496, MIGUT.K01499, MIGUT.K01502, MIGUT.K01504, MIGUT.L00234, MIGUT.L00245, MIGUT.L00821
GO:0016775	phosphotransferase activity, nitrogenous group as acceptor	28	14	2.54	2.8e-08	5.982e-06	F	Migut.A00416, Migut.D00626, Migut.E00913, Migut.E01430, Migut.K00611, Migut.K01490, Migut.K01494, Migut.K01496, Migut.K01499, Migut.K01502, Migut.K01504, Migut.L00234, Migut.L00245, Migut.L00821	MIGUT.A00416, MIGUT.D00626, MIGUT.E00913, MIGUT.E01430, MIGUT.K00611, MIGUT.K01490, MIGUT.K01494, MIGUT.K01496, MIGUT.K01499, MIGUT.K01502, MIGUT.K01504, MIGUT.L00234, MIGUT.L00245, MIGUT.L00821
GO:0008233	peptidase activity	513	84	46.47	5.9e-08	1.155e-05	F	Migut.A00881, Migut.A00882, Migut.A00883, Migut.A00884, Migut.A00885, Migut.A00886, Migut.A00887, Migut.A00889, Migut.A00890, Migut.A00891, Migut.A00892, Migut.B00316, Migut.C00232, Migut.C01324, Migut.D00480, Migut.D00636, Migut.D00637, Migut.D00638, Migut.D00639, Migut.D01145, Migut.D01464, Migut.D01911, Migut.D01912, Migut.D01915, Migut.D01916, Migut.E00844, Migut.E01025, Migut.E01026, Migut.E…	MIGUT.A00881, MIGUT.A00882, MIGUT.A00883, MIGUT.A00884, MIGUT.A00885, MIGUT.A00886, MIGUT.A00887, MIGUT.A00889, MIGUT.A00890, MIGUT.A00891, MIGUT.A00892, MIGUT.B00316, MIGUT.C00232, MIGUT.C01324, MIGUT.D00480, MIGUT.D00636, MIGUT.D00637, MIGUT.D00638, MIGUT.D00639, MIGUT.D01145, MIGUT.D01464, MIGUT.D01911, MIGUT.D01912, MIGUT.D01915, MIGUT.D01916, MIGUT.E00844, MIGUT.E01025, MIGUT.E01026, MIGUT.E…
GO:0009055	electron carrier activity	181	40	16.4	8.5e-08	1.537e-05	F	Migut.A00126, Migut.C00550, Migut.C00552, Migut.D01253, Migut.D01346, Migut.D01367, Migut.D01420, Migut.D01429, Migut.D01433, Migut.D01632, Migut.E00079, Migut.E00989, Migut.E00994, Migut.E00998, Migut.E01017, Migut.E01019, Migut.E01139, Migut.E01279, Migut.E01491, Migut.F00004, Migut.F00075, Migut.F00535, Migut.F01523, Migut.G00624, Migut.I00283, Migut.I00286, Migut.I00289, Migut.I00291, Migut.I…	MIGUT.A00126, MIGUT.C00550, MIGUT.C00552, MIGUT.D01253, MIGUT.D01346, MIGUT.D01367, MIGUT.D01420, MIGUT.D01429, MIGUT.D01433, MIGUT.D01632, MIGUT.E00079, MIGUT.E00989, MIGUT.E00994, MIGUT.E00998, MIGUT.E01017, MIGUT.E01019, MIGUT.E01139, MIGUT.E01279, MIGUT.E01491, MIGUT.F00004, MIGUT.F00075, MIGUT.F00535, MIGUT.F01523, MIGUT.G00624, MIGUT.I00283, MIGUT.I00286, MIGUT.I00289, MIGUT.I00291, MIGUT.I…
GO:0009772	photosynthetic electron transport in photosystem II	18	11	1.74	1.1e-07	8.859e-05	P	Migut.C00550, Migut.C00552, Migut.D01346, Migut.D01420, Migut.F01523, Migut.G00624, Migut.I00283, Migut.I00286, Migut.I00289, Migut.I00291, Migut.I00293	MIGUT.C00550, MIGUT.C00552, MIGUT.D01346, MIGUT.D01420, MIGUT.F01523, MIGUT.G00624, MIGUT.I00283, MIGUT.I00286, MIGUT.I00289, MIGUT.I00291, MIGUT.I00293
GO:0000155	phosphorelay sensor kinase activity	27	13	2.45	1.6e-07	2.686e-05	F	Migut.A00416, Migut.D00626, Migut.E00913, Migut.E01430, Migut.K01490, Migut.K01494, Migut.K01496, Migut.K01499, Migut.K01502, Migut.K01504, Migut.L00234, Migut.L00245, Migut.L00821	MIGUT.A00416, MIGUT.D00626, MIGUT.E00913, MIGUT.E01430, MIGUT.K01490, MIGUT.K01494, MIGUT.K01496, MIGUT.K01499, MIGUT.K01502, MIGUT.K01504, MIGUT.L00234, MIGUT.L00245, MIGUT.L00821
GO:0098796	membrane protein complex	344	62	31.7	1.7e-07	5.417e-06	C	Migut.A00083, Migut.A00640, Migut.B00126, Migut.B01923, Migut.C00552, Migut.C00582, Migut.D00167, Migut.D01246, Migut.D01253, Migut.D01333, Migut.D01336, Migut.D01346, Migut.D01347, Migut.D01364, Migut.D01365, Migut.D01411, Migut.D01418, Migut.D01421, Migut.D01431, Migut.D01632, Migut.D01664, Migut.D01803, Migut.D01947, Migut.D02325, Migut.E00079, Migut.E00152, Migut.E01175, Migut.F01506, Migut.F…	MIGUT.A00083, MIGUT.A00640, MIGUT.B00126, MIGUT.B01923, MIGUT.C00552, MIGUT.C00582, MIGUT.D00167, MIGUT.D01246, MIGUT.D01253, MIGUT.D01333, MIGUT.D01336, MIGUT.D01346, MIGUT.D01347, MIGUT.D01364, MIGUT.D01365, MIGUT.D01411, MIGUT.D01418, MIGUT.D01421, MIGUT.D01431, MIGUT.D01632, MIGUT.D01664, MIGUT.D01803, MIGUT.D01947, MIGUT.D02325, MIGUT.E00079, MIGUT.E00152, MIGUT.E01175, MIGUT.F01506, MIGUT.F…
GO:0016651	oxidoreductase activity, acting on NAD(P)H	72	22	6.52	2.1e-07	3.29e-05	F	Migut.B01239, Migut.B01372, Migut.B01375, Migut.B01382, Migut.B01388, Migut.C01071, Migut.D00799, Migut.D01248, Migut.D01250, Migut.D01251, Migut.D01252, Migut.D01354, Migut.D01355, Migut.D01427, Migut.D01428, Migut.I00567, Migut.L00398, Migut.L00682, Migut.L00881, Migut.L00964, Migut.N02642, Migut.N02643	MIGUT.B01239, MIGUT.B01372, MIGUT.B01375, MIGUT.B01382, MIGUT.B01388, MIGUT.C01071, MIGUT.D00799, MIGUT.D01248, MIGUT.D01250, MIGUT.D01251, MIGUT.D01252, MIGUT.D01354, MIGUT.D01355, MIGUT.D01427, MIGUT.D01428, MIGUT.I00567, MIGUT.L00398, MIGUT.L00682, MIGUT.L00881, MIGUT.L00964, MIGUT.N02642, MIGUT.N02643
GO:0015706	nitrate transport	19	11	1.83	2.3e-07	0.0001588	P	Migut.D02025, Migut.D02172, Migut.J00191, Migut.L00362, Migut.L00541, Migut.L01475, Migut.N02578, Migut.O00168, Migut.O00169, Migut.O00170, Migut.O00256	MIGUT.D02025, MIGUT.D02172, MIGUT.J00191, MIGUT.L00362, MIGUT.L00541, MIGUT.L01475, MIGUT.N02578, MIGUT.O00168, MIGUT.O00169, MIGUT.O00170, MIGUT.O00256
GO:0016655	oxidoreductase activity, acting on NAD(P)H, quinone or similar compound as acceptor	24	12	2.17	2.8e-07	4.113e-05	F	Migut.C01071, Migut.D00799, Migut.D01250, Migut.D01251, Migut.D01354, Migut.D01355, Migut.D01427, Migut.D01428, Migut.L00398, Migut.L00682, Migut.L00881, Migut.L00964	MIGUT.C01071, MIGUT.D00799, MIGUT.D01250, MIGUT.D01251, MIGUT.D01354, MIGUT.D01355, MIGUT.D01427, MIGUT.D01428, MIGUT.L00398, MIGUT.L00682, MIGUT.L00881, MIGUT.L00964
GO:0047134	protein-disulfide reductase activity	6	6	0.54	5.5e-07	7.603e-05	F	Migut.B01239, Migut.B01372, Migut.B01375, Migut.B01382, Migut.B01388, Migut.I00567	MIGUT.B01239, MIGUT.B01372, MIGUT.B01375, MIGUT.B01382, MIGUT.B01388, MIGUT.I00567
GO:0010167	response to nitrate	17	10	1.64	6.9e-07	0.0004168	P	Migut.D02025, Migut.E00644, Migut.L00362, Migut.L00541, Migut.N02578, Migut.O00168, Migut.O00169, Migut.O00170, Migut.O00217, Migut.O00256	MIGUT.D02025, MIGUT.E00644, MIGUT.L00362, MIGUT.L00541, MIGUT.N02578, MIGUT.O00168, MIGUT.O00169, MIGUT.O00170, MIGUT.O00217, MIGUT.O00256
GO:0042644	chloroplast nucleoid	9	7	0.83	1.7e-06	5.181e-05	C	Migut.D00455, Migut.D00876, Migut.F00551, Migut.L00269, Migut.L01175, Migut.L01401, Migut.L01986	MIGUT.D00455, MIGUT.D00876, MIGUT.F00551, MIGUT.L00269, MIGUT.L01175, MIGUT.L01401, MIGUT.L01986
GO:0042793	transcription from plastid promoter	9	7	0.87	2.3e-06	0.001235	P	Migut.F00197, Migut.I00075, Migut.L01175, Migut.L01986, Migut.M01863, Migut.N03260, Migut.O00467	MIGUT.F00197, MIGUT.I00075, MIGUT.L01175, MIGUT.L01986, MIGUT.M01863, MIGUT.N03260, MIGUT.O00467
GO:0000990	transcription factor activity, core RNA polymerase binding	7	6	0.63	3.5e-06	0.0004112	F	Migut.A00167, Migut.B01418, Migut.F00241, Migut.F01049, Migut.H00003, Migut.J00520	MIGUT.A00167, MIGUT.B01418, MIGUT.F00241, MIGUT.F01049, MIGUT.H00003, MIGUT.J00520
GO:0000996	core DNA-dependent RNA polymerase binding promoter specificity activity	7	6	0.63	3.5e-06	0.0004112	F	Migut.A00167, Migut.B01418, Migut.F00241, Migut.F01049, Migut.H00003, Migut.J00520	MIGUT.A00167, MIGUT.B01418, MIGUT.F00241, MIGUT.F01049, MIGUT.H00003, MIGUT.J00520
GO:0016987	sigma factor activity	7	6	0.63	3.5e-06	0.0004112	F	Migut.A00167, Migut.B01418, Migut.F00241, Migut.F01049, Migut.H00003, Migut.J00520	MIGUT.A00167, MIGUT.B01418, MIGUT.F00241, MIGUT.F01049, MIGUT.H00003, MIGUT.J00520
GO:0003824	catalytic activity	7792	789	705.86	4.2e-06	0.0004486	F	Migut.A00043, Migut.A00066, Migut.A00090, Migut.A00126, Migut.A00153, Migut.A00167, Migut.A00195, Migut.A00213, Migut.A00219, Migut.A00231, Migut.A00236, Migut.A00305, Migut.A00334, Migut.A00351, Migut.A00401, Migut.A00416, Migut.A00486, Migut.A00497, Migut.A00522, Migut.A00541, Migut.A00575, Migut.A00647, Migut.A00648, Migut.A00651, Migut.A00652, Migut.A00658, Migut.A00667, Migut.A00694, Migut.A…	MIGUT.A00043, MIGUT.A00066, MIGUT.A00090, MIGUT.A00126, MIGUT.A00153, MIGUT.A00167, MIGUT.A00195, MIGUT.A00213, MIGUT.A00219, MIGUT.A00231, MIGUT.A00236, MIGUT.A00305, MIGUT.A00334, MIGUT.A00351, MIGUT.A00401, MIGUT.A00416, MIGUT.A00486, MIGUT.A00497, MIGUT.A00522, MIGUT.A00541, MIGUT.A00575, MIGUT.A00647, MIGUT.A00648, MIGUT.A00651, MIGUT.A00652, MIGUT.A00658, MIGUT.A00667, MIGUT.A00694, MIGUT.A…
GO:0004252	serine-type endopeptidase activity	158	33	14.31	4.2e-06	0.0004486	F	Migut.A00881, Migut.A00882, Migut.A00883, Migut.A00884, Migut.A00885, Migut.A00886, Migut.A00887, Migut.A00889, Migut.A00890, Migut.A00891, Migut.A00892, Migut.D00480, Migut.E00844, Migut.E01025, Migut.E01026, Migut.E01027, Migut.E01030, Migut.E01033, Migut.E01037, Migut.E01303, Migut.E01309, Migut.E01313, Migut.E01314, Migut.E01315, Migut.E01659, Migut.H00202, Migut.L00813, Migut.L00942, Migut.L…	MIGUT.A00881, MIGUT.A00882, MIGUT.A00883, MIGUT.A00884, MIGUT.A00885, MIGUT.A00886, MIGUT.A00887, MIGUT.A00889, MIGUT.A00890, MIGUT.A00891, MIGUT.A00892, MIGUT.D00480, MIGUT.E00844, MIGUT.E01025, MIGUT.E01026, MIGUT.E01027, MIGUT.E01030, MIGUT.E01033, MIGUT.E01037, MIGUT.E01303, MIGUT.E01309, MIGUT.E01313, MIGUT.E01314, MIGUT.E01315, MIGUT.E01659, MIGUT.H00202, MIGUT.L00813, MIGUT.L00942, MIGUT.L…
GO:0009658	chloroplast organization	111	27	10.7	4.8e-06	0.002152	P	Migut.A00586, Migut.B01418, Migut.B01590, Migut.C01085, Migut.C01254, Migut.D00263, Migut.D00455, Migut.D01010, Migut.D01637, Migut.D02336, Migut.E01089, Migut.E01279, Migut.F00197, Migut.F01049, Migut.G00915, Migut.H00239, Migut.H02449, Migut.J01698, Migut.K01447, Migut.L01102, Migut.L01175, Migut.L01986, Migut.M00147, Migut.M01675, Migut.N00285, Migut.N00952, Migut.O00467	MIGUT.A00586, MIGUT.B01418, MIGUT.B01590, MIGUT.C01085, MIGUT.C01254, MIGUT.D00263, MIGUT.D00455, MIGUT.D01010, MIGUT.D01637, MIGUT.D02336, MIGUT.E01089, MIGUT.E01279, MIGUT.F00197, MIGUT.F01049, MIGUT.G00915, MIGUT.H00239, MIGUT.H02449, MIGUT.J01698, MIGUT.K01447, MIGUT.L01102, MIGUT.L01175, MIGUT.L01986, MIGUT.M00147, MIGUT.M01675, MIGUT.N00285, MIGUT.N00952, MIGUT.O00467
GO:0009657	plastid organization	157	34	15.14	4.9e-06	0.002152	P	Migut.A00586, Migut.B01239, Migut.B01418, Migut.B01590, Migut.C01085, Migut.C01254, Migut.D00263, Migut.D00296, Migut.D00455, Migut.D00850, Migut.D01010, Migut.D01637, Migut.D02336, Migut.E01089, Migut.E01279, Migut.F00197, Migut.F01049, Migut.G00915, Migut.H00239, Migut.H02449, Migut.I00075, Migut.J01698, Migut.K01447, Migut.L01102, Migut.L01175, Migut.L01986, Migut.M00147, Migut.M01675, Migut.M…	MIGUT.A00586, MIGUT.B01239, MIGUT.B01418, MIGUT.B01590, MIGUT.C01085, MIGUT.C01254, MIGUT.D00263, MIGUT.D00296, MIGUT.D00455, MIGUT.D00850, MIGUT.D01010, MIGUT.D01637, MIGUT.D02336, MIGUT.E01089, MIGUT.E01279, MIGUT.F00197, MIGUT.F01049, MIGUT.G00915, MIGUT.H00239, MIGUT.H02449, MIGUT.I00075, MIGUT.J01698, MIGUT.K01447, MIGUT.L01102, MIGUT.L01175, MIGUT.L01986, MIGUT.M00147, MIGUT.M01675, MIGUT.M…
GO:0071705	nitrogen compound transport	153	33	14.76	7.4e-06	0.00298	P	Migut.B00425, Migut.B01084, Migut.C00520, Migut.C00780, Migut.D00348, Migut.D00702, Migut.D01006, Migut.D01025, Migut.D01775, Migut.D02025, Migut.D02172, Migut.D02338, Migut.E01475, Migut.F01778, Migut.H00925, Migut.H02449, Migut.I00639, Migut.J00191, Migut.J01165, Migut.K00898, Migut.L00237, Migut.L00362, Migut.L00541, Migut.L01475, Migut.L01643, Migut.M01452, Migut.N02520, Migut.N02578, Migut.O…	MIGUT.B00425, MIGUT.B01084, MIGUT.C00520, MIGUT.C00780, MIGUT.D00348, MIGUT.D00702, MIGUT.D01006, MIGUT.D01025, MIGUT.D01775, MIGUT.D02025, MIGUT.D02172, MIGUT.D02338, MIGUT.E01475, MIGUT.F01778, MIGUT.H00925, MIGUT.H02449, MIGUT.I00639, MIGUT.J00191, MIGUT.J01165, MIGUT.K00898, MIGUT.L00237, MIGUT.L00362, MIGUT.L00541, MIGUT.L01475, MIGUT.L01643, MIGUT.M01452, MIGUT.N02520, MIGUT.N02578, MIGUT.O…
GO:0071577	zinc II ion transmembrane transport	17	9	1.64	8.3e-06	0.003037	P	Migut.D01999, Migut.E00889, Migut.E01643, Migut.K01172, Migut.K01173, Migut.L00014, Migut.L00016, Migut.M01966, Migut.O00451	MIGUT.D01999, MIGUT.E00889, MIGUT.E01643, MIGUT.K01172, MIGUT.K01173, MIGUT.L00014, MIGUT.L00016, MIGUT.M01966, MIGUT.O00451
GO:0006829	zinc II ion transport	21	10	2.03	8.8e-06	0.003037	P	Migut.D01999, Migut.E00889, Migut.E01643, Migut.K01172, Migut.K01173, Migut.L00014, Migut.L00016, Migut.M01966, Migut.N01633, Migut.O00451	MIGUT.D01999, MIGUT.E00889, MIGUT.E01643, MIGUT.K01172, MIGUT.K01173, MIGUT.L00014, MIGUT.L00016, MIGUT.M01966, MIGUT.N01633, MIGUT.O00451
GO:0005385	zinc ion transmembrane transporter activity	18	9	1.63	9.2e-06	0.00094	F	Migut.D01999, Migut.E00889, Migut.E01643, Migut.K01172, Migut.K01173, Migut.L00014, Migut.L00016, Migut.M01966, Migut.O00451	MIGUT.D01999, MIGUT.E00889, MIGUT.E01643, MIGUT.K01172, MIGUT.K01173, MIGUT.L00014, MIGUT.L00016, MIGUT.M01966, MIGUT.O00451
GO:0003899	DNA-directed RNA polymerase activity	64	18	5.8	9.6e-06	0.00094	F	Migut.A00167, Migut.B01899, Migut.D01340, Migut.D01341, Migut.D01343, Migut.D01344, Migut.D01414, Migut.D01415, Migut.D01416, Migut.D01417, Migut.D01434, Migut.F01049, Migut.F01072, Migut.H02056, Migut.H02461, Migut.K01278, Migut.L00290, Migut.M00671	MIGUT.A00167, MIGUT.B01899, MIGUT.D01340, MIGUT.D01341, MIGUT.D01343, MIGUT.D01344, MIGUT.D01414, MIGUT.D01415, MIGUT.D01416, MIGUT.D01417, MIGUT.D01434, MIGUT.F01049, MIGUT.F01072, MIGUT.H02056, MIGUT.H02461, MIGUT.K01278, MIGUT.L00290, MIGUT.M00671
GO:0009773	photosynthetic electron transport in photosystem I	11	7	1.06	1.8e-05	0.005798	P	Migut.B01923, Migut.D01253, Migut.I00693, Migut.I00927, Migut.J00245, Migut.J01892, Migut.J01893	MIGUT.B01923, MIGUT.D01253, MIGUT.I00693, MIGUT.I00927, MIGUT.J00245, MIGUT.J01892, MIGUT.J01893
GO:0034062	RNA polymerase activity	69	18	6.25	3e-05	0.00282	F	Migut.A00167, Migut.B01899, Migut.D01340, Migut.D01341, Migut.D01343, Migut.D01344, Migut.D01414, Migut.D01415, Migut.D01416, Migut.D01417, Migut.D01434, Migut.F01049, Migut.F01072, Migut.H02056, Migut.H02461, Migut.K01278, Migut.L00290, Migut.M00671	MIGUT.A00167, MIGUT.B01899, MIGUT.D01340, MIGUT.D01341, MIGUT.D01343, MIGUT.D01344, MIGUT.D01414, MIGUT.D01415, MIGUT.D01416, MIGUT.D01417, MIGUT.D01434, MIGUT.F01049, MIGUT.F01072, MIGUT.H02056, MIGUT.H02461, MIGUT.K01278, MIGUT.L00290, MIGUT.M00671
GO:0000160	phosphorelay signal transduction system	90	22	8.68	3.3e-05	0.009966	P	Migut.A00186, Migut.A00416, Migut.D00580, Migut.D00626, Migut.E00229, Migut.E00913, Migut.E01430, Migut.H00821, Migut.I00766, Migut.I00899, Migut.K00678, Migut.K01490, Migut.K01494, Migut.K01496, Migut.K01499, Migut.K01502, Migut.K01504, Migut.K01507, Migut.L00231, Migut.L00234, Migut.L00245, Migut.L00821	MIGUT.A00186, MIGUT.A00416, MIGUT.D00580, MIGUT.D00626, MIGUT.E00229, MIGUT.E00913, MIGUT.E01430, MIGUT.H00821, MIGUT.I00766, MIGUT.I00899, MIGUT.K00678, MIGUT.K01490, MIGUT.K01494, MIGUT.K01496, MIGUT.K01499, MIGUT.K01502, MIGUT.K01504, MIGUT.K01507, MIGUT.L00231, MIGUT.L00234, MIGUT.L00245, MIGUT.L00821
GO:0001053	plastid sigma factor activity	6	5	0.54	3.4e-05	0.003073	F	Migut.A00167, Migut.B01418, Migut.F01049, Migut.H00003, Migut.J00520	MIGUT.A00167, MIGUT.B01418, MIGUT.F01049, MIGUT.H00003, MIGUT.J00520
GO:0009512	cytochrome b6f complex	6	5	0.55	3.7e-05	0.001081	C	Migut.B01288, Migut.D01275, Migut.D01429, Migut.D01430, Migut.M00191	MIGUT.B01288, MIGUT.D01275, MIGUT.D01429, MIGUT.D01430, MIGUT.M00191
GO:0015075	ion transmembrane transporter activity	465	68	42.12	5.1e-05	0.004439	F	Migut.A00258, Migut.A00586, Migut.A00837, Migut.A01114, Migut.B00126, Migut.B00382, Migut.B00425, Migut.B01084, Migut.B01904, Migut.C00051, Migut.C00181, Migut.C00574, Migut.D00348, Migut.D01006, Migut.D01025, Migut.D01336, Migut.D01337, Migut.D01411, Migut.D01412, Migut.D01664, Migut.D01999, Migut.D02172, Migut.D02338, Migut.E00889, Migut.E01016, Migut.E01175, Migut.E01475, Migut.E01643, Migut.E…	MIGUT.A00258, MIGUT.A00586, MIGUT.A00837, MIGUT.A01114, MIGUT.B00126, MIGUT.B00382, MIGUT.B00425, MIGUT.B01084, MIGUT.B01904, MIGUT.C00051, MIGUT.C00181, MIGUT.C00574, MIGUT.D00348, MIGUT.D01006, MIGUT.D01025, MIGUT.D01336, MIGUT.D01337, MIGUT.D01411, MIGUT.D01412, MIGUT.D01664, MIGUT.D01999, MIGUT.D02172, MIGUT.D02338, MIGUT.E00889, MIGUT.E01016, MIGUT.E01175, MIGUT.E01475, MIGUT.E01643, MIGUT.E…
GO:0010258	NADH dehydrogenase complex (plastoquinone) assembly	4	4	0.39	8.6e-05	0.02444	P	Migut.C01071, Migut.D00799, Migut.L00398, Migut.L00964	MIGUT.C01071, MIGUT.D00799, MIGUT.L00398, MIGUT.L00964
GO:0005215	transporter activity	921	117	83.43	9.5e-05	0.007779	F	Migut.A00217, Migut.A00258, Migut.A00586, Migut.A00837, Migut.A01114, Migut.B00126, Migut.B00186, Migut.B00187, Migut.B00382, Migut.B00425, Migut.B00872, Migut.B00892, Migut.B01084, Migut.B01774, Migut.B01904, Migut.C00051, Migut.C00181, Migut.C00520, Migut.C00574, Migut.C00780, Migut.C01031, Migut.C01258, Migut.D00348, Migut.D01006, Migut.D01025, Migut.D01246, Migut.D01336, Migut.D01337, Migut.D…	MIGUT.A00217, MIGUT.A00258, MIGUT.A00586, MIGUT.A00837, MIGUT.A01114, MIGUT.B00126, MIGUT.B00186, MIGUT.B00187, MIGUT.B00382, MIGUT.B00425, MIGUT.B00872, MIGUT.B00892, MIGUT.B01084, MIGUT.B01774, MIGUT.B01904, MIGUT.C00051, MIGUT.C00181, MIGUT.C00520, MIGUT.C00574, MIGUT.C00780, MIGUT.C01031, MIGUT.C01258, MIGUT.D00348, MIGUT.D01006, MIGUT.D01025, MIGUT.D01246, MIGUT.D01336, MIGUT.D01337, MIGUT.D…
GO:0048038	quinone binding	14	7	1.27	9.6e-05	0.007779	F	Migut.A00829, Migut.D01248, Migut.D01382, Migut.D01428, Migut.K00611, Migut.L00924, Migut.O00615	MIGUT.A00829, MIGUT.D01248, MIGUT.D01382, MIGUT.D01428, MIGUT.K00611, MIGUT.L00924, MIGUT.O00615
GO:0006811	ion transport	635	90	61.24	0.00011	0.02953	P	Migut.A00258, Migut.A00586, Migut.A00698, Migut.A00837, Migut.A01061, Migut.B00126, Migut.B00382, Migut.B00425, Migut.B01084, Migut.B01896, Migut.B01904, Migut.C00051, Migut.C00181, Migut.C00574, Migut.C01258, Migut.D00348, Migut.D00702, Migut.D01025, Migut.D01336, Migut.D01337, Migut.D01411, Migut.D01412, Migut.D01664, Migut.D01999, Migut.D02025, Migut.D02172, Migut.E00716, Migut.E00889, Migut.E…	MIGUT.A00258, MIGUT.A00586, MIGUT.A00698, MIGUT.A00837, MIGUT.A01061, MIGUT.B00126, MIGUT.B00382, MIGUT.B00425, MIGUT.B01084, MIGUT.B01896, MIGUT.B01904, MIGUT.C00051, MIGUT.C00181, MIGUT.C00574, MIGUT.C01258, MIGUT.D00348, MIGUT.D00702, MIGUT.D01025, MIGUT.D01336, MIGUT.D01337, MIGUT.D01411, MIGUT.D01412, MIGUT.D01664, MIGUT.D01999, MIGUT.D02025, MIGUT.D02172, MIGUT.E00716, MIGUT.E00889, MIGUT.E…
GO:0006351	transcription, DNA-templated	1391	174	134.15	0.00013	0.03306	P	Migut.A00056, Migut.A00167, Migut.A00326, Migut.A00611, Migut.A00649, Migut.A00650, Migut.A00653, Migut.A00654, Migut.A00655, Migut.A00656, Migut.A00659, Migut.A00849, Migut.B00028, Migut.B00557, Migut.B00683, Migut.B00703, Migut.B00911, Migut.B01418, Migut.B01690, Migut.B01883, Migut.B01886, Migut.B01899, Migut.C00770, Migut.C01064, Migut.C01100, Migut.C01339, Migut.D00034, Migut.D00296, Migut.D…	MIGUT.A00056, MIGUT.A00167, MIGUT.A00326, MIGUT.A00611, MIGUT.A00649, MIGUT.A00650, MIGUT.A00653, MIGUT.A00654, MIGUT.A00655, MIGUT.A00656, MIGUT.A00659, MIGUT.A00849, MIGUT.B00028, MIGUT.B00557, MIGUT.B00683, MIGUT.B00703, MIGUT.B00911, MIGUT.B01418, MIGUT.B01690, MIGUT.B01883, MIGUT.B01886, MIGUT.B01899, MIGUT.C00770, MIGUT.C01064, MIGUT.C01100, MIGUT.C01339, MIGUT.D00034, MIGUT.D00296, MIGUT.D…
GO:0055114	oxidation-reduction process	1635	200	157.68	0.00014	0.03382	P	Migut.A00043, Migut.A00213, Migut.A00231, Migut.A00640, Migut.A00829, Migut.B00017, Migut.B00054, Migut.B00261, Migut.B00262, Migut.B00263, Migut.B00264, Migut.B00427, Migut.B00686, Migut.B00832, Migut.B01239, Migut.B01372, Migut.B01375, Migut.B01382, Migut.B01388, Migut.B01562, Migut.B01565, Migut.B01656, Migut.B01749, Migut.B01923, Migut.C00384, Migut.C00550, Migut.C00552, Migut.C00901, Migut.C…	MIGUT.A00043, MIGUT.A00213, MIGUT.A00231, MIGUT.A00640, MIGUT.A00829, MIGUT.B00017, MIGUT.B00054, MIGUT.B00261, MIGUT.B00262, MIGUT.B00263, MIGUT.B00264, MIGUT.B00427, MIGUT.B00686, MIGUT.B00832, MIGUT.B01239, MIGUT.B01372, MIGUT.B01375, MIGUT.B01382, MIGUT.B01388, MIGUT.B01562, MIGUT.B01565, MIGUT.B01656, MIGUT.B01749, MIGUT.B01923, MIGUT.C00384, MIGUT.C00550, MIGUT.C00552, MIGUT.C00901, MIGUT.C…
GO:0005509	calcium ion binding	268	43	24.28	0.00016	0.01248	F	Migut.B00014, Migut.B00343, Migut.C01077, Migut.C01078, Migut.D01632, Migut.E00079, Migut.F01519, Migut.G00567, Migut.G00568, Migut.H01091, Migut.H01457, Migut.H01971, Migut.I00053, Migut.J00762, Migut.J01598, Migut.K01350, Migut.K01351, Migut.K01352, Migut.K01353, Migut.K01354, Migut.L00019, Migut.M00755, Migut.M00756, Migut.M01072, Migut.M01815, Migut.N00305, Migut.N00306, Migut.N00313, Migut.N…	MIGUT.B00014, MIGUT.B00343, MIGUT.C01077, MIGUT.C01078, MIGUT.D01632, MIGUT.E00079, MIGUT.F01519, MIGUT.G00567, MIGUT.G00568, MIGUT.H01091, MIGUT.H01457, MIGUT.H01971, MIGUT.I00053, MIGUT.J00762, MIGUT.J01598, MIGUT.K01350, MIGUT.K01351, MIGUT.K01352, MIGUT.K01353, MIGUT.K01354, MIGUT.L00019, MIGUT.M00755, MIGUT.M00756, MIGUT.M01072, MIGUT.M01815, MIGUT.N00305, MIGUT.N00306, MIGUT.N00313, MIGUT.N…
GO:0015985	energy coupled proton transport, down electrochemical gradient	28	10	2.7	0.00017	0.03734	P	Migut.B00126, Migut.B01904, Migut.C00051, Migut.D01336, Migut.D01337, Migut.D01411, Migut.D01412, Migut.D01664, Migut.E01175, Migut.L00411	MIGUT.B00126, MIGUT.B01904, MIGUT.C00051, MIGUT.D01336, MIGUT.D01337, MIGUT.D01411, MIGUT.D01412, MIGUT.D01664, MIGUT.E01175, MIGUT.L00411
GO:0015986	ATP synthesis coupled proton transport	28	10	2.7	0.00017	0.03734	P	Migut.B00126, Migut.B01904, Migut.C00051, Migut.D01336, Migut.D01337, Migut.D01411, Migut.D01412, Migut.D01664, Migut.E01175, Migut.L00411	MIGUT.B00126, MIGUT.B01904, MIGUT.C00051, MIGUT.D01336, MIGUT.D01337, MIGUT.D01411, MIGUT.D01412, MIGUT.D01664, MIGUT.E01175, MIGUT.L00411
GO:0008137	NADH dehydrogenase (ubiquinone) activity	15	7	1.36	0.00017	0.01248	F	Migut.D01250, Migut.D01251, Migut.D01354, Migut.D01355, Migut.D01427, Migut.D01428, Migut.L00682	MIGUT.D01250, MIGUT.D01251, MIGUT.D01354, MIGUT.D01355, MIGUT.D01427, MIGUT.D01428, MIGUT.L00682
GO:0050136	NADH dehydrogenase (quinone) activity	15	7	1.36	0.00017	0.01248	F	Migut.D01250, Migut.D01251, Migut.D01354, Migut.D01355, Migut.D01427, Migut.D01428, Migut.L00682	MIGUT.D01250, MIGUT.D01251, MIGUT.D01354, MIGUT.D01355, MIGUT.D01427, MIGUT.D01428, MIGUT.L00682
GO:0097659	nucleic acid-templated transcription	1401	174	135.11	0.00018	0.03782	P	Migut.A00056, Migut.A00167, Migut.A00326, Migut.A00611, Migut.A00649, Migut.A00650, Migut.A00653, Migut.A00654, Migut.A00655, Migut.A00656, Migut.A00659, Migut.A00849, Migut.B00028, Migut.B00557, Migut.B00683, Migut.B00703, Migut.B00911, Migut.B01418, Migut.B01690, Migut.B01883, Migut.B01886, Migut.B01899, Migut.C00770, Migut.C01064, Migut.C01100, Migut.C01339, Migut.D00034, Migut.D00296, Migut.D…	MIGUT.A00056, MIGUT.A00167, MIGUT.A00326, MIGUT.A00611, MIGUT.A00649, MIGUT.A00650, MIGUT.A00653, MIGUT.A00654, MIGUT.A00655, MIGUT.A00656, MIGUT.A00659, MIGUT.A00849, MIGUT.B00028, MIGUT.B00557, MIGUT.B00683, MIGUT.B00703, MIGUT.B00911, MIGUT.B01418, MIGUT.B01690, MIGUT.B01883, MIGUT.B01886, MIGUT.B01899, MIGUT.C00770, MIGUT.C01064, MIGUT.C01100, MIGUT.C01339, MIGUT.D00034, MIGUT.D00296, MIGUT.D…
GO:0032774	RNA biosynthetic process	1403	174	135.31	0.0002	0.04027	P	Migut.A00056, Migut.A00167, Migut.A00326, Migut.A00611, Migut.A00649, Migut.A00650, Migut.A00653, Migut.A00654, Migut.A00655, Migut.A00656, Migut.A00659, Migut.A00849, Migut.B00028, Migut.B00557, Migut.B00683, Migut.B00703, Migut.B00911, Migut.B01418, Migut.B01690, Migut.B01883, Migut.B01886, Migut.B01899, Migut.C00770, Migut.C01064, Migut.C01100, Migut.C01339, Migut.D00034, Migut.D00296, Migut.D…	MIGUT.A00056, MIGUT.A00167, MIGUT.A00326, MIGUT.A00611, MIGUT.A00649, MIGUT.A00650, MIGUT.A00653, MIGUT.A00654, MIGUT.A00655, MIGUT.A00656, MIGUT.A00659, MIGUT.A00849, MIGUT.B00028, MIGUT.B00557, MIGUT.B00683, MIGUT.B00703, MIGUT.B00911, MIGUT.B01418, MIGUT.B01690, MIGUT.B01883, MIGUT.B01886, MIGUT.B01899, MIGUT.C00770, MIGUT.C01064, MIGUT.C01100, MIGUT.C01339, MIGUT.D00034, MIGUT.D00296, MIGUT.D…
GO:0003954	NADH dehydrogenase activity	16	7	1.45	0.00027	0.01866	F	Migut.D01250, Migut.D01251, Migut.D01354, Migut.D01355, Migut.D01427, Migut.D01428, Migut.L00682	MIGUT.D01250, MIGUT.D01251, MIGUT.D01354, MIGUT.D01355, MIGUT.D01427, MIGUT.D01428, MIGUT.L00682
GO:0004185	serine-type carboxypeptidase activity	31	10	2.81	0.00027	0.01866	F	Migut.B00316, Migut.C00232, Migut.I00609, Migut.J01634, Migut.K01078, Migut.L00862, Migut.N01199, Migut.N01796, Migut.N01801, Migut.N02408	MIGUT.B00316, MIGUT.C00232, MIGUT.I00609, MIGUT.J01634, MIGUT.K01078, MIGUT.L00862, MIGUT.N01199, MIGUT.N01796, MIGUT.N01801, MIGUT.N02408
GO:0009532	plastid stroma	503	70	46.35	0.00028	0.007851	C	Migut.A00866, Migut.A01012, Migut.A01176, Migut.B01565, Migut.B01923, Migut.C00231, Migut.C00552, Migut.C00901, Migut.C01254, Migut.D00296, Migut.D00455, Migut.D00850, Migut.D00876, Migut.D01346, Migut.D02358, Migut.E00441, Migut.E00687, Migut.E00706, Migut.E00813, Migut.F00004, Migut.F00197, Migut.F00375, Migut.F00551, Migut.F00989, Migut.F02048, Migut.G00282, Migut.G00901, Migut.G00915, Migut.H…	MIGUT.A00866, MIGUT.A01012, MIGUT.A01176, MIGUT.B01565, MIGUT.B01923, MIGUT.C00231, MIGUT.C00552, MIGUT.C00901, MIGUT.C01254, MIGUT.D00296, MIGUT.D00455, MIGUT.D00850, MIGUT.D00876, MIGUT.D01346, MIGUT.D02358, MIGUT.E00441, MIGUT.E00687, MIGUT.E00706, MIGUT.E00813, MIGUT.F00004, MIGUT.F00197, MIGUT.F00375, MIGUT.F00551, MIGUT.F00989, MIGUT.F02048, MIGUT.G00282, MIGUT.G00901, MIGUT.G00915, MIGUT.H…
GO:0031984	organelle subcompartment	558	76	51.42	0.0003	0.008088	C	Migut.A00083, Migut.A00401, Migut.A00640, Migut.A00837, Migut.B00273, Migut.B01923, Migut.C00375, Migut.C00552, Migut.C00582, Migut.C01319, Migut.D00167, Migut.D00296, Migut.D00538, Migut.D00799, Migut.D00876, Migut.D00941, Migut.D01248, Migut.D01250, Migut.D01253, Migut.D01336, Migut.D01337, Migut.D01346, Migut.D01356, Migut.D01433, Migut.D01490, Migut.D01637, Migut.D01803, Migut.D01821, Migut.D…	MIGUT.A00083, MIGUT.A00401, MIGUT.A00640, MIGUT.A00837, MIGUT.B00273, MIGUT.B01923, MIGUT.C00375, MIGUT.C00552, MIGUT.C00582, MIGUT.C01319, MIGUT.D00167, MIGUT.D00296, MIGUT.D00538, MIGUT.D00799, MIGUT.D00876, MIGUT.D00941, MIGUT.D01248, MIGUT.D01250, MIGUT.D01253, MIGUT.D01336, MIGUT.D01337, MIGUT.D01346, MIGUT.D01356, MIGUT.D01433, MIGUT.D01490, MIGUT.D01637, MIGUT.D01803, MIGUT.D01821, MIGUT.D…
GO:0008324	cation transmembrane transporter activity	301	46	27.27	0.0003	0.01917	F	Migut.A00258, Migut.A01114, Migut.B00126, Migut.B01084, Migut.B01904, Migut.C00051, Migut.D00348, Migut.D01006, Migut.D01025, Migut.D01336, Migut.D01337, Migut.D01411, Migut.D01412, Migut.D01664, Migut.D01999, Migut.D02338, Migut.E00889, Migut.E01175, Migut.E01475, Migut.E01643, Migut.E01805, Migut.F00248, Migut.G00323, Migut.J00817, Migut.J00828, Migut.K01141, Migut.K01144, Migut.K01145, Migut.K…	MIGUT.A00258, MIGUT.A01114, MIGUT.B00126, MIGUT.B01084, MIGUT.B01904, MIGUT.C00051, MIGUT.D00348, MIGUT.D01006, MIGUT.D01025, MIGUT.D01336, MIGUT.D01337, MIGUT.D01411, MIGUT.D01412, MIGUT.D01664, MIGUT.D01999, MIGUT.D02338, MIGUT.E00889, MIGUT.E01175, MIGUT.E01475, MIGUT.E01643, MIGUT.E01805, MIGUT.F00248, MIGUT.G00323, MIGUT.J00817, MIGUT.J00828, MIGUT.K01141, MIGUT.K01144, MIGUT.K01145, MIGUT.K…
GO:0016740	transferase activity	3031	325	274.57	0.0003	0.01917	F	Migut.A00090, Migut.A00167, Migut.A00195, Migut.A00236, Migut.A00305, Migut.A00334, Migut.A00416, Migut.A00497, Migut.A00522, Migut.A00541, Migut.A00667, Migut.A00694, Migut.A00700, Migut.B00189, Migut.B00475, Migut.B00568, Migut.B00590, Migut.B00592, Migut.B00593, Migut.B00594, Migut.B00595, Migut.B00596, Migut.B00597, Migut.B00620, Migut.B00698, Migut.B00821, Migut.B00934, Migut.B01096, Migut.B…	MIGUT.A00090, MIGUT.A00167, MIGUT.A00195, MIGUT.A00236, MIGUT.A00305, MIGUT.A00334, MIGUT.A00416, MIGUT.A00497, MIGUT.A00522, MIGUT.A00541, MIGUT.A00667, MIGUT.A00694, MIGUT.A00700, MIGUT.B00189, MIGUT.B00475, MIGUT.B00568, MIGUT.B00590, MIGUT.B00592, MIGUT.B00593, MIGUT.B00594, MIGUT.B00595, MIGUT.B00596, MIGUT.B00597, MIGUT.B00620, MIGUT.B00698, MIGUT.B00821, MIGUT.B00934, MIGUT.B01096, MIGUT.B…
GO:0005057	receptor signaling protein activity	49	13	4.44	0.00031	0.01917	F	Migut.A00416, Migut.D00626, Migut.E00913, Migut.E01430, Migut.K01490, Migut.K01494, Migut.K01496, Migut.K01499, Migut.K01502, Migut.K01504, Migut.L00234, Migut.L00245, Migut.L00821	MIGUT.A00416, MIGUT.D00626, MIGUT.E00913, MIGUT.E01430, MIGUT.K01490, MIGUT.K01494, MIGUT.K01496, MIGUT.K01499, MIGUT.K01502, MIGUT.K01504, MIGUT.L00234, MIGUT.L00245, MIGUT.L00821
GO:0008661	1-deoxy-D-xylulose-5-phosphate synthase activity	5	4	0.45	0.00031	0.01917	F	Migut.A00305, Migut.G00229, Migut.H02280, Migut.J01446	MIGUT.A00305, MIGUT.G00229, MIGUT.H02280, MIGUT.J01446
GO:0034654	nucleobase-containing compound biosynthetic process	1567	190	151.12	0.00033	0.06378	P	Migut.A00056, Migut.A00167, Migut.A00236, Migut.A00326, Migut.A00611, Migut.A00649, Migut.A00650, Migut.A00653, Migut.A00654, Migut.A00655, Migut.A00656, Migut.A00659, Migut.A00849, Migut.B00028, Migut.B00126, Migut.B00557, Migut.B00683, Migut.B00703, Migut.B00911, Migut.B01418, Migut.B01690, Migut.B01883, Migut.B01886, Migut.B01899, Migut.B01904, Migut.C00051, Migut.C00770, Migut.C01064, Migut.C…	MIGUT.A00056, MIGUT.A00167, MIGUT.A00236, MIGUT.A00326, MIGUT.A00611, MIGUT.A00649, MIGUT.A00650, MIGUT.A00653, MIGUT.A00654, MIGUT.A00655, MIGUT.A00656, MIGUT.A00659, MIGUT.A00849, MIGUT.B00028, MIGUT.B00126, MIGUT.B00557, MIGUT.B00683, MIGUT.B00703, MIGUT.B00911, MIGUT.B01418, MIGUT.B01690, MIGUT.B01883, MIGUT.B01886, MIGUT.B01899, MIGUT.B01904, MIGUT.C00051, MIGUT.C00770, MIGUT.C01064, MIGUT.C…
GO:0044425	membrane part	5000	513	460.76	0.00041	0.01064	C	Migut.A00038, Migut.A00083, Migut.A00217, Migut.A00258, Migut.A00467, Migut.A00469, Migut.A00579, Migut.A00586, Migut.A00597, Migut.A00640, Migut.A00691, Migut.A00698, Migut.A00801, Migut.A00837, Migut.A00946, Migut.A01004, Migut.A01100, Migut.A01114, Migut.A01155, Migut.B00019, Migut.B00126, Migut.B00186, Migut.B00187, Migut.B00261, Migut.B00382, Migut.B00425, Migut.B00463, Migut.B00568, Migut.B…	MIGUT.A00038, MIGUT.A00083, MIGUT.A00217, MIGUT.A00258, MIGUT.A00467, MIGUT.A00469, MIGUT.A00579, MIGUT.A00586, MIGUT.A00597, MIGUT.A00640, MIGUT.A00691, MIGUT.A00698, MIGUT.A00801, MIGUT.A00837, MIGUT.A00946, MIGUT.A01004, MIGUT.A01100, MIGUT.A01114, MIGUT.A01155, MIGUT.B00019, MIGUT.B00126, MIGUT.B00186, MIGUT.B00187, MIGUT.B00261, MIGUT.B00382, MIGUT.B00425, MIGUT.B00463, MIGUT.B00568, MIGUT.B…
GO:0006820	anion transport	213	36	20.54	0.0006	0.1115	P	Migut.A00586, Migut.A00698, Migut.A00837, Migut.B00382, Migut.B00425, Migut.B01896, Migut.C00181, Migut.C01258, Migut.D00702, Migut.D01025, Migut.D02025, Migut.D02172, Migut.E01016, Migut.F01053, Migut.F01778, Migut.H00925, Migut.H01487, Migut.I00639, Migut.J00191, Migut.K00598, Migut.K00898, Migut.L00362, Migut.L00541, Migut.L01475, Migut.L01643, Migut.M00169, Migut.M01952, Migut.N01530, Migut.N…	MIGUT.A00586, MIGUT.A00698, MIGUT.A00837, MIGUT.B00382, MIGUT.B00425, MIGUT.B01896, MIGUT.C00181, MIGUT.C01258, MIGUT.D00702, MIGUT.D01025, MIGUT.D02025, MIGUT.D02172, MIGUT.E01016, MIGUT.F01053, MIGUT.F01778, MIGUT.H00925, MIGUT.H01487, MIGUT.I00639, MIGUT.J00191, MIGUT.K00598, MIGUT.K00898, MIGUT.L00362, MIGUT.L00541, MIGUT.L01475, MIGUT.L01643, MIGUT.M00169, MIGUT.M01952, MIGUT.N01530, MIGUT.N…
GO:0004180	carboxypeptidase activity	34	10	3.08	0.00062	0.03736	F	Migut.B00316, Migut.C00232, Migut.I00609, Migut.J01634, Migut.K01078, Migut.L00862, Migut.N01199, Migut.N01796, Migut.N01801, Migut.N02408	MIGUT.B00316, MIGUT.C00232, MIGUT.I00609, MIGUT.J01634, MIGUT.K01078, MIGUT.L00862, MIGUT.N01199, MIGUT.N01796, MIGUT.N01801, MIGUT.N02408
GO:0046915	transition metal ion transmembrane transporter activity	40	11	3.62	0.00064	0.0376	F	Migut.D01999, Migut.E00889, Migut.E01643, Migut.E01805, Migut.K01172, Migut.K01173, Migut.L00014, Migut.L00016, Migut.M01966, Migut.N01633, Migut.O00451	MIGUT.D01999, MIGUT.E00889, MIGUT.E01643, MIGUT.E01805, MIGUT.K01172, MIGUT.K01173, MIGUT.L00014, MIGUT.L00016, MIGUT.M01966, MIGUT.N01633, MIGUT.O00451
GO:0042301	phosphate ion binding	3	3	0.27	0.00074	0.0414	F	Migut.D01365, Migut.H01967, Migut.L00683	MIGUT.D01365, MIGUT.H01967, MIGUT.L00683
GO:0047746	chlorophyllase activity	3	3	0.27	0.00074	0.0414	F	Migut.D00581, Migut.G00380, Migut.O00579	MIGUT.D00581, MIGUT.G00380, MIGUT.O00579
GO:0000427	plastid-encoded plastid RNA polymerase complex	3	3	0.28	0.00078	0.01953	C	Migut.F00197, Migut.M01863, Migut.O00467	MIGUT.F00197, MIGUT.M01863, MIGUT.O00467
GO:0022892	substrate-specific transporter activity	633	81	57.34	0.0009	0.04919	F	Migut.A00258, Migut.A00586, Migut.A00837, Migut.A01114, Migut.B00126, Migut.B00382, Migut.B00425, Migut.B01084, Migut.B01904, Migut.C00051, Migut.C00181, Migut.C00574, Migut.C01031, Migut.D00348, Migut.D01006, Migut.D01025, Migut.D01246, Migut.D01336, Migut.D01337, Migut.D01411, Migut.D01412, Migut.D01664, Migut.D01999, Migut.D02172, Migut.D02325, Migut.D02336, Migut.D02338, Migut.E00152, Migut.E…	MIGUT.A00258, MIGUT.A00586, MIGUT.A00837, MIGUT.A01114, MIGUT.B00126, MIGUT.B00382, MIGUT.B00425, MIGUT.B01084, MIGUT.B01904, MIGUT.C00051, MIGUT.C00181, MIGUT.C00574, MIGUT.C01031, MIGUT.D00348, MIGUT.D01006, MIGUT.D01025, MIGUT.D01246, MIGUT.D01336, MIGUT.D01337, MIGUT.D01411, MIGUT.D01412, MIGUT.D01664, MIGUT.D01999, MIGUT.D02172, MIGUT.D02325, MIGUT.D02336, MIGUT.D02338, MIGUT.E00152, MIGUT.E…
GO:0046839	phospholipid dephosphorylation	18	7	1.74	0.00093	0.1605	P	Migut.E00922, Migut.H00656, Migut.H00871, Migut.I00576, Migut.J00370, Migut.L00616, Migut.L01623	MIGUT.E00922, MIGUT.H00656, MIGUT.H00871, MIGUT.I00576, MIGUT.J00370, MIGUT.L00616, MIGUT.L01623
GO:0046856	phosphatidylinositol dephosphorylation	18	7	1.74	0.00093	0.1605	P	Migut.E00922, Migut.H00656, Migut.H00871, Migut.I00576, Migut.J00370, Migut.L00616, Migut.L01623	MIGUT.E00922, MIGUT.H00656, MIGUT.H00871, MIGUT.I00576, MIGUT.J00370, MIGUT.L00616, MIGUT.L01623
GO:0010257	NADH dehydrogenase complex assembly	6	4	0.58	0.0011	0.1833	P	Migut.C01071, Migut.D00799, Migut.L00398, Migut.L00964	MIGUT.C01071, MIGUT.D00799, MIGUT.L00398, MIGUT.L00964
GO:1900865	chloroplast RNA modification	10	5	0.96	0.00138	0.2223	P	Migut.B01450, Migut.F01718, Migut.F01834, Migut.K00122, Migut.N01628	MIGUT.B01450, MIGUT.F01718, MIGUT.F01834, MIGUT.K00122, MIGUT.N01628
GO:0009654	photosystem II oxygen evolving complex	20	7	1.84	0.00146	0.03529	C	Migut.D01632, Migut.E00079, Migut.F01519, Migut.M01815, Migut.N01991, Migut.N02987, Migut.O00553	MIGUT.D01632, MIGUT.E00079, MIGUT.F01519, MIGUT.M01815, MIGUT.N01991, MIGUT.N02987, MIGUT.O00553
GO:0008028	monocarboxylic acid transmembrane transporter activity	11	5	1	0.00176	0.09191	F	Migut.A00586, Migut.A00837, Migut.B00382, Migut.N01675, Migut.N02520	MIGUT.A00586, MIGUT.A00837, MIGUT.B00382, MIGUT.N01675, MIGUT.N02520
GO:0015112	nitrate transmembrane transporter activity	11	5	1	0.00176	0.09191	F	Migut.D02172, Migut.L00362, Migut.L00541, Migut.N02578, Migut.O00256	MIGUT.D02172, MIGUT.L00362, MIGUT.L00541, MIGUT.N02578, MIGUT.O00256
GO:0016491	oxidoreductase activity	1511	169	136.88	0.00188	0.09604	F	Migut.A00043, Migut.A00126, Migut.A00213, Migut.A00231, Migut.A00575, Migut.A00829, Migut.B00017, Migut.B00261, Migut.B00262, Migut.B00263, Migut.B00264, Migut.B00427, Migut.B00686, Migut.B00832, Migut.B01239, Migut.B01372, Migut.B01375, Migut.B01382, Migut.B01388, Migut.B01562, Migut.B01565, Migut.B01656, Migut.B01749, Migut.C00231, Migut.C00384, Migut.C00901, Migut.C00965, Migut.C01030, Migut.C…	MIGUT.A00043, MIGUT.A00126, MIGUT.A00213, MIGUT.A00231, MIGUT.A00575, MIGUT.A00829, MIGUT.B00017, MIGUT.B00261, MIGUT.B00262, MIGUT.B00263, MIGUT.B00264, MIGUT.B00427, MIGUT.B00686, MIGUT.B00832, MIGUT.B01239, MIGUT.B01372, MIGUT.B01375, MIGUT.B01382, MIGUT.B01388, MIGUT.B01562, MIGUT.B01565, MIGUT.B01656, MIGUT.B01749, MIGUT.C00231, MIGUT.C00384, MIGUT.C00901, MIGUT.C00965, MIGUT.C01030, MIGUT.C…
GO:0008519	ammonium transmembrane transporter activity	16	6	1.45	0.00197	0.0985	F	Migut.A01114, Migut.B01084, Migut.D00348, Migut.D01006, Migut.E01475, Migut.O00210	MIGUT.A01114, MIGUT.B01084, MIGUT.D00348, MIGUT.D01006, MIGUT.E01475, MIGUT.O00210
GO:0009145	purine nucleoside triphosphate biosynthetic process	43	11	4.15	0.00203	0.3016	P	Migut.B00126, Migut.B01904, Migut.C00051, Migut.D01336, Migut.D01337, Migut.D01411, Migut.D01412, Migut.D01664, Migut.E01175, Migut.I01095, Migut.L00411	MIGUT.B00126, MIGUT.B01904, MIGUT.C00051, MIGUT.D01336, MIGUT.D01337, MIGUT.D01411, MIGUT.D01412, MIGUT.D01664, MIGUT.E01175, MIGUT.I01095, MIGUT.L00411
GO:0009206	purine ribonucleoside triphosphate biosynthetic process	43	11	4.15	0.00203	0.3016	P	Migut.B00126, Migut.B01904, Migut.C00051, Migut.D01336, Migut.D01337, Migut.D01411, Migut.D01412, Migut.D01664, Migut.E01175, Migut.I01095, Migut.L00411	MIGUT.B00126, MIGUT.B01904, MIGUT.C00051, MIGUT.D01336, MIGUT.D01337, MIGUT.D01411, MIGUT.D01412, MIGUT.D01664, MIGUT.E01175, MIGUT.I01095, MIGUT.L00411
GO:0006754	ATP biosynthetic process	37	10	3.57	0.00206	0.3016	P	Migut.B00126, Migut.B01904, Migut.C00051, Migut.D01336, Migut.D01337, Migut.D01411, Migut.D01412, Migut.D01664, Migut.E01175, Migut.L00411	MIGUT.B00126, MIGUT.B01904, MIGUT.C00051, MIGUT.D01336, MIGUT.D01337, MIGUT.D01411, MIGUT.D01412, MIGUT.D01664, MIGUT.E01175, MIGUT.L00411
GO:0042549	photosystem II stabilization	7	4	0.68	0.00237	0.33	P	Migut.D01347, Migut.J00026, Migut.J01358, Migut.M00584	MIGUT.D01347, MIGUT.J00026, MIGUT.J01358, MIGUT.M00584
GO:0015698	inorganic anion transport	91	18	8.78	0.00239	0.33	P	Migut.C00181, Migut.D02025, Migut.D02172, Migut.E01016, Migut.F01053, Migut.H00925, Migut.H01487, Migut.J00191, Migut.K00598, Migut.L00362, Migut.L00541, Migut.L01475, Migut.N02578, Migut.N02922, Migut.O00168, Migut.O00169, Migut.O00170, Migut.O00256	MIGUT.C00181, MIGUT.D02025, MIGUT.D02172, MIGUT.E01016, MIGUT.F01053, MIGUT.H00925, MIGUT.H01487, MIGUT.J00191, MIGUT.K00598, MIGUT.L00362, MIGUT.L00541, MIGUT.L01475, MIGUT.N02578, MIGUT.N02922, MIGUT.O00168, MIGUT.O00169, MIGUT.O00170, MIGUT.O00256
GO:0022891	substrate-specific transmembrane transporter activity	561	71	50.82	0.0024	0.117	F	Migut.A00258, Migut.A00586, Migut.A00837, Migut.A01114, Migut.B00126, Migut.B00382, Migut.B00425, Migut.B01084, Migut.B01904, Migut.C00051, Migut.C00181, Migut.C00574, Migut.D00348, Migut.D01006, Migut.D01025, Migut.D01336, Migut.D01337, Migut.D01411, Migut.D01412, Migut.D01664, Migut.D01999, Migut.D02172, Migut.D02338, Migut.E00889, Migut.E01016, Migut.E01175, Migut.E01475, Migut.E01643, Migut.E…	MIGUT.A00258, MIGUT.A00586, MIGUT.A00837, MIGUT.A01114, MIGUT.B00126, MIGUT.B00382, MIGUT.B00425, MIGUT.B01084, MIGUT.B01904, MIGUT.C00051, MIGUT.C00181, MIGUT.C00574, MIGUT.D00348, MIGUT.D01006, MIGUT.D01025, MIGUT.D01336, MIGUT.D01337, MIGUT.D01411, MIGUT.D01412, MIGUT.D01664, MIGUT.D01999, MIGUT.D02172, MIGUT.D02338, MIGUT.E00889, MIGUT.E01016, MIGUT.E01175, MIGUT.E01475, MIGUT.E01643, MIGUT.E…
GO:0070008	serine-type exopeptidase activity	40	10	3.62	0.00244	0.117	F	Migut.B00316, Migut.C00232, Migut.I00609, Migut.J01634, Migut.K01078, Migut.L00862, Migut.N01199, Migut.N01796, Migut.N01801, Migut.N02408	MIGUT.B00316, MIGUT.C00232, MIGUT.I00609, MIGUT.J01634, MIGUT.K01078, MIGUT.L00862, MIGUT.N01199, MIGUT.N01796, MIGUT.N01801, MIGUT.N02408
GO:0031977	thylakoid lumen	46	11	4.24	0.00252	0.05888	C	Migut.A00401, Migut.C00375, Migut.F01519, Migut.I00540, Migut.J01275, Migut.L00100, Migut.M00896, Migut.M01815, Migut.N00285, Migut.N02987, Migut.N03077	MIGUT.A00401, MIGUT.C00375, MIGUT.F01519, MIGUT.I00540, MIGUT.J01275, MIGUT.L00100, MIGUT.M00896, MIGUT.M01815, MIGUT.N00285, MIGUT.N02987, MIGUT.N03077
GO:0022890	inorganic cation transmembrane transporter activity	254	37	23.01	0.00263	0.1236	F	Migut.A00258, Migut.A01114, Migut.B00126, Migut.B01084, Migut.B01904, Migut.C00051, Migut.D00348, Migut.D01006, Migut.D01336, Migut.D01337, Migut.D01411, Migut.D01412, Migut.D01664, Migut.D01999, Migut.E00889, Migut.E01175, Migut.E01475, Migut.E01643, Migut.E01805, Migut.F00248, Migut.J00828, Migut.K01141, Migut.K01144, Migut.K01145, Migut.K01172, Migut.K01173, Migut.L00014, Migut.L00016, Migut.L…	MIGUT.A00258, MIGUT.A01114, MIGUT.B00126, MIGUT.B01084, MIGUT.B01904, MIGUT.C00051, MIGUT.D00348, MIGUT.D01006, MIGUT.D01336, MIGUT.D01337, MIGUT.D01411, MIGUT.D01412, MIGUT.D01664, MIGUT.D01999, MIGUT.E00889, MIGUT.E01175, MIGUT.E01475, MIGUT.E01643, MIGUT.E01805, MIGUT.F00248, MIGUT.J00828, MIGUT.K01141, MIGUT.K01144, MIGUT.K01145, MIGUT.K01172, MIGUT.K01173, MIGUT.L00014, MIGUT.L00016, MIGUT.L…
GO:0055085	transmembrane transport	829	104	79.95	0.00279	0.3745	P	Migut.A00258, Migut.A00586, Migut.A00837, Migut.B00126, Migut.B00186, Migut.B00187, Migut.B00382, Migut.B00425, Migut.B00872, Migut.B01084, Migut.B01774, Migut.B01904, Migut.C00051, Migut.C00141, Migut.C00181, Migut.C00784, Migut.D00348, Migut.D00702, Migut.D01025, Migut.D01246, Migut.D01336, Migut.D01337, Migut.D01411, Migut.D01412, Migut.D01664, Migut.D01999, Migut.D02269, Migut.D02270, Migut.D…	MIGUT.A00258, MIGUT.A00586, MIGUT.A00837, MIGUT.B00126, MIGUT.B00186, MIGUT.B00187, MIGUT.B00382, MIGUT.B00425, MIGUT.B00872, MIGUT.B01084, MIGUT.B01774, MIGUT.B01904, MIGUT.C00051, MIGUT.C00141, MIGUT.C00181, MIGUT.C00784, MIGUT.D00348, MIGUT.D00702, MIGUT.D01025, MIGUT.D01246, MIGUT.D01336, MIGUT.D01337, MIGUT.D01411, MIGUT.D01412, MIGUT.D01664, MIGUT.D01999, MIGUT.D02269, MIGUT.D02270, MIGUT.D…
GO:0072341	modified amino acid binding	12	5	1.09	0.00279	0.1286	F	Migut.C00231, Migut.D00561, Migut.H01027, Migut.H01028, Migut.N02292	MIGUT.C00231, MIGUT.D00561, MIGUT.H01027, MIGUT.H01028, MIGUT.N02292
GO:0042807	central vacuole	4	3	0.37	0.00291	0.0658	C	Migut.A00217, Migut.A01114, Migut.D01006	MIGUT.A00217, MIGUT.A01114, MIGUT.D01006
GO:0006508	proteolysis	695	89	67.03	0.00309	0.4035	P	Migut.A00881, Migut.A00882, Migut.A00883, Migut.A00884, Migut.A00885, Migut.A00886, Migut.A00887, Migut.A00889, Migut.A00890, Migut.A00891, Migut.A00892, Migut.B00316, Migut.C00232, Migut.C01324, Migut.D00480, Migut.D00636, Migut.D00637, Migut.D00638, Migut.D00639, Migut.D01145, Migut.D01464, Migut.D01911, Migut.D01912, Migut.D01915, Migut.D01916, Migut.E00844, Migut.E01025, Migut.E01026, Migut.E…	MIGUT.A00881, MIGUT.A00882, MIGUT.A00883, MIGUT.A00884, MIGUT.A00885, MIGUT.A00886, MIGUT.A00887, MIGUT.A00889, MIGUT.A00890, MIGUT.A00891, MIGUT.A00892, MIGUT.B00316, MIGUT.C00232, MIGUT.C01324, MIGUT.D00480, MIGUT.D00636, MIGUT.D00637, MIGUT.D00638, MIGUT.D00639, MIGUT.D01145, MIGUT.D01464, MIGUT.D01911, MIGUT.D01912, MIGUT.D01915, MIGUT.D01916, MIGUT.E00844, MIGUT.E01025, MIGUT.E01026, MIGUT.E…
GO:0018130	heterocycle biosynthetic process	1742	200	168	0.00354	0.4501	P	Migut.A00056, Migut.A00167, Migut.A00236, Migut.A00326, Migut.A00611, Migut.A00649, Migut.A00650, Migut.A00653, Migut.A00654, Migut.A00655, Migut.A00656, Migut.A00659, Migut.A00849, Migut.B00028, Migut.B00126, Migut.B00557, Migut.B00683, Migut.B00703, Migut.B00911, Migut.B01418, Migut.B01565, Migut.B01690, Migut.B01883, Migut.B01886, Migut.B01899, Migut.B01904, Migut.C00051, Migut.C00770, Migut.C…	MIGUT.A00056, MIGUT.A00167, MIGUT.A00236, MIGUT.A00326, MIGUT.A00611, MIGUT.A00649, MIGUT.A00650, MIGUT.A00653, MIGUT.A00654, MIGUT.A00655, MIGUT.A00656, MIGUT.A00659, MIGUT.A00849, MIGUT.B00028, MIGUT.B00126, MIGUT.B00557, MIGUT.B00683, MIGUT.B00703, MIGUT.B00911, MIGUT.B01418, MIGUT.B01565, MIGUT.B01690, MIGUT.B01883, MIGUT.B01886, MIGUT.B01899, MIGUT.B01904, MIGUT.C00051, MIGUT.C00770, MIGUT.C…
GO:0019438	aromatic compound biosynthetic process	1753	201	169.06	0.00366	0.4535	P	Migut.A00056, Migut.A00167, Migut.A00236, Migut.A00326, Migut.A00575, Migut.A00611, Migut.A00649, Migut.A00650, Migut.A00653, Migut.A00654, Migut.A00655, Migut.A00656, Migut.A00659, Migut.A00849, Migut.B00028, Migut.B00126, Migut.B00557, Migut.B00683, Migut.B00703, Migut.B00911, Migut.B01418, Migut.B01690, Migut.B01883, Migut.B01886, Migut.B01899, Migut.B01904, Migut.C00051, Migut.C00770, Migut.C…	MIGUT.A00056, MIGUT.A00167, MIGUT.A00236, MIGUT.A00326, MIGUT.A00575, MIGUT.A00611, MIGUT.A00649, MIGUT.A00650, MIGUT.A00653, MIGUT.A00654, MIGUT.A00655, MIGUT.A00656, MIGUT.A00659, MIGUT.A00849, MIGUT.B00028, MIGUT.B00126, MIGUT.B00557, MIGUT.B00683, MIGUT.B00703, MIGUT.B00911, MIGUT.B01418, MIGUT.B01690, MIGUT.B01883, MIGUT.B01886, MIGUT.B01899, MIGUT.B01904, MIGUT.C00051, MIGUT.C00770, MIGUT.C…
GO:0016668	oxidoreductase activity, acting on a sulfur group of donors, NAD(P) as acceptor	18	6	1.63	0.00391	0.1767	F	Migut.B01239, Migut.B01372, Migut.B01375, Migut.B01382, Migut.B01388, Migut.I00567	MIGUT.B01239, MIGUT.B01372, MIGUT.B01375, MIGUT.B01382, MIGUT.B01388, MIGUT.I00567
GO:0016161	beta-amylase activity	13	5	1.18	0.0042	0.1862	F	Migut.A00486, Migut.E00813, Migut.E00900, Migut.M00386, Migut.M00388	MIGUT.A00486, MIGUT.E00813, MIGUT.E00900, MIGUT.M00386, MIGUT.M00388
GO:0000041	transition metal ion transport	47	11	4.53	0.00431	0.5206	P	Migut.D01999, Migut.E00889, Migut.E01643, Migut.E01805, Migut.K01172, Migut.K01173, Migut.L00014, Migut.L00016, Migut.M01966, Migut.N01633, Migut.O00451	MIGUT.D01999, MIGUT.E00889, MIGUT.E01643, MIGUT.E01805, MIGUT.K01172, MIGUT.K01173, MIGUT.L00014, MIGUT.L00016, MIGUT.M01966, MIGUT.N01633, MIGUT.O00451
GO:0006812	cation transport	394	54	38	0.00506	0.5879	P	Migut.A00258, Migut.A01061, Migut.B00126, Migut.B01084, Migut.B01904, Migut.C00051, Migut.D00348, Migut.D01025, Migut.D01336, Migut.D01337, Migut.D01411, Migut.D01412, Migut.D01664, Migut.D01999, Migut.E00716, Migut.E00889, Migut.E01175, Migut.E01475, Migut.E01643, Migut.E01805, Migut.F00004, Migut.F00138, Migut.F00187, Migut.F00248, Migut.H00218, Migut.J00817, Migut.J00828, Migut.K00898, Migut.K…	MIGUT.A00258, MIGUT.A01061, MIGUT.B00126, MIGUT.B01084, MIGUT.B01904, MIGUT.C00051, MIGUT.D00348, MIGUT.D01025, MIGUT.D01336, MIGUT.D01337, MIGUT.D01411, MIGUT.D01412, MIGUT.D01664, MIGUT.D01999, MIGUT.E00716, MIGUT.E00889, MIGUT.E01175, MIGUT.E01475, MIGUT.E01643, MIGUT.E01805, MIGUT.F00004, MIGUT.F00138, MIGUT.F00187, MIGUT.F00248, MIGUT.H00218, MIGUT.J00817, MIGUT.J00828, MIGUT.K00898, MIGUT.K…
GO:0009201	ribonucleoside triphosphate biosynthetic process	48	11	4.63	0.00511	0.5879	P	Migut.B00126, Migut.B01904, Migut.C00051, Migut.D01336, Migut.D01337, Migut.D01411, Migut.D01412, Migut.D01664, Migut.E01175, Migut.I01095, Migut.L00411	MIGUT.B00126, MIGUT.B01904, MIGUT.C00051, MIGUT.D01336, MIGUT.D01337, MIGUT.D01411, MIGUT.D01412, MIGUT.D01664, MIGUT.E01175, MIGUT.I01095, MIGUT.L00411
GO:0016168	chlorophyll binding	44	10	3.99	0.00513	0.2233	F	Migut.C00582, Migut.D01346, Migut.D01364, Migut.D01421, Migut.D01947, Migut.H01901, Migut.J01197, Migut.K01174, Migut.N02087, Migut.N02998	MIGUT.C00582, MIGUT.D01346, MIGUT.D01364, MIGUT.D01421, MIGUT.D01947, MIGUT.H01901, MIGUT.J01197, MIGUT.K01174, MIGUT.N02087, MIGUT.N02998
GO:0009543	chloroplast thylakoid lumen	37	9	3.41	0.00539	0.1145	C	Migut.A00401, Migut.C00375, Migut.F01519, Migut.I00540, Migut.L00100, Migut.M00896, Migut.M01815, Migut.N02987, Migut.N03077	MIGUT.A00401, MIGUT.C00375, MIGUT.F01519, MIGUT.I00540, MIGUT.L00100, MIGUT.M00896, MIGUT.M01815, MIGUT.N02987, MIGUT.N03077
GO:0031978	plastid thylakoid lumen	37	9	3.41	0.00539	0.1145	C	Migut.A00401, Migut.C00375, Migut.F01519, Migut.I00540, Migut.L00100, Migut.M00896, Migut.M01815, Migut.N02987, Migut.N03077	MIGUT.A00401, MIGUT.C00375, MIGUT.F01519, MIGUT.I00540, MIGUT.L00100, MIGUT.M00896, MIGUT.M01815, MIGUT.N02987, MIGUT.N03077
GO:0031425	chloroplast RNA processing	13	5	1.25	0.0055	0.615	P	Migut.D00263, Migut.D00872, Migut.L00269, Migut.N00112, Migut.N02366	MIGUT.D00263, MIGUT.D00872, MIGUT.L00269, MIGUT.N00112, MIGUT.N02366
GO:1901362	organic cyclic compound biosynthetic process	1828	207	176.29	0.0056	0.615	P	Migut.A00056, Migut.A00167, Migut.A00236, Migut.A00326, Migut.A00575, Migut.A00611, Migut.A00649, Migut.A00650, Migut.A00653, Migut.A00654, Migut.A00655, Migut.A00656, Migut.A00659, Migut.A00849, Migut.B00028, Migut.B00126, Migut.B00557, Migut.B00683, Migut.B00703, Migut.B00911, Migut.B01418, Migut.B01565, Migut.B01628, Migut.B01690, Migut.B01883, Migut.B01886, Migut.B01899, Migut.B01904, Migut.C…	MIGUT.A00056, MIGUT.A00167, MIGUT.A00236, MIGUT.A00326, MIGUT.A00575, MIGUT.A00611, MIGUT.A00649, MIGUT.A00650, MIGUT.A00653, MIGUT.A00654, MIGUT.A00655, MIGUT.A00656, MIGUT.A00659, MIGUT.A00849, MIGUT.B00028, MIGUT.B00126, MIGUT.B00557, MIGUT.B00683, MIGUT.B00703, MIGUT.B00911, MIGUT.B01418, MIGUT.B01565, MIGUT.B01628, MIGUT.B01690, MIGUT.B01883, MIGUT.B01886, MIGUT.B01899, MIGUT.B01904, MIGUT.C…
GO:0009142	nucleoside triphosphate biosynthetic process	49	11	4.73	0.00603	0.6475	P	Migut.B00126, Migut.B01904, Migut.C00051, Migut.D01336, Migut.D01337, Migut.D01411, Migut.D01412, Migut.D01664, Migut.E01175, Migut.I01095, Migut.L00411	MIGUT.B00126, MIGUT.B01904, MIGUT.C00051, MIGUT.D01336, MIGUT.D01337, MIGUT.D01411, MIGUT.D01412, MIGUT.D01664, MIGUT.E01175, MIGUT.I01095, MIGUT.L00411
GO:0045735	nutrient reservoir activity	82	15	7.43	0.00637	0.2715	F	Migut.D00937, Migut.D01168, Migut.D02185, Migut.J00933, Migut.J01035, Migut.J01036, Migut.J01038, Migut.J01041, Migut.L01381, Migut.L01555, Migut.M01754, Migut.N02480, Migut.N02481, Migut.N02482, Migut.N02619	MIGUT.D00937, MIGUT.D01168, MIGUT.D02185, MIGUT.J00933, MIGUT.J01035, MIGUT.J01036, MIGUT.J01038, MIGUT.J01041, MIGUT.L01381, MIGUT.L01555, MIGUT.M01754, MIGUT.N02480, MIGUT.N02481, MIGUT.N02482, MIGUT.N02619
GO:0008509	anion transmembrane transporter activity	130	21	11.78	0.00647	0.2715	F	Migut.A00586, Migut.A00837, Migut.B00382, Migut.B00425, Migut.C00181, Migut.D01025, Migut.D02172, Migut.E01016, Migut.H00925, Migut.I00639, Migut.K00247, Migut.K00598, Migut.L00362, Migut.L00541, Migut.L01643, Migut.M01405, Migut.N01675, Migut.N02520, Migut.N02578, Migut.N02922, Migut.O00256	MIGUT.A00586, MIGUT.A00837, MIGUT.B00382, MIGUT.B00425, MIGUT.C00181, MIGUT.D01025, MIGUT.D02172, MIGUT.E01016, MIGUT.H00925, MIGUT.I00639, MIGUT.K00247, MIGUT.K00598, MIGUT.L00362, MIGUT.L00541, MIGUT.L01643, MIGUT.M01405, MIGUT.N01675, MIGUT.N02520, MIGUT.N02578, MIGUT.N02922, MIGUT.O00256
GO:0034220	ion transmembrane transport	312	44	30.09	0.0065	0.6828	P	Migut.A00258, Migut.A00586, Migut.A00837, Migut.B00126, Migut.B00382, Migut.B00425, Migut.B01084, Migut.B01904, Migut.C00051, Migut.C00181, Migut.D00348, Migut.D00702, Migut.D01336, Migut.D01337, Migut.D01411, Migut.D01412, Migut.D01664, Migut.D01999, Migut.E00889, Migut.E01175, Migut.E01643, Migut.F00248, Migut.F01778, Migut.H00218, Migut.H01487, Migut.J00817, Migut.J00828, Migut.K01172, Migut.K…	MIGUT.A00258, MIGUT.A00586, MIGUT.A00837, MIGUT.B00126, MIGUT.B00382, MIGUT.B00425, MIGUT.B01084, MIGUT.B01904, MIGUT.C00051, MIGUT.C00181, MIGUT.D00348, MIGUT.D00702, MIGUT.D01336, MIGUT.D01337, MIGUT.D01411, MIGUT.D01412, MIGUT.D01664, MIGUT.D01999, MIGUT.E00889, MIGUT.E01175, MIGUT.E01643, MIGUT.F00248, MIGUT.F01778, MIGUT.H00218, MIGUT.H01487, MIGUT.J00817, MIGUT.J00828, MIGUT.K01172, MIGUT.K…
GO:0015849	organic acid transport	79	15	7.62	0.00784	0.7466	P	Migut.A00586, Migut.A00698, Migut.A00837, Migut.B00382, Migut.B00425, Migut.B01896, Migut.C01258, Migut.D00702, Migut.D01025, Migut.F01778, Migut.K00898, Migut.M00169, Migut.N01530, Migut.N01675, Migut.N02520	MIGUT.A00586, MIGUT.A00698, MIGUT.A00837, MIGUT.B00382, MIGUT.B00425, MIGUT.B01896, MIGUT.C01258, MIGUT.D00702, MIGUT.D01025, MIGUT.F01778, MIGUT.K00898, MIGUT.M00169, MIGUT.N01530, MIGUT.N01675, MIGUT.N02520
GO:0046942	carboxylic acid transport	79	15	7.62	0.00784	0.7466	P	Migut.A00586, Migut.A00698, Migut.A00837, Migut.B00382, Migut.B00425, Migut.B01896, Migut.C01258, Migut.D00702, Migut.D01025, Migut.F01778, Migut.K00898, Migut.M00169, Migut.N01530, Migut.N01675, Migut.N02520	MIGUT.A00586, MIGUT.A00698, MIGUT.A00837, MIGUT.B00382, MIGUT.B00425, MIGUT.B01896, MIGUT.C01258, MIGUT.D00702, MIGUT.D01025, MIGUT.F01778, MIGUT.K00898, MIGUT.M00169, MIGUT.N01530, MIGUT.N01675, MIGUT.N02520
GO:0016747	transferase activity, transferring acyl groups other than amino-acyl groups	326	43	29.53	0.00792	0.292	F	Migut.C00233, Migut.C00431, Migut.C00764, Migut.C00958, Migut.C00962, Migut.C01268, Migut.D01233, Migut.D02036, Migut.D02264, Migut.D02544, Migut.E00232, Migut.F00042, Migut.F00761, Migut.F01507, Migut.G00685, Migut.G00686, Migut.G00688, Migut.G00810, Migut.G00923, Migut.G00924, Migut.G00926, Migut.G00928, Migut.G00993, Migut.G00996, Migut.G00998, Migut.G01200, Migut.H00706, Migut.H00707, Migut.H…	MIGUT.C00233, MIGUT.C00431, MIGUT.C00764, MIGUT.C00958, MIGUT.C00962, MIGUT.C01268, MIGUT.D01233, MIGUT.D02036, MIGUT.D02264, MIGUT.D02544, MIGUT.E00232, MIGUT.F00042, MIGUT.F00761, MIGUT.F01507, MIGUT.G00685, MIGUT.G00686, MIGUT.G00688, MIGUT.G00810, MIGUT.G00923, MIGUT.G00924, MIGUT.G00926, MIGUT.G00928, MIGUT.G00993, MIGUT.G00996, MIGUT.G00998, MIGUT.G01200, MIGUT.H00706, MIGUT.H00707, MIGUT.H…
GO:0038023	signaling receptor activity	84	15	7.61	0.00799	0.292	F	Migut.A00416, Migut.C00574, Migut.D00626, Migut.E00913, Migut.E01430, Migut.K01490, Migut.K01494, Migut.K01496, Migut.K01499, Migut.K01502, Migut.K01504, Migut.L00234, Migut.L00245, Migut.L00821, Migut.M00758	MIGUT.A00416, MIGUT.C00574, MIGUT.D00626, MIGUT.E00913, MIGUT.E01430, MIGUT.K01490, MIGUT.K01494, MIGUT.K01496, MIGUT.K01499, MIGUT.K01502, MIGUT.K01504, MIGUT.L00234, MIGUT.L00245, MIGUT.L00821, MIGUT.M00758
GO:0005275	amine transmembrane transporter activity	2	2	0.18	0.0082	0.292	F	Migut.A01114, Migut.D01006	MIGUT.A01114, MIGUT.D01006
GO:0005542	folic acid binding	2	2	0.18	0.0082	0.292	F	Migut.H01027, Migut.H01028	MIGUT.H01027, MIGUT.H01028
GO:0015200	methylammonium transmembrane transporter activity	2	2	0.18	0.0082	0.292	F	Migut.A01114, Migut.D01006	MIGUT.A01114, MIGUT.D01006
GO:0016708	oxidoreductase activity, acting on paired donors, with incorporation or reduction of molecular oxygen, NAD(P)H as one donor, and incorporation of two atoms of oxygen into one donor	2	2	0.18	0.0082	0.292	F	Migut.J00779, Migut.J00780	MIGUT.J00779, MIGUT.J00780
GO:0034007	S-linalool synthase activity	2	2	0.18	0.0082	0.292	F	Migut.H01541, Migut.H01543	MIGUT.H01541, MIGUT.H01543
GO:0034450	ubiquitin-ubiquitin ligase activity	2	2	0.18	0.0082	0.292	F	Migut.H00657, Migut.H02425	MIGUT.H00657, MIGUT.H02425
GO:0050242	pyruvate, phosphate dikinase activity	2	2	0.18	0.0082	0.292	F	Migut.G00280, Migut.G00282	MIGUT.G00280, MIGUT.G00282
GO:0050833	pyruvate transmembrane transporter activity	2	2	0.18	0.0082	0.292	F	Migut.A00837, Migut.B00382	MIGUT.A00837, MIGUT.B00382
GO:0009344	nitrite reductase complex [NAD(P)H]	2	2	0.18	0.00848	0.1748	C	Migut.E00079, Migut.M01815	MIGUT.E00079, MIGUT.M01815
GO:0001180	transcription initiation from RNA polymerase I promoter for nuclear large rRNA transcript	2	2	0.19	0.00929	0.7466	P	Migut.F02100, Migut.I00421	MIGUT.F02100, MIGUT.I00421
GO:0001188	RNA polymerase I transcriptional preinitiation complex assembly	2	2	0.19	0.00929	0.7466	P	Migut.F02100, Migut.I00421	MIGUT.F02100, MIGUT.I00421
GO:0001189	RNA polymerase I transcriptional preinitiation complex assembly at the promoter for the nuclear large rRNA transcript	2	2	0.19	0.00929	0.7466	P	Migut.F02100, Migut.I00421	MIGUT.F02100, MIGUT.I00421
GO:0006360	transcription from RNA polymerase I promoter	2	2	0.19	0.00929	0.7466	P	Migut.F02100, Migut.I00421	MIGUT.F02100, MIGUT.I00421
GO:0006361	transcription initiation from RNA polymerase I promoter	2	2	0.19	0.00929	0.7466	P	Migut.F02100, Migut.I00421	MIGUT.F02100, MIGUT.I00421
GO:0031426	polycistronic mRNA processing	2	2	0.19	0.00929	0.7466	P	Migut.D00872, Migut.L00269	MIGUT.D00872, MIGUT.L00269
GO:0042790	transcription of nuclear large rRNA transcript from RNA polymerase I promoter	2	2	0.19	0.00929	0.7466	P	Migut.F02100, Migut.I00421	MIGUT.F02100, MIGUT.I00421
GO:0061614	pri-miRNA transcription from RNA polymerase II promoter	2	2	0.19	0.00929	0.7466	P	Migut.B00683, Migut.B00911	MIGUT.B00683, MIGUT.B00911
GO:0070897	DNA-templated transcriptional preinitiation complex assembly	2	2	0.19	0.00929	0.7466	P	Migut.F02100, Migut.I00421	MIGUT.F02100, MIGUT.I00421
GO:1901475	pyruvate transmembrane transport	2	2	0.19	0.00929	0.7466	P	Migut.A00837, Migut.B00382	MIGUT.A00837, MIGUT.B00382
GO:0023014	signal transduction by protein phosphorylation	45	10	4.34	0.00932	0.7466	P	Migut.A00416, Migut.D00626, Migut.E00913, Migut.E01430, Migut.K01490, Migut.K01496, Migut.K01499, Migut.L00234, Migut.L00245, Migut.L00821	MIGUT.A00416, MIGUT.D00626, MIGUT.E00913, MIGUT.E01430, MIGUT.K01490, MIGUT.K01496, MIGUT.K01499, MIGUT.L00234, MIGUT.L00245, MIGUT.L00821
GO:0098655	cation transmembrane transport	233	34	22.47	0.00941	0.7466	P	Migut.A00258, Migut.B00126, Migut.B01084, Migut.B01904, Migut.C00051, Migut.D00348, Migut.D01336, Migut.D01337, Migut.D01411, Migut.D01412, Migut.D01664, Migut.D01999, Migut.E00889, Migut.E01175, Migut.E01643, Migut.F00248, Migut.H00218, Migut.J00817, Migut.J00828, Migut.K01172, Migut.K01173, Migut.L00014, Migut.L00016, Migut.L00411, Migut.L01894, Migut.L01905, Migut.L01906, Migut.L01907, Migut.L…	MIGUT.A00258, MIGUT.B00126, MIGUT.B01084, MIGUT.B01904, MIGUT.C00051, MIGUT.D00348, MIGUT.D01336, MIGUT.D01337, MIGUT.D01411, MIGUT.D01412, MIGUT.D01664, MIGUT.D01999, MIGUT.E00889, MIGUT.E01175, MIGUT.E01643, MIGUT.F00248, MIGUT.H00218, MIGUT.J00817, MIGUT.J00828, MIGUT.K01172, MIGUT.K01173, MIGUT.L00014, MIGUT.L00016, MIGUT.L00411, MIGUT.L01894, MIGUT.L01905, MIGUT.L01906, MIGUT.L01907, MIGUT.L…
GO:0009127	purine nucleoside monophosphate biosynthetic process	52	11	5.01	0.00958	0.7466	P	Migut.B00126, Migut.B01904, Migut.C00051, Migut.D01336, Migut.D01337, Migut.D01411, Migut.D01412, Migut.D01664, Migut.E01175, Migut.F00756, Migut.L00411	MIGUT.B00126, MIGUT.B01904, MIGUT.C00051, MIGUT.D01336, MIGUT.D01337, MIGUT.D01411, MIGUT.D01412, MIGUT.D01664, MIGUT.E01175, MIGUT.F00756, MIGUT.L00411
GO:0009168	purine ribonucleoside monophosphate biosynthetic process	52	11	5.01	0.00958	0.7466	P	Migut.B00126, Migut.B01904, Migut.C00051, Migut.D01336, Migut.D01337, Migut.D01411, Migut.D01412, Migut.D01664, Migut.E01175, Migut.F00756, Migut.L00411	MIGUT.B00126, MIGUT.B01904, MIGUT.C00051, MIGUT.D01336, MIGUT.D01337, MIGUT.D01411, MIGUT.D01412, MIGUT.D01664, MIGUT.E01175, MIGUT.F00756, MIGUT.L00411
