# Supplementary material for: Large-scale mRNA transfer between Haloxylon ammodendron (Chenopodiaceae) and herbaceous root holoparasite Cistanche deserticola (Orobanchaceae)
Source: iScience. 2022 Dec 27;26(1):105880. doi: 10.1016/j.isci.2022.105880 (PMC9852350; doi:10.1016/j.isci.2022.105880)
Supplement: Data S3. Enriched gene ontology (GO) terms for missing orthogroups in Cistanche deserticola (A), Cuscuta australis (B), Phelipanche aegyptiaca (C), Phtheirospermum japonicum (D), Striga hermonthica (E), Striga asiatica (F) and Triphysaria versicolor (G), related to Figure 2 [file mmc5.zip › Data S3/Data S3C.xlsx]

## Sheet: OrAe
GO.ID	Term	Annotated	Count	Expected	p-value	q-value	Aspect	Genes	Origin input
GO:0015979	photosynthesis	217	114	16.95	1e-30	2.416e-27	P	Migut.A00273, Migut.B00021, Migut.B00505, Migut.B00625, Migut.B00686, Migut.B00927, Migut.B01319, Migut.B01549, Migut.B01923, Migut.C00582, Migut.C00807, Migut.C01242, Migut.C01361, Migut.C01408, Migut.D00194, Migut.D00378, Migut.D00479, Migut.D00498, Migut.D01017, Migut.D01253, Migut.D01333, Migut.D01347, Migut.D01349, Migut.D01350, Migut.D01365, Migut.D01418, Migut.D01422, Migut.D01423, Migut.D…	MIGUT.A00273, MIGUT.B00021, MIGUT.B00505, MIGUT.B00625, MIGUT.B00686, MIGUT.B00927, MIGUT.B01319, MIGUT.B01549, MIGUT.B01923, MIGUT.C00582, MIGUT.C00807, MIGUT.C01242, MIGUT.C01361, MIGUT.C01408, MIGUT.D00194, MIGUT.D00378, MIGUT.D00479, MIGUT.D00498, MIGUT.D01017, MIGUT.D01253, MIGUT.D01333, MIGUT.D01347, MIGUT.D01349, MIGUT.D01350, MIGUT.D01365, MIGUT.D01418, MIGUT.D01422, MIGUT.D01423, MIGUT.D…
GO:0019684	photosynthesis, light reaction	101	52	7.89	1e-30	2.416e-27	P	Migut.B00021, Migut.B00686, Migut.B00927, Migut.B01549, Migut.B01923, Migut.C00582, Migut.C00807, Migut.C01242, Migut.C01361, Migut.C01408, Migut.D00194, Migut.D00378, Migut.D01253, Migut.D01347, Migut.D01418, Migut.D01433, Migut.D01632, Migut.D01806, Migut.D02409, Migut.E00079, Migut.E00226, Migut.E01271, Migut.E01572, Migut.E01805, Migut.F00375, Migut.F00451, Migut.F01049, Migut.F01771, Migut.G…	MIGUT.B00021, MIGUT.B00686, MIGUT.B00927, MIGUT.B01549, MIGUT.B01923, MIGUT.C00582, MIGUT.C00807, MIGUT.C01242, MIGUT.C01361, MIGUT.C01408, MIGUT.D00194, MIGUT.D00378, MIGUT.D01253, MIGUT.D01347, MIGUT.D01418, MIGUT.D01433, MIGUT.D01632, MIGUT.D01806, MIGUT.D02409, MIGUT.E00079, MIGUT.E00226, MIGUT.E01271, MIGUT.E01572, MIGUT.E01805, MIGUT.F00375, MIGUT.F00451, MIGUT.F01049, MIGUT.F01771, MIGUT.G…
GO:0009579	thylakoid	467	226	42.11	1e-30	5.007e-29	C	Migut.A00078, Migut.A00083, Migut.A00273, Migut.A00401, Migut.A00443, Migut.A00806, Migut.A00837, Migut.A01012, Migut.A01084, Migut.A01173, Migut.B00021, Migut.B00273, Migut.B00474, Migut.B00505, Migut.B00510, Migut.B00625, Migut.B00927, Migut.B01182, Migut.B01239, Migut.B01288, Migut.B01319, Migut.B01549, Migut.B01923, Migut.C00083, Migut.C00375, Migut.C00582, Migut.C00807, Migut.C01123, Migut.C…	MIGUT.A00078, MIGUT.A00083, MIGUT.A00273, MIGUT.A00401, MIGUT.A00443, MIGUT.A00806, MIGUT.A00837, MIGUT.A01012, MIGUT.A01084, MIGUT.A01173, MIGUT.B00021, MIGUT.B00273, MIGUT.B00474, MIGUT.B00505, MIGUT.B00510, MIGUT.B00625, MIGUT.B00927, MIGUT.B01182, MIGUT.B01239, MIGUT.B01288, MIGUT.B01319, MIGUT.B01549, MIGUT.B01923, MIGUT.C00083, MIGUT.C00375, MIGUT.C00582, MIGUT.C00807, MIGUT.C01123, MIGUT.C…
GO:0044436	thylakoid part	372	199	33.54	1e-30	5.007e-29	C	Migut.A00078, Migut.A00083, Migut.A00273, Migut.A00401, Migut.A00806, Migut.A01084, Migut.B00273, Migut.B00474, Migut.B00505, Migut.B00510, Migut.B00625, Migut.B00927, Migut.B01182, Migut.B01288, Migut.B01319, Migut.B01549, Migut.B01923, Migut.C00083, Migut.C00375, Migut.C00582, Migut.C00807, Migut.C01123, Migut.C01242, Migut.C01361, Migut.C01366, Migut.C01408, Migut.D00167, Migut.D00378, Migut.D…	MIGUT.A00078, MIGUT.A00083, MIGUT.A00273, MIGUT.A00401, MIGUT.A00806, MIGUT.A01084, MIGUT.B00273, MIGUT.B00474, MIGUT.B00505, MIGUT.B00510, MIGUT.B00625, MIGUT.B00927, MIGUT.B01182, MIGUT.B01288, MIGUT.B01319, MIGUT.B01549, MIGUT.B01923, MIGUT.C00083, MIGUT.C00375, MIGUT.C00582, MIGUT.C00807, MIGUT.C01123, MIGUT.C01242, MIGUT.C01361, MIGUT.C01366, MIGUT.C01408, MIGUT.D00167, MIGUT.D00378, MIGUT.D…
GO:0034357	photosynthetic membrane	352	182	31.74	1e-30	5.007e-29	C	Migut.A00078, Migut.A00083, Migut.A00273, Migut.A00806, Migut.A01084, Migut.B00273, Migut.B00474, Migut.B00505, Migut.B00510, Migut.B00625, Migut.B00927, Migut.B01182, Migut.B01319, Migut.B01923, Migut.C00083, Migut.C00582, Migut.C00807, Migut.C01123, Migut.C01242, Migut.C01361, Migut.C01366, Migut.C01408, Migut.D00167, Migut.D00378, Migut.D00479, Migut.D00498, Migut.D00773, Migut.D00799, Migut.D…	MIGUT.A00078, MIGUT.A00083, MIGUT.A00273, MIGUT.A00806, MIGUT.A01084, MIGUT.B00273, MIGUT.B00474, MIGUT.B00505, MIGUT.B00510, MIGUT.B00625, MIGUT.B00927, MIGUT.B01182, MIGUT.B01319, MIGUT.B01923, MIGUT.C00083, MIGUT.C00582, MIGUT.C00807, MIGUT.C01123, MIGUT.C01242, MIGUT.C01361, MIGUT.C01366, MIGUT.C01408, MIGUT.D00167, MIGUT.D00378, MIGUT.D00479, MIGUT.D00498, MIGUT.D00773, MIGUT.D00799, MIGUT.D…
GO:0009536	plastid	1666	391	150.21	1e-30	5.007e-29	C	Migut.A00078, Migut.A00083, Migut.A00167, Migut.A00273, Migut.A00391, Migut.A00401, Migut.A00443, Migut.A00474, Migut.A00549, Migut.A00725, Migut.A00792, Migut.A00806, Migut.A00837, Migut.A00866, Migut.A00879, Migut.A01012, Migut.A01084, Migut.A01172, Migut.A01173, Migut.A01176, Migut.B00021, Migut.B00160, Migut.B00189, Migut.B00273, Migut.B00474, Migut.B00505, Migut.B00510, Migut.B00598, Migut.B…	MIGUT.A00078, MIGUT.A00083, MIGUT.A00167, MIGUT.A00273, MIGUT.A00391, MIGUT.A00401, MIGUT.A00443, MIGUT.A00474, MIGUT.A00549, MIGUT.A00725, MIGUT.A00792, MIGUT.A00806, MIGUT.A00837, MIGUT.A00866, MIGUT.A00879, MIGUT.A01012, MIGUT.A01084, MIGUT.A01172, MIGUT.A01173, MIGUT.A01176, MIGUT.B00021, MIGUT.B00160, MIGUT.B00189, MIGUT.B00273, MIGUT.B00474, MIGUT.B00505, MIGUT.B00510, MIGUT.B00598, MIGUT.B…
GO:0009507	chloroplast	1575	377	142	1e-30	5.007e-29	C	Migut.A00078, Migut.A00083, Migut.A00167, Migut.A00273, Migut.A00391, Migut.A00401, Migut.A00443, Migut.A00474, Migut.A00549, Migut.A00725, Migut.A00792, Migut.A00806, Migut.A00837, Migut.A00866, Migut.A00879, Migut.A01012, Migut.A01084, Migut.A01172, Migut.A01173, Migut.A01176, Migut.B00021, Migut.B00160, Migut.B00189, Migut.B00273, Migut.B00474, Migut.B00505, Migut.B00510, Migut.B00598, Migut.B…	MIGUT.A00078, MIGUT.A00083, MIGUT.A00167, MIGUT.A00273, MIGUT.A00391, MIGUT.A00401, MIGUT.A00443, MIGUT.A00474, MIGUT.A00549, MIGUT.A00725, MIGUT.A00792, MIGUT.A00806, MIGUT.A00837, MIGUT.A00866, MIGUT.A00879, MIGUT.A01012, MIGUT.A01084, MIGUT.A01172, MIGUT.A01173, MIGUT.A01176, MIGUT.B00021, MIGUT.B00160, MIGUT.B00189, MIGUT.B00273, MIGUT.B00474, MIGUT.B00505, MIGUT.B00510, MIGUT.B00598, MIGUT.B…
GO:0009534	chloroplast thylakoid	360	166	32.46	1e-30	5.007e-29	C	Migut.A00078, Migut.A00083, Migut.A00273, Migut.A00401, Migut.A00443, Migut.A00806, Migut.A00837, Migut.A01084, Migut.B00021, Migut.B00273, Migut.B00474, Migut.B00505, Migut.B00510, Migut.B00625, Migut.B00927, Migut.B01182, Migut.B01549, Migut.B01923, Migut.C00083, Migut.C00375, Migut.C00582, Migut.C00807, Migut.C01123, Migut.C01242, Migut.C01319, Migut.C01361, Migut.C01366, Migut.C01408, Migut.D…	MIGUT.A00078, MIGUT.A00083, MIGUT.A00273, MIGUT.A00401, MIGUT.A00443, MIGUT.A00806, MIGUT.A00837, MIGUT.A01084, MIGUT.B00021, MIGUT.B00273, MIGUT.B00474, MIGUT.B00505, MIGUT.B00510, MIGUT.B00625, MIGUT.B00927, MIGUT.B01182, MIGUT.B01549, MIGUT.B01923, MIGUT.C00083, MIGUT.C00375, MIGUT.C00582, MIGUT.C00807, MIGUT.C01123, MIGUT.C01242, MIGUT.C01319, MIGUT.C01361, MIGUT.C01366, MIGUT.C01408, MIGUT.D…
GO:0031976	plastid thylakoid	360	166	32.46	1e-30	5.007e-29	C	Migut.A00078, Migut.A00083, Migut.A00273, Migut.A00401, Migut.A00443, Migut.A00806, Migut.A00837, Migut.A01084, Migut.B00021, Migut.B00273, Migut.B00474, Migut.B00505, Migut.B00510, Migut.B00625, Migut.B00927, Migut.B01182, Migut.B01549, Migut.B01923, Migut.C00083, Migut.C00375, Migut.C00582, Migut.C00807, Migut.C01123, Migut.C01242, Migut.C01319, Migut.C01361, Migut.C01366, Migut.C01408, Migut.D…	MIGUT.A00078, MIGUT.A00083, MIGUT.A00273, MIGUT.A00401, MIGUT.A00443, MIGUT.A00806, MIGUT.A00837, MIGUT.A01084, MIGUT.B00021, MIGUT.B00273, MIGUT.B00474, MIGUT.B00505, MIGUT.B00510, MIGUT.B00625, MIGUT.B00927, MIGUT.B01182, MIGUT.B01549, MIGUT.B01923, MIGUT.C00083, MIGUT.C00375, MIGUT.C00582, MIGUT.C00807, MIGUT.C01123, MIGUT.C01242, MIGUT.C01319, MIGUT.C01361, MIGUT.C01366, MIGUT.C01408, MIGUT.D…
GO:0042651	thylakoid membrane	312	149	28.13	1e-30	5.007e-29	C	Migut.A00078, Migut.A00083, Migut.A00273, Migut.A00806, Migut.A01084, Migut.B00273, Migut.B00474, Migut.B00505, Migut.B00510, Migut.B00625, Migut.B00927, Migut.B01182, Migut.B01319, Migut.B01923, Migut.C00083, Migut.C00582, Migut.C00807, Migut.C01123, Migut.C01242, Migut.C01361, Migut.C01366, Migut.C01408, Migut.D00167, Migut.D00378, Migut.D00479, Migut.D00773, Migut.D00799, Migut.D00859, Migut.D…	MIGUT.A00078, MIGUT.A00083, MIGUT.A00273, MIGUT.A00806, MIGUT.A01084, MIGUT.B00273, MIGUT.B00474, MIGUT.B00505, MIGUT.B00510, MIGUT.B00625, MIGUT.B00927, MIGUT.B01182, MIGUT.B01319, MIGUT.B01923, MIGUT.C00083, MIGUT.C00582, MIGUT.C00807, MIGUT.C01123, MIGUT.C01242, MIGUT.C01361, MIGUT.C01366, MIGUT.C01408, MIGUT.D00167, MIGUT.D00378, MIGUT.D00479, MIGUT.D00773, MIGUT.D00799, MIGUT.D00859, MIGUT.D…
GO:0044435	plastid part	961	263	86.65	1e-30	5.007e-29	C	Migut.A00078, Migut.A00083, Migut.A00273, Migut.A00391, Migut.A00401, Migut.A00443, Migut.A00474, Migut.A00725, Migut.A00806, Migut.A00837, Migut.A00866, Migut.A00879, Migut.A01012, Migut.A01084, Migut.A01173, Migut.A01176, Migut.B00021, Migut.B00273, Migut.B00474, Migut.B00505, Migut.B00510, Migut.B00598, Migut.B00625, Migut.B00640, Migut.B00813, Migut.B00927, Migut.B01182, Migut.B01238, Migut.B…	MIGUT.A00078, MIGUT.A00083, MIGUT.A00273, MIGUT.A00391, MIGUT.A00401, MIGUT.A00443, MIGUT.A00474, MIGUT.A00725, MIGUT.A00806, MIGUT.A00837, MIGUT.A00866, MIGUT.A00879, MIGUT.A01012, MIGUT.A01084, MIGUT.A01173, MIGUT.A01176, MIGUT.B00021, MIGUT.B00273, MIGUT.B00474, MIGUT.B00505, MIGUT.B00510, MIGUT.B00598, MIGUT.B00625, MIGUT.B00640, MIGUT.B00813, MIGUT.B00927, MIGUT.B01182, MIGUT.B01238, MIGUT.B…
GO:0044434	chloroplast part	943	256	85.02	1e-30	5.007e-29	C	Migut.A00078, Migut.A00083, Migut.A00273, Migut.A00391, Migut.A00401, Migut.A00443, Migut.A00474, Migut.A00725, Migut.A00806, Migut.A00837, Migut.A00866, Migut.A00879, Migut.A01012, Migut.A01084, Migut.A01173, Migut.A01176, Migut.B00021, Migut.B00273, Migut.B00474, Migut.B00505, Migut.B00510, Migut.B00598, Migut.B00625, Migut.B00640, Migut.B00813, Migut.B00927, Migut.B01182, Migut.B01272, Migut.B…	MIGUT.A00078, MIGUT.A00083, MIGUT.A00273, MIGUT.A00391, MIGUT.A00401, MIGUT.A00443, MIGUT.A00474, MIGUT.A00725, MIGUT.A00806, MIGUT.A00837, MIGUT.A00866, MIGUT.A00879, MIGUT.A01012, MIGUT.A01084, MIGUT.A01173, MIGUT.A01176, MIGUT.B00021, MIGUT.B00273, MIGUT.B00474, MIGUT.B00505, MIGUT.B00510, MIGUT.B00598, MIGUT.B00625, MIGUT.B00640, MIGUT.B00813, MIGUT.B00927, MIGUT.B01182, MIGUT.B01272, MIGUT.B…
GO:0055035	plastid thylakoid membrane	291	135	26.24	1e-30	5.007e-29	C	Migut.A00078, Migut.A00083, Migut.A00273, Migut.A00806, Migut.A01084, Migut.B00273, Migut.B00474, Migut.B00510, Migut.B00625, Migut.B00927, Migut.B01182, Migut.B01923, Migut.C00083, Migut.C00582, Migut.C00807, Migut.C01123, Migut.C01242, Migut.C01361, Migut.C01366, Migut.C01408, Migut.D00167, Migut.D00378, Migut.D00479, Migut.D00773, Migut.D00799, Migut.D00859, Migut.D00876, Migut.D00885, Migut.D…	MIGUT.A00078, MIGUT.A00083, MIGUT.A00273, MIGUT.A00806, MIGUT.A01084, MIGUT.B00273, MIGUT.B00474, MIGUT.B00510, MIGUT.B00625, MIGUT.B00927, MIGUT.B01182, MIGUT.B01923, MIGUT.C00083, MIGUT.C00582, MIGUT.C00807, MIGUT.C01123, MIGUT.C01242, MIGUT.C01361, MIGUT.C01366, MIGUT.C01408, MIGUT.D00167, MIGUT.D00378, MIGUT.D00479, MIGUT.D00773, MIGUT.D00799, MIGUT.D00859, MIGUT.D00876, MIGUT.D00885, MIGUT.D…
GO:0009535	chloroplast thylakoid membrane	289	134	26.06	1e-30	5.007e-29	C	Migut.A00078, Migut.A00083, Migut.A00273, Migut.A00806, Migut.A01084, Migut.B00273, Migut.B00474, Migut.B00510, Migut.B00625, Migut.B00927, Migut.B01182, Migut.B01923, Migut.C00083, Migut.C00582, Migut.C00807, Migut.C01123, Migut.C01242, Migut.C01361, Migut.C01366, Migut.C01408, Migut.D00167, Migut.D00378, Migut.D00479, Migut.D00773, Migut.D00799, Migut.D00859, Migut.D00876, Migut.D00885, Migut.D…	MIGUT.A00078, MIGUT.A00083, MIGUT.A00273, MIGUT.A00806, MIGUT.A01084, MIGUT.B00273, MIGUT.B00474, MIGUT.B00510, MIGUT.B00625, MIGUT.B00927, MIGUT.B01182, MIGUT.B01923, MIGUT.C00083, MIGUT.C00582, MIGUT.C00807, MIGUT.C01123, MIGUT.C01242, MIGUT.C01361, MIGUT.C01366, MIGUT.C01408, MIGUT.D00167, MIGUT.D00378, MIGUT.D00479, MIGUT.D00773, MIGUT.D00799, MIGUT.D00859, MIGUT.D00876, MIGUT.D00885, MIGUT.D…
GO:0009521	photosystem	116	76	10.46	1e-30	5.007e-29	C	Migut.A00273, Migut.B00505, Migut.B00625, Migut.B00927, Migut.B01319, Migut.B01923, Migut.C00582, Migut.C01408, Migut.D00378, Migut.D00479, Migut.D00498, Migut.D01017, Migut.D01253, Migut.D01333, Migut.D01347, Migut.D01349, Migut.D01350, Migut.D01365, Migut.D01418, Migut.D01422, Migut.D01423, Migut.D01424, Migut.D01431, Migut.D01632, Migut.D01806, Migut.D02409, Migut.E00079, Migut.E00226, Migut.E…	MIGUT.A00273, MIGUT.B00505, MIGUT.B00625, MIGUT.B00927, MIGUT.B01319, MIGUT.B01923, MIGUT.C00582, MIGUT.C01408, MIGUT.D00378, MIGUT.D00479, MIGUT.D00498, MIGUT.D01017, MIGUT.D01253, MIGUT.D01333, MIGUT.D01347, MIGUT.D01349, MIGUT.D01350, MIGUT.D01365, MIGUT.D01418, MIGUT.D01422, MIGUT.D01423, MIGUT.D01424, MIGUT.D01431, MIGUT.D01632, MIGUT.D01806, MIGUT.D02409, MIGUT.E00079, MIGUT.E00226, MIGUT.E…
GO:0031984	organelle subcompartment	558	170	50.31	1e-30	5.007e-29	C	Migut.A00078, Migut.A00083, Migut.A00273, Migut.A00401, Migut.A00443, Migut.A00661, Migut.A00806, Migut.A00837, Migut.A01084, Migut.B00021, Migut.B00273, Migut.B00474, Migut.B00505, Migut.B00510, Migut.B00625, Migut.B00927, Migut.B01182, Migut.B01549, Migut.B01923, Migut.C00083, Migut.C00375, Migut.C00582, Migut.C00807, Migut.C01123, Migut.C01242, Migut.C01319, Migut.C01361, Migut.C01366, Migut.C…	MIGUT.A00078, MIGUT.A00083, MIGUT.A00273, MIGUT.A00401, MIGUT.A00443, MIGUT.A00661, MIGUT.A00806, MIGUT.A00837, MIGUT.A01084, MIGUT.B00021, MIGUT.B00273, MIGUT.B00474, MIGUT.B00505, MIGUT.B00510, MIGUT.B00625, MIGUT.B00927, MIGUT.B01182, MIGUT.B01549, MIGUT.B01923, MIGUT.C00083, MIGUT.C00375, MIGUT.C00582, MIGUT.C00807, MIGUT.C01123, MIGUT.C01242, MIGUT.C01319, MIGUT.C01361, MIGUT.C01366, MIGUT.C…
GO:0009523	photosystem II	78	46	7.03	1.6e-28	7.477e-27	C	Migut.A00273, Migut.B00505, Migut.B00625, Migut.B00927, Migut.B01319, Migut.C00582, Migut.C01408, Migut.D00378, Migut.D00479, Migut.D01333, Migut.D01347, Migut.D01365, Migut.D01418, Migut.D01632, Migut.D01806, Migut.E00079, Migut.E00226, Migut.F01506, Migut.F01519, Migut.F01771, Migut.G00430, Migut.H00824, Migut.H01272, Migut.H01901, Migut.H01967, Migut.H02227, Migut.H02228, Migut.I00398, Migut.J…	MIGUT.A00273, MIGUT.B00505, MIGUT.B00625, MIGUT.B00927, MIGUT.B01319, MIGUT.C00582, MIGUT.C01408, MIGUT.D00378, MIGUT.D00479, MIGUT.D01333, MIGUT.D01347, MIGUT.D01365, MIGUT.D01418, MIGUT.D01632, MIGUT.D01806, MIGUT.E00079, MIGUT.E00226, MIGUT.F01506, MIGUT.F01519, MIGUT.F01771, MIGUT.G00430, MIGUT.H00824, MIGUT.H01272, MIGUT.H01901, MIGUT.H01967, MIGUT.H02227, MIGUT.H02228, MIGUT.I00398, MIGUT.J…
GO:0098796	membrane protein complex	344	100	31.02	1.6e-27	7.01e-26	C	Migut.A00083, Migut.A00273, Migut.B00505, Migut.B00625, Migut.B00927, Migut.B01319, Migut.B01923, Migut.C00582, Migut.C01408, Migut.D00167, Migut.D00378, Migut.D00479, Migut.D00498, Migut.D00865, Migut.D01017, Migut.D01246, Migut.D01253, Migut.D01333, Migut.D01347, Migut.D01349, Migut.D01350, Migut.D01365, Migut.D01410, Migut.D01418, Migut.D01422, Migut.D01423, Migut.D01424, Migut.D01431, Migut.D…	MIGUT.A00083, MIGUT.A00273, MIGUT.B00505, MIGUT.B00625, MIGUT.B00927, MIGUT.B01319, MIGUT.B01923, MIGUT.C00582, MIGUT.C01408, MIGUT.D00167, MIGUT.D00378, MIGUT.D00479, MIGUT.D00498, MIGUT.D00865, MIGUT.D01017, MIGUT.D01246, MIGUT.D01253, MIGUT.D01333, MIGUT.D01347, MIGUT.D01349, MIGUT.D01350, MIGUT.D01365, MIGUT.D01410, MIGUT.D01418, MIGUT.D01422, MIGUT.D01423, MIGUT.D01424, MIGUT.D01431, MIGUT.D…
GO:0009543	chloroplast thylakoid lumen	37	30	3.34	1.7e-25	6.621e-24	C	Migut.A00401, Migut.B00505, Migut.B00927, Migut.B01549, Migut.C00083, Migut.C00375, Migut.E00699, Migut.F00754, Migut.F01014, Migut.F01519, Migut.F02066, Migut.G00337, Migut.G00591, Migut.H00126, Migut.H00517, Migut.H00702, Migut.H01055, Migut.H01272, Migut.I00540, Migut.J00481, Migut.K00153, Migut.K00442, Migut.K01048, Migut.L00100, Migut.L01701, Migut.M00896, Migut.M01815, Migut.N02987, Migut.N…	MIGUT.A00401, MIGUT.B00505, MIGUT.B00927, MIGUT.B01549, MIGUT.C00083, MIGUT.C00375, MIGUT.E00699, MIGUT.F00754, MIGUT.F01014, MIGUT.F01519, MIGUT.F02066, MIGUT.G00337, MIGUT.G00591, MIGUT.H00126, MIGUT.H00517, MIGUT.H00702, MIGUT.H01055, MIGUT.H01272, MIGUT.I00540, MIGUT.J00481, MIGUT.K00153, MIGUT.K00442, MIGUT.K01048, MIGUT.L00100, MIGUT.L01701, MIGUT.M00896, MIGUT.M01815, MIGUT.N02987, MIGUT.N…
GO:0031978	plastid thylakoid lumen	37	30	3.34	1.7e-25	6.621e-24	C	Migut.A00401, Migut.B00505, Migut.B00927, Migut.B01549, Migut.C00083, Migut.C00375, Migut.E00699, Migut.F00754, Migut.F01014, Migut.F01519, Migut.F02066, Migut.G00337, Migut.G00591, Migut.H00126, Migut.H00517, Migut.H00702, Migut.H01055, Migut.H01272, Migut.I00540, Migut.J00481, Migut.K00153, Migut.K00442, Migut.K01048, Migut.L00100, Migut.L01701, Migut.M00896, Migut.M01815, Migut.N02987, Migut.N…	MIGUT.A00401, MIGUT.B00505, MIGUT.B00927, MIGUT.B01549, MIGUT.C00083, MIGUT.C00375, MIGUT.E00699, MIGUT.F00754, MIGUT.F01014, MIGUT.F01519, MIGUT.F02066, MIGUT.G00337, MIGUT.G00591, MIGUT.H00126, MIGUT.H00517, MIGUT.H00702, MIGUT.H01055, MIGUT.H01272, MIGUT.I00540, MIGUT.J00481, MIGUT.K00153, MIGUT.K00442, MIGUT.K01048, MIGUT.L00100, MIGUT.L01701, MIGUT.M00896, MIGUT.M01815, MIGUT.N02987, MIGUT.N…
GO:0009522	photosystem I	68	39	6.13	9.6e-24	3.542e-22	C	Migut.B00625, Migut.B01923, Migut.C00582, Migut.C01408, Migut.D00498, Migut.D01017, Migut.D01253, Migut.D01349, Migut.D01350, Migut.D01422, Migut.D01423, Migut.D01424, Migut.D01431, Migut.D01806, Migut.D02409, Migut.E00895, Migut.F01585, Migut.F01771, Migut.G00327, Migut.G00582, Migut.G01126, Migut.H00702, Migut.H00990, Migut.H01166, Migut.H01167, Migut.H01169, Migut.H01901, Migut.I00942, Migut.J…	MIGUT.B00625, MIGUT.B01923, MIGUT.C00582, MIGUT.C01408, MIGUT.D00498, MIGUT.D01017, MIGUT.D01253, MIGUT.D01349, MIGUT.D01350, MIGUT.D01422, MIGUT.D01423, MIGUT.D01424, MIGUT.D01431, MIGUT.D01806, MIGUT.D02409, MIGUT.E00895, MIGUT.F01585, MIGUT.F01771, MIGUT.G00327, MIGUT.G00582, MIGUT.G01126, MIGUT.H00702, MIGUT.H00990, MIGUT.H01166, MIGUT.H01167, MIGUT.H01169, MIGUT.H01901, MIGUT.I00942, MIGUT.J…
GO:0031977	thylakoid lumen	46	32	4.15	1.6e-23	5.608e-22	C	Migut.A00273, Migut.A00401, Migut.B00505, Migut.B00927, Migut.B01549, Migut.C00083, Migut.C00375, Migut.E00699, Migut.F00754, Migut.F01014, Migut.F01519, Migut.F02066, Migut.G00337, Migut.G00591, Migut.H00126, Migut.H00517, Migut.H00702, Migut.H01055, Migut.H01272, Migut.I00540, Migut.J00481, Migut.J01275, Migut.K00153, Migut.K00442, Migut.K01048, Migut.L00100, Migut.L01701, Migut.M00896, Migut.M…	MIGUT.A00273, MIGUT.A00401, MIGUT.B00505, MIGUT.B00927, MIGUT.B01549, MIGUT.C00083, MIGUT.C00375, MIGUT.E00699, MIGUT.F00754, MIGUT.F01014, MIGUT.F01519, MIGUT.F02066, MIGUT.G00337, MIGUT.G00591, MIGUT.H00126, MIGUT.H00517, MIGUT.H00702, MIGUT.H01055, MIGUT.H01272, MIGUT.I00540, MIGUT.J00481, MIGUT.J01275, MIGUT.K00153, MIGUT.K00442, MIGUT.K01048, MIGUT.L00100, MIGUT.L01701, MIGUT.M00896, MIGUT.M…
GO:0006091	generation of precursor metabolites and energy	237	63	18.51	1.3e-18	2.094e-15	P	Migut.B00021, Migut.B00686, Migut.B00927, Migut.B01549, Migut.B01923, Migut.C00582, Migut.C00807, Migut.C01242, Migut.C01361, Migut.C01408, Migut.D00194, Migut.D00378, Migut.D01252, Migut.D01253, Migut.D01347, Migut.D01366, Migut.D01418, Migut.D01432, Migut.D01433, Migut.D01632, Migut.D01806, Migut.D02409, Migut.E00079, Migut.E00226, Migut.E01271, Migut.E01572, Migut.E01805, Migut.F00375, Migut.F…	MIGUT.B00021, MIGUT.B00686, MIGUT.B00927, MIGUT.B01549, MIGUT.B01923, MIGUT.C00582, MIGUT.C00807, MIGUT.C01242, MIGUT.C01361, MIGUT.C01408, MIGUT.D00194, MIGUT.D00378, MIGUT.D01252, MIGUT.D01253, MIGUT.D01347, MIGUT.D01366, MIGUT.D01418, MIGUT.D01432, MIGUT.D01433, MIGUT.D01632, MIGUT.D01806, MIGUT.D02409, MIGUT.E00079, MIGUT.E00226, MIGUT.E01271, MIGUT.E01572, MIGUT.E01805, MIGUT.F00375, MIGUT.F…
GO:0044425	membrane part	5000	577	450.81	1.2e-16	4.006e-15	C	Migut.A00083, Migut.A00147, Migut.A00273, Migut.A00391, Migut.A00549, Migut.A00579, Migut.A00597, Migut.A00610, Migut.A00661, Migut.A00672, Migut.A00691, Migut.A00698, Migut.A00801, Migut.A00815, Migut.A00837, Migut.A00873, Migut.A00895, Migut.A00945, Migut.A01083, Migut.A01096, Migut.A01155, Migut.A01179, Migut.B00348, Migut.B00349, Migut.B00381, Migut.B00382, Migut.B00463, Migut.B00474, Migut.B…	MIGUT.A00083, MIGUT.A00147, MIGUT.A00273, MIGUT.A00391, MIGUT.A00549, MIGUT.A00579, MIGUT.A00597, MIGUT.A00610, MIGUT.A00661, MIGUT.A00672, MIGUT.A00691, MIGUT.A00698, MIGUT.A00801, MIGUT.A00815, MIGUT.A00837, MIGUT.A00873, MIGUT.A00895, MIGUT.A00945, MIGUT.A01083, MIGUT.A01096, MIGUT.A01155, MIGUT.A01179, MIGUT.B00348, MIGUT.B00349, MIGUT.B00381, MIGUT.B00382, MIGUT.B00463, MIGUT.B00474, MIGUT.B…
GO:0009532	plastid stroma	503	103	45.35	5.5e-16	1.752e-14	C	Migut.A00725, Migut.A00866, Migut.A00879, Migut.A01012, Migut.A01084, Migut.A01173, Migut.A01176, Migut.B00598, Migut.B00813, Migut.B00927, Migut.B01923, Migut.C00578, Migut.C00807, Migut.C00901, Migut.C01276, Migut.C01408, Migut.D00296, Migut.D00455, Migut.D00850, Migut.D00876, Migut.D01017, Migut.D01359, Migut.D01695, Migut.D01806, Migut.D02358, Migut.E00226, Migut.E00441, Migut.E00683, Migut.E…	MIGUT.A00725, MIGUT.A00866, MIGUT.A00879, MIGUT.A01012, MIGUT.A01084, MIGUT.A01173, MIGUT.A01176, MIGUT.B00598, MIGUT.B00813, MIGUT.B00927, MIGUT.B01923, MIGUT.C00578, MIGUT.C00807, MIGUT.C00901, MIGUT.C01276, MIGUT.C01408, MIGUT.D00296, MIGUT.D00455, MIGUT.D00850, MIGUT.D00876, MIGUT.D01017, MIGUT.D01359, MIGUT.D01695, MIGUT.D01806, MIGUT.D02358, MIGUT.E00226, MIGUT.E00441, MIGUT.E00683, MIGUT.E…
GO:0009654	photosystem II oxygen evolving complex	20	17	1.8	1.3e-15	3.962e-14	C	Migut.A00273, Migut.B00505, Migut.B00927, Migut.B01319, Migut.D00479, Migut.D01632, Migut.E00079, Migut.F01519, Migut.H00824, Migut.H01272, Migut.K00153, Migut.M00114, Migut.M01815, Migut.N01991, Migut.N02987, Migut.N03240, Migut.O00553	MIGUT.A00273, MIGUT.B00505, MIGUT.B00927, MIGUT.B01319, MIGUT.D00479, MIGUT.D01632, MIGUT.E00079, MIGUT.F01519, MIGUT.H00824, MIGUT.H01272, MIGUT.K00153, MIGUT.M00114, MIGUT.M01815, MIGUT.N01991, MIGUT.N02987, MIGUT.N03240, MIGUT.O00553
GO:0009570	chloroplast stroma	489	95	44.09	2.4e-13	7.01e-12	C	Migut.A00725, Migut.A00866, Migut.A00879, Migut.A01012, Migut.A01084, Migut.A01173, Migut.A01176, Migut.B00598, Migut.B00813, Migut.B00927, Migut.C00578, Migut.C00807, Migut.C00901, Migut.C01276, Migut.C01408, Migut.D00296, Migut.D00455, Migut.D00850, Migut.D00876, Migut.D01017, Migut.D01359, Migut.D01695, Migut.D01806, Migut.D02358, Migut.E00226, Migut.E00441, Migut.E00683, Migut.E00687, Migut.E…	MIGUT.A00725, MIGUT.A00866, MIGUT.A00879, MIGUT.A01012, MIGUT.A01084, MIGUT.A01173, MIGUT.A01176, MIGUT.B00598, MIGUT.B00813, MIGUT.B00927, MIGUT.C00578, MIGUT.C00807, MIGUT.C00901, MIGUT.C01276, MIGUT.C01408, MIGUT.D00296, MIGUT.D00455, MIGUT.D00850, MIGUT.D00876, MIGUT.D01017, MIGUT.D01359, MIGUT.D01695, MIGUT.D01806, MIGUT.D02358, MIGUT.E00226, MIGUT.E00441, MIGUT.E00683, MIGUT.E00687, MIGUT.E…
GO:0016020	membrane	6229	672	561.62	2.6e-13	7.29e-12	C	Migut.A00078, Migut.A00083, Migut.A00147, Migut.A00273, Migut.A00391, Migut.A00472, Migut.A00549, Migut.A00579, Migut.A00597, Migut.A00610, Migut.A00661, Migut.A00672, Migut.A00691, Migut.A00698, Migut.A00801, Migut.A00806, Migut.A00815, Migut.A00837, Migut.A00873, Migut.A00895, Migut.A00945, Migut.A01083, Migut.A01084, Migut.A01096, Migut.A01155, Migut.A01179, Migut.B00273, Migut.B00348, Migut.B…	MIGUT.A00078, MIGUT.A00083, MIGUT.A00147, MIGUT.A00273, MIGUT.A00391, MIGUT.A00472, MIGUT.A00549, MIGUT.A00579, MIGUT.A00597, MIGUT.A00610, MIGUT.A00661, MIGUT.A00672, MIGUT.A00691, MIGUT.A00698, MIGUT.A00801, MIGUT.A00806, MIGUT.A00815, MIGUT.A00837, MIGUT.A00873, MIGUT.A00895, MIGUT.A00945, MIGUT.A01083, MIGUT.A01084, MIGUT.A01096, MIGUT.A01155, MIGUT.A01179, MIGUT.B00273, MIGUT.B00348, MIGUT.B…
GO:0009657	plastid organization	157	41	12.26	2.8e-12	3.382e-09	P	Migut.B01239, Migut.B01418, Migut.B01590, Migut.C00150, Migut.C00359, Migut.C01085, Migut.C01123, Migut.D00263, Migut.D00296, Migut.D00455, Migut.D00497, Migut.D00850, Migut.D01637, Migut.E00699, Migut.E01279, Migut.E01629, Migut.F00121, Migut.F00348, Migut.F00594, Migut.F01049, Migut.F01376, Migut.G00056, Migut.G00915, Migut.H00239, Migut.I00075, Migut.J01533, Migut.J01698, Migut.K01447, Migut.L…	MIGUT.B01239, MIGUT.B01418, MIGUT.B01590, MIGUT.C00150, MIGUT.C00359, MIGUT.C01085, MIGUT.C01123, MIGUT.D00263, MIGUT.D00296, MIGUT.D00455, MIGUT.D00497, MIGUT.D00850, MIGUT.D01637, MIGUT.E00699, MIGUT.E01279, MIGUT.E01629, MIGUT.F00121, MIGUT.F00348, MIGUT.F00594, MIGUT.F01049, MIGUT.F01376, MIGUT.G00056, MIGUT.G00915, MIGUT.H00239, MIGUT.I00075, MIGUT.J01533, MIGUT.J01698, MIGUT.K01447, MIGUT.L…
GO:0043623	cellular protein complex assembly	129	36	10.08	7.3e-12	7.055e-09	P	Migut.B00021, Migut.B00644, Migut.B00927, Migut.B01549, Migut.C01071, Migut.C01242, Migut.C01361, Migut.C01408, Migut.D00194, Migut.D00799, Migut.D01256, Migut.E00503, Migut.E01572, Migut.E01805, Migut.F00374, Migut.F00451, Migut.F01049, Migut.G00337, Migut.H00623, Migut.H01055, Migut.I00065, Migut.I00268, Migut.I00689, Migut.J01262, Migut.J01533, Migut.L00006, Migut.L00236, Migut.L00237, Migut.L…	MIGUT.B00021, MIGUT.B00644, MIGUT.B00927, MIGUT.B01549, MIGUT.C01071, MIGUT.C01242, MIGUT.C01361, MIGUT.C01408, MIGUT.D00194, MIGUT.D00799, MIGUT.D01256, MIGUT.E00503, MIGUT.E01572, MIGUT.E01805, MIGUT.F00374, MIGUT.F00451, MIGUT.F01049, MIGUT.G00337, MIGUT.H00623, MIGUT.H01055, MIGUT.I00065, MIGUT.I00268, MIGUT.I00689, MIGUT.J01262, MIGUT.J01533, MIGUT.L00006, MIGUT.L00236, MIGUT.L00237, MIGUT.L…
GO:0016021	integral component of membrane	4721	527	425.65	1.9e-11	5.123e-10	C	Migut.A00083, Migut.A00147, Migut.A00391, Migut.A00549, Migut.A00579, Migut.A00597, Migut.A00610, Migut.A00661, Migut.A00672, Migut.A00691, Migut.A00698, Migut.A00801, Migut.A00815, Migut.A00837, Migut.A00873, Migut.A00895, Migut.A00945, Migut.A01083, Migut.A01096, Migut.A01155, Migut.A01179, Migut.B00348, Migut.B00349, Migut.B00381, Migut.B00382, Migut.B00463, Migut.B00474, Migut.B00510, Migut.B…	MIGUT.A00083, MIGUT.A00147, MIGUT.A00391, MIGUT.A00549, MIGUT.A00579, MIGUT.A00597, MIGUT.A00610, MIGUT.A00661, MIGUT.A00672, MIGUT.A00691, MIGUT.A00698, MIGUT.A00801, MIGUT.A00815, MIGUT.A00837, MIGUT.A00873, MIGUT.A00895, MIGUT.A00945, MIGUT.A01083, MIGUT.A01096, MIGUT.A01155, MIGUT.A01179, MIGUT.B00348, MIGUT.B00349, MIGUT.B00381, MIGUT.B00382, MIGUT.B00463, MIGUT.B00474, MIGUT.B00510, MIGUT.B…
GO:0031224	intrinsic component of membrane	4762	530	429.35	2.7e-11	7.01e-10	C	Migut.A00083, Migut.A00147, Migut.A00391, Migut.A00549, Migut.A00579, Migut.A00597, Migut.A00610, Migut.A00661, Migut.A00672, Migut.A00691, Migut.A00698, Migut.A00801, Migut.A00815, Migut.A00837, Migut.A00873, Migut.A00895, Migut.A00945, Migut.A01083, Migut.A01096, Migut.A01155, Migut.A01179, Migut.B00348, Migut.B00349, Migut.B00381, Migut.B00382, Migut.B00463, Migut.B00474, Migut.B00510, Migut.B…	MIGUT.A00083, MIGUT.A00147, MIGUT.A00391, MIGUT.A00549, MIGUT.A00579, MIGUT.A00597, MIGUT.A00610, MIGUT.A00661, MIGUT.A00672, MIGUT.A00691, MIGUT.A00698, MIGUT.A00801, MIGUT.A00815, MIGUT.A00837, MIGUT.A00873, MIGUT.A00895, MIGUT.A00945, MIGUT.A01083, MIGUT.A01096, MIGUT.A01155, MIGUT.A01179, MIGUT.B00348, MIGUT.B00349, MIGUT.B00381, MIGUT.B00382, MIGUT.B00463, MIGUT.B00474, MIGUT.B00510, MIGUT.B…
GO:0009526	plastid envelope	428	81	38.59	6.1e-11	1.527e-09	C	Migut.A00391, Migut.A00443, Migut.A00474, Migut.A00725, Migut.A00837, Migut.B00273, Migut.B00598, Migut.B00640, Migut.B01238, Migut.B01272, Migut.B01420, Migut.B01764, Migut.B01923, Migut.C00901, Migut.C01319, Migut.C01361, Migut.D00193, Migut.D00296, Migut.D00702, Migut.D00799, Migut.D00876, Migut.D01246, Migut.D01481, Migut.D01695, Migut.D01806, Migut.D01821, Migut.E00301, Migut.E00683, Migut.E…	MIGUT.A00391, MIGUT.A00443, MIGUT.A00474, MIGUT.A00725, MIGUT.A00837, MIGUT.B00273, MIGUT.B00598, MIGUT.B00640, MIGUT.B01238, MIGUT.B01272, MIGUT.B01420, MIGUT.B01764, MIGUT.B01923, MIGUT.C00901, MIGUT.C01319, MIGUT.C01361, MIGUT.D00193, MIGUT.D00296, MIGUT.D00702, MIGUT.D00799, MIGUT.D00876, MIGUT.D01246, MIGUT.D01481, MIGUT.D01695, MIGUT.D01806, MIGUT.D01821, MIGUT.E00301, MIGUT.E00683, MIGUT.E…
GO:0022900	electron transport chain	89	28	6.95	7.1e-11	5.718e-08	P	Migut.B00686, Migut.B01923, Migut.D01252, Migut.D01253, Migut.D01366, Migut.D01432, Migut.D01433, Migut.D01632, Migut.D02409, Migut.E00079, Migut.E00226, Migut.E01271, Migut.G00486, Migut.H02168, Migut.I00427, Migut.I00693, Migut.I00764, Migut.I00765, Migut.I00927, Migut.J00245, Migut.J01892, Migut.J01893, Migut.K00751, Migut.K00929, Migut.M00619, Migut.M01583, Migut.M01815, Migut.N00186	MIGUT.B00686, MIGUT.B01923, MIGUT.D01252, MIGUT.D01253, MIGUT.D01366, MIGUT.D01432, MIGUT.D01433, MIGUT.D01632, MIGUT.D02409, MIGUT.E00079, MIGUT.E00226, MIGUT.E01271, MIGUT.G00486, MIGUT.H02168, MIGUT.I00427, MIGUT.I00693, MIGUT.I00764, MIGUT.I00765, MIGUT.I00927, MIGUT.J00245, MIGUT.J01892, MIGUT.J01893, MIGUT.K00751, MIGUT.K00929, MIGUT.M00619, MIGUT.M01583, MIGUT.M01815, MIGUT.N00186
GO:0009773	photosynthetic electron transport in photosystem I	11	10	0.86	8.3e-11	5.729e-08	P	Migut.B01923, Migut.D01253, Migut.E01271, Migut.G00486, Migut.I00693, Migut.I00927, Migut.J00245, Migut.J01892, Migut.J01893, Migut.M01583	MIGUT.B01923, MIGUT.D01253, MIGUT.E01271, MIGUT.G00486, MIGUT.I00693, MIGUT.I00927, MIGUT.J00245, MIGUT.J01892, MIGUT.J01893, MIGUT.M01583
GO:0009941	chloroplast envelope	411	78	37.06	1.2e-10	2.901e-09	C	Migut.A00391, Migut.A00443, Migut.A00474, Migut.A00837, Migut.B00273, Migut.B00598, Migut.B00640, Migut.B01272, Migut.B01420, Migut.B01764, Migut.B01923, Migut.C00901, Migut.C01319, Migut.C01361, Migut.D00193, Migut.D00296, Migut.D00702, Migut.D00799, Migut.D00876, Migut.D01246, Migut.D01481, Migut.D01695, Migut.D01806, Migut.D01821, Migut.E00301, Migut.E00683, Migut.E00699, Migut.E01330, Migut.F…	MIGUT.A00391, MIGUT.A00443, MIGUT.A00474, MIGUT.A00837, MIGUT.B00273, MIGUT.B00598, MIGUT.B00640, MIGUT.B01272, MIGUT.B01420, MIGUT.B01764, MIGUT.B01923, MIGUT.C00901, MIGUT.C01319, MIGUT.C01361, MIGUT.D00193, MIGUT.D00296, MIGUT.D00702, MIGUT.D00799, MIGUT.D00876, MIGUT.D01246, MIGUT.D01481, MIGUT.D01695, MIGUT.D01806, MIGUT.D01821, MIGUT.E00301, MIGUT.E00683, MIGUT.E00699, MIGUT.E01330, MIGUT.F…
GO:0010207	photosystem II assembly	20	13	1.56	1.7e-10	1.027e-07	P	Migut.B00021, Migut.B01549, Migut.C01361, Migut.C01408, Migut.D00194, Migut.E01572, Migut.E01805, Migut.F00451, Migut.F01049, Migut.G00337, Migut.H01055, Migut.I00689, Migut.J01533	MIGUT.B00021, MIGUT.B01549, MIGUT.C01361, MIGUT.C01408, MIGUT.D00194, MIGUT.E01572, MIGUT.E01805, MIGUT.F00451, MIGUT.F01049, MIGUT.G00337, MIGUT.H01055, MIGUT.I00689, MIGUT.J01533
GO:0042646	plastid nucleoid	26	15	2.34	5.7e-10	1.332e-08	C	Migut.B01923, Migut.D00455, Migut.D00876, Migut.F00551, Migut.F02048, Migut.I00075, Migut.I00491, Migut.J00242, Migut.L00269, Migut.L01175, Migut.L01401, Migut.L01986, Migut.M01863, Migut.N03260, Migut.O00467	MIGUT.B01923, MIGUT.D00455, MIGUT.D00876, MIGUT.F00551, MIGUT.F02048, MIGUT.I00075, MIGUT.I00491, MIGUT.J00242, MIGUT.L00269, MIGUT.L01175, MIGUT.L01401, MIGUT.L01986, MIGUT.M01863, MIGUT.N03260, MIGUT.O00467
GO:0004672	protein kinase activity	1212	139	84.72	2.4e-09	3.407e-06	F	Migut.A00090, Migut.A00497, Migut.A00522, Migut.A00667, Migut.A00928, Migut.A00955, Migut.A01057, Migut.B00620, Migut.B00959, Migut.B01096, Migut.B01199, Migut.B01744, Migut.C00379, Migut.C00661, Migut.C00677, Migut.C01069, Migut.C01091, Migut.D00718, Migut.D00769, Migut.D00866, Migut.D01758, Migut.D01777, Migut.D02090, Migut.D02245, Migut.D02386, Migut.D02524, Migut.E00713, Migut.E01653, Migut.F…	MIGUT.A00090, MIGUT.A00497, MIGUT.A00522, MIGUT.A00667, MIGUT.A00928, MIGUT.A00955, MIGUT.A01057, MIGUT.B00620, MIGUT.B00959, MIGUT.B01096, MIGUT.B01199, MIGUT.B01744, MIGUT.C00379, MIGUT.C00661, MIGUT.C00677, MIGUT.C01069, MIGUT.C01091, MIGUT.D00718, MIGUT.D00769, MIGUT.D00866, MIGUT.D01758, MIGUT.D01777, MIGUT.D02090, MIGUT.D02245, MIGUT.D02386, MIGUT.D02524, MIGUT.E00713, MIGUT.E01653, MIGUT.F…
GO:0009295	nucleoid	32	16	2.89	2.6e-09	5.879e-08	C	Migut.B01239, Migut.B01923, Migut.D00455, Migut.D00876, Migut.F00551, Migut.F02048, Migut.I00075, Migut.I00491, Migut.J00242, Migut.L00269, Migut.L01175, Migut.L01401, Migut.L01986, Migut.M01863, Migut.N03260, Migut.O00467	MIGUT.B01239, MIGUT.B01923, MIGUT.D00455, MIGUT.D00876, MIGUT.F00551, MIGUT.F02048, MIGUT.I00075, MIGUT.I00491, MIGUT.J00242, MIGUT.L00269, MIGUT.L01175, MIGUT.L01401, MIGUT.L01986, MIGUT.M01863, MIGUT.N03260, MIGUT.O00467
GO:0010287	plastoglobule	54	21	4.87	2.7e-09	5.915e-08	C	Migut.A01084, Migut.A01173, Migut.C01408, Migut.D00296, Migut.D01017, Migut.D01359, Migut.D01806, Migut.F01231, Migut.F01771, Migut.I00787, Migut.J01360, Migut.J01361, Migut.K00389, Migut.L01780, Migut.M01951, Migut.N00952, Migut.N01039, Migut.N01061, Migut.N02127, Migut.N02242, Migut.N02931	MIGUT.A01084, MIGUT.A01173, MIGUT.C01408, MIGUT.D00296, MIGUT.D01017, MIGUT.D01359, MIGUT.D01806, MIGUT.F01231, MIGUT.F01771, MIGUT.I00787, MIGUT.J01360, MIGUT.J01361, MIGUT.K00389, MIGUT.L01780, MIGUT.M01951, MIGUT.N00952, MIGUT.N01039, MIGUT.N01061, MIGUT.N02127, MIGUT.N02242, MIGUT.N02931
GO:0004252	serine-type endopeptidase activity	158	34	11.04	2.9e-09	3.407e-06	F	Migut.A00881, Migut.A00882, Migut.A00883, Migut.A00884, Migut.A00885, Migut.A00886, Migut.A00887, Migut.A00889, Migut.A00890, Migut.A00891, Migut.A00892, Migut.D01481, Migut.E00844, Migut.E01025, Migut.E01026, Migut.E01027, Migut.E01030, Migut.E01033, Migut.E01037, Migut.E01303, Migut.E01309, Migut.E01313, Migut.E01314, Migut.E01315, Migut.E01659, Migut.G00785, Migut.H00202, Migut.L00813, Migut.L…	MIGUT.A00881, MIGUT.A00882, MIGUT.A00883, MIGUT.A00884, MIGUT.A00885, MIGUT.A00886, MIGUT.A00887, MIGUT.A00889, MIGUT.A00890, MIGUT.A00891, MIGUT.A00892, MIGUT.D01481, MIGUT.E00844, MIGUT.E01025, MIGUT.E01026, MIGUT.E01027, MIGUT.E01030, MIGUT.E01033, MIGUT.E01037, MIGUT.E01303, MIGUT.E01309, MIGUT.E01313, MIGUT.E01314, MIGUT.E01315, MIGUT.E01659, MIGUT.G00785, MIGUT.H00202, MIGUT.L00813, MIGUT.L…
GO:0009539	photosystem II reaction center	8	8	0.72	4.3e-09	9.134e-08	C	Migut.D01333, Migut.D01347, Migut.F01506, Migut.G00430, Migut.I00398, Migut.J01358, Migut.M00584, Migut.N00910	MIGUT.D01333, MIGUT.D01347, MIGUT.F01506, MIGUT.G00430, MIGUT.I00398, MIGUT.J01358, MIGUT.M00584, MIGUT.N00910
GO:0009767	photosynthetic electron transport chain	54	19	4.22	1e-08	5.369e-06	P	Migut.B00686, Migut.B01923, Migut.D01253, Migut.D01433, Migut.D01632, Migut.D02409, Migut.E00079, Migut.E00226, Migut.E01271, Migut.G00486, Migut.I00693, Migut.I00765, Migut.I00927, Migut.J00245, Migut.J01892, Migut.J01893, Migut.M00619, Migut.M01583, Migut.M01815	MIGUT.B00686, MIGUT.B01923, MIGUT.D01253, MIGUT.D01433, MIGUT.D01632, MIGUT.D02409, MIGUT.E00079, MIGUT.E00226, MIGUT.E01271, MIGUT.G00486, MIGUT.I00693, MIGUT.I00765, MIGUT.I00927, MIGUT.J00245, MIGUT.J01892, MIGUT.J01893, MIGUT.M00619, MIGUT.M01583, MIGUT.M01815
GO:0009658	chloroplast organization	111	28	8.67	1.8e-08	8.698e-06	P	Migut.B01418, Migut.B01590, Migut.C00359, Migut.C01085, Migut.D00263, Migut.D00455, Migut.D00497, Migut.D01637, Migut.E01279, Migut.E01629, Migut.F00121, Migut.F00348, Migut.F00594, Migut.F01049, Migut.G00915, Migut.H00239, Migut.J01533, Migut.J01698, Migut.K01447, Migut.L01102, Migut.L01175, Migut.L01986, Migut.M01675, Migut.N00952, Migut.N01278, Migut.N01606, Migut.N02514, Migut.O00467	MIGUT.B01418, MIGUT.B01590, MIGUT.C00359, MIGUT.C01085, MIGUT.D00263, MIGUT.D00455, MIGUT.D00497, MIGUT.D01637, MIGUT.E01279, MIGUT.E01629, MIGUT.F00121, MIGUT.F00348, MIGUT.F00594, MIGUT.F01049, MIGUT.G00915, MIGUT.H00239, MIGUT.J01533, MIGUT.J01698, MIGUT.K01447, MIGUT.L01102, MIGUT.L01175, MIGUT.L01986, MIGUT.M01675, MIGUT.N00952, MIGUT.N01278, MIGUT.N01606, MIGUT.N02514, MIGUT.O00467
GO:0016773	phosphotransferase activity, alcohol group as acceptor	1332	146	93.11	1.9e-08	1.488e-05	F	Migut.A00090, Migut.A00497, Migut.A00522, Migut.A00667, Migut.A00928, Migut.A00955, Migut.A01057, Migut.B00189, Migut.B00620, Migut.B00813, Migut.B00959, Migut.B01096, Migut.B01199, Migut.B01744, Migut.C00379, Migut.C00661, Migut.C00677, Migut.C01069, Migut.C01091, Migut.D00718, Migut.D00769, Migut.D00866, Migut.D01758, Migut.D01777, Migut.D02090, Migut.D02245, Migut.D02386, Migut.D02524, Migut.E…	MIGUT.A00090, MIGUT.A00497, MIGUT.A00522, MIGUT.A00667, MIGUT.A00928, MIGUT.A00955, MIGUT.A01057, MIGUT.B00189, MIGUT.B00620, MIGUT.B00813, MIGUT.B00959, MIGUT.B01096, MIGUT.B01199, MIGUT.B01744, MIGUT.C00379, MIGUT.C00661, MIGUT.C00677, MIGUT.C01069, MIGUT.C01091, MIGUT.D00718, MIGUT.D00769, MIGUT.D00866, MIGUT.D01758, MIGUT.D01777, MIGUT.D02090, MIGUT.D02245, MIGUT.D02386, MIGUT.D02524, MIGUT.E…
GO:0070271	protein complex biogenesis	208	41	16.25	2.6e-08	1.004e-05	P	Migut.B00021, Migut.B00644, Migut.B00927, Migut.B01013, Migut.B01171, Migut.B01549, Migut.C01071, Migut.C01242, Migut.C01361, Migut.C01408, Migut.D00194, Migut.D00799, Migut.D01256, Migut.E00503, Migut.E00699, Migut.E01572, Migut.E01805, Migut.F00374, Migut.F00451, Migut.F00810, Migut.F01049, Migut.G00337, Migut.H00623, Migut.H01055, Migut.I00065, Migut.I00268, Migut.I00689, Migut.J01262, Migut.J…	MIGUT.B00021, MIGUT.B00644, MIGUT.B00927, MIGUT.B01013, MIGUT.B01171, MIGUT.B01549, MIGUT.C01071, MIGUT.C01242, MIGUT.C01361, MIGUT.C01408, MIGUT.D00194, MIGUT.D00799, MIGUT.D01256, MIGUT.E00503, MIGUT.E00699, MIGUT.E01572, MIGUT.E01805, MIGUT.F00374, MIGUT.F00451, MIGUT.F00810, MIGUT.F01049, MIGUT.G00337, MIGUT.H00623, MIGUT.H01055, MIGUT.I00065, MIGUT.I00268, MIGUT.I00689, MIGUT.J01262, MIGUT.J…
GO:0017004	cytochrome complex assembly	19	11	1.48	2.6e-08	1.004e-05	P	Migut.D01256, Migut.F00374, Migut.I00065, Migut.I00268, Migut.L00236, Migut.L00237, Migut.L00238, Migut.L00475, Migut.L01372, Migut.M01860, Migut.N01821	MIGUT.D01256, MIGUT.F00374, MIGUT.I00065, MIGUT.I00268, MIGUT.L00236, MIGUT.L00237, MIGUT.L00238, MIGUT.L00475, MIGUT.L01372, MIGUT.M01860, MIGUT.N01821
GO:0010109	regulation of photosynthesis	27	13	2.11	2.7e-08	1.004e-05	P	Migut.C01361, Migut.D00378, Migut.D01347, Migut.E00226, Migut.H00003, Migut.I00765, Migut.J01358, Migut.K00611, Migut.K01266, Migut.L01486, Migut.M00584, Migut.M01583, Migut.N01440	MIGUT.C01361, MIGUT.D00378, MIGUT.D01347, MIGUT.E00226, MIGUT.H00003, MIGUT.I00765, MIGUT.J01358, MIGUT.K00611, MIGUT.K01266, MIGUT.L01486, MIGUT.M00584, MIGUT.M01583, MIGUT.N01440
GO:0044444	cytoplasmic part	4532	491	408.61	3.3e-08	6.804e-07	C	Migut.A00078, Migut.A00083, Migut.A00167, Migut.A00273, Migut.A00391, Migut.A00401, Migut.A00443, Migut.A00474, Migut.A00549, Migut.A00661, Migut.A00725, Migut.A00792, Migut.A00806, Migut.A00837, Migut.A00866, Migut.A00873, Migut.A00879, Migut.A01012, Migut.A01083, Migut.A01084, Migut.A01116, Migut.A01172, Migut.A01173, Migut.A01176, Migut.B00021, Migut.B00160, Migut.B00189, Migut.B00273, Migut.B…	MIGUT.A00078, MIGUT.A00083, MIGUT.A00167, MIGUT.A00273, MIGUT.A00391, MIGUT.A00401, MIGUT.A00443, MIGUT.A00474, MIGUT.A00549, MIGUT.A00661, MIGUT.A00725, MIGUT.A00792, MIGUT.A00806, MIGUT.A00837, MIGUT.A00866, MIGUT.A00873, MIGUT.A00879, MIGUT.A01012, MIGUT.A01083, MIGUT.A01084, MIGUT.A01116, MIGUT.A01172, MIGUT.A01173, MIGUT.A01176, MIGUT.B00021, MIGUT.B00160, MIGUT.B00189, MIGUT.B00273, MIGUT.B…
GO:0010598	NAD(P)H dehydrogenase complex (plastoquinone)	9	8	0.81	3.5e-08	7.01e-07	C	Migut.A00083, Migut.D00167, Migut.D01803, Migut.H00623, Migut.I00693, Migut.I00927, Migut.J01892, Migut.L00398	MIGUT.A00083, MIGUT.D00167, MIGUT.D01803, MIGUT.H00623, MIGUT.I00693, MIGUT.I00927, MIGUT.J01892, MIGUT.L00398
GO:0008236	serine-type peptidase activity	216	39	15.1	3.7e-08	1.739e-05	F	Migut.A00881, Migut.A00882, Migut.A00883, Migut.A00884, Migut.A00885, Migut.A00886, Migut.A00887, Migut.A00889, Migut.A00890, Migut.A00891, Migut.A00892, Migut.D01481, Migut.E00844, Migut.E01025, Migut.E01026, Migut.E01027, Migut.E01030, Migut.E01033, Migut.E01037, Migut.E01303, Migut.E01309, Migut.E01313, Migut.E01314, Migut.E01315, Migut.E01659, Migut.G00785, Migut.H00202, Migut.J00177, Migut.J…	MIGUT.A00881, MIGUT.A00882, MIGUT.A00883, MIGUT.A00884, MIGUT.A00885, MIGUT.A00886, MIGUT.A00887, MIGUT.A00889, MIGUT.A00890, MIGUT.A00891, MIGUT.A00892, MIGUT.D01481, MIGUT.E00844, MIGUT.E01025, MIGUT.E01026, MIGUT.E01027, MIGUT.E01030, MIGUT.E01033, MIGUT.E01037, MIGUT.E01303, MIGUT.E01309, MIGUT.E01313, MIGUT.E01314, MIGUT.E01315, MIGUT.E01659, MIGUT.G00785, MIGUT.H00202, MIGUT.J00177, MIGUT.J…
GO:0017171	serine hydrolase activity	216	39	15.1	3.7e-08	1.739e-05	F	Migut.A00881, Migut.A00882, Migut.A00883, Migut.A00884, Migut.A00885, Migut.A00886, Migut.A00887, Migut.A00889, Migut.A00890, Migut.A00891, Migut.A00892, Migut.D01481, Migut.E00844, Migut.E01025, Migut.E01026, Migut.E01027, Migut.E01030, Migut.E01033, Migut.E01037, Migut.E01303, Migut.E01309, Migut.E01313, Migut.E01314, Migut.E01315, Migut.E01659, Migut.G00785, Migut.H00202, Migut.J00177, Migut.J…	MIGUT.A00881, MIGUT.A00882, MIGUT.A00883, MIGUT.A00884, MIGUT.A00885, MIGUT.A00886, MIGUT.A00887, MIGUT.A00889, MIGUT.A00890, MIGUT.A00891, MIGUT.A00892, MIGUT.D01481, MIGUT.E00844, MIGUT.E01025, MIGUT.E01026, MIGUT.E01027, MIGUT.E01030, MIGUT.E01033, MIGUT.E01037, MIGUT.E01303, MIGUT.E01309, MIGUT.E01313, MIGUT.E01314, MIGUT.E01315, MIGUT.E01659, MIGUT.G00785, MIGUT.H00202, MIGUT.J00177, MIGUT.J…
GO:0006461	protein complex assembly	203	40	15.86	3.9e-08	1.346e-05	P	Migut.B00021, Migut.B00644, Migut.B00927, Migut.B01013, Migut.B01171, Migut.B01549, Migut.C01071, Migut.C01242, Migut.C01361, Migut.C01408, Migut.D00194, Migut.D00799, Migut.D01256, Migut.E00503, Migut.E00699, Migut.E01572, Migut.E01805, Migut.F00374, Migut.F00451, Migut.F01049, Migut.G00337, Migut.H00623, Migut.H01055, Migut.I00065, Migut.I00268, Migut.I00689, Migut.J01262, Migut.J01533, Migut.K…	MIGUT.B00021, MIGUT.B00644, MIGUT.B00927, MIGUT.B01013, MIGUT.B01171, MIGUT.B01549, MIGUT.C01071, MIGUT.C01242, MIGUT.C01361, MIGUT.C01408, MIGUT.D00194, MIGUT.D00799, MIGUT.D01256, MIGUT.E00503, MIGUT.E00699, MIGUT.E01572, MIGUT.E01805, MIGUT.F00374, MIGUT.F00451, MIGUT.F01049, MIGUT.G00337, MIGUT.H00623, MIGUT.H01055, MIGUT.I00065, MIGUT.I00268, MIGUT.I00689, MIGUT.J01262, MIGUT.J01533, MIGUT.K…
GO:0016301	kinase activity	1396	148	97.58	1.2e-07	4.7e-05	F	Migut.A00090, Migut.A00497, Migut.A00522, Migut.A00636, Migut.A00667, Migut.A00928, Migut.A00955, Migut.A01057, Migut.B00620, Migut.B00813, Migut.B00959, Migut.B01096, Migut.B01199, Migut.B01744, Migut.C00379, Migut.C00661, Migut.C00677, Migut.C01069, Migut.C01091, Migut.C01276, Migut.D00718, Migut.D00769, Migut.D00866, Migut.D01758, Migut.D01777, Migut.D02090, Migut.D02245, Migut.D02386, Migut.D…	MIGUT.A00090, MIGUT.A00497, MIGUT.A00522, MIGUT.A00636, MIGUT.A00667, MIGUT.A00928, MIGUT.A00955, MIGUT.A01057, MIGUT.B00620, MIGUT.B00813, MIGUT.B00959, MIGUT.B01096, MIGUT.B01199, MIGUT.B01744, MIGUT.C00379, MIGUT.C00661, MIGUT.C00677, MIGUT.C01069, MIGUT.C01091, MIGUT.C01276, MIGUT.D00718, MIGUT.D00769, MIGUT.D00866, MIGUT.D01758, MIGUT.D01777, MIGUT.D02090, MIGUT.D02245, MIGUT.D02386, MIGUT.D…
GO:0010190	cytochrome b6f complex assembly	8	7	0.62	1.3e-07	4.188e-05	P	Migut.F00374, Migut.I00065, Migut.I00268, Migut.L00475, Migut.L01372, Migut.M01860, Migut.N01821	MIGUT.F00374, MIGUT.I00065, MIGUT.I00268, MIGUT.L00475, MIGUT.L01372, MIGUT.M01860, MIGUT.N01821
GO:0019898	extrinsic component of membrane	40	16	3.61	1.3e-07	2.531e-06	C	Migut.A00273, Migut.B00505, Migut.B00927, Migut.B01319, Migut.D01632, Migut.E00079, Migut.F01519, Migut.H00824, Migut.H01272, Migut.K00153, Migut.M00114, Migut.M01815, Migut.N01991, Migut.N02987, Migut.N03240, Migut.O00553	MIGUT.A00273, MIGUT.B00505, MIGUT.B00927, MIGUT.B01319, MIGUT.D01632, MIGUT.E00079, MIGUT.F01519, MIGUT.H00824, MIGUT.H01272, MIGUT.K00153, MIGUT.M00114, MIGUT.M01815, MIGUT.N01991, MIGUT.N02987, MIGUT.N03240, MIGUT.O00553
GO:0042548	regulation of photosynthesis, light reaction	18	10	1.41	2e-07	6.04e-05	P	Migut.C01361, Migut.D00378, Migut.D01347, Migut.E00226, Migut.I00765, Migut.J01358, Migut.K01266, Migut.M00584, Migut.M01583, Migut.N01440	MIGUT.C01361, MIGUT.D00378, MIGUT.D01347, MIGUT.E00226, MIGUT.I00765, MIGUT.J01358, MIGUT.K01266, MIGUT.M00584, MIGUT.M01583, MIGUT.N01440
GO:0016655	oxidoreductase activity, acting on NAD(P)H, quinone or similar compound as acceptor	24	11	1.68	2e-07	6.714e-05	F	Migut.C01071, Migut.D00799, Migut.D01250, Migut.D01251, Migut.D01354, Migut.D01355, Migut.D01427, Migut.D01428, Migut.L00398, Migut.L00881, Migut.L00964	MIGUT.C01071, MIGUT.D00799, MIGUT.D01250, MIGUT.D01251, MIGUT.D01354, MIGUT.D01355, MIGUT.D01427, MIGUT.D01428, MIGUT.L00398, MIGUT.L00881, MIGUT.L00964
GO:0016772	transferase activity, transferring phosphorus-containing groups	1573	161	109.95	3.1e-07	8.356e-05	F	Migut.A00090, Migut.A00167, Migut.A00497, Migut.A00522, Migut.A00636, Migut.A00667, Migut.A00928, Migut.A00955, Migut.A01057, Migut.B00189, Migut.B00620, Migut.B00813, Migut.B00959, Migut.B01096, Migut.B01199, Migut.B01744, Migut.C00379, Migut.C00661, Migut.C00677, Migut.C01069, Migut.C01091, Migut.C01276, Migut.D00718, Migut.D00769, Migut.D00866, Migut.D01343, Migut.D01344, Migut.D01416, Migut.D…	MIGUT.A00090, MIGUT.A00167, MIGUT.A00497, MIGUT.A00522, MIGUT.A00636, MIGUT.A00667, MIGUT.A00928, MIGUT.A00955, MIGUT.A01057, MIGUT.B00189, MIGUT.B00620, MIGUT.B00813, MIGUT.B00959, MIGUT.B01096, MIGUT.B01199, MIGUT.B01744, MIGUT.C00379, MIGUT.C00661, MIGUT.C00677, MIGUT.C01069, MIGUT.C01091, MIGUT.C01276, MIGUT.D00718, MIGUT.D00769, MIGUT.D00866, MIGUT.D01343, MIGUT.D01344, MIGUT.D01416, MIGUT.D…
GO:0009055	electron carrier activity	181	33	12.65	3.2e-07	8.356e-05	F	Migut.A00126, Migut.D01253, Migut.D01366, Migut.D01367, Migut.D01429, Migut.D01432, Migut.D01433, Migut.D01632, Migut.E00079, Migut.E00989, Migut.E00994, Migut.E00998, Migut.E01017, Migut.E01019, Migut.E01139, Migut.E01279, Migut.E01491, Migut.F00535, Migut.G00486, Migut.H02168, Migut.I00427, Migut.I00927, Migut.J01030, Migut.K00751, Migut.K00929, Migut.M00246, Migut.M00361, Migut.M01815, Migut.M…	MIGUT.A00126, MIGUT.D01253, MIGUT.D01366, MIGUT.D01367, MIGUT.D01429, MIGUT.D01432, MIGUT.D01433, MIGUT.D01632, MIGUT.E00079, MIGUT.E00989, MIGUT.E00994, MIGUT.E00998, MIGUT.E01017, MIGUT.E01019, MIGUT.E01139, MIGUT.E01279, MIGUT.E01491, MIGUT.F00535, MIGUT.G00486, MIGUT.H02168, MIGUT.I00427, MIGUT.I00927, MIGUT.J01030, MIGUT.K00751, MIGUT.K00929, MIGUT.M00246, MIGUT.M00361, MIGUT.M01815, MIGUT.M…
GO:0009538	photosystem I reaction center	8	7	0.72	3.5e-07	6.631e-06	C	Migut.D00498, Migut.D01017, Migut.G00327, Migut.I00942, Migut.M01951, Migut.N00177, Migut.N02242	MIGUT.D00498, MIGUT.D01017, MIGUT.G00327, MIGUT.I00942, MIGUT.M01951, MIGUT.N00177, MIGUT.N02242
GO:0043467	regulation of generation of precursor metabolites and energy	19	10	1.48	3.9e-07	0.0001109	P	Migut.C01361, Migut.D00378, Migut.D01347, Migut.E00226, Migut.I00765, Migut.J01358, Migut.K01266, Migut.M00584, Migut.M01583, Migut.N01440	MIGUT.C01361, MIGUT.D00378, MIGUT.D01347, MIGUT.E00226, MIGUT.I00765, MIGUT.J01358, MIGUT.K01266, MIGUT.M00584, MIGUT.M01583, MIGUT.N01440
GO:0009508	plastid chromosome	15	9	1.35	1.2e-06	2.214e-05	C	Migut.B01923, Migut.D00876, Migut.F02048, Migut.I00075, Migut.I00491, Migut.J00242, Migut.M01863, Migut.N03260, Migut.O00467	MIGUT.B01923, MIGUT.D00876, MIGUT.F02048, MIGUT.I00075, MIGUT.I00491, MIGUT.J00242, MIGUT.M01863, MIGUT.N03260, MIGUT.O00467
GO:0003755	peptidyl-prolyl cis-trans isomerase activity	51	15	3.56	1.2e-06	0.000282	F	Migut.A00401, Migut.B01549, Migut.C00263, Migut.C00375, Migut.D00350, Migut.H00126, Migut.I00400, Migut.I00447, Migut.J00481, Migut.J01275, Migut.K01048, Migut.L00012, Migut.L00100, Migut.M01626, Migut.N03077	MIGUT.A00401, MIGUT.B01549, MIGUT.C00263, MIGUT.C00375, MIGUT.D00350, MIGUT.H00126, MIGUT.I00400, MIGUT.I00447, MIGUT.J00481, MIGUT.J01275, MIGUT.K01048, MIGUT.L00012, MIGUT.L00100, MIGUT.M01626, MIGUT.N03077
GO:0042644	chloroplast nucleoid	9	7	0.81	1.5e-06	2.629e-05	C	Migut.D00455, Migut.D00876, Migut.F00551, Migut.L00269, Migut.L01175, Migut.L01401, Migut.L01986	MIGUT.D00455, MIGUT.D00876, MIGUT.F00551, MIGUT.L00269, MIGUT.L01175, MIGUT.L01401, MIGUT.L01986
GO:0044446	intracellular organelle part	2627	299	236.86	1.5e-06	2.629e-05	C	Migut.A00078, Migut.A00083, Migut.A00273, Migut.A00391, Migut.A00401, Migut.A00443, Migut.A00474, Migut.A00661, Migut.A00725, Migut.A00806, Migut.A00837, Migut.A00849, Migut.A00866, Migut.A00879, Migut.A01012, Migut.A01083, Migut.A01084, Migut.A01173, Migut.A01176, Migut.B00021, Migut.B00273, Migut.B00474, Migut.B00505, Migut.B00510, Migut.B00598, Migut.B00625, Migut.B00640, Migut.B00813, Migut.B…	MIGUT.A00078, MIGUT.A00083, MIGUT.A00273, MIGUT.A00391, MIGUT.A00401, MIGUT.A00443, MIGUT.A00474, MIGUT.A00661, MIGUT.A00725, MIGUT.A00806, MIGUT.A00837, MIGUT.A00849, MIGUT.A00866, MIGUT.A00879, MIGUT.A01012, MIGUT.A01083, MIGUT.A01084, MIGUT.A01173, MIGUT.A01176, MIGUT.B00021, MIGUT.B00273, MIGUT.B00474, MIGUT.B00505, MIGUT.B00510, MIGUT.B00598, MIGUT.B00625, MIGUT.B00640, MIGUT.B00813, MIGUT.B…
GO:0044422	organelle part	2629	299	237.04	1.6e-06	2.736e-05	C	Migut.A00078, Migut.A00083, Migut.A00273, Migut.A00391, Migut.A00401, Migut.A00443, Migut.A00474, Migut.A00661, Migut.A00725, Migut.A00806, Migut.A00837, Migut.A00849, Migut.A00866, Migut.A00879, Migut.A01012, Migut.A01083, Migut.A01084, Migut.A01173, Migut.A01176, Migut.B00021, Migut.B00273, Migut.B00474, Migut.B00505, Migut.B00510, Migut.B00598, Migut.B00625, Migut.B00640, Migut.B00813, Migut.B…	MIGUT.A00078, MIGUT.A00083, MIGUT.A00273, MIGUT.A00391, MIGUT.A00401, MIGUT.A00443, MIGUT.A00474, MIGUT.A00661, MIGUT.A00725, MIGUT.A00806, MIGUT.A00837, MIGUT.A00849, MIGUT.A00866, MIGUT.A00879, MIGUT.A01012, MIGUT.A01083, MIGUT.A01084, MIGUT.A01173, MIGUT.A01176, MIGUT.B00021, MIGUT.B00273, MIGUT.B00474, MIGUT.B00505, MIGUT.B00510, MIGUT.B00598, MIGUT.B00625, MIGUT.B00640, MIGUT.B00813, MIGUT.B…
GO:0016859	cis-trans isomerase activity	53	15	3.7	2.1e-06	0.0004486	F	Migut.A00401, Migut.B01549, Migut.C00263, Migut.C00375, Migut.D00350, Migut.H00126, Migut.I00400, Migut.I00447, Migut.J00481, Migut.J01275, Migut.K01048, Migut.L00012, Migut.L00100, Migut.M01626, Migut.N03077	MIGUT.A00401, MIGUT.B01549, MIGUT.C00263, MIGUT.C00375, MIGUT.D00350, MIGUT.H00126, MIGUT.I00400, MIGUT.I00447, MIGUT.J00481, MIGUT.J01275, MIGUT.K01048, MIGUT.L00012, MIGUT.L00100, MIGUT.M01626, MIGUT.N03077
GO:0000229	cytoplasmic chromosome	16	9	1.44	2.4e-06	4.006e-05	C	Migut.B01923, Migut.D00876, Migut.F02048, Migut.I00075, Migut.I00491, Migut.J00242, Migut.M01863, Migut.N03260, Migut.O00467	MIGUT.B01923, MIGUT.D00876, MIGUT.F02048, MIGUT.I00075, MIGUT.I00491, MIGUT.J00242, MIGUT.M01863, MIGUT.N03260, MIGUT.O00467
GO:0031072	heat shock protein binding	35	12	2.45	2.4e-06	0.00047	F	Migut.C00286, Migut.C00807, Migut.E00016, Migut.E01444, Migut.F01376, Migut.J00309, Migut.K00478, Migut.K00479, Migut.K00735, Migut.L01962, Migut.N01704, Migut.N02576	MIGUT.C00286, MIGUT.C00807, MIGUT.E00016, MIGUT.E01444, MIGUT.F01376, MIGUT.J00309, MIGUT.K00478, MIGUT.K00479, MIGUT.K00735, MIGUT.L01962, MIGUT.N01704, MIGUT.N02576
GO:0009765	photosynthesis, light harvesting	14	8	1.09	2.6e-06	0.000698	P	Migut.C00582, Migut.C00807, Migut.D01806, Migut.F01771, Migut.H00517, Migut.H01055, Migut.H01901, Migut.M00896	MIGUT.C00582, MIGUT.C00807, MIGUT.D01806, MIGUT.F01771, MIGUT.H00517, MIGUT.H01055, MIGUT.H01901, MIGUT.M00896
GO:1990204	oxidoreductase complex	89	23	8.02	2.6e-06	4.239e-05	C	Migut.A00273, Migut.B00505, Migut.B00927, Migut.B01319, Migut.D00479, Migut.D00865, Migut.D01632, Migut.E00079, Migut.F00577, Migut.F01519, Migut.H00824, Migut.H01272, Migut.J01211, Migut.K00153, Migut.L00209, Migut.L01525, Migut.M00114, Migut.M01815, Migut.N01991, Migut.N02987, Migut.N03197, Migut.N03240, Migut.O00553	MIGUT.A00273, MIGUT.B00505, MIGUT.B00927, MIGUT.B01319, MIGUT.D00479, MIGUT.D00865, MIGUT.D01632, MIGUT.E00079, MIGUT.F00577, MIGUT.F01519, MIGUT.H00824, MIGUT.H01272, MIGUT.J01211, MIGUT.K00153, MIGUT.L00209, MIGUT.L01525, MIGUT.M00114, MIGUT.M01815, MIGUT.N01991, MIGUT.N02987, MIGUT.N03197, MIGUT.N03240, MIGUT.O00553
GO:0071822	protein complex subunit organization	255	42	19.92	2.9e-06	0.0007375	P	Migut.B00021, Migut.B00644, Migut.B00927, Migut.B01013, Migut.B01171, Migut.B01549, Migut.C01071, Migut.C01242, Migut.C01361, Migut.C01408, Migut.D00194, Migut.D00799, Migut.D01256, Migut.E00503, Migut.E00699, Migut.E01279, Migut.E01572, Migut.E01805, Migut.F00374, Migut.F00451, Migut.F01049, Migut.G00337, Migut.H00623, Migut.H01055, Migut.I00065, Migut.I00268, Migut.I00689, Migut.J01262, Migut.J…	MIGUT.B00021, MIGUT.B00644, MIGUT.B00927, MIGUT.B01013, MIGUT.B01171, MIGUT.B01549, MIGUT.C01071, MIGUT.C01242, MIGUT.C01361, MIGUT.C01408, MIGUT.D00194, MIGUT.D00799, MIGUT.D01256, MIGUT.E00503, MIGUT.E00699, MIGUT.E01279, MIGUT.E01572, MIGUT.E01805, MIGUT.F00374, MIGUT.F00451, MIGUT.F01049, MIGUT.G00337, MIGUT.H00623, MIGUT.H01055, MIGUT.I00065, MIGUT.I00268, MIGUT.I00689, MIGUT.J01262, MIGUT.J…
GO:0009416	response to light stimulus	401	58	31.32	3.2e-06	0.0007731	P	Migut.A00167, Migut.B00392, Migut.B00463, Migut.B00510, Migut.B01013, Migut.B01418, Migut.B01590, Migut.C00359, Migut.C00582, Migut.C01123, Migut.C01408, Migut.D00263, Migut.D00850, Migut.D00859, Migut.D01481, Migut.D01490, Migut.D01695, Migut.D01806, Migut.E00226, Migut.F00348, Migut.F00551, Migut.F01049, Migut.F01153, Migut.F01771, Migut.F01866, Migut.G00056, Migut.G00332, Migut.G00486, Migut.H…	MIGUT.A00167, MIGUT.B00392, MIGUT.B00463, MIGUT.B00510, MIGUT.B01013, MIGUT.B01418, MIGUT.B01590, MIGUT.C00359, MIGUT.C00582, MIGUT.C01123, MIGUT.C01408, MIGUT.D00263, MIGUT.D00850, MIGUT.D00859, MIGUT.D01481, MIGUT.D01490, MIGUT.D01695, MIGUT.D01806, MIGUT.E00226, MIGUT.F00348, MIGUT.F00551, MIGUT.F01049, MIGUT.F01153, MIGUT.F01771, MIGUT.F01866, MIGUT.G00056, MIGUT.G00332, MIGUT.G00486, MIGUT.H…
GO:0000413	protein peptidyl-prolyl isomerization	51	15	3.98	4.9e-06	0.001127	P	Migut.A00401, Migut.B01549, Migut.C00263, Migut.C00375, Migut.D00350, Migut.H00126, Migut.I00400, Migut.I00447, Migut.J00481, Migut.J01275, Migut.K01048, Migut.L00012, Migut.L00100, Migut.M01626, Migut.N03077	MIGUT.A00401, MIGUT.B01549, MIGUT.C00263, MIGUT.C00375, MIGUT.D00350, MIGUT.H00126, MIGUT.I00400, MIGUT.I00447, MIGUT.J00481, MIGUT.J01275, MIGUT.K01048, MIGUT.L00012, MIGUT.L00100, MIGUT.M01626, MIGUT.N03077
GO:0006468	protein phosphorylation	1243	139	97.09	5.8e-06	0.001274	P	Migut.A00090, Migut.A00497, Migut.A00522, Migut.A00667, Migut.A00928, Migut.A00955, Migut.A01057, Migut.B00620, Migut.B00959, Migut.B01096, Migut.B01199, Migut.B01744, Migut.C00379, Migut.C00661, Migut.C00677, Migut.C01069, Migut.C01091, Migut.D00718, Migut.D00769, Migut.D00866, Migut.D01758, Migut.D01777, Migut.D02090, Migut.D02245, Migut.D02386, Migut.D02524, Migut.E00713, Migut.E01653, Migut.F…	MIGUT.A00090, MIGUT.A00497, MIGUT.A00522, MIGUT.A00667, MIGUT.A00928, MIGUT.A00955, MIGUT.A01057, MIGUT.B00620, MIGUT.B00959, MIGUT.B01096, MIGUT.B01199, MIGUT.B01744, MIGUT.C00379, MIGUT.C00661, MIGUT.C00677, MIGUT.C01069, MIGUT.C01091, MIGUT.D00718, MIGUT.D00769, MIGUT.D00866, MIGUT.D01758, MIGUT.D01777, MIGUT.D02090, MIGUT.D02245, MIGUT.D02386, MIGUT.D02524, MIGUT.E00713, MIGUT.E01653, MIGUT.F…
GO:0034622	cellular macromolecular complex assembly	212	36	16.56	7.3e-06	0.001534	P	Migut.B00021, Migut.B00644, Migut.B00927, Migut.B01549, Migut.C01071, Migut.C01242, Migut.C01361, Migut.C01408, Migut.D00194, Migut.D00799, Migut.D01256, Migut.E00503, Migut.E01572, Migut.E01805, Migut.F00374, Migut.F00451, Migut.F01049, Migut.G00337, Migut.H00623, Migut.H01055, Migut.I00065, Migut.I00268, Migut.I00689, Migut.J01262, Migut.J01533, Migut.L00006, Migut.L00236, Migut.L00237, Migut.L…	MIGUT.B00021, MIGUT.B00644, MIGUT.B00927, MIGUT.B01549, MIGUT.C01071, MIGUT.C01242, MIGUT.C01361, MIGUT.C01408, MIGUT.D00194, MIGUT.D00799, MIGUT.D01256, MIGUT.E00503, MIGUT.E01572, MIGUT.E01805, MIGUT.F00374, MIGUT.F00451, MIGUT.F01049, MIGUT.G00337, MIGUT.H00623, MIGUT.H01055, MIGUT.I00065, MIGUT.I00268, MIGUT.I00689, MIGUT.J01262, MIGUT.J01533, MIGUT.L00006, MIGUT.L00236, MIGUT.L00237, MIGUT.L…
GO:0018208	peptidyl-proline modification	53	15	4.14	8.2e-06	0.001651	P	Migut.A00401, Migut.B01549, Migut.C00263, Migut.C00375, Migut.D00350, Migut.H00126, Migut.I00400, Migut.I00447, Migut.J00481, Migut.J01275, Migut.K01048, Migut.L00012, Migut.L00100, Migut.M01626, Migut.N03077	MIGUT.A00401, MIGUT.B01549, MIGUT.C00263, MIGUT.C00375, MIGUT.D00350, MIGUT.H00126, MIGUT.I00400, MIGUT.I00447, MIGUT.J00481, MIGUT.J01275, MIGUT.K01048, MIGUT.L00012, MIGUT.L00100, MIGUT.M01626, MIGUT.N03077
GO:0065003	macromolecular complex assembly	250	40	19.53	1e-05	0.001858	P	Migut.B00021, Migut.B00644, Migut.B00927, Migut.B01013, Migut.B01171, Migut.B01549, Migut.C01071, Migut.C01242, Migut.C01361, Migut.C01408, Migut.D00194, Migut.D00799, Migut.D01256, Migut.E00503, Migut.E00699, Migut.E01572, Migut.E01805, Migut.F00374, Migut.F00451, Migut.F01049, Migut.G00337, Migut.H00623, Migut.H01055, Migut.I00065, Migut.I00268, Migut.I00689, Migut.J01262, Migut.J01533, Migut.K…	MIGUT.B00021, MIGUT.B00644, MIGUT.B00927, MIGUT.B01013, MIGUT.B01171, MIGUT.B01549, MIGUT.C01071, MIGUT.C01242, MIGUT.C01361, MIGUT.C01408, MIGUT.D00194, MIGUT.D00799, MIGUT.D01256, MIGUT.E00503, MIGUT.E00699, MIGUT.E01572, MIGUT.E01805, MIGUT.F00374, MIGUT.F00451, MIGUT.F01049, MIGUT.G00337, MIGUT.H00623, MIGUT.H01055, MIGUT.I00065, MIGUT.I00268, MIGUT.I00689, MIGUT.J01262, MIGUT.J01533, MIGUT.K…
GO:0009642	response to light intensity	95	21	7.42	1e-05	0.001858	P	Migut.B00463, Migut.B00510, Migut.B01013, Migut.C00582, Migut.D01481, Migut.D01695, Migut.D01806, Migut.E00226, Migut.F01771, Migut.F01866, Migut.G00332, Migut.G00486, Migut.H01055, Migut.H01901, Migut.H02428, Migut.I00765, Migut.K01266, Migut.L01960, Migut.N01171, Migut.N01901, Migut.N03201	MIGUT.B00463, MIGUT.B00510, MIGUT.B01013, MIGUT.C00582, MIGUT.D01481, MIGUT.D01695, MIGUT.D01806, MIGUT.E00226, MIGUT.F01771, MIGUT.F01866, MIGUT.G00332, MIGUT.G00486, MIGUT.H01055, MIGUT.H01901, MIGUT.H02428, MIGUT.I00765, MIGUT.K01266, MIGUT.L01960, MIGUT.N01171, MIGUT.N01901, MIGUT.N03201
GO:0009314	response to radiation	417	58	32.57	1.1e-05	0.001898	P	Migut.A00167, Migut.B00392, Migut.B00463, Migut.B00510, Migut.B01013, Migut.B01418, Migut.B01590, Migut.C00359, Migut.C00582, Migut.C01123, Migut.C01408, Migut.D00263, Migut.D00850, Migut.D00859, Migut.D01481, Migut.D01490, Migut.D01695, Migut.D01806, Migut.E00226, Migut.F00348, Migut.F00551, Migut.F01049, Migut.F01153, Migut.F01771, Migut.F01866, Migut.G00056, Migut.G00332, Migut.G00486, Migut.H…	MIGUT.A00167, MIGUT.B00392, MIGUT.B00463, MIGUT.B00510, MIGUT.B01013, MIGUT.B01418, MIGUT.B01590, MIGUT.C00359, MIGUT.C00582, MIGUT.C01123, MIGUT.C01408, MIGUT.D00263, MIGUT.D00850, MIGUT.D00859, MIGUT.D01481, MIGUT.D01490, MIGUT.D01695, MIGUT.D01806, MIGUT.E00226, MIGUT.F00348, MIGUT.F00551, MIGUT.F01049, MIGUT.F01153, MIGUT.F01771, MIGUT.F01866, MIGUT.G00056, MIGUT.G00332, MIGUT.G00486, MIGUT.H…
GO:0009644	response to high light intensity	48	14	3.75	1.1e-05	0.001898	P	Migut.B00463, Migut.C00582, Migut.D01695, Migut.D01806, Migut.E00226, Migut.F01771, Migut.G00332, Migut.G00486, Migut.H01901, Migut.H02428, Migut.I00765, Migut.L01960, Migut.N01171, Migut.N01901	MIGUT.B00463, MIGUT.C00582, MIGUT.D01695, MIGUT.D01806, MIGUT.E00226, MIGUT.F01771, MIGUT.G00332, MIGUT.G00486, MIGUT.H01901, MIGUT.H02428, MIGUT.I00765, MIGUT.L01960, MIGUT.N01171, MIGUT.N01901
GO:0005737	cytoplasm	4900	507	441.79	1.1e-05	0.0001753	C	Migut.A00078, Migut.A00083, Migut.A00167, Migut.A00273, Migut.A00391, Migut.A00401, Migut.A00443, Migut.A00474, Migut.A00549, Migut.A00661, Migut.A00725, Migut.A00792, Migut.A00806, Migut.A00837, Migut.A00866, Migut.A00873, Migut.A00879, Migut.A01012, Migut.A01083, Migut.A01084, Migut.A01116, Migut.A01172, Migut.A01173, Migut.A01176, Migut.B00021, Migut.B00160, Migut.B00189, Migut.B00273, Migut.B…	MIGUT.A00078, MIGUT.A00083, MIGUT.A00167, MIGUT.A00273, MIGUT.A00391, MIGUT.A00401, MIGUT.A00443, MIGUT.A00474, MIGUT.A00549, MIGUT.A00661, MIGUT.A00725, MIGUT.A00792, MIGUT.A00806, MIGUT.A00837, MIGUT.A00866, MIGUT.A00873, MIGUT.A00879, MIGUT.A01012, MIGUT.A01083, MIGUT.A01084, MIGUT.A01116, MIGUT.A01172, MIGUT.A01173, MIGUT.A01176, MIGUT.B00021, MIGUT.B00160, MIGUT.B00189, MIGUT.B00273, MIGUT.B…
GO:0042793	transcription from plastid promoter	9	6	0.7	1.5e-05	0.002499	P	Migut.I00075, Migut.L01175, Migut.L01986, Migut.M01863, Migut.N03260, Migut.O00467	MIGUT.I00075, MIGUT.L01175, MIGUT.L01986, MIGUT.M01863, MIGUT.N03260, MIGUT.O00467
GO:0000990	transcription factor activity, core RNA polymerase binding	7	5	0.49	3.1e-05	0.004857	F	Migut.A00167, Migut.B01418, Migut.F00241, Migut.F01049, Migut.H00003	MIGUT.A00167, MIGUT.B01418, MIGUT.F00241, MIGUT.F01049, MIGUT.H00003
GO:0000996	core DNA-dependent RNA polymerase binding promoter specificity activity	7	5	0.49	3.1e-05	0.004857	F	Migut.A00167, Migut.B01418, Migut.F00241, Migut.F01049, Migut.H00003	MIGUT.A00167, MIGUT.B01418, MIGUT.F00241, MIGUT.F01049, MIGUT.H00003
GO:0016987	sigma factor activity	7	5	0.49	3.1e-05	0.004857	F	Migut.A00167, Migut.B01418, Migut.F00241, Migut.F01049, Migut.H00003	MIGUT.A00167, MIGUT.B01418, MIGUT.F00241, MIGUT.F01049, MIGUT.H00003
GO:0006464	cellular protein modification process	1836	188	143.41	3.2e-05	0.004988	P	Migut.A00090, Migut.A00401, Migut.A00497, Migut.A00522, Migut.A00667, Migut.A00928, Migut.A00955, Migut.A01057, Migut.B00059, Migut.B00620, Migut.B00625, Migut.B00959, Migut.B01096, Migut.B01199, Migut.B01456, Migut.B01490, Migut.B01549, Migut.B01744, Migut.B01903, Migut.C00263, Migut.C00375, Migut.C00379, Migut.C00582, Migut.C00661, Migut.C00677, Migut.C00844, Migut.C01069, Migut.C01091, Migut.C…	MIGUT.A00090, MIGUT.A00401, MIGUT.A00497, MIGUT.A00522, MIGUT.A00667, MIGUT.A00928, MIGUT.A00955, MIGUT.A01057, MIGUT.B00059, MIGUT.B00620, MIGUT.B00625, MIGUT.B00959, MIGUT.B01096, MIGUT.B01199, MIGUT.B01456, MIGUT.B01490, MIGUT.B01549, MIGUT.B01744, MIGUT.B01903, MIGUT.C00263, MIGUT.C00375, MIGUT.C00379, MIGUT.C00582, MIGUT.C00661, MIGUT.C00677, MIGUT.C00844, MIGUT.C01069, MIGUT.C01091, MIGUT.C…
GO:0036211	protein modification process	1836	188	143.41	3.2e-05	0.004988	P	Migut.A00090, Migut.A00401, Migut.A00497, Migut.A00522, Migut.A00667, Migut.A00928, Migut.A00955, Migut.A01057, Migut.B00059, Migut.B00620, Migut.B00625, Migut.B00959, Migut.B01096, Migut.B01199, Migut.B01456, Migut.B01490, Migut.B01549, Migut.B01744, Migut.B01903, Migut.C00263, Migut.C00375, Migut.C00379, Migut.C00582, Migut.C00661, Migut.C00677, Migut.C00844, Migut.C01069, Migut.C01091, Migut.C…	MIGUT.A00090, MIGUT.A00401, MIGUT.A00497, MIGUT.A00522, MIGUT.A00667, MIGUT.A00928, MIGUT.A00955, MIGUT.A01057, MIGUT.B00059, MIGUT.B00620, MIGUT.B00625, MIGUT.B00959, MIGUT.B01096, MIGUT.B01199, MIGUT.B01456, MIGUT.B01490, MIGUT.B01549, MIGUT.B01744, MIGUT.B01903, MIGUT.C00263, MIGUT.C00375, MIGUT.C00379, MIGUT.C00582, MIGUT.C00661, MIGUT.C00677, MIGUT.C00844, MIGUT.C01069, MIGUT.C01091, MIGUT.C…
GO:0009512	cytochrome b6f complex	6	5	0.54	3.3e-05	0.0005029	C	Migut.B01288, Migut.D01275, Migut.D01429, Migut.D01430, Migut.M00191	MIGUT.B01288, MIGUT.D01275, MIGUT.D01429, MIGUT.D01430, MIGUT.M00191
GO:0098807	chloroplast thylakoid membrane protein complex	6	5	0.54	3.3e-05	0.0005029	C	Migut.B01923, Migut.C01408, Migut.H00702, Migut.L02008, Migut.M01583	MIGUT.B01923, MIGUT.C01408, MIGUT.H00702, MIGUT.L02008, MIGUT.M01583
GO:0010258	NADH dehydrogenase complex (plastoquinone) assembly	4	4	0.31	3.7e-05	0.005587	P	Migut.C01071, Migut.D00799, Migut.L00398, Migut.L00964	MIGUT.C01071, MIGUT.D00799, MIGUT.L00398, MIGUT.L00964
GO:0016491	oxidoreductase activity	1511	145	105.62	4e-05	0.005875	F	Migut.A00043, Migut.A00126, Migut.A00213, Migut.A00391, Migut.A00725, Migut.A01046, Migut.B00640, Migut.B00679, Migut.B00686, Migut.B00762, Migut.B01239, Migut.B01525, Migut.B01526, Migut.B01528, Migut.B01529, Migut.B01549, Migut.B01656, Migut.B01749, Migut.C00018, Migut.C00083, Migut.C00371, Migut.C00901, Migut.C01030, Migut.C01071, Migut.C01094, Migut.C01361, Migut.D00228, Migut.D00799, Migut.D…	MIGUT.A00043, MIGUT.A00126, MIGUT.A00213, MIGUT.A00391, MIGUT.A00725, MIGUT.A01046, MIGUT.B00640, MIGUT.B00679, MIGUT.B00686, MIGUT.B00762, MIGUT.B01239, MIGUT.B01525, MIGUT.B01526, MIGUT.B01528, MIGUT.B01529, MIGUT.B01549, MIGUT.B01656, MIGUT.B01749, MIGUT.C00018, MIGUT.C00083, MIGUT.C00371, MIGUT.C00901, MIGUT.C01030, MIGUT.C01071, MIGUT.C01094, MIGUT.C01361, MIGUT.D00228, MIGUT.D00799, MIGUT.D…
GO:0010196	nonphotochemical quenching	7	5	0.55	5.3e-05	0.007317	P	Migut.C01123, Migut.C01408, Migut.F01153, Migut.M00361, Migut.N01061	MIGUT.C01123, MIGUT.C01408, MIGUT.F01153, MIGUT.M00361, MIGUT.N01061
GO:0042549	photosystem II stabilization	7	5	0.55	5.3e-05	0.007317	P	Migut.C01361, Migut.D00378, Migut.D01347, Migut.J01358, Migut.M00584	MIGUT.C01361, MIGUT.D00378, MIGUT.D01347, MIGUT.J01358, MIGUT.M00584
GO:1990066	energy quenching	7	5	0.55	5.3e-05	0.007317	P	Migut.C01123, Migut.C01408, Migut.F01153, Migut.M00361, Migut.N01061	MIGUT.C01123, MIGUT.C01408, MIGUT.F01153, MIGUT.M00361, MIGUT.N01061
GO:0043412	macromolecule modification	1993	200	155.67	5.8e-05	0.007785	P	Migut.A00090, Migut.A00401, Migut.A00497, Migut.A00522, Migut.A00667, Migut.A00928, Migut.A00955, Migut.A01057, Migut.B00059, Migut.B00620, Migut.B00625, Migut.B00959, Migut.B01096, Migut.B01199, Migut.B01450, Migut.B01456, Migut.B01490, Migut.B01549, Migut.B01590, Migut.B01744, Migut.B01903, Migut.C00263, Migut.C00375, Migut.C00379, Migut.C00582, Migut.C00661, Migut.C00677, Migut.C00844, Migut.C…	MIGUT.A00090, MIGUT.A00401, MIGUT.A00497, MIGUT.A00522, MIGUT.A00667, MIGUT.A00928, MIGUT.A00955, MIGUT.A01057, MIGUT.B00059, MIGUT.B00620, MIGUT.B00625, MIGUT.B00959, MIGUT.B01096, MIGUT.B01199, MIGUT.B01450, MIGUT.B01456, MIGUT.B01490, MIGUT.B01549, MIGUT.B01590, MIGUT.B01744, MIGUT.B01903, MIGUT.C00263, MIGUT.C00375, MIGUT.C00379, MIGUT.C00582, MIGUT.C00661, MIGUT.C00677, MIGUT.C00844, MIGUT.C…
GO:0031967	organelle envelope	652	87	58.79	0.00011	0.001606	C	Migut.A00391, Migut.A00443, Migut.A00474, Migut.A00725, Migut.A00837, Migut.B00273, Migut.B00598, Migut.B00640, Migut.B01171, Migut.B01238, Migut.B01272, Migut.B01420, Migut.B01764, Migut.B01923, Migut.C00901, Migut.C01319, Migut.C01361, Migut.D00193, Migut.D00296, Migut.D00702, Migut.D00799, Migut.D00865, Migut.D00876, Migut.D01246, Migut.D01481, Migut.D01695, Migut.D01806, Migut.D01821, Migut.E…	MIGUT.A00391, MIGUT.A00443, MIGUT.A00474, MIGUT.A00725, MIGUT.A00837, MIGUT.B00273, MIGUT.B00598, MIGUT.B00640, MIGUT.B01171, MIGUT.B01238, MIGUT.B01272, MIGUT.B01420, MIGUT.B01764, MIGUT.B01923, MIGUT.C00901, MIGUT.C01319, MIGUT.C01361, MIGUT.D00193, MIGUT.D00296, MIGUT.D00702, MIGUT.D00799, MIGUT.D00865, MIGUT.D00876, MIGUT.D01246, MIGUT.D01481, MIGUT.D01695, MIGUT.D01806, MIGUT.D01821, MIGUT.E…
GO:0031975	envelope	653	87	58.88	0.00011	0.001606	C	Migut.A00391, Migut.A00443, Migut.A00474, Migut.A00725, Migut.A00837, Migut.B00273, Migut.B00598, Migut.B00640, Migut.B01171, Migut.B01238, Migut.B01272, Migut.B01420, Migut.B01764, Migut.B01923, Migut.C00901, Migut.C01319, Migut.C01361, Migut.D00193, Migut.D00296, Migut.D00702, Migut.D00799, Migut.D00865, Migut.D00876, Migut.D01246, Migut.D01481, Migut.D01695, Migut.D01806, Migut.D01821, Migut.E…	MIGUT.A00391, MIGUT.A00443, MIGUT.A00474, MIGUT.A00725, MIGUT.A00837, MIGUT.B00273, MIGUT.B00598, MIGUT.B00640, MIGUT.B01171, MIGUT.B01238, MIGUT.B01272, MIGUT.B01420, MIGUT.B01764, MIGUT.B01923, MIGUT.C00901, MIGUT.C01319, MIGUT.C01361, MIGUT.D00193, MIGUT.D00296, MIGUT.D00702, MIGUT.D00799, MIGUT.D00865, MIGUT.D00876, MIGUT.D01246, MIGUT.D01481, MIGUT.D01695, MIGUT.D01806, MIGUT.D01821, MIGUT.E…
GO:0003824	catalytic activity	7792	606	544.66	0.00011	0.01521	F	Migut.A00043, Migut.A00049, Migut.A00066, Migut.A00090, Migut.A00126, Migut.A00153, Migut.A00167, Migut.A00213, Migut.A00219, Migut.A00305, Migut.A00391, Migut.A00398, Migut.A00401, Migut.A00497, Migut.A00522, Migut.A00541, Migut.A00610, Migut.A00636, Migut.A00667, Migut.A00725, Migut.A00814, Migut.A00879, Migut.A00881, Migut.A00882, Migut.A00883, Migut.A00884, Migut.A00885, Migut.A00886, Migut.A…	MIGUT.A00043, MIGUT.A00049, MIGUT.A00066, MIGUT.A00090, MIGUT.A00126, MIGUT.A00153, MIGUT.A00167, MIGUT.A00213, MIGUT.A00219, MIGUT.A00305, MIGUT.A00391, MIGUT.A00398, MIGUT.A00401, MIGUT.A00497, MIGUT.A00522, MIGUT.A00541, MIGUT.A00610, MIGUT.A00636, MIGUT.A00667, MIGUT.A00725, MIGUT.A00814, MIGUT.A00879, MIGUT.A00881, MIGUT.A00882, MIGUT.A00883, MIGUT.A00884, MIGUT.A00885, MIGUT.A00886, MIGUT.A…
GO:0016410	N-acyltransferase activity	65	14	4.54	0.00013	0.01697	F	Migut.C01268, Migut.F00560, Migut.F01753, Migut.F01984, Migut.G00351, Migut.G00352, Migut.G00353, Migut.J00015, Migut.J00253, Migut.L01135, Migut.N00445, Migut.N00446, Migut.N00447, Migut.N00448	MIGUT.C01268, MIGUT.F00560, MIGUT.F01753, MIGUT.F01984, MIGUT.G00351, MIGUT.G00352, MIGUT.G00353, MIGUT.J00015, MIGUT.J00253, MIGUT.L01135, MIGUT.N00445, MIGUT.N00446, MIGUT.N00447, MIGUT.N00448
GO:0016310	phosphorylation	1452	150	113.42	0.00015	0.01959	P	Migut.A00090, Migut.A00497, Migut.A00522, Migut.A00636, Migut.A00667, Migut.A00928, Migut.A00955, Migut.A01057, Migut.B00620, Migut.B00813, Migut.B00959, Migut.B01096, Migut.B01199, Migut.B01744, Migut.C00379, Migut.C00661, Migut.C00677, Migut.C01069, Migut.C01091, Migut.C01276, Migut.D00718, Migut.D00769, Migut.D00866, Migut.D01252, Migut.D01758, Migut.D01777, Migut.D02090, Migut.D02245, Migut.D…	MIGUT.A00090, MIGUT.A00497, MIGUT.A00522, MIGUT.A00636, MIGUT.A00667, MIGUT.A00928, MIGUT.A00955, MIGUT.A01057, MIGUT.B00620, MIGUT.B00813, MIGUT.B00959, MIGUT.B01096, MIGUT.B01199, MIGUT.B01744, MIGUT.C00379, MIGUT.C00661, MIGUT.C00677, MIGUT.C01069, MIGUT.C01091, MIGUT.C01276, MIGUT.D00718, MIGUT.D00769, MIGUT.D00866, MIGUT.D01252, MIGUT.D01758, MIGUT.D01777, MIGUT.D02090, MIGUT.D02245, MIGUT.D…
GO:0055114	oxidation-reduction process	1635	166	127.71	0.00016	0.02035	P	Migut.A00043, Migut.A00213, Migut.A00391, Migut.A00725, Migut.A01046, Migut.B00054, Migut.B00640, Migut.B00679, Migut.B00686, Migut.B00762, Migut.B01239, Migut.B01525, Migut.B01526, Migut.B01528, Migut.B01529, Migut.B01656, Migut.B01749, Migut.B01923, Migut.C00018, Migut.C00083, Migut.C00371, Migut.C00578, Migut.C00901, Migut.C01030, Migut.C01071, Migut.C01094, Migut.C01361, Migut.D00228, Migut.D…	MIGUT.A00043, MIGUT.A00213, MIGUT.A00391, MIGUT.A00725, MIGUT.A01046, MIGUT.B00054, MIGUT.B00640, MIGUT.B00679, MIGUT.B00686, MIGUT.B00762, MIGUT.B01239, MIGUT.B01525, MIGUT.B01526, MIGUT.B01528, MIGUT.B01529, MIGUT.B01656, MIGUT.B01749, MIGUT.B01923, MIGUT.C00018, MIGUT.C00083, MIGUT.C00371, MIGUT.C00578, MIGUT.C00901, MIGUT.C01030, MIGUT.C01071, MIGUT.C01094, MIGUT.C01361, MIGUT.D00228, MIGUT.D…
GO:0016168	chlorophyll binding	44	11	3.08	0.00017	0.01997	F	Migut.B00625, Migut.C00582, Migut.C01408, Migut.D01806, Migut.F01771, Migut.H01901, Migut.L02008, Migut.M01583, Migut.M01877, Migut.N01061, Migut.N02998	MIGUT.B00625, MIGUT.C00582, MIGUT.C01408, MIGUT.D01806, MIGUT.F01771, MIGUT.H01901, MIGUT.L02008, MIGUT.M01583, MIGUT.M01877, MIGUT.N01061, MIGUT.N02998
GO:0008080	N-acetyltransferase activity	59	13	4.12	0.00017	0.01997	F	Migut.C01268, Migut.F00560, Migut.F01753, Migut.F01984, Migut.G00351, Migut.G00352, Migut.G00353, Migut.J00015, Migut.L01135, Migut.N00445, Migut.N00446, Migut.N00447, Migut.N00448	MIGUT.C01268, MIGUT.F00560, MIGUT.F01753, MIGUT.F01984, MIGUT.G00351, MIGUT.G00352, MIGUT.G00353, MIGUT.J00015, MIGUT.L01135, MIGUT.N00445, MIGUT.N00446, MIGUT.N00447, MIGUT.N00448
GO:0004175	endopeptidase activity	336	42	23.49	0.00018	0.02014	F	Migut.A00881, Migut.A00882, Migut.A00883, Migut.A00884, Migut.A00885, Migut.A00886, Migut.A00887, Migut.A00889, Migut.A00890, Migut.A00891, Migut.A00892, Migut.A01108, Migut.B01574, Migut.D01464, Migut.D01481, Migut.E00844, Migut.E01025, Migut.E01026, Migut.E01027, Migut.E01030, Migut.E01033, Migut.E01037, Migut.E01303, Migut.E01309, Migut.E01313, Migut.E01314, Migut.E01315, Migut.E01659, Migut.F…	MIGUT.A00881, MIGUT.A00882, MIGUT.A00883, MIGUT.A00884, MIGUT.A00885, MIGUT.A00886, MIGUT.A00887, MIGUT.A00889, MIGUT.A00890, MIGUT.A00891, MIGUT.A00892, MIGUT.A01108, MIGUT.B01574, MIGUT.D01464, MIGUT.D01481, MIGUT.E00844, MIGUT.E01025, MIGUT.E01026, MIGUT.E01027, MIGUT.E01030, MIGUT.E01033, MIGUT.E01037, MIGUT.E01303, MIGUT.E01309, MIGUT.E01313, MIGUT.E01314, MIGUT.E01315, MIGUT.E01659, MIGUT.F…
GO:0022904	respiratory electron transport chain	18	7	1.41	0.00026	0.03221	P	Migut.D01252, Migut.D01366, Migut.D01432, Migut.I00427, Migut.I00764, Migut.K00751, Migut.K00929	MIGUT.D01252, MIGUT.D01366, MIGUT.D01432, MIGUT.I00427, MIGUT.I00764, MIGUT.K00751, MIGUT.K00929
GO:0005509	calcium ion binding	268	35	18.73	0.00026	0.02777	F	Migut.A00273, Migut.B00505, Migut.B00927, Migut.B01319, Migut.D01632, Migut.E00079, Migut.E00757, Migut.F01519, Migut.G00567, Migut.G00568, Migut.H00824, Migut.H01091, Migut.H01272, Migut.J01598, Migut.K00153, Migut.L00006, Migut.L00019, Migut.L00461, Migut.M00114, Migut.M01815, Migut.N00305, Migut.N00306, Migut.N00313, Migut.N00315, Migut.N00883, Migut.N00884, Migut.N00886, Migut.N00887, Migut.N…	MIGUT.A00273, MIGUT.B00505, MIGUT.B00927, MIGUT.B01319, MIGUT.D01632, MIGUT.E00079, MIGUT.E00757, MIGUT.F01519, MIGUT.G00567, MIGUT.G00568, MIGUT.H00824, MIGUT.H01091, MIGUT.H01272, MIGUT.J01598, MIGUT.K00153, MIGUT.L00006, MIGUT.L00019, MIGUT.L00461, MIGUT.M00114, MIGUT.M01815, MIGUT.N00305, MIGUT.N00306, MIGUT.N00313, MIGUT.N00315, MIGUT.N00883, MIGUT.N00884, MIGUT.N00886, MIGUT.N00887, MIGUT.N…
GO:0001053	plastid sigma factor activity	6	4	0.42	0.00032	0.03073	F	Migut.A00167, Migut.B01418, Migut.F01049, Migut.H00003	MIGUT.A00167, MIGUT.B01418, MIGUT.F01049, MIGUT.H00003
GO:0008137	NADH dehydrogenase (ubiquinone) activity	15	6	1.05	0.00033	0.03073	F	Migut.D01250, Migut.D01251, Migut.D01354, Migut.D01355, Migut.D01427, Migut.D01428	MIGUT.D01250, MIGUT.D01251, MIGUT.D01354, MIGUT.D01355, MIGUT.D01427, MIGUT.D01428
GO:0050136	NADH dehydrogenase (quinone) activity	15	6	1.05	0.00033	0.03073	F	Migut.D01250, Migut.D01251, Migut.D01354, Migut.D01355, Migut.D01427, Migut.D01428	MIGUT.D01250, MIGUT.D01251, MIGUT.D01354, MIGUT.D01355, MIGUT.D01427, MIGUT.D01428
GO:0042301	phosphate ion binding	3	3	0.21	0.00034	0.03073	F	Migut.D01365, Migut.H01967, Migut.L00683	MIGUT.D01365, MIGUT.H01967, MIGUT.L00683
GO:0016651	oxidoreductase activity, acting on NAD(P)H	72	14	5.03	0.0004	0.03481	F	Migut.B01239, Migut.C01071, Migut.D00799, Migut.D01250, Migut.D01251, Migut.D01252, Migut.D01354, Migut.D01355, Migut.D01427, Migut.D01428, Migut.H02168, Migut.L00398, Migut.L00881, Migut.L00964	MIGUT.B01239, MIGUT.C01071, MIGUT.D00799, MIGUT.D01250, MIGUT.D01251, MIGUT.D01252, MIGUT.D01354, MIGUT.D01355, MIGUT.D01427, MIGUT.D01428, MIGUT.H02168, MIGUT.L00398, MIGUT.L00881, MIGUT.L00964
GO:0010257	NADH dehydrogenase complex assembly	6	4	0.47	0.00049	0.05919	P	Migut.C01071, Migut.D00799, Migut.L00398, Migut.L00964	MIGUT.C01071, MIGUT.D00799, MIGUT.L00398, MIGUT.L00964
GO:0003954	NADH dehydrogenase activity	16	6	1.12	0.0005	0.04196	F	Migut.D01250, Migut.D01251, Migut.D01354, Migut.D01355, Migut.D01427, Migut.D01428	MIGUT.D01250, MIGUT.D01251, MIGUT.D01354, MIGUT.D01355, MIGUT.D01427, MIGUT.D01428
GO:0071482	cellular response to light stimulus	67	14	5.23	0.00056	0.066	P	Migut.A00167, Migut.B01418, Migut.D00263, Migut.D00850, Migut.F01049, Migut.G00486, Migut.H00003, Migut.H01055, Migut.H02428, Migut.L01302, Migut.M00266, Migut.M01863, Migut.N01090, Migut.N01171	MIGUT.A00167, MIGUT.B01418, MIGUT.D00263, MIGUT.D00850, MIGUT.F01049, MIGUT.G00486, MIGUT.H00003, MIGUT.H01055, MIGUT.H02428, MIGUT.L01302, MIGUT.M00266, MIGUT.M01863, MIGUT.N01090, MIGUT.N01171
GO:0019825	oxygen binding	7	4	0.49	0.0007	0.05672	F	Migut.B00280, Migut.F01595, Migut.F01672, Migut.N01217	MIGUT.B00280, MIGUT.F01595, MIGUT.F01672, MIGUT.N01217
GO:0030093	chloroplast photosystem I	3	3	0.27	0.00073	0.01037	C	Migut.B01923, Migut.H00702, Migut.M01583	MIGUT.B01923, MIGUT.H00702, MIGUT.M01583
GO:0003950	NAD+ ADP-ribosyltransferase activity	17	6	1.19	0.00073	0.05718	F	Migut.A00814, Migut.C00297, Migut.D01931, Migut.E00854, Migut.E01672, Migut.L01423	MIGUT.A00814, MIGUT.C00297, MIGUT.D01931, MIGUT.E00854, MIGUT.E01672, MIGUT.L01423
GO:0043234	protein complex	1028	122	92.69	0.00074	0.01037	C	Migut.A00083, Migut.A00273, Migut.A00849, Migut.A01083, Migut.B00059, Migut.B00505, Migut.B00625, Migut.B00927, Migut.B01216, Migut.B01288, Migut.B01319, Migut.B01923, Migut.C00582, Migut.C01408, Migut.D00167, Migut.D00378, Migut.D00479, Migut.D00498, Migut.D00865, Migut.D01017, Migut.D01246, Migut.D01253, Migut.D01275, Migut.D01333, Migut.D01347, Migut.D01349, Migut.D01350, Migut.D01365, Migut.D…	MIGUT.A00083, MIGUT.A00273, MIGUT.A00849, MIGUT.A01083, MIGUT.B00059, MIGUT.B00505, MIGUT.B00625, MIGUT.B00927, MIGUT.B01216, MIGUT.B01288, MIGUT.B01319, MIGUT.B01923, MIGUT.C00582, MIGUT.C01408, MIGUT.D00167, MIGUT.D00378, MIGUT.D00479, MIGUT.D00498, MIGUT.D00865, MIGUT.D01017, MIGUT.D01246, MIGUT.D01253, MIGUT.D01275, MIGUT.D01333, MIGUT.D01347, MIGUT.D01349, MIGUT.D01350, MIGUT.D01365, MIGUT.D…
GO:0071478	cellular response to radiation	71	14	5.55	0.00103	0.1185	P	Migut.A00167, Migut.B01418, Migut.D00263, Migut.D00850, Migut.F01049, Migut.G00486, Migut.H00003, Migut.H01055, Migut.H02428, Migut.L01302, Migut.M00266, Migut.M01863, Migut.N01090, Migut.N01171	MIGUT.A00167, MIGUT.B01418, MIGUT.D00263, MIGUT.D00850, MIGUT.F01049, MIGUT.G00486, MIGUT.H00003, MIGUT.H01055, MIGUT.H02428, MIGUT.L01302, MIGUT.M00266, MIGUT.M01863, MIGUT.N01090, MIGUT.N01171
GO:0010206	photosystem II repair	7	4	0.55	0.00107	0.1202	P	Migut.C00807, Migut.H00517, Migut.H01055, Migut.M00896	MIGUT.C00807, MIGUT.H00517, MIGUT.H01055, MIGUT.M00896
GO:0009637	response to blue light	49	11	3.83	0.00115	0.1263	P	Migut.B01418, Migut.C00359, Migut.C01408, Migut.F01049, Migut.F01771, Migut.H00239, Migut.L01302, Migut.L02008, Migut.M01863, Migut.N01090, Migut.N02998	MIGUT.B01418, MIGUT.C00359, MIGUT.C01408, MIGUT.F01049, MIGUT.F01771, MIGUT.H00239, MIGUT.L01302, MIGUT.L02008, MIGUT.M01863, MIGUT.N01090, MIGUT.N02998
GO:0006796	phosphate-containing compound metabolic process	1878	179	146.69	0.00193	0.2072	P	Migut.A00090, Migut.A00497, Migut.A00522, Migut.A00636, Migut.A00667, Migut.A00928, Migut.A00955, Migut.A01057, Migut.A01116, Migut.B00059, Migut.B00620, Migut.B00813, Migut.B00959, Migut.B01096, Migut.B01199, Migut.B01744, Migut.B01904, Migut.C00051, Migut.C00379, Migut.C00661, Migut.C00677, Migut.C01069, Migut.C01091, Migut.C01276, Migut.D00718, Migut.D00769, Migut.D00850, Migut.D00866, Migut.D…	MIGUT.A00090, MIGUT.A00497, MIGUT.A00522, MIGUT.A00636, MIGUT.A00667, MIGUT.A00928, MIGUT.A00955, MIGUT.A01057, MIGUT.A01116, MIGUT.B00059, MIGUT.B00620, MIGUT.B00813, MIGUT.B00959, MIGUT.B01096, MIGUT.B01199, MIGUT.B01744, MIGUT.B01904, MIGUT.C00051, MIGUT.C00379, MIGUT.C00661, MIGUT.C00677, MIGUT.C01069, MIGUT.C01091, MIGUT.C01276, MIGUT.D00718, MIGUT.D00769, MIGUT.D00850, MIGUT.D00866, MIGUT.D…
GO:0051536	iron-sulfur cluster binding	84	14	5.87	0.00194	0.1425	F	Migut.A00391, Migut.C01361, Migut.D01250, Migut.D01253, Migut.D01385, Migut.D01428, Migut.E01491, Migut.I00927, Migut.J00779, Migut.J00780, Migut.J01349, Migut.K00460, Migut.M00361, Migut.N00186	MIGUT.A00391, MIGUT.C01361, MIGUT.D01250, MIGUT.D01253, MIGUT.D01385, MIGUT.D01428, MIGUT.E01491, MIGUT.I00927, MIGUT.J00779, MIGUT.J00780, MIGUT.J01349, MIGUT.K00460, MIGUT.M00361, MIGUT.N00186
GO:0051540	metal cluster binding	84	14	5.87	0.00194	0.1425	F	Migut.A00391, Migut.C01361, Migut.D01250, Migut.D01253, Migut.D01385, Migut.D01428, Migut.E01491, Migut.I00927, Migut.J00779, Migut.J00780, Migut.J01349, Migut.K00460, Migut.M00361, Migut.N00186	MIGUT.A00391, MIGUT.C01361, MIGUT.D01250, MIGUT.D01253, MIGUT.D01385, MIGUT.D01428, MIGUT.E01491, MIGUT.I00927, MIGUT.J00779, MIGUT.J00780, MIGUT.J01349, MIGUT.K00460, MIGUT.M00361, MIGUT.N00186
GO:0046983	protein dimerization activity	541	56	37.82	0.00202	0.1438	F	Migut.A00788, Migut.B00443, Migut.B01216, Migut.B01581, Migut.B01912, Migut.C00090, Migut.C00492, Migut.C00582, Migut.C01064, Migut.C01339, Migut.D01274, Migut.D01434, Migut.D02289, Migut.D02290, Migut.E00639, Migut.F00243, Migut.F00404, Migut.F00405, Migut.F00684, Migut.F01050, Migut.F01201, Migut.G00610, Migut.G00778, Migut.H00770, Migut.H02110, Migut.H02155, Migut.I00364, Migut.J00583, Migut.J…	MIGUT.A00788, MIGUT.B00443, MIGUT.B01216, MIGUT.B01581, MIGUT.B01912, MIGUT.C00090, MIGUT.C00492, MIGUT.C00582, MIGUT.C01064, MIGUT.C01339, MIGUT.D01274, MIGUT.D01434, MIGUT.D02289, MIGUT.D02290, MIGUT.E00639, MIGUT.F00243, MIGUT.F00404, MIGUT.F00405, MIGUT.F00684, MIGUT.F01050, MIGUT.F01201, MIGUT.G00610, MIGUT.G00778, MIGUT.H00770, MIGUT.H02110, MIGUT.H02155, MIGUT.I00364, MIGUT.J00583, MIGUT.J…
GO:0031425	chloroplast RNA processing	13	5	1.02	0.00218	0.229	P	Migut.D00263, Migut.D00872, Migut.L00269, Migut.N00112, Migut.N02366	MIGUT.D00263, MIGUT.D00872, MIGUT.L00269, MIGUT.N00112, MIGUT.N02366
GO:0006793	phosphorus metabolic process	1887	179	147.39	0.00239	0.2457	P	Migut.A00090, Migut.A00497, Migut.A00522, Migut.A00636, Migut.A00667, Migut.A00928, Migut.A00955, Migut.A01057, Migut.A01116, Migut.B00059, Migut.B00620, Migut.B00813, Migut.B00959, Migut.B01096, Migut.B01199, Migut.B01744, Migut.B01904, Migut.C00051, Migut.C00379, Migut.C00661, Migut.C00677, Migut.C01069, Migut.C01091, Migut.C01276, Migut.D00718, Migut.D00769, Migut.D00850, Migut.D00866, Migut.D…	MIGUT.A00090, MIGUT.A00497, MIGUT.A00522, MIGUT.A00636, MIGUT.A00667, MIGUT.A00928, MIGUT.A00955, MIGUT.A01057, MIGUT.A01116, MIGUT.B00059, MIGUT.B00620, MIGUT.B00813, MIGUT.B00959, MIGUT.B01096, MIGUT.B01199, MIGUT.B01744, MIGUT.B01904, MIGUT.C00051, MIGUT.C00379, MIGUT.C00661, MIGUT.C00677, MIGUT.C01069, MIGUT.C01091, MIGUT.C01276, MIGUT.D00718, MIGUT.D00769, MIGUT.D00850, MIGUT.D00866, MIGUT.D…
GO:0046906	tetrapyrrole binding	536	55	37.47	0.00266	0.1839	F	Migut.A00043, Migut.B00280, Migut.B00625, Migut.C00083, Migut.C00582, Migut.C01408, Migut.D01256, Migut.D01265, Migut.D01565, Migut.D01806, Migut.D02436, Migut.E00247, Migut.E00248, Migut.E00249, Migut.E00250, Migut.E00251, Migut.F00069, Migut.F00928, Migut.F01140, Migut.F01595, Migut.F01672, Migut.F01771, Migut.F02071, Migut.H01565, Migut.H01566, Migut.H01567, Migut.H01568, Migut.H01569, Migut.H…	MIGUT.A00043, MIGUT.B00280, MIGUT.B00625, MIGUT.C00083, MIGUT.C00582, MIGUT.C01408, MIGUT.D01256, MIGUT.D01265, MIGUT.D01565, MIGUT.D01806, MIGUT.D02436, MIGUT.E00247, MIGUT.E00248, MIGUT.E00249, MIGUT.E00250, MIGUT.E00251, MIGUT.F00069, MIGUT.F00928, MIGUT.F01140, MIGUT.F01595, MIGUT.F01672, MIGUT.F01771, MIGUT.F02071, MIGUT.H01565, MIGUT.H01566, MIGUT.H01567, MIGUT.H01568, MIGUT.H01569, MIGUT.H…
GO:0070069	cytochrome complex	17	6	1.53	0.00274	0.03766	C	Migut.B01288, Migut.D00865, Migut.D01275, Migut.D01429, Migut.D01430, Migut.M00191	MIGUT.B01288, MIGUT.D00865, MIGUT.D01275, MIGUT.D01429, MIGUT.D01430, MIGUT.M00191
GO:0016407	acetyltransferase activity	78	13	5.45	0.00277	0.186	F	Migut.C01268, Migut.F00560, Migut.F01753, Migut.F01984, Migut.G00351, Migut.G00352, Migut.G00353, Migut.J00015, Migut.L01135, Migut.N00445, Migut.N00446, Migut.N00447, Migut.N00448	MIGUT.C01268, MIGUT.F00560, MIGUT.F01753, MIGUT.F01984, MIGUT.G00351, MIGUT.G00352, MIGUT.G00353, MIGUT.J00015, MIGUT.L01135, MIGUT.N00445, MIGUT.N00446, MIGUT.N00447, MIGUT.N00448
GO:0006465	signal peptide processing	14	5	1.09	0.00317	0.3191	P	Migut.D01480, Migut.D01481, Migut.E00025, Migut.K00715, Migut.N02896	MIGUT.D01480, MIGUT.D01481, MIGUT.E00025, MIGUT.K00715, MIGUT.N02896
GO:0030091	protein repair	9	4	0.7	0.00339	0.3276	P	Migut.C00807, Migut.H00517, Migut.H01055, Migut.M00896	MIGUT.C00807, MIGUT.H00517, MIGUT.H01055, MIGUT.M00896
GO:0071484	cellular response to light intensity	9	4	0.7	0.00339	0.3276	P	Migut.G00486, Migut.H01055, Migut.H02428, Migut.N01171	MIGUT.G00486, MIGUT.H01055, MIGUT.H02428, MIGUT.N01171
GO:0009533	chloroplast stromal thylakoid	8	4	0.72	0.00342	0.0461	C	Migut.C01408, Migut.E00226, Migut.E00699, Migut.N01440	MIGUT.C01408, MIGUT.E00226, MIGUT.E00699, MIGUT.N01440
GO:0008152	metabolic process	9556	783	746.43	0.0039	0.3695	P	Migut.A00027, Migut.A00043, Migut.A00049, Migut.A00066, Migut.A00090, Migut.A00167, Migut.A00213, Migut.A00219, Migut.A00273, Migut.A00305, Migut.A00391, Migut.A00398, Migut.A00401, Migut.A00472, Migut.A00497, Migut.A00522, Migut.A00541, Migut.A00610, Migut.A00636, Migut.A00667, Migut.A00725, Migut.A00792, Migut.A00849, Migut.A00881, Migut.A00882, Migut.A00883, Migut.A00884, Migut.A00885, Migut.A…	MIGUT.A00027, MIGUT.A00043, MIGUT.A00049, MIGUT.A00066, MIGUT.A00090, MIGUT.A00167, MIGUT.A00213, MIGUT.A00219, MIGUT.A00273, MIGUT.A00305, MIGUT.A00391, MIGUT.A00398, MIGUT.A00401, MIGUT.A00472, MIGUT.A00497, MIGUT.A00522, MIGUT.A00541, MIGUT.A00610, MIGUT.A00636, MIGUT.A00667, MIGUT.A00725, MIGUT.A00792, MIGUT.A00849, MIGUT.A00881, MIGUT.A00882, MIGUT.A00883, MIGUT.A00884, MIGUT.A00885, MIGUT.A…
GO:0008233	peptidase activity	513	52	35.86	0.00438	0.2797	F	Migut.A00881, Migut.A00882, Migut.A00883, Migut.A00884, Migut.A00885, Migut.A00886, Migut.A00887, Migut.A00889, Migut.A00890, Migut.A00891, Migut.A00892, Migut.A01108, Migut.B01574, Migut.C01324, Migut.D01464, Migut.D01480, Migut.D01481, Migut.E00025, Migut.E00844, Migut.E01025, Migut.E01026, Migut.E01027, Migut.E01030, Migut.E01033, Migut.E01037, Migut.E01303, Migut.E01309, Migut.E01313, Migut.E…	MIGUT.A00881, MIGUT.A00882, MIGUT.A00883, MIGUT.A00884, MIGUT.A00885, MIGUT.A00886, MIGUT.A00887, MIGUT.A00889, MIGUT.A00890, MIGUT.A00891, MIGUT.A00892, MIGUT.A01108, MIGUT.B01574, MIGUT.C01324, MIGUT.D01464, MIGUT.D01480, MIGUT.D01481, MIGUT.E00025, MIGUT.E00844, MIGUT.E01025, MIGUT.E01026, MIGUT.E01027, MIGUT.E01030, MIGUT.E01033, MIGUT.E01037, MIGUT.E01303, MIGUT.E01309, MIGUT.E01313, MIGUT.E…
GO:0018298	protein-chromophore linkage	42	9	3.28	0.00444	0.3991	P	Migut.B00625, Migut.C00582, Migut.C01408, Migut.D01806, Migut.F01771, Migut.H01901, Migut.L02008, Migut.N01061, Migut.N02998	MIGUT.B00625, MIGUT.C00582, MIGUT.C01408, MIGUT.D01806, MIGUT.F01771, MIGUT.H01901, MIGUT.L02008, MIGUT.N01061, MIGUT.N02998
GO:0015996	chlorophyll catabolic process	15	5	1.17	0.00446	0.3991	P	Migut.B01255, Migut.E01178, Migut.H00434, Migut.J00739, Migut.O00433	MIGUT.B01255, MIGUT.E01178, MIGUT.H00434, MIGUT.J00739, MIGUT.O00433
GO:0046149	pigment catabolic process	15	5	1.17	0.00446	0.3991	P	Migut.B01255, Migut.E01178, Migut.H00434, Migut.J00739, Migut.O00433	MIGUT.B01255, MIGUT.E01178, MIGUT.H00434, MIGUT.J00739, MIGUT.O00433
GO:0071214	cellular response to abiotic stimulus	109	17	8.51	0.00455	0.3997	P	Migut.A00167, Migut.B01418, Migut.D00263, Migut.D00850, Migut.F01049, Migut.G00486, Migut.H00003, Migut.H01055, Migut.H02428, Migut.L00006, Migut.L00616, Migut.L01302, Migut.M00266, Migut.M01863, Migut.N00952, Migut.N01090, Migut.N01171	MIGUT.A00167, MIGUT.B01418, MIGUT.D00263, MIGUT.D00850, MIGUT.F01049, MIGUT.G00486, MIGUT.H00003, MIGUT.H01055, MIGUT.H02428, MIGUT.L00006, MIGUT.L00616, MIGUT.L01302, MIGUT.M00266, MIGUT.M01863, MIGUT.N00952, MIGUT.N01090, MIGUT.N01171
GO:0015985	energy coupled proton transport, down electrochemical gradient	28	7	2.19	0.00479	0.4061	P	Migut.B01904, Migut.C00051, Migut.D01337, Migut.D01410, Migut.D01412, Migut.E01175, Migut.L00411	MIGUT.B01904, MIGUT.C00051, MIGUT.D01337, MIGUT.D01410, MIGUT.D01412, MIGUT.E01175, MIGUT.L00411
GO:0015986	ATP synthesis coupled proton transport	28	7	2.19	0.00479	0.4061	P	Migut.B01904, Migut.C00051, Migut.D01337, Migut.D01410, Migut.D01412, Migut.E01175, Migut.L00411	MIGUT.B01904, MIGUT.C00051, MIGUT.D01337, MIGUT.D01410, MIGUT.D01412, MIGUT.E01175, MIGUT.L00411
GO:0004417	hydroxyethylthiazole kinase activity	2	2	0.14	0.00488	0.2797	F	Migut.G00612, Migut.G00614	MIGUT.G00612, MIGUT.G00614
GO:0016708	oxidoreductase activity, acting on paired donors, with incorporation or reduction of molecular oxygen, NAD(P)H as one donor, and incorporation of two atoms of oxygen into one donor	2	2	0.14	0.00488	0.2797	F	Migut.J00779, Migut.J00780	MIGUT.J00779, MIGUT.J00780
GO:0034007	S-linalool synthase activity	2	2	0.14	0.00488	0.2797	F	Migut.H01541, Migut.H01543	MIGUT.H01541, MIGUT.H01543
GO:0034256	chlorophyll(ide) b reductase activity	2	2	0.14	0.00488	0.2797	F	Migut.J00739, Migut.O00433	MIGUT.J00739, MIGUT.O00433
GO:0050833	pyruvate transmembrane transporter activity	2	2	0.14	0.00488	0.2797	F	Migut.A00837, Migut.B00382	MIGUT.A00837, MIGUT.B00382
GO:0008028	monocarboxylic acid transmembrane transporter activity	11	4	0.77	0.00526	0.2943	F	Migut.A00837, Migut.B00382, Migut.N01675, Migut.N02520	MIGUT.A00837, MIGUT.B00382, MIGUT.N01675, MIGUT.N02520
GO:0050821	protein stabilization	10	4	0.78	0.0053	0.4341	P	Migut.D01365, Migut.H01967, Migut.L00683, Migut.M01583	MIGUT.D01365, MIGUT.H01967, MIGUT.L00683, MIGUT.M01583
GO:1900865	chloroplast RNA modification	10	4	0.78	0.0053	0.4341	P	Migut.B01450, Migut.F01834, Migut.K00122, Migut.N01628	MIGUT.B01450, MIGUT.F01834, MIGUT.K00122, MIGUT.N01628
GO:0051082	unfolded protein binding	75	12	5.24	0.00557	0.3044	F	Migut.C00286, Migut.C00807, Migut.E00016, Migut.E01444, Migut.F01376, Migut.J00309, Migut.K00478, Migut.K00479, Migut.K00735, Migut.L01962, Migut.N01704, Migut.N02576	MIGUT.C00286, MIGUT.C00807, MIGUT.E00016, MIGUT.E01444, MIGUT.F01376, MIGUT.J00309, MIGUT.K00478, MIGUT.K00479, MIGUT.K00735, MIGUT.L01962, MIGUT.N01704, MIGUT.N02576
GO:0010028	xanthophyll cycle	2	2	0.16	0.0061	0.4535	P	Migut.B01764, Migut.F02066	MIGUT.B01764, MIGUT.F02066
GO:0031426	polycistronic mRNA processing	2	2	0.16	0.0061	0.4535	P	Migut.D00872, Migut.L00269	MIGUT.D00872, MIGUT.L00269
GO:0034337	RNA folding	2	2	0.16	0.0061	0.4535	P	Migut.A00792, Migut.G01149	MIGUT.A00792, MIGUT.G01149
GO:0035865	cellular response to potassium ion	2	2	0.16	0.0061	0.4535	P	Migut.D02554, Migut.L00006	MIGUT.D02554, MIGUT.L00006
GO:0051776	detection of redox state	2	2	0.16	0.0061	0.4535	P	Migut.K00611, Migut.L01486	MIGUT.K00611, MIGUT.L01486
GO:1901475	pyruvate transmembrane transport	2	2	0.16	0.0061	0.4535	P	Migut.A00837, Migut.B00382	MIGUT.A00837, MIGUT.B00382
GO:0019538	protein metabolic process	3096	275	241.83	0.00667	0.4883	P	Migut.A00090, Migut.A00401, Migut.A00497, Migut.A00522, Migut.A00667, Migut.A00881, Migut.A00882, Migut.A00883, Migut.A00884, Migut.A00885, Migut.A00886, Migut.A00887, Migut.A00889, Migut.A00890, Migut.A00891, Migut.A00892, Migut.A00928, Migut.A00955, Migut.A01057, Migut.A01108, Migut.B00059, Migut.B00598, Migut.B00620, Migut.B00625, Migut.B00959, Migut.B01096, Migut.B01199, Migut.B01456, Migut.B…	MIGUT.A00090, MIGUT.A00401, MIGUT.A00497, MIGUT.A00522, MIGUT.A00667, MIGUT.A00881, MIGUT.A00882, MIGUT.A00883, MIGUT.A00884, MIGUT.A00885, MIGUT.A00886, MIGUT.A00887, MIGUT.A00889, MIGUT.A00890, MIGUT.A00891, MIGUT.A00892, MIGUT.A00928, MIGUT.A00955, MIGUT.A01057, MIGUT.A01108, MIGUT.B00059, MIGUT.B00598, MIGUT.B00620, MIGUT.B00625, MIGUT.B00959, MIGUT.B01096, MIGUT.B01199, MIGUT.B01456, MIGUT.B…
GO:0009668	plastid membrane organization	30	7	2.34	0.00719	0.4987	P	Migut.C01123, Migut.D00850, Migut.F01376, Migut.J01533, Migut.N00460, Migut.N01440, Migut.O00467	MIGUT.C01123, MIGUT.D00850, MIGUT.F01376, MIGUT.J01533, MIGUT.N00460, MIGUT.N01440, MIGUT.O00467
GO:0010027	thylakoid membrane organization	30	7	2.34	0.00719	0.4987	P	Migut.C01123, Migut.D00850, Migut.F01376, Migut.J01533, Migut.N00460, Migut.N01440, Migut.O00467	MIGUT.C01123, MIGUT.D00850, MIGUT.F01376, MIGUT.J01533, MIGUT.N00460, MIGUT.N01440, MIGUT.O00467
GO:0044237	cellular metabolic process	6672	559	521.15	0.00757	0.4987	P	Migut.A00090, Migut.A00167, Migut.A00219, Migut.A00273, Migut.A00305, Migut.A00401, Migut.A00472, Migut.A00497, Migut.A00522, Migut.A00610, Migut.A00636, Migut.A00667, Migut.A00792, Migut.A00849, Migut.A00928, Migut.A00955, Migut.A01057, Migut.A01083, Migut.A01116, Migut.A01179, Migut.B00021, Migut.B00028, Migut.B00059, Migut.B00505, Migut.B00598, Migut.B00620, Migut.B00625, Migut.B00686, Migut.B…	MIGUT.A00090, MIGUT.A00167, MIGUT.A00219, MIGUT.A00273, MIGUT.A00305, MIGUT.A00401, MIGUT.A00472, MIGUT.A00497, MIGUT.A00522, MIGUT.A00610, MIGUT.A00636, MIGUT.A00667, MIGUT.A00792, MIGUT.A00849, MIGUT.A00928, MIGUT.A00955, MIGUT.A01057, MIGUT.A01083, MIGUT.A01116, MIGUT.A01179, MIGUT.B00021, MIGUT.B00028, MIGUT.B00059, MIGUT.B00505, MIGUT.B00598, MIGUT.B00620, MIGUT.B00625, MIGUT.B00686, MIGUT.B…
GO:0009902	chloroplast relocation	11	4	0.86	0.00782	0.4987	P	Migut.C00359, Migut.E01279, Migut.H00239, Migut.L01102	MIGUT.C00359, MIGUT.E01279, MIGUT.H00239, MIGUT.L01102
GO:0019750	chloroplast localization	11	4	0.86	0.00782	0.4987	P	Migut.C00359, Migut.E01279, Migut.H00239, Migut.L01102	MIGUT.C00359, MIGUT.E01279, MIGUT.H00239, MIGUT.L01102
GO:0051644	plastid localization	11	4	0.86	0.00782	0.4987	P	Migut.C00359, Migut.E01279, Migut.H00239, Migut.L01102	MIGUT.C00359, MIGUT.E01279, MIGUT.H00239, MIGUT.L01102
GO:0051667	establishment of plastid localization	11	4	0.86	0.00782	0.4987	P	Migut.C00359, Migut.E01279, Migut.H00239, Migut.L01102	MIGUT.C00359, MIGUT.E01279, MIGUT.H00239, MIGUT.L01102
GO:0009768	photosynthesis, light harvesting in photosystem I	6	3	0.47	0.00794	0.4987	P	Migut.C00582, Migut.D01806, Migut.F01771	MIGUT.C00582, MIGUT.D01806, MIGUT.F01771
GO:0051775	response to redox state	6	3	0.47	0.00794	0.4987	P	Migut.H00003, Migut.K00611, Migut.L01486	MIGUT.H00003, MIGUT.K00611, MIGUT.L01486
GO:0010114	response to red light	38	8	2.97	0.008	0.4987	P	Migut.B01418, Migut.C01408, Migut.F01049, Migut.F01771, Migut.G00056, Migut.L01302, Migut.L02008, Migut.M01863	MIGUT.B01418, MIGUT.C01408, MIGUT.F01049, MIGUT.F01771, MIGUT.G00056, MIGUT.L01302, MIGUT.L02008, MIGUT.M01863
GO:0006787	porphyrin-containing compound catabolic process	17	5	1.33	0.00805	0.4987	P	Migut.B01255, Migut.E01178, Migut.H00434, Migut.J00739, Migut.O00433	MIGUT.B01255, MIGUT.E01178, MIGUT.H00434, MIGUT.J00739, MIGUT.O00433
GO:0033015	tetrapyrrole catabolic process	17	5	1.33	0.00805	0.4987	P	Migut.B01255, Migut.E01178, Migut.H00434, Migut.J00739, Migut.O00433	MIGUT.B01255, MIGUT.E01178, MIGUT.H00434, MIGUT.J00739, MIGUT.O00433
GO:0009344	nitrite reductase complex [NAD(P)H]	2	2	0.18	0.00812	0.1035	C	Migut.E00079, Migut.M01815	MIGUT.E00079, MIGUT.M01815
GO:0009537	proplastid	2	2	0.18	0.00812	0.1035	C	Migut.D00263, Migut.I00689	MIGUT.D00263, MIGUT.I00689
GO:0080085	signal recognition particle, chloroplast targeting	2	2	0.18	0.00812	0.1035	C	Migut.L01789, Migut.N01901	MIGUT.L01789, MIGUT.N01901
GO:0022607	cellular component assembly	369	42	28.82	0.00863	0.5279	P	Migut.B00021, Migut.B00644, Migut.B00927, Migut.B01013, Migut.B01171, Migut.B01549, Migut.C01071, Migut.C01242, Migut.C01361, Migut.C01408, Migut.D00194, Migut.D00799, Migut.D01256, Migut.E00503, Migut.E00699, Migut.E01279, Migut.E01572, Migut.E01805, Migut.F00374, Migut.F00451, Migut.F01049, Migut.G00337, Migut.H00623, Migut.H01055, Migut.I00065, Migut.I00268, Migut.I00689, Migut.J01262, Migut.J…	MIGUT.B00021, MIGUT.B00644, MIGUT.B00927, MIGUT.B01013, MIGUT.B01171, MIGUT.B01549, MIGUT.C01071, MIGUT.C01242, MIGUT.C01361, MIGUT.C01408, MIGUT.D00194, MIGUT.D00799, MIGUT.D01256, MIGUT.E00503, MIGUT.E00699, MIGUT.E01279, MIGUT.E01572, MIGUT.E01805, MIGUT.F00374, MIGUT.F00451, MIGUT.F01049, MIGUT.G00337, MIGUT.H00623, MIGUT.H01055, MIGUT.I00065, MIGUT.I00268, MIGUT.I00689, MIGUT.J01262, MIGUT.J…
