# Supplementary material for: Large-scale mRNA transfer between Haloxylon ammodendron (Chenopodiaceae) and herbaceous root holoparasite Cistanche deserticola (Orobanchaceae)
Source: iScience. 2022 Dec 27;26(1):105880. doi: 10.1016/j.isci.2022.105880 (PMC9852350; doi:10.1016/j.isci.2022.105880)
Supplement: Data S3. Enriched gene ontology (GO) terms for missing orthogroups in Cistanche deserticola (A), Cuscuta australis (B), Phelipanche aegyptiaca (C), Phtheirospermum japonicum (D), Striga hermonthica (E), Striga asiatica (F) and Triphysaria versicolor (G), related to Figure 2 [file mmc5.zip › Data S3/Data S3D.xlsx]

## Sheet: Pht
GO.ID	Term	Annotated	Count	Expected	p-value	q-value	Aspect	Genes	Origin input
GO:0044260	cellular macromolecule metabolic process	4877	151	109.05	3.3e-07	0.001595	P	Migut.A00011, Migut.A00090, Migut.A00167, Migut.A00276, Migut.A00522, Migut.A00667, Migut.A00808, Migut.A00928, Migut.B00059, Migut.B00066, Migut.B00083, Migut.B00620, Migut.B01029, Migut.B01075, Migut.B01096, Migut.B01227, Migut.B01331, Migut.B01456, Migut.B01690, Migut.B01744, Migut.B01774, Migut.B01790, Migut.B01880, Migut.C00286, Migut.C00497, Migut.C00677, Migut.C00807, Migut.C00844, Migut.C…	MIGUT.A00011, MIGUT.A00090, MIGUT.A00167, MIGUT.A00276, MIGUT.A00522, MIGUT.A00667, MIGUT.A00808, MIGUT.A00928, MIGUT.B00059, MIGUT.B00066, MIGUT.B00083, MIGUT.B00620, MIGUT.B01029, MIGUT.B01075, MIGUT.B01096, MIGUT.B01227, MIGUT.B01331, MIGUT.B01456, MIGUT.B01690, MIGUT.B01744, MIGUT.B01774, MIGUT.B01790, MIGUT.B01880, MIGUT.C00286, MIGUT.C00497, MIGUT.C00677, MIGUT.C00807, MIGUT.C00844, MIGUT.C…
GO:0009521	photosystem	116	14	2.83	8.4e-07	0.0005888	C	Migut.B01923, Migut.D01418, Migut.D01431, Migut.E00226, Migut.F01506, Migut.F01585, Migut.H02227, Migut.H02228, Migut.J00948, Migut.L01545, Migut.N00910, Migut.N00917, Migut.N01991, Migut.O00553	MIGUT.B01923, MIGUT.D01418, MIGUT.D01431, MIGUT.E00226, MIGUT.F01506, MIGUT.F01585, MIGUT.H02227, MIGUT.H02228, MIGUT.J00948, MIGUT.L01545, MIGUT.N00910, MIGUT.N00917, MIGUT.N01991, MIGUT.O00553
GO:0009523	photosystem II	78	11	1.9	2.7e-06	0.0009463	C	Migut.D01418, Migut.E00226, Migut.F01506, Migut.H02227, Migut.H02228, Migut.J00948, Migut.L01545, Migut.N00910, Migut.N00917, Migut.N01991, Migut.O00553	MIGUT.D01418, MIGUT.E00226, MIGUT.F01506, MIGUT.H02227, MIGUT.H02228, MIGUT.J00948, MIGUT.L01545, MIGUT.N00910, MIGUT.N00917, MIGUT.N01991, MIGUT.O00553
GO:0015979	photosynthesis	217	17	4.85	7.6e-06	0.01836	P	Migut.B01923, Migut.C00807, Migut.C01242, Migut.D01418, Migut.D01431, Migut.E00226, Migut.F01506, Migut.F01585, Migut.H02227, Migut.H02228, Migut.J00948, Migut.L01545, Migut.M00768, Migut.N00910, Migut.N00917, Migut.N01991, Migut.O00553	MIGUT.B01923, MIGUT.C00807, MIGUT.C01242, MIGUT.D01418, MIGUT.D01431, MIGUT.E00226, MIGUT.F01506, MIGUT.F01585, MIGUT.H02227, MIGUT.H02228, MIGUT.J00948, MIGUT.L01545, MIGUT.M00768, MIGUT.N00910, MIGUT.N00917, MIGUT.N01991, MIGUT.O00553
GO:0044237	cellular metabolic process	6672	185	149.19	1.4e-05	0.02255	P	Migut.A00011, Migut.A00090, Migut.A00167, Migut.A00276, Migut.A00362, Migut.A00522, Migut.A00667, Migut.A00808, Migut.A00928, Migut.B00059, Migut.B00066, Migut.B00083, Migut.B00304, Migut.B00620, Migut.B01029, Migut.B01075, Migut.B01096, Migut.B01227, Migut.B01331, Migut.B01456, Migut.B01690, Migut.B01743, Migut.B01744, Migut.B01774, Migut.B01790, Migut.B01880, Migut.B01923, Migut.C00286, Migut.C…	MIGUT.A00011, MIGUT.A00090, MIGUT.A00167, MIGUT.A00276, MIGUT.A00362, MIGUT.A00522, MIGUT.A00667, MIGUT.A00808, MIGUT.A00928, MIGUT.B00059, MIGUT.B00066, MIGUT.B00083, MIGUT.B00304, MIGUT.B00620, MIGUT.B01029, MIGUT.B01075, MIGUT.B01096, MIGUT.B01227, MIGUT.B01331, MIGUT.B01456, MIGUT.B01690, MIGUT.B01743, MIGUT.B01744, MIGUT.B01774, MIGUT.B01790, MIGUT.B01880, MIGUT.B01923, MIGUT.C00286, MIGUT.C…
GO:0044436	thylakoid part	372	24	9.08	1.4e-05	0.003271	C	Migut.B01923, Migut.C00807, Migut.C01242, Migut.D01418, Migut.D01429, Migut.D01431, Migut.E00226, Migut.F00932, Migut.F01014, Migut.F01485, Migut.F01506, Migut.F01585, Migut.H02227, Migut.H02228, Migut.J00481, Migut.J00948, Migut.L01320, Migut.L01545, Migut.L01998, Migut.N00890, Migut.N00910, Migut.N00917, Migut.N01991, Migut.O00553	MIGUT.B01923, MIGUT.C00807, MIGUT.C01242, MIGUT.D01418, MIGUT.D01429, MIGUT.D01431, MIGUT.E00226, MIGUT.F00932, MIGUT.F01014, MIGUT.F01485, MIGUT.F01506, MIGUT.F01585, MIGUT.H02227, MIGUT.H02228, MIGUT.J00481, MIGUT.J00948, MIGUT.L01320, MIGUT.L01545, MIGUT.L01998, MIGUT.N00890, MIGUT.N00910, MIGUT.N00917, MIGUT.N01991, MIGUT.O00553
GO:0034357	photosynthetic membrane	352	22	8.59	5.1e-05	0.008938	C	Migut.B01923, Migut.C00807, Migut.C01242, Migut.D01418, Migut.D01431, Migut.E00226, Migut.F00932, Migut.F01485, Migut.F01506, Migut.F01585, Migut.H02227, Migut.H02228, Migut.J00481, Migut.J00948, Migut.L01320, Migut.L01545, Migut.L01998, Migut.N00890, Migut.N00910, Migut.N00917, Migut.N01991, Migut.O00553	MIGUT.B01923, MIGUT.C00807, MIGUT.C01242, MIGUT.D01418, MIGUT.D01431, MIGUT.E00226, MIGUT.F00932, MIGUT.F01485, MIGUT.F01506, MIGUT.F01585, MIGUT.H02227, MIGUT.H02228, MIGUT.J00481, MIGUT.J00948, MIGUT.L01320, MIGUT.L01545, MIGUT.L01998, MIGUT.N00890, MIGUT.N00910, MIGUT.N00917, MIGUT.N01991, MIGUT.O00553
GO:0009579	thylakoid	467	26	11.4	7.5e-05	0.01051	C	Migut.B01923, Migut.C00807, Migut.C01242, Migut.D00302, Migut.D00756, Migut.D01418, Migut.D01429, Migut.D01431, Migut.E00226, Migut.F00932, Migut.F01014, Migut.F01485, Migut.F01506, Migut.F01585, Migut.H02227, Migut.H02228, Migut.J00481, Migut.J00948, Migut.L01320, Migut.L01545, Migut.L01998, Migut.N00890, Migut.N00910, Migut.N00917, Migut.N01991, Migut.O00553	MIGUT.B01923, MIGUT.C00807, MIGUT.C01242, MIGUT.D00302, MIGUT.D00756, MIGUT.D01418, MIGUT.D01429, MIGUT.D01431, MIGUT.E00226, MIGUT.F00932, MIGUT.F01014, MIGUT.F01485, MIGUT.F01506, MIGUT.F01585, MIGUT.H02227, MIGUT.H02228, MIGUT.J00481, MIGUT.J00948, MIGUT.L01320, MIGUT.L01545, MIGUT.L01998, MIGUT.N00890, MIGUT.N00910, MIGUT.N00917, MIGUT.N01991, MIGUT.O00553
GO:0000774	adenyl-nucleotide exchange factor activity	5	3	0.1	7.9e-05	0.1856	F	Migut.H01793, Migut.M01710, Migut.N01574	MIGUT.H01793, MIGUT.M01710, MIGUT.N01574
GO:0015696	ammonium transport	13	4	0.29	0.00015	0.1812	P	Migut.B01084, Migut.D00348, Migut.E01475, Migut.O00210	MIGUT.B01084, MIGUT.D00348, MIGUT.E01475, MIGUT.O00210
GO:0004672	protein kinase activity	1212	43	24.5	0.00022	0.1958	F	Migut.A00090, Migut.A00522, Migut.A00667, Migut.A00928, Migut.B00083, Migut.B00620, Migut.B01096, Migut.B01744, Migut.B01774, Migut.C00677, Migut.C01061, Migut.C01091, Migut.D00866, Migut.D01777, Migut.D02245, Migut.D02524, Migut.E00027, Migut.F01821, Migut.F02067, Migut.H00136, Migut.H00143, Migut.H00291, Migut.H00516, Migut.H02125, Migut.H02126, Migut.H02455, Migut.J01505, Migut.J01546, Migut.J…	MIGUT.A00090, MIGUT.A00522, MIGUT.A00667, MIGUT.A00928, MIGUT.B00083, MIGUT.B00620, MIGUT.B01096, MIGUT.B01744, MIGUT.B01774, MIGUT.C00677, MIGUT.C01061, MIGUT.C01091, MIGUT.D00866, MIGUT.D01777, MIGUT.D02245, MIGUT.D02524, MIGUT.E00027, MIGUT.F01821, MIGUT.F02067, MIGUT.H00136, MIGUT.H00143, MIGUT.H00291, MIGUT.H00516, MIGUT.H02125, MIGUT.H02126, MIGUT.H02455, MIGUT.J01505, MIGUT.J01546, MIGUT.J…
GO:0008519	ammonium transmembrane transporter activity	16	4	0.32	0.00025	0.1958	F	Migut.B01084, Migut.D00348, Migut.E01475, Migut.O00210	MIGUT.B01084, MIGUT.D00348, MIGUT.E01475, MIGUT.O00210
GO:0044267	cellular protein metabolic process	2601	83	58.16	0.00027	0.2416	P	Migut.A00011, Migut.A00090, Migut.A00522, Migut.A00667, Migut.A00928, Migut.B00059, Migut.B00066, Migut.B00083, Migut.B00620, Migut.B01096, Migut.B01456, Migut.B01744, Migut.B01774, Migut.B01790, Migut.B01880, Migut.C00286, Migut.C00677, Migut.C00807, Migut.C00844, Migut.C01061, Migut.C01091, Migut.C01178, Migut.C01254, Migut.C01320, Migut.D00302, Migut.D00350, Migut.D00866, Migut.D01777, Migut.D…	MIGUT.A00011, MIGUT.A00090, MIGUT.A00522, MIGUT.A00667, MIGUT.A00928, MIGUT.B00059, MIGUT.B00066, MIGUT.B00083, MIGUT.B00620, MIGUT.B01096, MIGUT.B01456, MIGUT.B01744, MIGUT.B01774, MIGUT.B01790, MIGUT.B01880, MIGUT.C00286, MIGUT.C00677, MIGUT.C00807, MIGUT.C00844, MIGUT.C01061, MIGUT.C01091, MIGUT.C01178, MIGUT.C01254, MIGUT.C01320, MIGUT.D00302, MIGUT.D00350, MIGUT.D00866, MIGUT.D01777, MIGUT.D…
GO:0043412	macromolecule modification	1993	67	44.57	0.0003	0.2416	P	Migut.A00090, Migut.A00522, Migut.A00667, Migut.A00928, Migut.B00059, Migut.B00083, Migut.B00620, Migut.B01096, Migut.B01227, Migut.B01456, Migut.B01744, Migut.B01774, Migut.C00677, Migut.C00844, Migut.C00895, Migut.C01061, Migut.C01091, Migut.C01178, Migut.D00350, Migut.D00866, Migut.D01777, Migut.D02071, Migut.D02245, Migut.D02524, Migut.E00001, Migut.E00027, Migut.F00658, Migut.F01718, Migut.F…	MIGUT.A00090, MIGUT.A00522, MIGUT.A00667, MIGUT.A00928, MIGUT.B00059, MIGUT.B00083, MIGUT.B00620, MIGUT.B01096, MIGUT.B01227, MIGUT.B01456, MIGUT.B01744, MIGUT.B01774, MIGUT.C00677, MIGUT.C00844, MIGUT.C00895, MIGUT.C01061, MIGUT.C01091, MIGUT.C01178, MIGUT.D00350, MIGUT.D00866, MIGUT.D01777, MIGUT.D02071, MIGUT.D02245, MIGUT.D02524, MIGUT.E00001, MIGUT.E00027, MIGUT.F00658, MIGUT.F01718, MIGUT.F…
GO:0098796	membrane protein complex	344	20	8.39	0.0003	0.03505	C	Migut.B01923, Migut.D01418, Migut.D01431, Migut.D01788, Migut.D02449, Migut.E00226, Migut.F01506, Migut.F01585, Migut.H00623, Migut.H01785, Migut.H02227, Migut.H02228, Migut.J00948, Migut.L01545, Migut.L01571, Migut.M01699, Migut.N00910, Migut.N00917, Migut.N01991, Migut.O00553	MIGUT.B01923, MIGUT.D01418, MIGUT.D01431, MIGUT.D01788, MIGUT.D02449, MIGUT.E00226, MIGUT.F01506, MIGUT.F01585, MIGUT.H00623, MIGUT.H01785, MIGUT.H02227, MIGUT.H02228, MIGUT.J00948, MIGUT.L01545, MIGUT.L01571, MIGUT.M01699, MIGUT.N00910, MIGUT.N00917, MIGUT.N01991, MIGUT.O00553
GO:0060590	ATPase regulator activity	8	3	0.16	0.00042	0.2467	F	Migut.H01793, Migut.M01710, Migut.N01574	MIGUT.H01793, MIGUT.M01710, MIGUT.N01574
GO:0019684	photosynthesis, light reaction	101	9	2.26	0.00043	0.2631	P	Migut.B01923, Migut.C00807, Migut.C01242, Migut.D01418, Migut.E00226, Migut.H02227, Migut.H02228, Migut.M00768, Migut.N00917	MIGUT.B01923, MIGUT.C00807, MIGUT.C01242, MIGUT.D01418, MIGUT.E00226, MIGUT.H02227, MIGUT.H02228, MIGUT.M00768, MIGUT.N00917
GO:0006457	protein folding	146	11	3.26	0.00044	0.2631	P	Migut.C00286, Migut.D00350, Migut.E00435, Migut.H01793, Migut.I00400, Migut.J00259, Migut.J00481, Migut.J01635, Migut.L01314, Migut.M01710, Migut.N01574	MIGUT.C00286, MIGUT.D00350, MIGUT.E00435, MIGUT.H01793, MIGUT.I00400, MIGUT.J00259, MIGUT.J00481, MIGUT.J01635, MIGUT.L01314, MIGUT.M01710, MIGUT.N01574
GO:0043170	macromolecule metabolic process	5577	153	124.71	0.00049	0.2631	P	Migut.A00011, Migut.A00090, Migut.A00167, Migut.A00276, Migut.A00522, Migut.A00667, Migut.A00808, Migut.A00928, Migut.A00945, Migut.B00059, Migut.B00066, Migut.B00083, Migut.B00620, Migut.B01029, Migut.B01075, Migut.B01096, Migut.B01227, Migut.B01331, Migut.B01456, Migut.B01690, Migut.B01744, Migut.B01774, Migut.B01790, Migut.B01880, Migut.C00286, Migut.C00497, Migut.C00677, Migut.C00807, Migut.C…	MIGUT.A00011, MIGUT.A00090, MIGUT.A00167, MIGUT.A00276, MIGUT.A00522, MIGUT.A00667, MIGUT.A00808, MIGUT.A00928, MIGUT.A00945, MIGUT.B00059, MIGUT.B00066, MIGUT.B00083, MIGUT.B00620, MIGUT.B01029, MIGUT.B01075, MIGUT.B01096, MIGUT.B01227, MIGUT.B01331, MIGUT.B01456, MIGUT.B01690, MIGUT.B01744, MIGUT.B01774, MIGUT.B01790, MIGUT.B01880, MIGUT.C00286, MIGUT.C00497, MIGUT.C00677, MIGUT.C00807, MIGUT.C…
GO:0031072	heat shock protein binding	35	5	0.71	0.00065	0.2624	F	Migut.C00286, Migut.C00807, Migut.F00416, Migut.K00478, Migut.K00479	MIGUT.C00286, MIGUT.C00807, MIGUT.F00416, MIGUT.K00478, MIGUT.K00479
GO:0005516	calmodulin binding	73	7	1.48	0.00067	0.2624	F	Migut.A00437, Migut.B01075, Migut.D01745, Migut.E01423, Migut.H00652, Migut.K01293, Migut.N02974	MIGUT.A00437, MIGUT.B01075, MIGUT.D01745, MIGUT.E01423, MIGUT.H00652, MIGUT.K01293, MIGUT.N02974
GO:0016773	phosphotransferase activity, alcohol group as acceptor	1332	44	26.92	0.00084	0.282	F	Migut.A00090, Migut.A00522, Migut.A00667, Migut.A00928, Migut.B00083, Migut.B00620, Migut.B01096, Migut.B01744, Migut.B01774, Migut.C00677, Migut.C01061, Migut.C01091, Migut.D00866, Migut.D01777, Migut.D02245, Migut.D02524, Migut.E00027, Migut.F01821, Migut.F02067, Migut.H00136, Migut.H00143, Migut.H00291, Migut.H00516, Migut.H02125, Migut.H02126, Migut.H02438, Migut.H02455, Migut.J01505, Migut.J…	MIGUT.A00090, MIGUT.A00522, MIGUT.A00667, MIGUT.A00928, MIGUT.B00083, MIGUT.B00620, MIGUT.B01096, MIGUT.B01744, MIGUT.B01774, MIGUT.C00677, MIGUT.C01061, MIGUT.C01091, MIGUT.D00866, MIGUT.D01777, MIGUT.D02245, MIGUT.D02524, MIGUT.E00027, MIGUT.F01821, MIGUT.F02067, MIGUT.H00136, MIGUT.H00143, MIGUT.H00291, MIGUT.H00516, MIGUT.H02125, MIGUT.H02126, MIGUT.H02438, MIGUT.H02455, MIGUT.J01505, MIGUT.J…
GO:0072488	ammonium transmembrane transport	10	3	0.22	0.00118	0.5108	P	Migut.B01084, Migut.D00348, Migut.O00210	MIGUT.B01084, MIGUT.D00348, MIGUT.O00210
GO:0006464	cellular protein modification process	1836	60	41.05	0.00137	0.5108	P	Migut.A00090, Migut.A00522, Migut.A00667, Migut.A00928, Migut.B00059, Migut.B00083, Migut.B00620, Migut.B01096, Migut.B01456, Migut.B01744, Migut.B01774, Migut.C00677, Migut.C00844, Migut.C01061, Migut.C01091, Migut.C01178, Migut.D00350, Migut.D00866, Migut.D01777, Migut.D02071, Migut.D02245, Migut.D02524, Migut.E00001, Migut.E00027, Migut.F00658, Migut.F01821, Migut.F02067, Migut.H00136, Migut.H…	MIGUT.A00090, MIGUT.A00522, MIGUT.A00667, MIGUT.A00928, MIGUT.B00059, MIGUT.B00083, MIGUT.B00620, MIGUT.B01096, MIGUT.B01456, MIGUT.B01744, MIGUT.B01774, MIGUT.C00677, MIGUT.C00844, MIGUT.C01061, MIGUT.C01091, MIGUT.C01178, MIGUT.D00350, MIGUT.D00866, MIGUT.D01777, MIGUT.D02071, MIGUT.D02245, MIGUT.D02524, MIGUT.E00001, MIGUT.E00027, MIGUT.F00658, MIGUT.F01821, MIGUT.F02067, MIGUT.H00136, MIGUT.H…
GO:0036211	protein modification process	1836	60	41.05	0.00137	0.5108	P	Migut.A00090, Migut.A00522, Migut.A00667, Migut.A00928, Migut.B00059, Migut.B00083, Migut.B00620, Migut.B01096, Migut.B01456, Migut.B01744, Migut.B01774, Migut.C00677, Migut.C00844, Migut.C01061, Migut.C01091, Migut.C01178, Migut.D00350, Migut.D00866, Migut.D01777, Migut.D02071, Migut.D02245, Migut.D02524, Migut.E00001, Migut.E00027, Migut.F00658, Migut.F01821, Migut.F02067, Migut.H00136, Migut.H…	MIGUT.A00090, MIGUT.A00522, MIGUT.A00667, MIGUT.A00928, MIGUT.B00059, MIGUT.B00083, MIGUT.B00620, MIGUT.B01096, MIGUT.B01456, MIGUT.B01744, MIGUT.B01774, MIGUT.C00677, MIGUT.C00844, MIGUT.C01061, MIGUT.C01091, MIGUT.C01178, MIGUT.D00350, MIGUT.D00866, MIGUT.D01777, MIGUT.D02071, MIGUT.D02245, MIGUT.D02524, MIGUT.E00001, MIGUT.E00027, MIGUT.F00658, MIGUT.F01821, MIGUT.F02067, MIGUT.H00136, MIGUT.H…
GO:0009877	nodulation	3	2	0.07	0.00147	0.5108	P	Migut.F00658, Migut.N01872	MIGUT.F00658, MIGUT.N01872
GO:0008152	metabolic process	9556	236	213.68	0.00148	0.5108	P	Migut.A00011, Migut.A00090, Migut.A00167, Migut.A00213, Migut.A00276, Migut.A00362, Migut.A00522, Migut.A00667, Migut.A00768, Migut.A00808, Migut.A00928, Migut.A00945, Migut.B00059, Migut.B00066, Migut.B00083, Migut.B00304, Migut.B00351, Migut.B00620, Migut.B01029, Migut.B01075, Migut.B01096, Migut.B01227, Migut.B01331, Migut.B01456, Migut.B01690, Migut.B01743, Migut.B01744, Migut.B01774, Migut.B…	MIGUT.A00011, MIGUT.A00090, MIGUT.A00167, MIGUT.A00213, MIGUT.A00276, MIGUT.A00362, MIGUT.A00522, MIGUT.A00667, MIGUT.A00768, MIGUT.A00808, MIGUT.A00928, MIGUT.A00945, MIGUT.B00059, MIGUT.B00066, MIGUT.B00083, MIGUT.B00304, MIGUT.B00351, MIGUT.B00620, MIGUT.B01029, MIGUT.B01075, MIGUT.B01096, MIGUT.B01227, MIGUT.B01331, MIGUT.B01456, MIGUT.B01690, MIGUT.B01743, MIGUT.B01744, MIGUT.B01774, MIGUT.B…
GO:0016301	kinase activity	1396	44	28.21	0.00211	0.6198	F	Migut.A00090, Migut.A00522, Migut.A00667, Migut.A00928, Migut.B00083, Migut.B00620, Migut.B01096, Migut.B01744, Migut.B01774, Migut.C00677, Migut.C01061, Migut.C01091, Migut.D00866, Migut.D01777, Migut.D02245, Migut.D02524, Migut.E00027, Migut.F01821, Migut.F02067, Migut.H00136, Migut.H00143, Migut.H00291, Migut.H00516, Migut.H02125, Migut.H02126, Migut.H02438, Migut.H02455, Migut.J01505, Migut.J…	MIGUT.A00090, MIGUT.A00522, MIGUT.A00667, MIGUT.A00928, MIGUT.B00083, MIGUT.B00620, MIGUT.B01096, MIGUT.B01744, MIGUT.B01774, MIGUT.C00677, MIGUT.C01061, MIGUT.C01091, MIGUT.D00866, MIGUT.D01777, MIGUT.D02245, MIGUT.D02524, MIGUT.E00027, MIGUT.F01821, MIGUT.F02067, MIGUT.H00136, MIGUT.H00143, MIGUT.H00291, MIGUT.H00516, MIGUT.H02125, MIGUT.H02126, MIGUT.H02438, MIGUT.H02455, MIGUT.J01505, MIGUT.J…
GO:0004096	catalase activity	4	2	0.08	0.00238	0.6214	F	Migut.D00561, Migut.N02292	MIGUT.D00561, MIGUT.N02292
GO:0006468	protein phosphorylation	1243	43	27.79	0.00255	0.8214	P	Migut.A00090, Migut.A00522, Migut.A00667, Migut.A00928, Migut.B00083, Migut.B00620, Migut.B01096, Migut.B01744, Migut.B01774, Migut.C00677, Migut.C01061, Migut.C01091, Migut.D00866, Migut.D01777, Migut.D02245, Migut.D02524, Migut.E00027, Migut.F01821, Migut.F02067, Migut.H00136, Migut.H00143, Migut.H00291, Migut.H00516, Migut.H02125, Migut.H02126, Migut.H02455, Migut.J01505, Migut.J01546, Migut.J…	MIGUT.A00090, MIGUT.A00522, MIGUT.A00667, MIGUT.A00928, MIGUT.B00083, MIGUT.B00620, MIGUT.B01096, MIGUT.B01744, MIGUT.B01774, MIGUT.C00677, MIGUT.C01061, MIGUT.C01091, MIGUT.D00866, MIGUT.D01777, MIGUT.D02245, MIGUT.D02524, MIGUT.E00027, MIGUT.F01821, MIGUT.F02067, MIGUT.H00136, MIGUT.H00143, MIGUT.H00291, MIGUT.H00516, MIGUT.H02125, MIGUT.H02126, MIGUT.H02455, MIGUT.J01505, MIGUT.J01546, MIGUT.J…
GO:0009987	cellular process	8910	221	199.23	0.00311	0.9392	P	Migut.A00011, Migut.A00090, Migut.A00167, Migut.A00276, Migut.A00362, Migut.A00522, Migut.A00588, Migut.A00667, Migut.A00763, Migut.A00808, Migut.A00928, Migut.A00945, Migut.B00059, Migut.B00066, Migut.B00083, Migut.B00304, Migut.B00620, Migut.B01029, Migut.B01038, Migut.B01075, Migut.B01084, Migut.B01096, Migut.B01227, Migut.B01331, Migut.B01456, Migut.B01487, Migut.B01690, Migut.B01743, Migut.B…	MIGUT.A00011, MIGUT.A00090, MIGUT.A00167, MIGUT.A00276, MIGUT.A00362, MIGUT.A00522, MIGUT.A00588, MIGUT.A00667, MIGUT.A00763, MIGUT.A00808, MIGUT.A00928, MIGUT.A00945, MIGUT.B00059, MIGUT.B00066, MIGUT.B00083, MIGUT.B00304, MIGUT.B00620, MIGUT.B01029, MIGUT.B01038, MIGUT.B01075, MIGUT.B01084, MIGUT.B01096, MIGUT.B01227, MIGUT.B01331, MIGUT.B01456, MIGUT.B01487, MIGUT.B01690, MIGUT.B01743, MIGUT.B…
GO:0005669	transcription factor TFIID complex	4	2	0.1	0.0034	0.3405	C	Migut.C00497, Migut.N02766	MIGUT.C00497, MIGUT.N02766
GO:0031177	phosphopantetheine binding	5	2	0.1	0.00391	0.908	F	Migut.D00561, Migut.N02292	MIGUT.D00561, MIGUT.N02292
GO:0016702	oxidoreductase activity, acting on single donors with incorporation of molecular oxygen, incorporation of two atoms of oxygen	53	5	1.07	0.00425	0.908	F	Migut.A00213, Migut.E01520, Migut.E01521, Migut.E01525, Migut.M00071	MIGUT.A00213, MIGUT.E01520, MIGUT.E01521, MIGUT.E01525, MIGUT.M00071
GO:0090304	nucleic acid metabolic process	2293	69	51.27	0.00477	1	P	Migut.A00167, Migut.A00276, Migut.A00808, Migut.B01029, Migut.B01075, Migut.B01227, Migut.B01331, Migut.B01690, Migut.C00497, Migut.C00854, Migut.C00895, Migut.C01263, Migut.D00443, Migut.D00877, Migut.D01232, Migut.D01639, Migut.D01640, Migut.D01642, Migut.D01957, Migut.D02423, Migut.E00027, Migut.E00751, Migut.E00830, Migut.E00831, Migut.F00040, Migut.F01718, Migut.F01834, Migut.G00048, Migut.G…	MIGUT.A00167, MIGUT.A00276, MIGUT.A00808, MIGUT.B01029, MIGUT.B01075, MIGUT.B01227, MIGUT.B01331, MIGUT.B01690, MIGUT.C00497, MIGUT.C00854, MIGUT.C00895, MIGUT.C01263, MIGUT.D00443, MIGUT.D00877, MIGUT.D01232, MIGUT.D01639, MIGUT.D01640, MIGUT.D01642, MIGUT.D01957, MIGUT.D02423, MIGUT.E00027, MIGUT.E00751, MIGUT.E00830, MIGUT.E00831, MIGUT.F00040, MIGUT.F01718, MIGUT.F01834, MIGUT.G00048, MIGUT.G…
GO:0006260	DNA replication	120	8	2.68	0.0055	1	P	Migut.H00004, Migut.I00453, Migut.K01491, Migut.K01501, Migut.K01506, Migut.L00022, Migut.L00603, Migut.M00948	MIGUT.H00004, MIGUT.I00453, MIGUT.K01491, MIGUT.K01501, MIGUT.K01506, MIGUT.L00022, MIGUT.L00603, MIGUT.M00948
GO:0016021	integral component of membrane	4721	136	115.2	0.0066	0.5433	C	Migut.A00445, Migut.A00727, Migut.A00763, Migut.A00801, Migut.A00945, Migut.A01149, Migut.A01155, Migut.B00620, Migut.B00836, Migut.B01084, Migut.B01116, Migut.B01174, Migut.B01923, Migut.C00677, Migut.C00807, Migut.C01242, Migut.C01409, Migut.D00021, Migut.D00222, Migut.D00258, Migut.D00348, Migut.D00561, Migut.D00650, Migut.D01101, Migut.D01418, Migut.D01565, Migut.D01625, Migut.D01788, Migut.D…	MIGUT.A00445, MIGUT.A00727, MIGUT.A00763, MIGUT.A00801, MIGUT.A00945, MIGUT.A01149, MIGUT.A01155, MIGUT.B00620, MIGUT.B00836, MIGUT.B01084, MIGUT.B01116, MIGUT.B01174, MIGUT.B01923, MIGUT.C00677, MIGUT.C00807, MIGUT.C01242, MIGUT.C01409, MIGUT.D00021, MIGUT.D00222, MIGUT.D00258, MIGUT.D00348, MIGUT.D00561, MIGUT.D00650, MIGUT.D01101, MIGUT.D01418, MIGUT.D01565, MIGUT.D01625, MIGUT.D01788, MIGUT.D…
GO:0016772	transferase activity, transferring phosphorus-containing groups	1573	46	31.79	0.00685	1	F	Migut.A00090, Migut.A00167, Migut.A00522, Migut.A00667, Migut.A00928, Migut.B00083, Migut.B00620, Migut.B01096, Migut.B01227, Migut.B01744, Migut.B01774, Migut.C00677, Migut.C01061, Migut.C01091, Migut.D00866, Migut.D01777, Migut.D02245, Migut.D02524, Migut.E00027, Migut.F01821, Migut.F02067, Migut.H00136, Migut.H00143, Migut.H00291, Migut.H00516, Migut.H02125, Migut.H02126, Migut.H02438, Migut.H…	MIGUT.A00090, MIGUT.A00167, MIGUT.A00522, MIGUT.A00667, MIGUT.A00928, MIGUT.B00083, MIGUT.B00620, MIGUT.B01096, MIGUT.B01227, MIGUT.B01744, MIGUT.B01774, MIGUT.C00677, MIGUT.C01061, MIGUT.C01091, MIGUT.D00866, MIGUT.D01777, MIGUT.D02245, MIGUT.D02524, MIGUT.E00027, MIGUT.F01821, MIGUT.F02067, MIGUT.H00136, MIGUT.H00143, MIGUT.H00291, MIGUT.H00516, MIGUT.H02125, MIGUT.H02126, MIGUT.H02438, MIGUT.H…
GO:0006351	transcription, DNA-templated	1391	45	31.1	0.00701	1	P	Migut.A00167, Migut.A00276, Migut.A00808, Migut.B01075, Migut.B01227, Migut.B01690, Migut.C00497, Migut.C00854, Migut.D00443, Migut.D01232, Migut.D01639, Migut.D01640, Migut.D01642, Migut.D02423, Migut.E00027, Migut.E00751, Migut.E00830, Migut.E00831, Migut.F00040, Migut.G00048, Migut.G00600, Migut.H00036, Migut.H00513, Migut.H00592, Migut.H00893, Migut.H01467, Migut.H01666, Migut.H02112, Migut.I…	MIGUT.A00167, MIGUT.A00276, MIGUT.A00808, MIGUT.B01075, MIGUT.B01227, MIGUT.B01690, MIGUT.C00497, MIGUT.C00854, MIGUT.D00443, MIGUT.D01232, MIGUT.D01639, MIGUT.D01640, MIGUT.D01642, MIGUT.D02423, MIGUT.E00027, MIGUT.E00751, MIGUT.E00830, MIGUT.E00831, MIGUT.F00040, MIGUT.G00048, MIGUT.G00600, MIGUT.H00036, MIGUT.H00513, MIGUT.H00592, MIGUT.H00893, MIGUT.H01467, MIGUT.H01666, MIGUT.H02112, MIGUT.I…
GO:0000304	response to singlet oxygen	6	2	0.13	0.00704	1	P	Migut.F02136, Migut.L01998	MIGUT.F02136, MIGUT.L01998
GO:0051087	chaperone binding	20	3	0.4	0.00723	1	F	Migut.H01793, Migut.M01710, Migut.N01574	MIGUT.H01793, MIGUT.M01710, MIGUT.N01574
GO:0090575	RNA polymerase II transcription factor complex	17	3	0.41	0.0076	0.5433	C	Migut.C00497, Migut.L01823, Migut.N02766	MIGUT.C00497, MIGUT.L01823, MIGUT.N02766
GO:0097659	nucleic acid-templated transcription	1401	45	31.33	0.00795	1	P	Migut.A00167, Migut.A00276, Migut.A00808, Migut.B01075, Migut.B01227, Migut.B01690, Migut.C00497, Migut.C00854, Migut.D00443, Migut.D01232, Migut.D01639, Migut.D01640, Migut.D01642, Migut.D02423, Migut.E00027, Migut.E00751, Migut.E00830, Migut.E00831, Migut.F00040, Migut.G00048, Migut.G00600, Migut.H00036, Migut.H00513, Migut.H00592, Migut.H00893, Migut.H01467, Migut.H01666, Migut.H02112, Migut.I…	MIGUT.A00167, MIGUT.A00276, MIGUT.A00808, MIGUT.B01075, MIGUT.B01227, MIGUT.B01690, MIGUT.C00497, MIGUT.C00854, MIGUT.D00443, MIGUT.D01232, MIGUT.D01639, MIGUT.D01640, MIGUT.D01642, MIGUT.D02423, MIGUT.E00027, MIGUT.E00751, MIGUT.E00830, MIGUT.E00831, MIGUT.F00040, MIGUT.G00048, MIGUT.G00600, MIGUT.H00036, MIGUT.H00513, MIGUT.H00592, MIGUT.H00893, MIGUT.H01467, MIGUT.H01666, MIGUT.H02112, MIGUT.I…
GO:0015098	molybdate ion transmembrane transporter activity	7	2	0.14	0.008	1	F	Migut.L00196, Migut.L00197	MIGUT.L00196, MIGUT.L00197
GO:0032774	RNA biosynthetic process	1403	45	31.37	0.00815	1	P	Migut.A00167, Migut.A00276, Migut.A00808, Migut.B01075, Migut.B01227, Migut.B01690, Migut.C00497, Migut.C00854, Migut.D00443, Migut.D01232, Migut.D01639, Migut.D01640, Migut.D01642, Migut.D02423, Migut.E00027, Migut.E00751, Migut.E00830, Migut.E00831, Migut.F00040, Migut.G00048, Migut.G00600, Migut.H00036, Migut.H00513, Migut.H00592, Migut.H00893, Migut.H01467, Migut.H01666, Migut.H02112, Migut.I…	MIGUT.A00167, MIGUT.A00276, MIGUT.A00808, MIGUT.B01075, MIGUT.B01227, MIGUT.B01690, MIGUT.C00497, MIGUT.C00854, MIGUT.D00443, MIGUT.D01232, MIGUT.D01639, MIGUT.D01640, MIGUT.D01642, MIGUT.D02423, MIGUT.E00027, MIGUT.E00751, MIGUT.E00830, MIGUT.E00831, MIGUT.F00040, MIGUT.G00048, MIGUT.G00600, MIGUT.H00036, MIGUT.H00513, MIGUT.H00592, MIGUT.H00893, MIGUT.H01467, MIGUT.H01666, MIGUT.H02112, MIGUT.I…
GO:0009059	macromolecule biosynthetic process	2229	66	49.84	0.00845	1	P	Migut.A00011, Migut.A00167, Migut.A00276, Migut.A00808, Migut.B00066, Migut.B01075, Migut.B01227, Migut.B01690, Migut.B01790, Migut.C00497, Migut.C00854, Migut.C01178, Migut.C01254, Migut.C01320, Migut.D00302, Migut.D00443, Migut.D01232, Migut.D01639, Migut.D01640, Migut.D01642, Migut.D02423, Migut.E00027, Migut.E00751, Migut.E00830, Migut.E00831, Migut.E01819, Migut.F00040, Migut.G00048, Migut.G…	MIGUT.A00011, MIGUT.A00167, MIGUT.A00276, MIGUT.A00808, MIGUT.B00066, MIGUT.B01075, MIGUT.B01227, MIGUT.B01690, MIGUT.B01790, MIGUT.C00497, MIGUT.C00854, MIGUT.C01178, MIGUT.C01254, MIGUT.C01320, MIGUT.D00302, MIGUT.D00443, MIGUT.D01232, MIGUT.D01639, MIGUT.D01640, MIGUT.D01642, MIGUT.D02423, MIGUT.E00027, MIGUT.E00751, MIGUT.E00830, MIGUT.E00831, MIGUT.E01819, MIGUT.F00040, MIGUT.G00048, MIGUT.G…
GO:0046914	transition metal ion binding	1892	53	38.24	0.00864	1	F	Migut.A00082, Migut.B00304, Migut.B00828, Migut.B00859, Migut.B00983, Migut.B01402, Migut.B01743, Migut.C01061, Migut.C01191, Migut.D00302, Migut.D01168, Migut.D01494, Migut.D01565, Migut.D01625, Migut.E00226, Migut.E00382, Migut.E00695, Migut.E00761, Migut.E00830, Migut.E00831, Migut.E00921, Migut.F00336, Migut.F00416, Migut.F01140, Migut.F01697, Migut.F01916, Migut.H00036, Migut.H00507, Migut.H…	MIGUT.A00082, MIGUT.B00304, MIGUT.B00828, MIGUT.B00859, MIGUT.B00983, MIGUT.B01402, MIGUT.B01743, MIGUT.C01061, MIGUT.C01191, MIGUT.D00302, MIGUT.D01168, MIGUT.D01494, MIGUT.D01565, MIGUT.D01625, MIGUT.E00226, MIGUT.E00382, MIGUT.E00695, MIGUT.E00761, MIGUT.E00830, MIGUT.E00831, MIGUT.E00921, MIGUT.F00336, MIGUT.F00416, MIGUT.F01140, MIGUT.F01697, MIGUT.F01916, MIGUT.H00036, MIGUT.H00507, MIGUT.H…
GO:0034645	cellular macromolecule biosynthetic process	2192	65	49.01	0.00871	1	P	Migut.A00011, Migut.A00167, Migut.A00276, Migut.A00808, Migut.B00066, Migut.B01075, Migut.B01227, Migut.B01690, Migut.B01790, Migut.C00497, Migut.C00854, Migut.C01254, Migut.C01320, Migut.D00302, Migut.D00443, Migut.D01232, Migut.D01639, Migut.D01640, Migut.D01642, Migut.D02423, Migut.E00027, Migut.E00751, Migut.E00830, Migut.E00831, Migut.E01819, Migut.F00040, Migut.G00048, Migut.G00056, Migut.G…	MIGUT.A00011, MIGUT.A00167, MIGUT.A00276, MIGUT.A00808, MIGUT.B00066, MIGUT.B01075, MIGUT.B01227, MIGUT.B01690, MIGUT.B01790, MIGUT.C00497, MIGUT.C00854, MIGUT.C01254, MIGUT.C01320, MIGUT.D00302, MIGUT.D00443, MIGUT.D01232, MIGUT.D01639, MIGUT.D01640, MIGUT.D01642, MIGUT.D02423, MIGUT.E00027, MIGUT.E00751, MIGUT.E00830, MIGUT.E00831, MIGUT.E01819, MIGUT.F00040, MIGUT.G00048, MIGUT.G00056, MIGUT.G…
GO:0044798	nuclear transcription factor complex	18	3	0.44	0.0089	0.5433	C	Migut.C00497, Migut.L01823, Migut.N02766	MIGUT.C00497, MIGUT.L01823, MIGUT.N02766
GO:0044425	membrane part	5000	142	122	0.009	0.5433	C	Migut.A00445, Migut.A00727, Migut.A00763, Migut.A00801, Migut.A00945, Migut.A01149, Migut.A01155, Migut.B00620, Migut.B00836, Migut.B01084, Migut.B01116, Migut.B01174, Migut.B01923, Migut.C00677, Migut.C00807, Migut.C01242, Migut.C01409, Migut.D00021, Migut.D00222, Migut.D00258, Migut.D00348, Migut.D00561, Migut.D00650, Migut.D01101, Migut.D01418, Migut.D01431, Migut.D01565, Migut.D01625, Migut.D…	MIGUT.A00445, MIGUT.A00727, MIGUT.A00763, MIGUT.A00801, MIGUT.A00945, MIGUT.A01149, MIGUT.A01155, MIGUT.B00620, MIGUT.B00836, MIGUT.B01084, MIGUT.B01116, MIGUT.B01174, MIGUT.B01923, MIGUT.C00677, MIGUT.C00807, MIGUT.C01242, MIGUT.C01409, MIGUT.D00021, MIGUT.D00222, MIGUT.D00258, MIGUT.D00348, MIGUT.D00561, MIGUT.D00650, MIGUT.D01101, MIGUT.D01418, MIGUT.D01431, MIGUT.D01565, MIGUT.D01625, MIGUT.D…
GO:0031224	intrinsic component of membrane	4762	136	116.2	0.0093	0.5433	C	Migut.A00445, Migut.A00727, Migut.A00763, Migut.A00801, Migut.A00945, Migut.A01149, Migut.A01155, Migut.B00620, Migut.B00836, Migut.B01084, Migut.B01116, Migut.B01174, Migut.B01923, Migut.C00677, Migut.C00807, Migut.C01242, Migut.C01409, Migut.D00021, Migut.D00222, Migut.D00258, Migut.D00348, Migut.D00561, Migut.D00650, Migut.D01101, Migut.D01418, Migut.D01565, Migut.D01625, Migut.D01788, Migut.D…	MIGUT.A00445, MIGUT.A00727, MIGUT.A00763, MIGUT.A00801, MIGUT.A00945, MIGUT.A01149, MIGUT.A01155, MIGUT.B00620, MIGUT.B00836, MIGUT.B01084, MIGUT.B01116, MIGUT.B01174, MIGUT.B01923, MIGUT.C00677, MIGUT.C00807, MIGUT.C01242, MIGUT.C01409, MIGUT.D00021, MIGUT.D00222, MIGUT.D00258, MIGUT.D00348, MIGUT.D00561, MIGUT.D00650, MIGUT.D01101, MIGUT.D01418, MIGUT.D01565, MIGUT.D01625, MIGUT.D01788, MIGUT.D…
GO:0015689	molybdate ion transport	7	2	0.16	0.00972	1	P	Migut.L00196, Migut.L00197	MIGUT.L00196, MIGUT.L00197
GO:0042761	very long-chain fatty acid biosynthetic process	7	2	0.16	0.00972	1	P	Migut.E00695, Migut.J00259	MIGUT.E00695, MIGUT.J00259
