# Supplementary material for: Large-scale mRNA transfer between Haloxylon ammodendron (Chenopodiaceae) and herbaceous root holoparasite Cistanche deserticola (Orobanchaceae)
Source: iScience. 2022 Dec 27;26(1):105880. doi: 10.1016/j.isci.2022.105880 (PMC9852350; doi:10.1016/j.isci.2022.105880)
Supplement: Data S3. Enriched gene ontology (GO) terms for missing orthogroups in Cistanche deserticola (A), Cuscuta australis (B), Phelipanche aegyptiaca (C), Phtheirospermum japonicum (D), Striga hermonthica (E), Striga asiatica (F) and Triphysaria versicolor (G), related to Figure 2 [file mmc5.zip › Data S3/Data S3E.xlsx]

## Sheet: StHe
GO.ID	Term	Annotated	Count	Expected	p-value	q-value	Aspect	Genes	Origin input
GO:0044436	thylakoid part	372	60	13.42	2.7e-23	1.893e-20	C	Migut.A00083, Migut.B01288, Migut.B01923, Migut.C00582, Migut.D00167, Migut.D00229, Migut.D00799, Migut.D01250, Migut.D01253, Migut.D01275, Migut.D01333, Migut.D01336, Migut.D01337, Migut.D01347, Migut.D01356, Migut.D01365, Migut.D01410, Migut.D01418, Migut.D01429, Migut.D01430, Migut.D01431, Migut.D01432, Migut.D01433, Migut.D01632, Migut.D01803, Migut.E00079, Migut.F00283, Migut.F01506, Migut.F…	MIGUT.A00083, MIGUT.B01288, MIGUT.B01923, MIGUT.C00582, MIGUT.D00167, MIGUT.D00229, MIGUT.D00799, MIGUT.D01250, MIGUT.D01253, MIGUT.D01275, MIGUT.D01333, MIGUT.D01336, MIGUT.D01337, MIGUT.D01347, MIGUT.D01356, MIGUT.D01365, MIGUT.D01410, MIGUT.D01418, MIGUT.D01429, MIGUT.D01430, MIGUT.D01431, MIGUT.D01432, MIGUT.D01433, MIGUT.D01632, MIGUT.D01803, MIGUT.E00079, MIGUT.F00283, MIGUT.F01506, MIGUT.F…
GO:0009579	thylakoid	467	64	16.85	6.8e-21	2.337e-18	C	Migut.A00083, Migut.B01288, Migut.B01923, Migut.C00582, Migut.D00167, Migut.D00229, Migut.D00756, Migut.D00799, Migut.D01250, Migut.D01253, Migut.D01275, Migut.D01333, Migut.D01336, Migut.D01337, Migut.D01347, Migut.D01356, Migut.D01365, Migut.D01410, Migut.D01418, Migut.D01429, Migut.D01430, Migut.D01431, Migut.D01432, Migut.D01433, Migut.D01632, Migut.D01803, Migut.E00079, Migut.E01175, Migut.F…	MIGUT.A00083, MIGUT.B01288, MIGUT.B01923, MIGUT.C00582, MIGUT.D00167, MIGUT.D00229, MIGUT.D00756, MIGUT.D00799, MIGUT.D01250, MIGUT.D01253, MIGUT.D01275, MIGUT.D01333, MIGUT.D01336, MIGUT.D01337, MIGUT.D01347, MIGUT.D01356, MIGUT.D01365, MIGUT.D01410, MIGUT.D01418, MIGUT.D01429, MIGUT.D01430, MIGUT.D01431, MIGUT.D01432, MIGUT.D01433, MIGUT.D01632, MIGUT.D01803, MIGUT.E00079, MIGUT.E01175, MIGUT.F…
GO:0034357	photosynthetic membrane	352	55	12.7	1e-20	2.337e-18	C	Migut.A00083, Migut.B01923, Migut.C00582, Migut.D00167, Migut.D00229, Migut.D00799, Migut.D01250, Migut.D01253, Migut.D01333, Migut.D01336, Migut.D01337, Migut.D01347, Migut.D01356, Migut.D01365, Migut.D01410, Migut.D01418, Migut.D01431, Migut.D01432, Migut.D01433, Migut.D01632, Migut.D01803, Migut.E00079, Migut.F00283, Migut.F01506, Migut.F01519, Migut.G00414, Migut.G00430, Migut.H00990, Migut.H…	MIGUT.A00083, MIGUT.B01923, MIGUT.C00582, MIGUT.D00167, MIGUT.D00229, MIGUT.D00799, MIGUT.D01250, MIGUT.D01253, MIGUT.D01333, MIGUT.D01336, MIGUT.D01337, MIGUT.D01347, MIGUT.D01356, MIGUT.D01365, MIGUT.D01410, MIGUT.D01418, MIGUT.D01431, MIGUT.D01432, MIGUT.D01433, MIGUT.D01632, MIGUT.D01803, MIGUT.E00079, MIGUT.F00283, MIGUT.F01506, MIGUT.F01519, MIGUT.G00414, MIGUT.G00430, MIGUT.H00990, MIGUT.H…
GO:0009521	photosystem	116	30	4.19	5.7e-18	9.989e-16	C	Migut.B01923, Migut.C00582, Migut.D01253, Migut.D01333, Migut.D01347, Migut.D01365, Migut.D01418, Migut.D01431, Migut.D01632, Migut.E00079, Migut.F01506, Migut.F01519, Migut.G00430, Migut.H00990, Migut.H01166, Migut.H01167, Migut.H01967, Migut.H02227, Migut.H02228, Migut.I00398, Migut.J01358, Migut.L00683, Migut.M00584, Migut.M00619, Migut.M01583, Migut.M01815, Migut.N00910, Migut.N00917, Migut.N…	MIGUT.B01923, MIGUT.C00582, MIGUT.D01253, MIGUT.D01333, MIGUT.D01347, MIGUT.D01365, MIGUT.D01418, MIGUT.D01431, MIGUT.D01632, MIGUT.E00079, MIGUT.F01506, MIGUT.F01519, MIGUT.G00430, MIGUT.H00990, MIGUT.H01166, MIGUT.H01167, MIGUT.H01967, MIGUT.H02227, MIGUT.H02228, MIGUT.I00398, MIGUT.J01358, MIGUT.L00683, MIGUT.M00584, MIGUT.M00619, MIGUT.M01583, MIGUT.M01815, MIGUT.N00910, MIGUT.N00917, MIGUT.N…
GO:0098796	membrane protein complex	344	48	12.41	3.9e-16	5.468e-14	C	Migut.A00083, Migut.B01923, Migut.C00582, Migut.D00167, Migut.D01253, Migut.D01333, Migut.D01336, Migut.D01347, Migut.D01365, Migut.D01410, Migut.D01411, Migut.D01418, Migut.D01431, Migut.D01632, Migut.D01803, Migut.E00079, Migut.E01175, Migut.F01506, Migut.F01519, Migut.G00430, Migut.H00623, Migut.H00990, Migut.H01166, Migut.H01167, Migut.H01785, Migut.H01967, Migut.H02227, Migut.H02228, Migut.I…	MIGUT.A00083, MIGUT.B01923, MIGUT.C00582, MIGUT.D00167, MIGUT.D01253, MIGUT.D01333, MIGUT.D01336, MIGUT.D01347, MIGUT.D01365, MIGUT.D01410, MIGUT.D01411, MIGUT.D01418, MIGUT.D01431, MIGUT.D01632, MIGUT.D01803, MIGUT.E00079, MIGUT.E01175, MIGUT.F01506, MIGUT.F01519, MIGUT.G00430, MIGUT.H00623, MIGUT.H00990, MIGUT.H01166, MIGUT.H01167, MIGUT.H01785, MIGUT.H01967, MIGUT.H02227, MIGUT.H02228, MIGUT.I…
GO:0015979	photosynthesis	217	37	7.44	4.1e-16	1.981e-12	P	Migut.B01923, Migut.C00582, Migut.D00229, Migut.D01253, Migut.D01333, Migut.D01347, Migut.D01365, Migut.D01418, Migut.D01431, Migut.D01433, Migut.D01632, Migut.E00079, Migut.F00375, Migut.F01506, Migut.F01519, Migut.G00430, Migut.H00990, Migut.H01166, Migut.H01167, Migut.H01967, Migut.H02227, Migut.H02228, Migut.I00398, Migut.I00693, Migut.I00927, Migut.J01358, Migut.J01892, Migut.J01893, Migut.L…	MIGUT.B01923, MIGUT.C00582, MIGUT.D00229, MIGUT.D01253, MIGUT.D01333, MIGUT.D01347, MIGUT.D01365, MIGUT.D01418, MIGUT.D01431, MIGUT.D01433, MIGUT.D01632, MIGUT.E00079, MIGUT.F00375, MIGUT.F01506, MIGUT.F01519, MIGUT.G00430, MIGUT.H00990, MIGUT.H01166, MIGUT.H01167, MIGUT.H01967, MIGUT.H02227, MIGUT.H02228, MIGUT.I00398, MIGUT.I00693, MIGUT.I00927, MIGUT.J01358, MIGUT.J01892, MIGUT.J01893, MIGUT.L…
GO:0009523	photosystem II	78	23	2.81	2e-15	2.337e-13	C	Migut.C00582, Migut.D01333, Migut.D01347, Migut.D01365, Migut.D01418, Migut.D01632, Migut.E00079, Migut.F01506, Migut.F01519, Migut.G00430, Migut.H01967, Migut.H02227, Migut.H02228, Migut.I00398, Migut.J01358, Migut.L00683, Migut.M00584, Migut.M00619, Migut.M01815, Migut.N00910, Migut.N00917, Migut.N01991, Migut.O00553	MIGUT.C00582, MIGUT.D01333, MIGUT.D01347, MIGUT.D01365, MIGUT.D01418, MIGUT.D01632, MIGUT.E00079, MIGUT.F01506, MIGUT.F01519, MIGUT.G00430, MIGUT.H01967, MIGUT.H02227, MIGUT.H02228, MIGUT.I00398, MIGUT.J01358, MIGUT.L00683, MIGUT.M00584, MIGUT.M00619, MIGUT.M01815, MIGUT.N00910, MIGUT.N00917, MIGUT.N01991, MIGUT.O00553
GO:0044425	membrane part	5000	250	180.41	2.3e-12	2.303e-10	C	Migut.A00083, Migut.A00477, Migut.A00549, Migut.A00579, Migut.A00698, Migut.A00801, Migut.A00878, Migut.A01083, Migut.A01117, Migut.A01155, Migut.B00005, Migut.B00019, Migut.B00471, Migut.B00620, Migut.B00959, Migut.B01726, Migut.B01896, Migut.B01923, Migut.C00582, Migut.C00677, Migut.C00784, Migut.C00802, Migut.C01032, Migut.D00021, Migut.D00072, Migut.D00080, Migut.D00167, Migut.D00233, Migut.D…	MIGUT.A00083, MIGUT.A00477, MIGUT.A00549, MIGUT.A00579, MIGUT.A00698, MIGUT.A00801, MIGUT.A00878, MIGUT.A01083, MIGUT.A01117, MIGUT.A01155, MIGUT.B00005, MIGUT.B00019, MIGUT.B00471, MIGUT.B00620, MIGUT.B00959, MIGUT.B01726, MIGUT.B01896, MIGUT.B01923, MIGUT.C00582, MIGUT.C00677, MIGUT.C00784, MIGUT.C00802, MIGUT.C01032, MIGUT.D00021, MIGUT.D00072, MIGUT.D00080, MIGUT.D00167, MIGUT.D00233, MIGUT.D…
GO:0009539	photosystem II reaction center	8	8	0.29	2.7e-12	2.366e-10	C	Migut.D01333, Migut.D01347, Migut.F01506, Migut.G00430, Migut.I00398, Migut.J01358, Migut.M00584, Migut.N00910	MIGUT.D01333, MIGUT.D01347, MIGUT.F01506, MIGUT.G00430, MIGUT.I00398, MIGUT.J01358, MIGUT.M00584, MIGUT.N00910
GO:0019684	photosynthesis, light reaction	101	22	3.46	2.8e-12	6.765e-09	P	Migut.B01923, Migut.C00582, Migut.D00229, Migut.D01253, Migut.D01347, Migut.D01418, Migut.D01433, Migut.D01632, Migut.E00079, Migut.F00375, Migut.H02227, Migut.H02228, Migut.I00693, Migut.I00927, Migut.J01358, Migut.J01892, Migut.J01893, Migut.M00584, Migut.M00619, Migut.M01583, Migut.M01815, Migut.N00917	MIGUT.B01923, MIGUT.C00582, MIGUT.D00229, MIGUT.D01253, MIGUT.D01347, MIGUT.D01418, MIGUT.D01433, MIGUT.D01632, MIGUT.E00079, MIGUT.F00375, MIGUT.H02227, MIGUT.H02228, MIGUT.I00693, MIGUT.I00927, MIGUT.J01358, MIGUT.J01892, MIGUT.J01893, MIGUT.M00584, MIGUT.M00619, MIGUT.M01583, MIGUT.M01815, MIGUT.N00917
GO:0004672	protein kinase activity	1212	84	39.28	2e-11	4.7e-08	F	Migut.A00090, Migut.A00522, Migut.A00667, Migut.A00955, Migut.B00620, Migut.B00959, Migut.B01096, Migut.B01744, Migut.C00661, Migut.C00677, Migut.C01091, Migut.D00442, Migut.D00829, Migut.D00866, Migut.D01758, Migut.D01777, Migut.D02245, Migut.D02516, Migut.E01653, Migut.F01821, Migut.F02067, Migut.G00509, Migut.G00814, Migut.G00815, Migut.G00816, Migut.G01044, Migut.G01045, Migut.G01047, Migut.G…	MIGUT.A00090, MIGUT.A00522, MIGUT.A00667, MIGUT.A00955, MIGUT.B00620, MIGUT.B00959, MIGUT.B01096, MIGUT.B01744, MIGUT.C00661, MIGUT.C00677, MIGUT.C01091, MIGUT.D00442, MIGUT.D00829, MIGUT.D00866, MIGUT.D01758, MIGUT.D01777, MIGUT.D02245, MIGUT.D02516, MIGUT.E01653, MIGUT.F01821, MIGUT.F02067, MIGUT.G00509, MIGUT.G00814, MIGUT.G00815, MIGUT.G00816, MIGUT.G01044, MIGUT.G01045, MIGUT.G01047, MIGUT.G…
GO:0010598	NAD(P)H dehydrogenase complex (plastoquinone)	9	8	0.32	2.3e-11	1.791e-09	C	Migut.A00083, Migut.D00167, Migut.D01803, Migut.H00623, Migut.I00693, Migut.I00927, Migut.J01892, Migut.L00398	MIGUT.A00083, MIGUT.D00167, MIGUT.D01803, MIGUT.H00623, MIGUT.I00693, MIGUT.I00927, MIGUT.J01892, MIGUT.L00398
GO:0022900	electron transport chain	89	19	3.05	1.3e-10	1.691e-07	P	Migut.B01923, Migut.D01252, Migut.D01253, Migut.D01366, Migut.D01432, Migut.D01433, Migut.D01632, Migut.E00079, Migut.I00427, Migut.I00693, Migut.I00764, Migut.I00927, Migut.J01892, Migut.J01893, Migut.K00751, Migut.K00929, Migut.M00619, Migut.M01583, Migut.M01815	MIGUT.B01923, MIGUT.D01252, MIGUT.D01253, MIGUT.D01366, MIGUT.D01432, MIGUT.D01433, MIGUT.D01632, MIGUT.E00079, MIGUT.I00427, MIGUT.I00693, MIGUT.I00764, MIGUT.I00927, MIGUT.J01892, MIGUT.J01893, MIGUT.K00751, MIGUT.K00929, MIGUT.M00619, MIGUT.M01583, MIGUT.M01815
GO:0006091	generation of precursor metabolites and energy	237	31	8.13	1.4e-10	1.691e-07	P	Migut.B01923, Migut.C00582, Migut.D00229, Migut.D01252, Migut.D01253, Migut.D01347, Migut.D01366, Migut.D01418, Migut.D01432, Migut.D01433, Migut.D01632, Migut.E00079, Migut.F00375, Migut.H00306, Migut.H02227, Migut.H02228, Migut.I00427, Migut.I00693, Migut.I00764, Migut.I00927, Migut.J00502, Migut.J01358, Migut.J01892, Migut.J01893, Migut.K00751, Migut.K00929, Migut.M00584, Migut.M00619, Migut.M…	MIGUT.B01923, MIGUT.C00582, MIGUT.D00229, MIGUT.D01252, MIGUT.D01253, MIGUT.D01347, MIGUT.D01366, MIGUT.D01418, MIGUT.D01432, MIGUT.D01433, MIGUT.D01632, MIGUT.E00079, MIGUT.F00375, MIGUT.H00306, MIGUT.H02227, MIGUT.H02228, MIGUT.I00427, MIGUT.I00693, MIGUT.I00764, MIGUT.I00927, MIGUT.J00502, MIGUT.J01358, MIGUT.J01892, MIGUT.J01893, MIGUT.K00751, MIGUT.K00929, MIGUT.M00584, MIGUT.M00619, MIGUT.M…
GO:0042651	thylakoid membrane	312	37	11.26	1.5e-10	1.051e-08	C	Migut.A00083, Migut.B01923, Migut.C00582, Migut.D00167, Migut.D00229, Migut.D00799, Migut.D01250, Migut.D01253, Migut.D01336, Migut.D01337, Migut.D01356, Migut.D01410, Migut.D01432, Migut.D01433, Migut.D01632, Migut.D01803, Migut.E00079, Migut.F00283, Migut.F01519, Migut.G00414, Migut.H01967, Migut.I00693, Migut.I00927, Migut.J01006, Migut.J01262, Migut.J01892, Migut.L00100, Migut.L00398, Migut.L…	MIGUT.A00083, MIGUT.B01923, MIGUT.C00582, MIGUT.D00167, MIGUT.D00229, MIGUT.D00799, MIGUT.D01250, MIGUT.D01253, MIGUT.D01336, MIGUT.D01337, MIGUT.D01356, MIGUT.D01410, MIGUT.D01432, MIGUT.D01433, MIGUT.D01632, MIGUT.D01803, MIGUT.E00079, MIGUT.F00283, MIGUT.F01519, MIGUT.G00414, MIGUT.H01967, MIGUT.I00693, MIGUT.I00927, MIGUT.J01006, MIGUT.J01262, MIGUT.J01892, MIGUT.L00100, MIGUT.L00398, MIGUT.L…
GO:0016020	membrane	6229	287	224.75	1.8e-10	1.147e-08	C	Migut.A00083, Migut.A00477, Migut.A00549, Migut.A00579, Migut.A00698, Migut.A00801, Migut.A00878, Migut.A01083, Migut.A01117, Migut.A01155, Migut.B00005, Migut.B00019, Migut.B00471, Migut.B00620, Migut.B00829, Migut.B00959, Migut.B01481, Migut.B01726, Migut.B01896, Migut.B01923, Migut.C00582, Migut.C00677, Migut.C00784, Migut.C00802, Migut.C01032, Migut.C01396, Migut.D00021, Migut.D00072, Migut.D…	MIGUT.A00083, MIGUT.A00477, MIGUT.A00549, MIGUT.A00579, MIGUT.A00698, MIGUT.A00801, MIGUT.A00878, MIGUT.A01083, MIGUT.A01117, MIGUT.A01155, MIGUT.B00005, MIGUT.B00019, MIGUT.B00471, MIGUT.B00620, MIGUT.B00829, MIGUT.B00959, MIGUT.B01481, MIGUT.B01726, MIGUT.B01896, MIGUT.B01923, MIGUT.C00582, MIGUT.C00677, MIGUT.C00784, MIGUT.C00802, MIGUT.C01032, MIGUT.C01396, MIGUT.D00021, MIGUT.D00072, MIGUT.D…
GO:0006468	protein phosphorylation	1243	85	42.64	3.3e-10	3.189e-07	P	Migut.A00090, Migut.A00522, Migut.A00667, Migut.A00955, Migut.B00620, Migut.B00959, Migut.B01096, Migut.B01584, Migut.B01744, Migut.C00661, Migut.C00677, Migut.C01091, Migut.D00442, Migut.D00829, Migut.D00866, Migut.D01758, Migut.D01777, Migut.D02245, Migut.D02516, Migut.E01653, Migut.F01821, Migut.F02067, Migut.G00509, Migut.G00814, Migut.G00815, Migut.G00816, Migut.G01044, Migut.G01045, Migut.G…	MIGUT.A00090, MIGUT.A00522, MIGUT.A00667, MIGUT.A00955, MIGUT.B00620, MIGUT.B00959, MIGUT.B01096, MIGUT.B01584, MIGUT.B01744, MIGUT.C00661, MIGUT.C00677, MIGUT.C01091, MIGUT.D00442, MIGUT.D00829, MIGUT.D00866, MIGUT.D01758, MIGUT.D01777, MIGUT.D02245, MIGUT.D02516, MIGUT.E01653, MIGUT.F01821, MIGUT.F02067, MIGUT.G00509, MIGUT.G00814, MIGUT.G00815, MIGUT.G00816, MIGUT.G01044, MIGUT.G01045, MIGUT.G…
GO:0016773	phosphotransferase activity, alcohol group as acceptor	1332	86	43.17	4.2e-10	4.935e-07	F	Migut.A00090, Migut.A00522, Migut.A00667, Migut.A00955, Migut.B00620, Migut.B00959, Migut.B01096, Migut.B01744, Migut.C00661, Migut.C00677, Migut.C01091, Migut.D00442, Migut.D00829, Migut.D00866, Migut.D01758, Migut.D01777, Migut.D02245, Migut.D02516, Migut.E01653, Migut.F01821, Migut.F02067, Migut.G00509, Migut.G00814, Migut.G00815, Migut.G00816, Migut.G01044, Migut.G01045, Migut.G01047, Migut.G…	MIGUT.A00090, MIGUT.A00522, MIGUT.A00667, MIGUT.A00955, MIGUT.B00620, MIGUT.B00959, MIGUT.B01096, MIGUT.B01744, MIGUT.C00661, MIGUT.C00677, MIGUT.C01091, MIGUT.D00442, MIGUT.D00829, MIGUT.D00866, MIGUT.D01758, MIGUT.D01777, MIGUT.D02245, MIGUT.D02516, MIGUT.E01653, MIGUT.F01821, MIGUT.F02067, MIGUT.G00509, MIGUT.G00814, MIGUT.G00815, MIGUT.G00816, MIGUT.G01044, MIGUT.G01045, MIGUT.G01047, MIGUT.G…
GO:0016301	kinase activity	1396	88	45.24	8.5e-10	6.658e-07	F	Migut.A00090, Migut.A00522, Migut.A00667, Migut.A00955, Migut.B00620, Migut.B00959, Migut.B01096, Migut.B01744, Migut.C00661, Migut.C00677, Migut.C01091, Migut.D00442, Migut.D00829, Migut.D00866, Migut.D01758, Migut.D01777, Migut.D02245, Migut.D02516, Migut.E01653, Migut.F01821, Migut.F01889, Migut.F02067, Migut.G00509, Migut.G00814, Migut.G00815, Migut.G00816, Migut.G01044, Migut.G01045, Migut.G…	MIGUT.A00090, MIGUT.A00522, MIGUT.A00667, MIGUT.A00955, MIGUT.B00620, MIGUT.B00959, MIGUT.B01096, MIGUT.B01744, MIGUT.C00661, MIGUT.C00677, MIGUT.C01091, MIGUT.D00442, MIGUT.D00829, MIGUT.D00866, MIGUT.D01758, MIGUT.D01777, MIGUT.D02245, MIGUT.D02516, MIGUT.E01653, MIGUT.F01821, MIGUT.F01889, MIGUT.F02067, MIGUT.G00509, MIGUT.G00814, MIGUT.G00815, MIGUT.G00816, MIGUT.G01044, MIGUT.G01045, MIGUT.G…
GO:0009535	chloroplast thylakoid membrane	289	34	10.43	1.1e-09	6.426e-08	C	Migut.A00083, Migut.B01923, Migut.C00582, Migut.D00167, Migut.D00229, Migut.D00799, Migut.D01250, Migut.D01253, Migut.D01336, Migut.D01337, Migut.D01356, Migut.D01410, Migut.D01432, Migut.D01433, Migut.D01803, Migut.E00079, Migut.F00283, Migut.F01519, Migut.G00414, Migut.H01967, Migut.I00693, Migut.I00927, Migut.J01006, Migut.J01262, Migut.J01892, Migut.L00100, Migut.L00398, Migut.L00964, Migut.L…	MIGUT.A00083, MIGUT.B01923, MIGUT.C00582, MIGUT.D00167, MIGUT.D00229, MIGUT.D00799, MIGUT.D01250, MIGUT.D01253, MIGUT.D01336, MIGUT.D01337, MIGUT.D01356, MIGUT.D01410, MIGUT.D01432, MIGUT.D01433, MIGUT.D01803, MIGUT.E00079, MIGUT.F00283, MIGUT.F01519, MIGUT.G00414, MIGUT.H01967, MIGUT.I00693, MIGUT.I00927, MIGUT.J01006, MIGUT.J01262, MIGUT.J01892, MIGUT.L00100, MIGUT.L00398, MIGUT.L00964, MIGUT.L…
GO:0055035	plastid thylakoid membrane	291	34	10.5	1.3e-09	7.01e-08	C	Migut.A00083, Migut.B01923, Migut.C00582, Migut.D00167, Migut.D00229, Migut.D00799, Migut.D01250, Migut.D01253, Migut.D01336, Migut.D01337, Migut.D01356, Migut.D01410, Migut.D01432, Migut.D01433, Migut.D01803, Migut.E00079, Migut.F00283, Migut.F01519, Migut.G00414, Migut.H01967, Migut.I00693, Migut.I00927, Migut.J01006, Migut.J01262, Migut.J01892, Migut.L00100, Migut.L00398, Migut.L00964, Migut.L…	MIGUT.A00083, MIGUT.B01923, MIGUT.C00582, MIGUT.D00167, MIGUT.D00229, MIGUT.D00799, MIGUT.D01250, MIGUT.D01253, MIGUT.D01336, MIGUT.D01337, MIGUT.D01356, MIGUT.D01410, MIGUT.D01432, MIGUT.D01433, MIGUT.D01803, MIGUT.E00079, MIGUT.F00283, MIGUT.F01519, MIGUT.G00414, MIGUT.H01967, MIGUT.I00693, MIGUT.I00927, MIGUT.J01006, MIGUT.J01262, MIGUT.J01892, MIGUT.L00100, MIGUT.L00398, MIGUT.L00964, MIGUT.L…
GO:0016655	oxidoreductase activity, acting on NAD(P)H, quinone or similar compound as acceptor	24	10	0.78	1.5e-09	8.813e-07	F	Migut.C01071, Migut.D00799, Migut.D01250, Migut.D01251, Migut.D01354, Migut.D01355, Migut.D01427, Migut.L00398, Migut.L00881, Migut.L00964	MIGUT.C01071, MIGUT.D00799, MIGUT.D01250, MIGUT.D01251, MIGUT.D01354, MIGUT.D01355, MIGUT.D01427, MIGUT.L00398, MIGUT.L00881, MIGUT.L00964
GO:0009773	photosynthetic electron transport in photosystem I	11	7	0.38	1.6e-08	1.289e-05	P	Migut.B01923, Migut.D01253, Migut.I00693, Migut.I00927, Migut.J01892, Migut.J01893, Migut.M01583	MIGUT.B01923, MIGUT.D01253, MIGUT.I00693, MIGUT.I00927, MIGUT.J01892, MIGUT.J01893, MIGUT.M01583
GO:0016310	phosphorylation	1452	89	49.81	2.6e-08	1.795e-05	P	Migut.A00090, Migut.A00522, Migut.A00667, Migut.A00955, Migut.B00620, Migut.B00959, Migut.B01096, Migut.B01584, Migut.B01744, Migut.C00661, Migut.C00677, Migut.C01091, Migut.D00442, Migut.D00829, Migut.D00866, Migut.D01252, Migut.D01758, Migut.D01777, Migut.D02245, Migut.D02516, Migut.E01653, Migut.F01821, Migut.F02067, Migut.G00509, Migut.G00814, Migut.G00815, Migut.G00816, Migut.G01044, Migut.G…	MIGUT.A00090, MIGUT.A00522, MIGUT.A00667, MIGUT.A00955, MIGUT.B00620, MIGUT.B00959, MIGUT.B01096, MIGUT.B01584, MIGUT.B01744, MIGUT.C00661, MIGUT.C00677, MIGUT.C01091, MIGUT.D00442, MIGUT.D00829, MIGUT.D00866, MIGUT.D01252, MIGUT.D01758, MIGUT.D01777, MIGUT.D02245, MIGUT.D02516, MIGUT.E01653, MIGUT.F01821, MIGUT.F02067, MIGUT.G00509, MIGUT.G00814, MIGUT.G00815, MIGUT.G00816, MIGUT.G01044, MIGUT.G…
GO:0016021	integral component of membrane	4721	223	170.34	7.9e-08	3.956e-06	C	Migut.A00083, Migut.A00477, Migut.A00549, Migut.A00579, Migut.A00698, Migut.A00801, Migut.A00878, Migut.A01083, Migut.A01117, Migut.A01155, Migut.B00005, Migut.B00019, Migut.B00471, Migut.B00620, Migut.B00959, Migut.B01726, Migut.B01896, Migut.B01923, Migut.C00582, Migut.C00677, Migut.C00784, Migut.C00802, Migut.C01032, Migut.D00021, Migut.D00072, Migut.D00080, Migut.D00167, Migut.D00233, Migut.D…	MIGUT.A00083, MIGUT.A00477, MIGUT.A00549, MIGUT.A00579, MIGUT.A00698, MIGUT.A00801, MIGUT.A00878, MIGUT.A01083, MIGUT.A01117, MIGUT.A01155, MIGUT.B00005, MIGUT.B00019, MIGUT.B00471, MIGUT.B00620, MIGUT.B00959, MIGUT.B01726, MIGUT.B01896, MIGUT.B01923, MIGUT.C00582, MIGUT.C00677, MIGUT.C00784, MIGUT.C00802, MIGUT.C01032, MIGUT.D00021, MIGUT.D00072, MIGUT.D00080, MIGUT.D00167, MIGUT.D00233, MIGUT.D…
GO:0031224	intrinsic component of membrane	4762	224	171.82	1e-07	4.673e-06	C	Migut.A00083, Migut.A00477, Migut.A00549, Migut.A00579, Migut.A00698, Migut.A00801, Migut.A00878, Migut.A01083, Migut.A01117, Migut.A01155, Migut.B00005, Migut.B00019, Migut.B00471, Migut.B00620, Migut.B00959, Migut.B01726, Migut.B01896, Migut.B01923, Migut.C00582, Migut.C00677, Migut.C00784, Migut.C00802, Migut.C01032, Migut.D00021, Migut.D00072, Migut.D00080, Migut.D00167, Migut.D00233, Migut.D…	MIGUT.A00083, MIGUT.A00477, MIGUT.A00549, MIGUT.A00579, MIGUT.A00698, MIGUT.A00801, MIGUT.A00878, MIGUT.A01083, MIGUT.A01117, MIGUT.A01155, MIGUT.B00005, MIGUT.B00019, MIGUT.B00471, MIGUT.B00620, MIGUT.B00959, MIGUT.B01726, MIGUT.B01896, MIGUT.B01923, MIGUT.C00582, MIGUT.C00677, MIGUT.C00784, MIGUT.C00802, MIGUT.C01032, MIGUT.D00021, MIGUT.D00072, MIGUT.D00080, MIGUT.D00167, MIGUT.D00233, MIGUT.D…
GO:0009055	electron carrier activity	181	22	5.87	1e-07	4.7e-05	F	Migut.D01253, Migut.D01366, Migut.D01367, Migut.D01429, Migut.D01432, Migut.D01433, Migut.D01632, Migut.E00079, Migut.E00989, Migut.E00994, Migut.E00998, Migut.E01017, Migut.E01019, Migut.E01139, Migut.I00427, Migut.I00927, Migut.K00751, Migut.K00929, Migut.M01815, Migut.N02917, Migut.O00407, Migut.O00409	MIGUT.D01253, MIGUT.D01366, MIGUT.D01367, MIGUT.D01429, MIGUT.D01432, MIGUT.D01433, MIGUT.D01632, MIGUT.E00079, MIGUT.E00989, MIGUT.E00994, MIGUT.E00998, MIGUT.E01017, MIGUT.E01019, MIGUT.E01139, MIGUT.I00427, MIGUT.I00927, MIGUT.K00751, MIGUT.K00929, MIGUT.M01815, MIGUT.N02917, MIGUT.O00407, MIGUT.O00409
GO:0016772	transferase activity, transferring phosphorus-containing groups	1573	89	50.98	1.2e-07	4.7e-05	F	Migut.A00090, Migut.A00522, Migut.A00667, Migut.A00955, Migut.B00620, Migut.B00959, Migut.B01096, Migut.B01744, Migut.C00661, Migut.C00677, Migut.C01091, Migut.D00442, Migut.D00829, Migut.D00866, Migut.D01434, Migut.D01758, Migut.D01777, Migut.D02245, Migut.D02516, Migut.E01653, Migut.F01821, Migut.F01889, Migut.F02067, Migut.G00509, Migut.G00814, Migut.G00815, Migut.G00816, Migut.G01044, Migut.G…	MIGUT.A00090, MIGUT.A00522, MIGUT.A00667, MIGUT.A00955, MIGUT.B00620, MIGUT.B00959, MIGUT.B01096, MIGUT.B01744, MIGUT.C00661, MIGUT.C00677, MIGUT.C01091, MIGUT.D00442, MIGUT.D00829, MIGUT.D00866, MIGUT.D01434, MIGUT.D01758, MIGUT.D01777, MIGUT.D02245, MIGUT.D02516, MIGUT.E01653, MIGUT.F01821, MIGUT.F01889, MIGUT.F02067, MIGUT.G00509, MIGUT.G00814, MIGUT.G00815, MIGUT.G00816, MIGUT.G01044, MIGUT.G…
GO:0009767	photosynthetic electron transport chain	54	12	1.85	2.1e-07	0.0001268	P	Migut.B01923, Migut.D01253, Migut.D01433, Migut.D01632, Migut.E00079, Migut.I00693, Migut.I00927, Migut.J01892, Migut.J01893, Migut.M00619, Migut.M01583, Migut.M01815	MIGUT.B01923, MIGUT.D01253, MIGUT.D01433, MIGUT.D01632, MIGUT.E00079, MIGUT.I00693, MIGUT.I00927, MIGUT.J01892, MIGUT.J01893, MIGUT.M00619, MIGUT.M01583, MIGUT.M01815
GO:0006796	phosphate-containing compound metabolic process	1878	104	64.42	2.6e-07	0.0001396	P	Migut.A00090, Migut.A00522, Migut.A00667, Migut.A00955, Migut.B00124, Migut.B00620, Migut.B00959, Migut.B01096, Migut.B01584, Migut.B01744, Migut.C00051, Migut.C00661, Migut.C00677, Migut.C01091, Migut.D00442, Migut.D00829, Migut.D00866, Migut.D01252, Migut.D01336, Migut.D01337, Migut.D01410, Migut.D01411, Migut.D01412, Migut.D01758, Migut.D01777, Migut.D02245, Migut.D02516, Migut.E01175, Migut.E…	MIGUT.A00090, MIGUT.A00522, MIGUT.A00667, MIGUT.A00955, MIGUT.B00124, MIGUT.B00620, MIGUT.B00959, MIGUT.B01096, MIGUT.B01584, MIGUT.B01744, MIGUT.C00051, MIGUT.C00661, MIGUT.C00677, MIGUT.C01091, MIGUT.D00442, MIGUT.D00829, MIGUT.D00866, MIGUT.D01252, MIGUT.D01336, MIGUT.D01337, MIGUT.D01410, MIGUT.D01411, MIGUT.D01412, MIGUT.D01758, MIGUT.D01777, MIGUT.D02245, MIGUT.D02516, MIGUT.E01175, MIGUT.E…
GO:0009534	chloroplast thylakoid	360	34	12.99	2.7e-07	1.113e-05	C	Migut.A00083, Migut.B01923, Migut.C00582, Migut.D00167, Migut.D00229, Migut.D00799, Migut.D01250, Migut.D01253, Migut.D01336, Migut.D01337, Migut.D01356, Migut.D01410, Migut.D01432, Migut.D01433, Migut.D01803, Migut.E00079, Migut.F00283, Migut.F01519, Migut.G00414, Migut.H01967, Migut.I00693, Migut.I00927, Migut.J01006, Migut.J01262, Migut.J01892, Migut.L00100, Migut.L00398, Migut.L00964, Migut.L…	MIGUT.A00083, MIGUT.B01923, MIGUT.C00582, MIGUT.D00167, MIGUT.D00229, MIGUT.D00799, MIGUT.D01250, MIGUT.D01253, MIGUT.D01336, MIGUT.D01337, MIGUT.D01356, MIGUT.D01410, MIGUT.D01432, MIGUT.D01433, MIGUT.D01803, MIGUT.E00079, MIGUT.F00283, MIGUT.F01519, MIGUT.G00414, MIGUT.H01967, MIGUT.I00693, MIGUT.I00927, MIGUT.J01006, MIGUT.J01262, MIGUT.J01892, MIGUT.L00100, MIGUT.L00398, MIGUT.L00964, MIGUT.L…
GO:0031976	plastid thylakoid	360	34	12.99	2.7e-07	1.113e-05	C	Migut.A00083, Migut.B01923, Migut.C00582, Migut.D00167, Migut.D00229, Migut.D00799, Migut.D01250, Migut.D01253, Migut.D01336, Migut.D01337, Migut.D01356, Migut.D01410, Migut.D01432, Migut.D01433, Migut.D01803, Migut.E00079, Migut.F00283, Migut.F01519, Migut.G00414, Migut.H01967, Migut.I00693, Migut.I00927, Migut.J01006, Migut.J01262, Migut.J01892, Migut.L00100, Migut.L00398, Migut.L00964, Migut.L…	MIGUT.A00083, MIGUT.B01923, MIGUT.C00582, MIGUT.D00167, MIGUT.D00229, MIGUT.D00799, MIGUT.D01250, MIGUT.D01253, MIGUT.D01336, MIGUT.D01337, MIGUT.D01356, MIGUT.D01410, MIGUT.D01432, MIGUT.D01433, MIGUT.D01803, MIGUT.E00079, MIGUT.F00283, MIGUT.F01519, MIGUT.G00414, MIGUT.H01967, MIGUT.I00693, MIGUT.I00927, MIGUT.J01006, MIGUT.J01262, MIGUT.J01892, MIGUT.L00100, MIGUT.L00398, MIGUT.L00964, MIGUT.L…
GO:0006793	phosphorus metabolic process	1887	104	64.73	3.3e-07	0.0001595	P	Migut.A00090, Migut.A00522, Migut.A00667, Migut.A00955, Migut.B00124, Migut.B00620, Migut.B00959, Migut.B01096, Migut.B01584, Migut.B01744, Migut.C00051, Migut.C00661, Migut.C00677, Migut.C01091, Migut.D00442, Migut.D00829, Migut.D00866, Migut.D01252, Migut.D01336, Migut.D01337, Migut.D01410, Migut.D01411, Migut.D01412, Migut.D01758, Migut.D01777, Migut.D02245, Migut.D02516, Migut.E01175, Migut.E…	MIGUT.A00090, MIGUT.A00522, MIGUT.A00667, MIGUT.A00955, MIGUT.B00124, MIGUT.B00620, MIGUT.B00959, MIGUT.B01096, MIGUT.B01584, MIGUT.B01744, MIGUT.C00051, MIGUT.C00661, MIGUT.C00677, MIGUT.C01091, MIGUT.D00442, MIGUT.D00829, MIGUT.D00866, MIGUT.D01252, MIGUT.D01336, MIGUT.D01337, MIGUT.D01410, MIGUT.D01411, MIGUT.D01412, MIGUT.D01758, MIGUT.D01777, MIGUT.D02245, MIGUT.D02516, MIGUT.E01175, MIGUT.E…
GO:0009512	cytochrome b6f complex	6	5	0.22	3.5e-07	1.363e-05	C	Migut.B01288, Migut.D01275, Migut.D01429, Migut.D01430, Migut.M00191	MIGUT.B01288, MIGUT.D01275, MIGUT.D01429, MIGUT.D01430, MIGUT.M00191
GO:0022904	respiratory electron transport chain	18	7	0.62	1.2e-06	0.0005271	P	Migut.D01252, Migut.D01366, Migut.D01432, Migut.I00427, Migut.I00764, Migut.K00751, Migut.K00929	MIGUT.D01252, MIGUT.D01366, MIGUT.D01432, MIGUT.I00427, MIGUT.I00764, MIGUT.K00751, MIGUT.K00929
GO:0010258	NADH dehydrogenase complex (plastoquinone) assembly	4	4	0.14	1.4e-06	0.0005637	P	Migut.C01071, Migut.D00799, Migut.L00398, Migut.L00964	MIGUT.C01071, MIGUT.D00799, MIGUT.L00398, MIGUT.L00964
GO:0044237	cellular metabolic process	6672	277	228.86	2.3e-06	0.0008549	P	Migut.A00056, Migut.A00090, Migut.A00522, Migut.A00650, Migut.A00656, Migut.A00659, Migut.A00667, Migut.A00955, Migut.A01083, Migut.B00124, Migut.B00429, Migut.B00620, Migut.B00959, Migut.B01029, Migut.B01075, Migut.B01096, Migut.B01565, Migut.B01584, Migut.B01690, Migut.B01744, Migut.B01923, Migut.C00051, Migut.C00582, Migut.C00661, Migut.C00677, Migut.C00844, Migut.C01032, Migut.C01091, Migut.C…	MIGUT.A00056, MIGUT.A00090, MIGUT.A00522, MIGUT.A00650, MIGUT.A00656, MIGUT.A00659, MIGUT.A00667, MIGUT.A00955, MIGUT.A01083, MIGUT.B00124, MIGUT.B00429, MIGUT.B00620, MIGUT.B00959, MIGUT.B01029, MIGUT.B01075, MIGUT.B01096, MIGUT.B01565, MIGUT.B01584, MIGUT.B01690, MIGUT.B01744, MIGUT.B01923, MIGUT.C00051, MIGUT.C00582, MIGUT.C00661, MIGUT.C00677, MIGUT.C00844, MIGUT.C01032, MIGUT.C01091, MIGUT.C…
GO:0015985	energy coupled proton transport, down electrochemical gradient	28	8	0.96	3.1e-06	0.0009986	P	Migut.C00051, Migut.D01336, Migut.D01337, Migut.D01410, Migut.D01411, Migut.D01412, Migut.E01175, Migut.L00411	MIGUT.C00051, MIGUT.D01336, MIGUT.D01337, MIGUT.D01410, MIGUT.D01411, MIGUT.D01412, MIGUT.E01175, MIGUT.L00411
GO:0015986	ATP synthesis coupled proton transport	28	8	0.96	3.1e-06	0.0009986	P	Migut.C00051, Migut.D01336, Migut.D01337, Migut.D01410, Migut.D01411, Migut.D01412, Migut.E01175, Migut.L00411	MIGUT.C00051, MIGUT.D01336, MIGUT.D01337, MIGUT.D01410, MIGUT.D01411, MIGUT.D01412, MIGUT.E01175, MIGUT.L00411
GO:0006464	cellular protein modification process	1836	97	62.98	6e-06	0.001705	P	Migut.A00090, Migut.A00522, Migut.A00667, Migut.A00955, Migut.B00620, Migut.B00959, Migut.B01096, Migut.B01584, Migut.B01744, Migut.C00582, Migut.C00661, Migut.C00677, Migut.C00844, Migut.C01091, Migut.D00072, Migut.D00350, Migut.D00442, Migut.D00829, Migut.D00866, Migut.D01758, Migut.D01777, Migut.D02245, Migut.D02516, Migut.E01653, Migut.F00658, Migut.F01821, Migut.F02067, Migut.G00509, Migut.G…	MIGUT.A00090, MIGUT.A00522, MIGUT.A00667, MIGUT.A00955, MIGUT.B00620, MIGUT.B00959, MIGUT.B01096, MIGUT.B01584, MIGUT.B01744, MIGUT.C00582, MIGUT.C00661, MIGUT.C00677, MIGUT.C00844, MIGUT.C01091, MIGUT.D00072, MIGUT.D00350, MIGUT.D00442, MIGUT.D00829, MIGUT.D00866, MIGUT.D01758, MIGUT.D01777, MIGUT.D02245, MIGUT.D02516, MIGUT.E01653, MIGUT.F00658, MIGUT.F01821, MIGUT.F02067, MIGUT.G00509, MIGUT.G…
GO:0036211	protein modification process	1836	97	62.98	6e-06	0.001705	P	Migut.A00090, Migut.A00522, Migut.A00667, Migut.A00955, Migut.B00620, Migut.B00959, Migut.B01096, Migut.B01584, Migut.B01744, Migut.C00582, Migut.C00661, Migut.C00677, Migut.C00844, Migut.C01091, Migut.D00072, Migut.D00350, Migut.D00442, Migut.D00829, Migut.D00866, Migut.D01758, Migut.D01777, Migut.D02245, Migut.D02516, Migut.E01653, Migut.F00658, Migut.F01821, Migut.F02067, Migut.G00509, Migut.G…	MIGUT.A00090, MIGUT.A00522, MIGUT.A00667, MIGUT.A00955, MIGUT.B00620, MIGUT.B00959, MIGUT.B01096, MIGUT.B01584, MIGUT.B01744, MIGUT.C00582, MIGUT.C00661, MIGUT.C00677, MIGUT.C00844, MIGUT.C01091, MIGUT.D00072, MIGUT.D00350, MIGUT.D00442, MIGUT.D00829, MIGUT.D00866, MIGUT.D01758, MIGUT.D01777, MIGUT.D02245, MIGUT.D02516, MIGUT.E01653, MIGUT.F00658, MIGUT.F01821, MIGUT.F02067, MIGUT.G00509, MIGUT.G…
GO:0005509	calcium ion binding	268	24	8.69	7.2e-06	0.002417	F	Migut.B01214, Migut.C00580, Migut.D01632, Migut.E00079, Migut.F01519, Migut.G00567, Migut.G00568, Migut.H01091, Migut.J00006, Migut.J01598, Migut.M01815, Migut.N00305, Migut.N00306, Migut.N00313, Migut.N00315, Migut.N00883, Migut.N00884, Migut.N00886, Migut.N00887, Migut.N00889, Migut.N01872, Migut.N01991, Migut.O00454, Migut.O00553	MIGUT.B01214, MIGUT.C00580, MIGUT.D01632, MIGUT.E00079, MIGUT.F01519, MIGUT.G00567, MIGUT.G00568, MIGUT.H01091, MIGUT.J00006, MIGUT.J01598, MIGUT.M01815, MIGUT.N00305, MIGUT.N00306, MIGUT.N00313, MIGUT.N00315, MIGUT.N00883, MIGUT.N00884, MIGUT.N00886, MIGUT.N00887, MIGUT.N00889, MIGUT.N01872, MIGUT.N01991, MIGUT.O00454, MIGUT.O00553
GO:0043412	macromolecule modification	1993	103	68.36	7.5e-06	0.002013	P	Migut.A00090, Migut.A00522, Migut.A00667, Migut.A00955, Migut.B00620, Migut.B00959, Migut.B01096, Migut.B01584, Migut.B01744, Migut.C00582, Migut.C00661, Migut.C00677, Migut.C00844, Migut.C01091, Migut.D00072, Migut.D00350, Migut.D00442, Migut.D00829, Migut.D00866, Migut.D01758, Migut.D01777, Migut.D02055, Migut.D02245, Migut.D02516, Migut.E01653, Migut.F00658, Migut.F01821, Migut.F02067, Migut.G…	MIGUT.A00090, MIGUT.A00522, MIGUT.A00667, MIGUT.A00955, MIGUT.B00620, MIGUT.B00959, MIGUT.B01096, MIGUT.B01584, MIGUT.B01744, MIGUT.C00582, MIGUT.C00661, MIGUT.C00677, MIGUT.C00844, MIGUT.C01091, MIGUT.D00072, MIGUT.D00350, MIGUT.D00442, MIGUT.D00829, MIGUT.D00866, MIGUT.D01758, MIGUT.D01777, MIGUT.D02055, MIGUT.D02245, MIGUT.D02516, MIGUT.E01653, MIGUT.F00658, MIGUT.F01821, MIGUT.F02067, MIGUT.G…
GO:0010257	NADH dehydrogenase complex assembly	6	4	0.21	1.9e-05	0.004832	P	Migut.C01071, Migut.D00799, Migut.L00398, Migut.L00964	MIGUT.C01071, MIGUT.D00799, MIGUT.L00398, MIGUT.L00964
GO:0016651	oxidoreductase activity, acting on NAD(P)H	72	11	2.33	1.9e-05	0.005581	F	Migut.C01071, Migut.D00799, Migut.D01250, Migut.D01251, Migut.D01252, Migut.D01354, Migut.D01355, Migut.D01427, Migut.L00398, Migut.L00881, Migut.L00964	MIGUT.C01071, MIGUT.D00799, MIGUT.D01250, MIGUT.D01251, MIGUT.D01252, MIGUT.D01354, MIGUT.D01355, MIGUT.D01427, MIGUT.L00398, MIGUT.L00881, MIGUT.L00964
GO:0006754	ATP biosynthetic process	37	8	1.27	2.9e-05	0.007006	P	Migut.C00051, Migut.D01336, Migut.D01337, Migut.D01410, Migut.D01411, Migut.D01412, Migut.E01175, Migut.L00411	MIGUT.C00051, MIGUT.D01336, MIGUT.D01337, MIGUT.D01410, MIGUT.D01411, MIGUT.D01412, MIGUT.E01175, MIGUT.L00411
GO:0042301	phosphate ion binding	3	3	0.1	3.4e-05	0.008878	F	Migut.D01365, Migut.H01967, Migut.L00683	MIGUT.D01365, MIGUT.H01967, MIGUT.L00683
GO:0009654	photosystem II oxygen evolving complex	20	6	0.72	5.4e-05	0.001992	C	Migut.D01632, Migut.E00079, Migut.F01519, Migut.M01815, Migut.N01991, Migut.O00553	MIGUT.D01632, MIGUT.E00079, MIGUT.F01519, MIGUT.M01815, MIGUT.N01991, MIGUT.O00553
GO:0008137	NADH dehydrogenase (ubiquinone) activity	15	5	0.49	8e-05	0.01709	F	Migut.D01250, Migut.D01251, Migut.D01354, Migut.D01355, Migut.D01427	MIGUT.D01250, MIGUT.D01251, MIGUT.D01354, MIGUT.D01355, MIGUT.D01427
GO:0050136	NADH dehydrogenase (quinone) activity	15	5	0.49	8e-05	0.01709	F	Migut.D01250, Migut.D01251, Migut.D01354, Migut.D01355, Migut.D01427	MIGUT.D01250, MIGUT.D01251, MIGUT.D01354, MIGUT.D01355, MIGUT.D01427
GO:0009145	purine nucleoside triphosphate biosynthetic process	43	8	1.47	9.1e-05	0.01999	P	Migut.C00051, Migut.D01336, Migut.D01337, Migut.D01410, Migut.D01411, Migut.D01412, Migut.E01175, Migut.L00411	MIGUT.C00051, MIGUT.D01336, MIGUT.D01337, MIGUT.D01410, MIGUT.D01411, MIGUT.D01412, MIGUT.E01175, MIGUT.L00411
GO:0009206	purine ribonucleoside triphosphate biosynthetic process	43	8	1.47	9.1e-05	0.01999	P	Migut.C00051, Migut.D01336, Migut.D01337, Migut.D01410, Migut.D01411, Migut.D01412, Migut.E01175, Migut.L00411	MIGUT.C00051, MIGUT.D01336, MIGUT.D01337, MIGUT.D01410, MIGUT.D01411, MIGUT.D01412, MIGUT.E01175, MIGUT.L00411
GO:0003954	NADH dehydrogenase activity	16	5	0.52	0.00011	0.02154	F	Migut.D01250, Migut.D01251, Migut.D01354, Migut.D01355, Migut.D01427	MIGUT.D01250, MIGUT.D01251, MIGUT.D01354, MIGUT.D01355, MIGUT.D01427
GO:0031984	organelle subcompartment	558	38	20.13	0.00012	0.004206	C	Migut.A00083, Migut.B00005, Migut.B01923, Migut.C00582, Migut.D00072, Migut.D00167, Migut.D00229, Migut.D00799, Migut.D01250, Migut.D01253, Migut.D01336, Migut.D01337, Migut.D01356, Migut.D01410, Migut.D01432, Migut.D01433, Migut.D01803, Migut.E00079, Migut.F00283, Migut.F01519, Migut.G00414, Migut.H01967, Migut.I00693, Migut.I00927, Migut.J01006, Migut.J01262, Migut.J01892, Migut.L00100, Migut.L…	MIGUT.A00083, MIGUT.B00005, MIGUT.B01923, MIGUT.C00582, MIGUT.D00072, MIGUT.D00167, MIGUT.D00229, MIGUT.D00799, MIGUT.D01250, MIGUT.D01253, MIGUT.D01336, MIGUT.D01337, MIGUT.D01356, MIGUT.D01410, MIGUT.D01432, MIGUT.D01433, MIGUT.D01803, MIGUT.E00079, MIGUT.F00283, MIGUT.F01519, MIGUT.G00414, MIGUT.H01967, MIGUT.I00693, MIGUT.I00927, MIGUT.J01006, MIGUT.J01262, MIGUT.J01892, MIGUT.L00100, MIGUT.L…
GO:0008152	metabolic process	9556	361	327.79	0.00015	0.03151	P	Migut.A00056, Migut.A00090, Migut.A00213, Migut.A00522, Migut.A00541, Migut.A00650, Migut.A00656, Migut.A00659, Migut.A00667, Migut.A00834, Migut.A00955, Migut.A01083, Migut.B00124, Migut.B00429, Migut.B00620, Migut.B00823, Migut.B00959, Migut.B01029, Migut.B01075, Migut.B01096, Migut.B01565, Migut.B01584, Migut.B01690, Migut.B01744, Migut.B01763, Migut.B01804, Migut.B01923, Migut.C00051, Migut.C…	MIGUT.A00056, MIGUT.A00090, MIGUT.A00213, MIGUT.A00522, MIGUT.A00541, MIGUT.A00650, MIGUT.A00656, MIGUT.A00659, MIGUT.A00667, MIGUT.A00834, MIGUT.A00955, MIGUT.A01083, MIGUT.B00124, MIGUT.B00429, MIGUT.B00620, MIGUT.B00823, MIGUT.B00959, MIGUT.B01029, MIGUT.B01075, MIGUT.B01096, MIGUT.B01565, MIGUT.B01584, MIGUT.B01690, MIGUT.B01744, MIGUT.B01763, MIGUT.B01804, MIGUT.B01923, MIGUT.C00051, MIGUT.C…
GO:0043565	sequence-specific DNA binding	324	24	10.5	0.00015	0.02712	F	Migut.A00056, Migut.A00650, Migut.A00656, Migut.A00659, Migut.B01075, Migut.F01398, Migut.F01399, Migut.F01400, Migut.H00326, Migut.H00833, Migut.H01437, Migut.H01438, Migut.H01721, Migut.I00366, Migut.L00272, Migut.L00581, Migut.M00704, Migut.M00720, Migut.M00721, Migut.M01026, Migut.M01250, Migut.N02825, Migut.N03276, Migut.O00824	MIGUT.A00056, MIGUT.A00650, MIGUT.A00656, MIGUT.A00659, MIGUT.B01075, MIGUT.F01398, MIGUT.F01399, MIGUT.F01400, MIGUT.H00326, MIGUT.H00833, MIGUT.H01437, MIGUT.H01438, MIGUT.H01721, MIGUT.I00366, MIGUT.L00272, MIGUT.L00581, MIGUT.M00704, MIGUT.M00720, MIGUT.M00721, MIGUT.M01026, MIGUT.M01250, MIGUT.N02825, MIGUT.N03276, MIGUT.O00824
GO:0009201	ribonucleoside triphosphate biosynthetic process	48	8	1.65	0.0002	0.04027	P	Migut.C00051, Migut.D01336, Migut.D01337, Migut.D01410, Migut.D01411, Migut.D01412, Migut.E01175, Migut.L00411	MIGUT.C00051, MIGUT.D01336, MIGUT.D01337, MIGUT.D01410, MIGUT.D01411, MIGUT.D01412, MIGUT.E01175, MIGUT.L00411
GO:0043234	protein complex	1028	59	37.09	0.00022	0.007344	C	Migut.A00083, Migut.A01083, Migut.B01288, Migut.B01923, Migut.C00582, Migut.D00167, Migut.D01184, Migut.D01253, Migut.D01275, Migut.D01333, Migut.D01336, Migut.D01347, Migut.D01365, Migut.D01410, Migut.D01411, Migut.D01418, Migut.D01429, Migut.D01430, Migut.D01431, Migut.D01632, Migut.D01803, Migut.E00079, Migut.E01175, Migut.F01506, Migut.F01519, Migut.G00430, Migut.H00623, Migut.H00990, Migut.H…	MIGUT.A00083, MIGUT.A01083, MIGUT.B01288, MIGUT.B01923, MIGUT.C00582, MIGUT.D00167, MIGUT.D01184, MIGUT.D01253, MIGUT.D01275, MIGUT.D01333, MIGUT.D01336, MIGUT.D01347, MIGUT.D01365, MIGUT.D01410, MIGUT.D01411, MIGUT.D01418, MIGUT.D01429, MIGUT.D01430, MIGUT.D01431, MIGUT.D01632, MIGUT.D01803, MIGUT.E00079, MIGUT.E01175, MIGUT.F01506, MIGUT.F01519, MIGUT.G00430, MIGUT.H00623, MIGUT.H00990, MIGUT.H…
GO:0009142	nucleoside triphosphate biosynthetic process	49	8	1.68	0.00024	0.0446	P	Migut.C00051, Migut.D01336, Migut.D01337, Migut.D01410, Migut.D01411, Migut.D01412, Migut.E01175, Migut.L00411	MIGUT.C00051, MIGUT.D01336, MIGUT.D01337, MIGUT.D01410, MIGUT.D01411, MIGUT.D01412, MIGUT.E01175, MIGUT.L00411
GO:0050821	protein stabilization	10	4	0.34	0.00024	0.0446	P	Migut.D01365, Migut.H01967, Migut.L00683, Migut.M01583	MIGUT.D01365, MIGUT.H01967, MIGUT.L00683, MIGUT.M01583
GO:0070069	cytochrome complex	17	5	0.61	0.00026	0.008285	C	Migut.B01288, Migut.D01275, Migut.D01429, Migut.D01430, Migut.M00191	MIGUT.B01288, MIGUT.D01275, MIGUT.D01429, MIGUT.D01430, MIGUT.M00191
GO:0009127	purine nucleoside monophosphate biosynthetic process	52	8	1.78	0.00036	0.06213	P	Migut.C00051, Migut.D01336, Migut.D01337, Migut.D01410, Migut.D01411, Migut.D01412, Migut.E01175, Migut.L00411	MIGUT.C00051, MIGUT.D01336, MIGUT.D01337, MIGUT.D01410, MIGUT.D01411, MIGUT.D01412, MIGUT.E01175, MIGUT.L00411
GO:0009168	purine ribonucleoside monophosphate biosynthetic process	52	8	1.78	0.00036	0.06213	P	Migut.C00051, Migut.D01336, Migut.D01337, Migut.D01410, Migut.D01411, Migut.D01412, Migut.E01175, Migut.L00411	MIGUT.C00051, MIGUT.D01336, MIGUT.D01337, MIGUT.D01410, MIGUT.D01411, MIGUT.D01412, MIGUT.E01175, MIGUT.L00411
GO:0009987	cellular process	8910	338	305.63	0.00043	0.07165	P	Migut.A00056, Migut.A00090, Migut.A00522, Migut.A00650, Migut.A00656, Migut.A00659, Migut.A00667, Migut.A00834, Migut.A00955, Migut.A01083, Migut.B00124, Migut.B00429, Migut.B00620, Migut.B00823, Migut.B00829, Migut.B00959, Migut.B01029, Migut.B01075, Migut.B01096, Migut.B01210, Migut.B01556, Migut.B01565, Migut.B01584, Migut.B01690, Migut.B01744, Migut.B01923, Migut.C00051, Migut.C00090, Migut.C…	MIGUT.A00056, MIGUT.A00090, MIGUT.A00522, MIGUT.A00650, MIGUT.A00656, MIGUT.A00659, MIGUT.A00667, MIGUT.A00834, MIGUT.A00955, MIGUT.A01083, MIGUT.B00124, MIGUT.B00429, MIGUT.B00620, MIGUT.B00823, MIGUT.B00829, MIGUT.B00959, MIGUT.B01029, MIGUT.B01075, MIGUT.B01096, MIGUT.B01210, MIGUT.B01556, MIGUT.B01565, MIGUT.B01584, MIGUT.B01690, MIGUT.B01744, MIGUT.B01923, MIGUT.C00051, MIGUT.C00090, MIGUT.C…
GO:0043623	cellular protein complex assembly	129	13	4.42	0.00048	0.07731	P	Migut.C01071, Migut.D00799, Migut.D01256, Migut.D02033, Migut.E00503, Migut.E00568, Migut.H00623, Migut.J01262, Migut.L00236, Migut.L00237, Migut.L00238, Migut.L00398, Migut.L00964	MIGUT.C01071, MIGUT.D00799, MIGUT.D01256, MIGUT.D02033, MIGUT.E00503, MIGUT.E00568, MIGUT.H00623, MIGUT.J01262, MIGUT.L00236, MIGUT.L00237, MIGUT.L00238, MIGUT.L00398, MIGUT.L00964
GO:0072522	purine-containing compound biosynthetic process	83	10	2.85	0.00053	0.08053	P	Migut.B00124, Migut.C00051, Migut.D01336, Migut.D01337, Migut.D01410, Migut.D01411, Migut.D01412, Migut.E01175, Migut.L00411, Migut.N01295	MIGUT.B00124, MIGUT.C00051, MIGUT.D01336, MIGUT.D01337, MIGUT.D01410, MIGUT.D01411, MIGUT.D01412, MIGUT.E01175, MIGUT.L00411, MIGUT.N01295
GO:0031647	regulation of protein stability	12	4	0.41	0.00054	0.08053	P	Migut.D01365, Migut.H01967, Migut.L00683, Migut.M01583	MIGUT.D01365, MIGUT.H01967, MIGUT.L00683, MIGUT.M01583
GO:0044260	cellular macromolecule metabolic process	4877	201	167.29	0.00055	0.08053	P	Migut.A00056, Migut.A00090, Migut.A00522, Migut.A00650, Migut.A00656, Migut.A00659, Migut.A00667, Migut.A00955, Migut.B00429, Migut.B00620, Migut.B00959, Migut.B01029, Migut.B01075, Migut.B01096, Migut.B01584, Migut.B01690, Migut.B01744, Migut.C00582, Migut.C00661, Migut.C00677, Migut.C00844, Migut.C01032, Migut.C01091, Migut.D00010, Migut.D00072, Migut.D00229, Migut.D00350, Migut.D00442, Migut.D…	MIGUT.A00056, MIGUT.A00090, MIGUT.A00522, MIGUT.A00650, MIGUT.A00656, MIGUT.A00659, MIGUT.A00667, MIGUT.A00955, MIGUT.B00429, MIGUT.B00620, MIGUT.B00959, MIGUT.B01029, MIGUT.B01075, MIGUT.B01096, MIGUT.B01584, MIGUT.B01690, MIGUT.B01744, MIGUT.C00582, MIGUT.C00661, MIGUT.C00677, MIGUT.C00844, MIGUT.C01032, MIGUT.C01091, MIGUT.D00010, MIGUT.D00072, MIGUT.D00229, MIGUT.D00350, MIGUT.D00442, MIGUT.D…
GO:0006164	purine nucleotide biosynthetic process	70	9	2.4	0.00062	0.08811	P	Migut.B00124, Migut.C00051, Migut.D01336, Migut.D01337, Migut.D01410, Migut.D01411, Migut.D01412, Migut.E01175, Migut.L00411	MIGUT.B00124, MIGUT.C00051, MIGUT.D01336, MIGUT.D01337, MIGUT.D01410, MIGUT.D01411, MIGUT.D01412, MIGUT.E01175, MIGUT.L00411
GO:0033177	proton-transporting two-sector ATPase complex, proton-transporting domain	21	5	0.76	0.00075	0.02286	C	Migut.D01336, Migut.D01410, Migut.D01411, Migut.H01785, Migut.M01699	MIGUT.D01336, MIGUT.D01410, MIGUT.D01411, MIGUT.H01785, MIGUT.M01699
GO:0009141	nucleoside triphosphate metabolic process	121	12	4.15	0.00091	0.1256	P	Migut.C00051, Migut.D01252, Migut.D01336, Migut.D01337, Migut.D01410, Migut.D01411, Migut.D01412, Migut.E01175, Migut.H00306, Migut.J00502, Migut.L00411, Migut.N00337	MIGUT.C00051, MIGUT.D01252, MIGUT.D01336, MIGUT.D01337, MIGUT.D01410, MIGUT.D01411, MIGUT.D01412, MIGUT.E01175, MIGUT.H00306, MIGUT.J00502, MIGUT.L00411, MIGUT.N00337
GO:0032991	macromolecular complex	1487	76	53.65	0.00092	0.02687	C	Migut.A00083, Migut.A01083, Migut.B00429, Migut.B01288, Migut.B01923, Migut.C00582, Migut.D00167, Migut.D01184, Migut.D01253, Migut.D01275, Migut.D01324, Migut.D01325, Migut.D01326, Migut.D01328, Migut.D01330, Migut.D01333, Migut.D01336, Migut.D01347, Migut.D01348, Migut.D01353, Migut.D01365, Migut.D01371, Migut.D01377, Migut.D01406, Migut.D01410, Migut.D01411, Migut.D01418, Migut.D01426, Migut.D…	MIGUT.A00083, MIGUT.A01083, MIGUT.B00429, MIGUT.B01288, MIGUT.B01923, MIGUT.C00582, MIGUT.D00167, MIGUT.D01184, MIGUT.D01253, MIGUT.D01275, MIGUT.D01324, MIGUT.D01325, MIGUT.D01326, MIGUT.D01328, MIGUT.D01330, MIGUT.D01333, MIGUT.D01336, MIGUT.D01347, MIGUT.D01348, MIGUT.D01353, MIGUT.D01365, MIGUT.D01371, MIGUT.D01377, MIGUT.D01406, MIGUT.D01410, MIGUT.D01411, MIGUT.D01418, MIGUT.D01426, MIGUT.D…
GO:0004044	amidophosphoribosyltransferase activity	2	2	0.06	0.00105	0.1723	F	Migut.B00124, Migut.N01295	MIGUT.B00124, MIGUT.N01295
GO:0044267	cellular protein metabolic process	2601	116	89.22	0.00106	0.1399	P	Migut.A00090, Migut.A00522, Migut.A00667, Migut.A00955, Migut.B00429, Migut.B00620, Migut.B00959, Migut.B01096, Migut.B01584, Migut.B01744, Migut.C00582, Migut.C00661, Migut.C00677, Migut.C00844, Migut.C01091, Migut.D00072, Migut.D00229, Migut.D00350, Migut.D00442, Migut.D00829, Migut.D00866, Migut.D01324, Migut.D01325, Migut.D01326, Migut.D01328, Migut.D01330, Migut.D01348, Migut.D01371, Migut.D…	MIGUT.A00090, MIGUT.A00522, MIGUT.A00667, MIGUT.A00955, MIGUT.B00429, MIGUT.B00620, MIGUT.B00959, MIGUT.B01096, MIGUT.B01584, MIGUT.B01744, MIGUT.C00582, MIGUT.C00661, MIGUT.C00677, MIGUT.C00844, MIGUT.C01091, MIGUT.D00072, MIGUT.D00229, MIGUT.D00350, MIGUT.D00442, MIGUT.D00829, MIGUT.D00866, MIGUT.D01324, MIGUT.D01325, MIGUT.D01326, MIGUT.D01328, MIGUT.D01330, MIGUT.D01348, MIGUT.D01371, MIGUT.D…
GO:0009156	ribonucleoside monophosphate biosynthetic process	61	8	2.09	0.00108	0.1399	P	Migut.C00051, Migut.D01336, Migut.D01337, Migut.D01410, Migut.D01411, Migut.D01412, Migut.E01175, Migut.L00411	MIGUT.C00051, MIGUT.D01336, MIGUT.D01337, MIGUT.D01410, MIGUT.D01411, MIGUT.D01412, MIGUT.E01175, MIGUT.L00411
GO:0046034	ATP metabolic process	107	11	3.67	0.0011	0.1399	P	Migut.C00051, Migut.D01252, Migut.D01336, Migut.D01337, Migut.D01410, Migut.D01411, Migut.D01412, Migut.E01175, Migut.H00306, Migut.J00502, Migut.L00411	MIGUT.C00051, MIGUT.D01252, MIGUT.D01336, MIGUT.D01337, MIGUT.D01410, MIGUT.D01411, MIGUT.D01412, MIGUT.E01175, MIGUT.H00306, MIGUT.J00502, MIGUT.L00411
GO:0015078	hydrogen ion transmembrane transporter activity	113	11	3.66	0.0011	0.1723	F	Migut.C00051, Migut.D01336, Migut.D01337, Migut.D01410, Migut.D01411, Migut.D01412, Migut.E01175, Migut.H01785, Migut.L00411, Migut.L01930, Migut.M01699	MIGUT.C00051, MIGUT.D01336, MIGUT.D01337, MIGUT.D01410, MIGUT.D01411, MIGUT.D01412, MIGUT.E01175, MIGUT.H01785, MIGUT.L00411, MIGUT.L01930, MIGUT.M01699
GO:0015743	malate transport	24	5	0.82	0.00115	0.1425	P	Migut.A00698, Migut.B01896, Migut.D00286, Migut.M00169, Migut.N01530	MIGUT.A00698, MIGUT.B01896, MIGUT.D00286, MIGUT.M00169, MIGUT.N01530
GO:0042549	photosystem II stabilization	7	3	0.24	0.00127	0.1534	P	Migut.D01347, Migut.J01358, Migut.M00584	MIGUT.D01347, MIGUT.J01358, MIGUT.M00584
GO:0009344	nitrite reductase complex [NAD(P)H]	2	2	0.07	0.0013	0.03645	C	Migut.E00079, Migut.M01815	MIGUT.E00079, MIGUT.M01815
GO:0016740	transferase activity	3031	126	98.23	0.00132	0.1939	F	Migut.A00090, Migut.A00522, Migut.A00541, Migut.A00667, Migut.A00955, Migut.B00124, Migut.B00620, Migut.B00959, Migut.B01096, Migut.B01744, Migut.B01763, Migut.B01804, Migut.C00661, Migut.C00677, Migut.C00844, Migut.C01091, Migut.C01396, Migut.D00442, Migut.D00829, Migut.D00866, Migut.D01325, Migut.D01406, Migut.D01434, Migut.D01758, Migut.D01777, Migut.D02245, Migut.D02516, Migut.D02544, Migut.E…	MIGUT.A00090, MIGUT.A00522, MIGUT.A00541, MIGUT.A00667, MIGUT.A00955, MIGUT.B00124, MIGUT.B00620, MIGUT.B00959, MIGUT.B01096, MIGUT.B01744, MIGUT.B01763, MIGUT.B01804, MIGUT.C00661, MIGUT.C00677, MIGUT.C00844, MIGUT.C01091, MIGUT.C01396, MIGUT.D00442, MIGUT.D00829, MIGUT.D00866, MIGUT.D01325, MIGUT.D01406, MIGUT.D01434, MIGUT.D01758, MIGUT.D01777, MIGUT.D02245, MIGUT.D02516, MIGUT.D02544, MIGUT.E…
GO:0009124	nucleoside monophosphate biosynthetic process	64	8	2.2	0.00148	0.1674	P	Migut.C00051, Migut.D01336, Migut.D01337, Migut.D01410, Migut.D01411, Migut.D01412, Migut.E01175, Migut.L00411	MIGUT.C00051, MIGUT.D01336, MIGUT.D01337, MIGUT.D01410, MIGUT.D01411, MIGUT.D01412, MIGUT.E01175, MIGUT.L00411
GO:0006818	hydrogen transport	128	12	4.39	0.00149	0.1674	P	Migut.B00005, Migut.C00051, Migut.D01336, Migut.D01337, Migut.D01410, Migut.D01411, Migut.D01412, Migut.E01175, Migut.H01785, Migut.L00411, Migut.L01930, Migut.M01699	MIGUT.B00005, MIGUT.C00051, MIGUT.D01336, MIGUT.D01337, MIGUT.D01410, MIGUT.D01411, MIGUT.D01412, MIGUT.E01175, MIGUT.H01785, MIGUT.L00411, MIGUT.L01930, MIGUT.M01699
GO:0015992	proton transport	128	12	4.39	0.00149	0.1674	P	Migut.B00005, Migut.C00051, Migut.D01336, Migut.D01337, Migut.D01410, Migut.D01411, Migut.D01412, Migut.E01175, Migut.H01785, Migut.L00411, Migut.L01930, Migut.M01699	MIGUT.B00005, MIGUT.C00051, MIGUT.D01336, MIGUT.D01337, MIGUT.D01410, MIGUT.D01411, MIGUT.D01412, MIGUT.E01175, MIGUT.H01785, MIGUT.L00411, MIGUT.L01930, MIGUT.M01699
GO:0015740	C4-dicarboxylate transport	26	5	0.89	0.00168	0.1749	P	Migut.A00698, Migut.B01896, Migut.D00286, Migut.M00169, Migut.N01530	MIGUT.A00698, MIGUT.B01896, MIGUT.D00286, MIGUT.M00169, MIGUT.N01530
GO:0009144	purine nucleoside triphosphate metabolic process	113	11	3.88	0.00171	0.1749	P	Migut.C00051, Migut.D01252, Migut.D01336, Migut.D01337, Migut.D01410, Migut.D01411, Migut.D01412, Migut.E01175, Migut.H00306, Migut.J00502, Migut.L00411	MIGUT.C00051, MIGUT.D01252, MIGUT.D01336, MIGUT.D01337, MIGUT.D01410, MIGUT.D01411, MIGUT.D01412, MIGUT.E01175, MIGUT.H00306, MIGUT.J00502, MIGUT.L00411
GO:0009205	purine ribonucleoside triphosphate metabolic process	113	11	3.88	0.00171	0.1749	P	Migut.C00051, Migut.D01252, Migut.D01336, Migut.D01337, Migut.D01410, Migut.D01411, Migut.D01412, Migut.E01175, Migut.H00306, Migut.J00502, Migut.L00411	MIGUT.C00051, MIGUT.D01252, MIGUT.D01336, MIGUT.D01337, MIGUT.D01410, MIGUT.D01411, MIGUT.D01412, MIGUT.E01175, MIGUT.H00306, MIGUT.J00502, MIGUT.L00411
GO:1902600	hydrogen ion transmembrane transport	113	11	3.88	0.00171	0.1749	P	Migut.C00051, Migut.D01336, Migut.D01337, Migut.D01410, Migut.D01411, Migut.D01412, Migut.E01175, Migut.H01785, Migut.L00411, Migut.L01930, Migut.M01699	MIGUT.C00051, MIGUT.D01336, MIGUT.D01337, MIGUT.D01410, MIGUT.D01411, MIGUT.D01412, MIGUT.E01175, MIGUT.H01785, MIGUT.L00411, MIGUT.L01930, MIGUT.M01699
GO:0009152	purine ribonucleotide biosynthetic process	66	8	2.26	0.00181	0.1749	P	Migut.C00051, Migut.D01336, Migut.D01337, Migut.D01410, Migut.D01411, Migut.D01412, Migut.E01175, Migut.L00411	MIGUT.C00051, MIGUT.D01336, MIGUT.D01337, MIGUT.D01410, MIGUT.D01411, MIGUT.D01412, MIGUT.E01175, MIGUT.L00411
GO:0042451	purine nucleoside biosynthetic process	66	8	2.26	0.00181	0.1749	P	Migut.C00051, Migut.D01336, Migut.D01337, Migut.D01410, Migut.D01411, Migut.D01412, Migut.E01175, Migut.L00411	MIGUT.C00051, MIGUT.D01336, MIGUT.D01337, MIGUT.D01410, MIGUT.D01411, MIGUT.D01412, MIGUT.E01175, MIGUT.L00411
GO:0046129	purine ribonucleoside biosynthetic process	66	8	2.26	0.00181	0.1749	P	Migut.C00051, Migut.D01336, Migut.D01337, Migut.D01410, Migut.D01411, Migut.D01412, Migut.E01175, Migut.L00411	MIGUT.C00051, MIGUT.D01336, MIGUT.D01337, MIGUT.D01410, MIGUT.D01411, MIGUT.D01412, MIGUT.E01175, MIGUT.L00411
GO:0008810	cellulase activity	17	4	0.55	0.00185	0.2415	F	Migut.C01032, Migut.F00670, Migut.F01402, Migut.F01403	MIGUT.C01032, MIGUT.F00670, MIGUT.F01402, MIGUT.F01403
GO:0045156	electron transporter, transferring electrons within the cyclic electron transport pathway of photosynthesis activity	17	4	0.55	0.00185	0.2415	F	Migut.D01433, Migut.D01632, Migut.E00079, Migut.M01815	MIGUT.D01433, MIGUT.D01632, MIGUT.E00079, MIGUT.M01815
GO:0030245	cellulose catabolic process	17	4	0.58	0.00228	0.2119	P	Migut.C01032, Migut.F00670, Migut.F01402, Migut.F01403	MIGUT.C01032, MIGUT.F00670, MIGUT.F01402, MIGUT.F01403
GO:0051275	beta-glucan catabolic process	17	4	0.58	0.00228	0.2119	P	Migut.C01032, Migut.F00670, Migut.F01402, Migut.F01403	MIGUT.C01032, MIGUT.F00670, MIGUT.F01402, MIGUT.F01403
GO:0005524	ATP binding	2186	94	70.85	0.00228	0.282	F	Migut.A00090, Migut.A00522, Migut.A00667, Migut.A00955, Migut.B00620, Migut.B00959, Migut.B01029, Migut.B01096, Migut.B01744, Migut.C00661, Migut.C00677, Migut.C01091, Migut.C01410, Migut.D00442, Migut.D00829, Migut.D00866, Migut.D01758, Migut.D01777, Migut.D01832, Migut.D02245, Migut.D02516, Migut.E01653, Migut.F00117, Migut.F01821, Migut.F02067, Migut.G00509, Migut.G00814, Migut.G00815, Migut.G…	MIGUT.A00090, MIGUT.A00522, MIGUT.A00667, MIGUT.A00955, MIGUT.B00620, MIGUT.B00959, MIGUT.B01029, MIGUT.B01096, MIGUT.B01744, MIGUT.C00661, MIGUT.C00677, MIGUT.C01091, MIGUT.C01410, MIGUT.D00442, MIGUT.D00829, MIGUT.D00866, MIGUT.D01758, MIGUT.D01777, MIGUT.D01832, MIGUT.D02245, MIGUT.D02516, MIGUT.E01653, MIGUT.F00117, MIGUT.F01821, MIGUT.F02067, MIGUT.G00509, MIGUT.G00814, MIGUT.G00815, MIGUT.G…
GO:0009199	ribonucleoside triphosphate metabolic process	118	11	4.05	0.00242	0.2206	P	Migut.C00051, Migut.D01252, Migut.D01336, Migut.D01337, Migut.D01410, Migut.D01411, Migut.D01412, Migut.E01175, Migut.H00306, Migut.J00502, Migut.L00411	MIGUT.C00051, MIGUT.D01252, MIGUT.D01336, MIGUT.D01337, MIGUT.D01410, MIGUT.D01411, MIGUT.D01412, MIGUT.E01175, MIGUT.H00306, MIGUT.J00502, MIGUT.L00411
GO:0042548	regulation of photosynthesis, light reaction	18	4	0.62	0.00285	0.2539	P	Migut.D01347, Migut.J01358, Migut.M00584, Migut.M01583	MIGUT.D01347, MIGUT.J01358, MIGUT.M00584, MIGUT.M01583
GO:0045333	cellular respiration	56	7	1.92	0.00289	0.2539	P	Migut.D01252, Migut.D01366, Migut.D01432, Migut.I00427, Migut.I00764, Migut.K00751, Migut.K00929	MIGUT.D01252, MIGUT.D01366, MIGUT.D01432, MIGUT.I00427, MIGUT.I00764, MIGUT.K00751, MIGUT.K00929
GO:0019898	extrinsic component of membrane	40	6	1.44	0.00289	0.07737	C	Migut.D01632, Migut.E00079, Migut.F01519, Migut.M01815, Migut.N01991, Migut.O00553	MIGUT.D01632, MIGUT.E00079, MIGUT.F01519, MIGUT.M01815, MIGUT.N01991, MIGUT.O00553
GO:0009522	photosystem I	68	8	2.45	0.00298	0.07737	C	Migut.B01923, Migut.C00582, Migut.D01253, Migut.D01431, Migut.H00990, Migut.H01166, Migut.H01167, Migut.M01583	MIGUT.B01923, MIGUT.C00582, MIGUT.D01253, MIGUT.D01431, MIGUT.H00990, MIGUT.H01166, MIGUT.H01167, MIGUT.M01583
GO:0006835	dicarboxylic acid transport	30	5	1.03	0.00326	0.278	P	Migut.A00698, Migut.B01896, Migut.D00286, Migut.M00169, Migut.N01530	MIGUT.A00698, MIGUT.B01896, MIGUT.D00286, MIGUT.M00169, MIGUT.N01530
GO:0045263	proton-transporting ATP synthase complex, coupling factor F(o)	9	3	0.32	0.00333	0.08337	C	Migut.D01336, Migut.D01410, Migut.D01411	MIGUT.D01336, MIGUT.D01410, MIGUT.D01411
GO:1901659	glycosyl compound biosynthetic process	89	9	3.05	0.0034	0.278	P	Migut.C00051, Migut.D01336, Migut.D01337, Migut.D01410, Migut.D01411, Migut.D01412, Migut.E01175, Migut.L00411, Migut.N00164	MIGUT.C00051, MIGUT.D01336, MIGUT.D01337, MIGUT.D01410, MIGUT.D01411, MIGUT.D01412, MIGUT.E01175, MIGUT.L00411, MIGUT.N00164
GO:0009877	nodulation	3	2	0.1	0.00344	0.278	P	Migut.F00658, Migut.N01872	MIGUT.F00658, MIGUT.N01872
GO:0010275	NAD(P)H dehydrogenase complex assembly	3	2	0.1	0.00344	0.278	P	Migut.H00623, Migut.J01262	MIGUT.H00623, MIGUT.J01262
GO:0017004	cytochrome complex assembly	19	4	0.65	0.00351	0.278	P	Migut.D01256, Migut.L00236, Migut.L00237, Migut.L00238	MIGUT.D01256, MIGUT.L00236, MIGUT.L00237, MIGUT.L00238
GO:0043467	regulation of generation of precursor metabolites and energy	19	4	0.65	0.00351	0.278	P	Migut.D01347, Migut.J01358, Migut.M00584, Migut.M01583	MIGUT.D01347, MIGUT.J01358, MIGUT.M00584, MIGUT.M01583
GO:0030093	chloroplast photosystem I	3	2	0.11	0.0038	0.09186	C	Migut.B01923, Migut.M01583	MIGUT.B01923, MIGUT.M01583
GO:0009126	purine nucleoside monophosphate metabolic process	126	11	4.32	0.00403	0.3091	P	Migut.C00051, Migut.D01252, Migut.D01336, Migut.D01337, Migut.D01410, Migut.D01411, Migut.D01412, Migut.E01175, Migut.H00306, Migut.J00502, Migut.L00411	MIGUT.C00051, MIGUT.D01252, MIGUT.D01336, MIGUT.D01337, MIGUT.D01410, MIGUT.D01411, MIGUT.D01412, MIGUT.E01175, MIGUT.H00306, MIGUT.J00502, MIGUT.L00411
GO:0009167	purine ribonucleoside monophosphate metabolic process	126	11	4.32	0.00403	0.3091	P	Migut.C00051, Migut.D01252, Migut.D01336, Migut.D01337, Migut.D01410, Migut.D01411, Migut.D01412, Migut.E01175, Migut.H00306, Migut.J00502, Migut.L00411	MIGUT.C00051, MIGUT.D01252, MIGUT.D01336, MIGUT.D01337, MIGUT.D01410, MIGUT.D01411, MIGUT.D01412, MIGUT.E01175, MIGUT.H00306, MIGUT.J00502, MIGUT.L00411
GO:0015077	monovalent inorganic cation transmembrane transporter activity	172	13	5.57	0.00403	0.4735	F	Migut.C00051, Migut.D01336, Migut.D01337, Migut.D01410, Migut.D01411, Migut.D01412, Migut.E01175, Migut.F00248, Migut.H01785, Migut.L00411, Migut.L01930, Migut.M01699, Migut.O00210	MIGUT.C00051, MIGUT.D01336, MIGUT.D01337, MIGUT.D01410, MIGUT.D01411, MIGUT.D01412, MIGUT.E01175, MIGUT.F00248, MIGUT.H01785, MIGUT.L00411, MIGUT.L01930, MIGUT.M01699, MIGUT.O00210
GO:0009260	ribonucleotide biosynthetic process	76	8	2.61	0.00441	0.3278	P	Migut.C00051, Migut.D01336, Migut.D01337, Migut.D01410, Migut.D01411, Migut.D01412, Migut.E01175, Migut.L00411	MIGUT.C00051, MIGUT.D01336, MIGUT.D01337, MIGUT.D01410, MIGUT.D01411, MIGUT.D01412, MIGUT.E01175, MIGUT.L00411
GO:0046390	ribose phosphate biosynthetic process	76	8	2.61	0.00441	0.3278	P	Migut.C00051, Migut.D01336, Migut.D01337, Migut.D01410, Migut.D01411, Migut.D01412, Migut.E01175, Migut.L00411	MIGUT.C00051, MIGUT.D01336, MIGUT.D01337, MIGUT.D01410, MIGUT.D01411, MIGUT.D01412, MIGUT.E01175, MIGUT.L00411
GO:0004674	protein serine/threonine kinase activity	585	31	18.96	0.00515	0.5763	F	Migut.B00959, Migut.D00442, Migut.D00829, Migut.D00866, Migut.D01758, Migut.E01653, Migut.G00509, Migut.G00816, Migut.G01047, Migut.G01056, Migut.G01063, Migut.G01209, Migut.G01213, Migut.H00136, Migut.H01527, Migut.H01649, Migut.I00706, Migut.I00717, Migut.J00275, Migut.J00276, Migut.J01386, Migut.K00388, Migut.K01106, Migut.L01480, Migut.L02055, Migut.N00278, Migut.N01262, Migut.N01872, Migut.N…	MIGUT.B00959, MIGUT.D00442, MIGUT.D00829, MIGUT.D00866, MIGUT.D01758, MIGUT.E01653, MIGUT.G00509, MIGUT.G00816, MIGUT.G01047, MIGUT.G01056, MIGUT.G01063, MIGUT.G01209, MIGUT.G01213, MIGUT.H00136, MIGUT.H01527, MIGUT.H01649, MIGUT.I00706, MIGUT.I00717, MIGUT.J00275, MIGUT.J00276, MIGUT.J01386, MIGUT.K00388, MIGUT.K01106, MIGUT.L01480, MIGUT.L02055, MIGUT.N00278, MIGUT.N01262, MIGUT.N01872, MIGUT.N…
GO:0009163	nucleoside biosynthetic process	79	8	2.71	0.00558	0.4024	P	Migut.C00051, Migut.D01336, Migut.D01337, Migut.D01410, Migut.D01411, Migut.D01412, Migut.E01175, Migut.L00411	MIGUT.C00051, MIGUT.D01336, MIGUT.D01337, MIGUT.D01410, MIGUT.D01411, MIGUT.D01412, MIGUT.E01175, MIGUT.L00411
GO:0042455	ribonucleoside biosynthetic process	79	8	2.71	0.00558	0.4024	P	Migut.C00051, Migut.D01336, Migut.D01337, Migut.D01410, Migut.D01411, Migut.D01412, Migut.E01175, Migut.L00411	MIGUT.C00051, MIGUT.D01336, MIGUT.D01337, MIGUT.D01410, MIGUT.D01411, MIGUT.D01412, MIGUT.E01175, MIGUT.L00411
GO:0004096	catalase activity	4	2	0.13	0.00602	0.6151	F	Migut.D00561, Migut.N02292	MIGUT.D00561, MIGUT.N02292
GO:0090447	glycerol-3-phosphate 2-O-acyltransferase activity	4	2	0.13	0.00602	0.6151	F	Migut.M00497, Migut.N01447	MIGUT.M00497, MIGUT.N01447
GO:0009161	ribonucleoside monophosphate metabolic process	135	11	4.63	0.00675	0.4796	P	Migut.C00051, Migut.D01252, Migut.D01336, Migut.D01337, Migut.D01410, Migut.D01411, Migut.D01412, Migut.E01175, Migut.H00306, Migut.J00502, Migut.L00411	MIGUT.C00051, MIGUT.D01252, MIGUT.D01336, MIGUT.D01337, MIGUT.D01410, MIGUT.D01411, MIGUT.D01412, MIGUT.E01175, MIGUT.H00306, MIGUT.J00502, MIGUT.L00411
GO:0009165	nucleotide biosynthetic process	118	10	4.05	0.00734	0.514	P	Migut.B00124, Migut.C00051, Migut.D01336, Migut.D01337, Migut.D01410, Migut.D01411, Migut.D01412, Migut.E01175, Migut.L00411, Migut.M00692	MIGUT.B00124, MIGUT.C00051, MIGUT.D01336, MIGUT.D01337, MIGUT.D01410, MIGUT.D01411, MIGUT.D01412, MIGUT.E01175, MIGUT.L00411, MIGUT.M00692
GO:0006163	purine nucleotide metabolic process	157	12	5.39	0.00787	0.539	P	Migut.B00124, Migut.C00051, Migut.D01252, Migut.D01336, Migut.D01337, Migut.D01410, Migut.D01411, Migut.D01412, Migut.E01175, Migut.H00306, Migut.J00502, Migut.L00411	MIGUT.B00124, MIGUT.C00051, MIGUT.D01252, MIGUT.D01336, MIGUT.D01337, MIGUT.D01410, MIGUT.D01411, MIGUT.D01412, MIGUT.E01175, MIGUT.H00306, MIGUT.J00502, MIGUT.L00411
GO:0009123	nucleoside monophosphate metabolic process	138	11	4.73	0.00792	0.539	P	Migut.C00051, Migut.D01252, Migut.D01336, Migut.D01337, Migut.D01410, Migut.D01411, Migut.D01412, Migut.E01175, Migut.H00306, Migut.J00502, Migut.L00411	MIGUT.C00051, MIGUT.D01252, MIGUT.D01336, MIGUT.D01337, MIGUT.D01410, MIGUT.D01411, MIGUT.D01412, MIGUT.E01175, MIGUT.H00306, MIGUT.J00502, MIGUT.L00411
GO:0009536	plastid	1666	78	60.11	0.00822	0.1921	C	Migut.A00083, Migut.A00549, Migut.B00124, Migut.B00823, Migut.B01565, Migut.B01923, Migut.C00582, Migut.C01071, Migut.C01324, Migut.D00167, Migut.D00193, Migut.D00229, Migut.D00756, Migut.D00799, Migut.D01250, Migut.D01253, Migut.D01336, Migut.D01337, Migut.D01348, Migut.D01353, Migut.D01356, Migut.D01410, Migut.D01432, Migut.D01433, Migut.D01638, Migut.D01803, Migut.E00079, Migut.E00488, Migut.E…	MIGUT.A00083, MIGUT.A00549, MIGUT.B00124, MIGUT.B00823, MIGUT.B01565, MIGUT.B01923, MIGUT.C00582, MIGUT.C01071, MIGUT.C01324, MIGUT.D00167, MIGUT.D00193, MIGUT.D00229, MIGUT.D00756, MIGUT.D00799, MIGUT.D01250, MIGUT.D01253, MIGUT.D01336, MIGUT.D01337, MIGUT.D01348, MIGUT.D01353, MIGUT.D01356, MIGUT.D01410, MIGUT.D01432, MIGUT.D01433, MIGUT.D01638, MIGUT.D01803, MIGUT.E00079, MIGUT.E00488, MIGUT.E…
GO:1901293	nucleoside phosphate biosynthetic process	120	10	4.12	0.00823	0.5523	P	Migut.B00124, Migut.C00051, Migut.D01336, Migut.D01337, Migut.D01410, Migut.D01411, Migut.D01412, Migut.E01175, Migut.L00411, Migut.M00692	MIGUT.B00124, MIGUT.C00051, MIGUT.D01336, MIGUT.D01337, MIGUT.D01410, MIGUT.D01411, MIGUT.D01412, MIGUT.E01175, MIGUT.L00411, MIGUT.M00692
GO:0015980	energy derivation by oxidation of organic compounds	68	7	2.33	0.00852	0.564	P	Migut.D01252, Migut.D01366, Migut.D01432, Migut.I00427, Migut.I00764, Migut.K00751, Migut.K00929	MIGUT.D01252, MIGUT.D01366, MIGUT.D01432, MIGUT.I00427, MIGUT.I00764, MIGUT.K00751, MIGUT.K00929
GO:0045259	proton-transporting ATP synthase complex	23	4	0.83	0.00858	0.194	C	Migut.D01336, Migut.D01410, Migut.D01411, Migut.E01175	MIGUT.D01336, MIGUT.D01410, MIGUT.D01411, MIGUT.E01175
GO:0048658	anther wall tapetum development	13	3	0.45	0.00887	0.5792	P	Migut.H01721, Migut.I00562, Migut.M01250	MIGUT.H01721, MIGUT.I00562, MIGUT.M01250
GO:0015672	monovalent inorganic cation transport	200	14	6.86	0.00912	0.5876	P	Migut.B00005, Migut.C00051, Migut.D01336, Migut.D01337, Migut.D01410, Migut.D01411, Migut.D01412, Migut.E01175, Migut.F00248, Migut.H01785, Migut.L00411, Migut.L01930, Migut.M01699, Migut.O00210	MIGUT.B00005, MIGUT.C00051, MIGUT.D01336, MIGUT.D01337, MIGUT.D01410, MIGUT.D01411, MIGUT.D01412, MIGUT.E01175, MIGUT.F00248, MIGUT.H01785, MIGUT.L00411, MIGUT.L01930, MIGUT.M01699, MIGUT.O00210
GO:0044434	chloroplast part	943	48	34.03	0.00926	0.2029	C	Migut.A00083, Migut.B00124, Migut.B01565, Migut.B01923, Migut.C00582, Migut.D00167, Migut.D00193, Migut.D00229, Migut.D00799, Migut.D01250, Migut.D01253, Migut.D01336, Migut.D01337, Migut.D01356, Migut.D01410, Migut.D01432, Migut.D01433, Migut.D01803, Migut.E00079, Migut.E00687, Migut.F00283, Migut.F00375, Migut.F01372, Migut.F01519, Migut.G00414, Migut.H00623, Migut.H01827, Migut.H01857, Migut.H…	MIGUT.A00083, MIGUT.B00124, MIGUT.B01565, MIGUT.B01923, MIGUT.C00582, MIGUT.D00167, MIGUT.D00193, MIGUT.D00229, MIGUT.D00799, MIGUT.D01250, MIGUT.D01253, MIGUT.D01336, MIGUT.D01337, MIGUT.D01356, MIGUT.D01410, MIGUT.D01432, MIGUT.D01433, MIGUT.D01803, MIGUT.E00079, MIGUT.E00687, MIGUT.F00283, MIGUT.F00375, MIGUT.F01372, MIGUT.F01519, MIGUT.G00414, MIGUT.H00623, MIGUT.H01827, MIGUT.H01857, MIGUT.H…
GO:0016469	proton-transporting two-sector ATPase complex	51	6	1.84	0.00972	0.2065	C	Migut.D01336, Migut.D01410, Migut.D01411, Migut.E01175, Migut.H01785, Migut.M01699	MIGUT.D01336, MIGUT.D01410, MIGUT.D01411, MIGUT.E01175, MIGUT.H01785, MIGUT.M01699
GO:0031177	phosphopantetheine binding	5	2	0.16	0.00982	0.9615	F	Migut.D00561, Migut.N02292	MIGUT.D00561, MIGUT.N02292
