# Supplementary material for: Large-scale mRNA transfer between Haloxylon ammodendron (Chenopodiaceae) and herbaceous root holoparasite Cistanche deserticola (Orobanchaceae)
Source: iScience. 2022 Dec 27;26(1):105880. doi: 10.1016/j.isci.2022.105880 (PMC9852350; doi:10.1016/j.isci.2022.105880)
Supplement: Data S3. Enriched gene ontology (GO) terms for missing orthogroups in Cistanche deserticola (A), Cuscuta australis (B), Phelipanche aegyptiaca (C), Phtheirospermum japonicum (D), Striga hermonthica (E), Striga asiatica (F) and Triphysaria versicolor (G), related to Figure 2 [file mmc5.zip › Data S3/Data S3F.xlsx]

## Sheet: Str
GO.ID	Term	Annotated	Count	Expected	p-value	q-value	Aspect	Genes	Origin input
GO:0098796	membrane protein complex	344	60	16.34	6.1e-19	4.276e-16	C	Migut.A00083, Migut.A00640, Migut.B00126, Migut.B00707, Migut.B00847, Migut.B01579, Migut.B01923, Migut.C00582, Migut.D00167, Migut.D00213, Migut.D00483, Migut.D00890, Migut.D01333, Migut.D01336, Migut.D01347, Migut.D01410, Migut.D01411, Migut.D01418, Migut.D01431, Migut.D01632, Migut.D01788, Migut.D01803, Migut.D02119, Migut.D02198, Migut.D02449, Migut.E00025, Migut.E00079, Migut.E01175, Migut.F…	MIGUT.A00083, MIGUT.A00640, MIGUT.B00126, MIGUT.B00707, MIGUT.B00847, MIGUT.B01579, MIGUT.B01923, MIGUT.C00582, MIGUT.D00167, MIGUT.D00213, MIGUT.D00483, MIGUT.D00890, MIGUT.D01333, MIGUT.D01336, MIGUT.D01347, MIGUT.D01410, MIGUT.D01411, MIGUT.D01418, MIGUT.D01431, MIGUT.D01632, MIGUT.D01788, MIGUT.D01803, MIGUT.D02119, MIGUT.D02198, MIGUT.D02449, MIGUT.E00025, MIGUT.E00079, MIGUT.E01175, MIGUT.F…
GO:0044436	thylakoid part	372	55	17.67	3.2e-14	1.122e-11	C	Migut.A00083, Migut.A00640, Migut.B01288, Migut.B01923, Migut.C00582, Migut.D00167, Migut.D00229, Migut.D00799, Migut.D01250, Migut.D01275, Migut.D01333, Migut.D01336, Migut.D01347, Migut.D01356, Migut.D01410, Migut.D01418, Migut.D01429, Migut.D01430, Migut.D01431, Migut.D01432, Migut.D01632, Migut.D01803, Migut.E00079, Migut.E01271, Migut.F00174, Migut.F00283, Migut.F01506, Migut.F01519, Migut.F…	MIGUT.A00083, MIGUT.A00640, MIGUT.B01288, MIGUT.B01923, MIGUT.C00582, MIGUT.D00167, MIGUT.D00229, MIGUT.D00799, MIGUT.D01250, MIGUT.D01275, MIGUT.D01333, MIGUT.D01336, MIGUT.D01347, MIGUT.D01356, MIGUT.D01410, MIGUT.D01418, MIGUT.D01429, MIGUT.D01430, MIGUT.D01431, MIGUT.D01432, MIGUT.D01632, MIGUT.D01803, MIGUT.E00079, MIGUT.E01271, MIGUT.F00174, MIGUT.F00283, MIGUT.F01506, MIGUT.F01519, MIGUT.F…
GO:0010598	NAD(P)H dehydrogenase complex (plastoquinone)	9	9	0.43	1.2e-12	2.103e-10	C	Migut.A00083, Migut.A00640, Migut.D00167, Migut.D01803, Migut.H00623, Migut.I00693, Migut.I00927, Migut.J01892, Migut.L00398	MIGUT.A00083, MIGUT.A00640, MIGUT.D00167, MIGUT.D01803, MIGUT.H00623, MIGUT.I00693, MIGUT.I00927, MIGUT.J01892, MIGUT.L00398
GO:0009579	thylakoid	467	60	22.18	1.2e-12	2.103e-10	C	Migut.A00083, Migut.A00640, Migut.B01288, Migut.B01923, Migut.C00582, Migut.D00167, Migut.D00229, Migut.D00756, Migut.D00799, Migut.D01250, Migut.D01275, Migut.D01333, Migut.D01336, Migut.D01347, Migut.D01356, Migut.D01410, Migut.D01418, Migut.D01429, Migut.D01430, Migut.D01431, Migut.D01432, Migut.D01632, Migut.D01803, Migut.E00079, Migut.E01175, Migut.E01271, Migut.F00174, Migut.F00283, Migut.F…	MIGUT.A00083, MIGUT.A00640, MIGUT.B01288, MIGUT.B01923, MIGUT.C00582, MIGUT.D00167, MIGUT.D00229, MIGUT.D00756, MIGUT.D00799, MIGUT.D01250, MIGUT.D01275, MIGUT.D01333, MIGUT.D01336, MIGUT.D01347, MIGUT.D01356, MIGUT.D01410, MIGUT.D01418, MIGUT.D01429, MIGUT.D01430, MIGUT.D01431, MIGUT.D01432, MIGUT.D01632, MIGUT.D01803, MIGUT.E00079, MIGUT.E01175, MIGUT.E01271, MIGUT.F00174, MIGUT.F00283, MIGUT.F…
GO:0034357	photosynthetic membrane	352	50	16.72	2.4e-12	3.365e-10	C	Migut.A00083, Migut.A00640, Migut.B01923, Migut.C00582, Migut.D00167, Migut.D00229, Migut.D00799, Migut.D01250, Migut.D01333, Migut.D01336, Migut.D01347, Migut.D01356, Migut.D01410, Migut.D01418, Migut.D01431, Migut.D01432, Migut.D01632, Migut.D01803, Migut.E00079, Migut.E01271, Migut.F00174, Migut.F00283, Migut.F01506, Migut.F01519, Migut.F01585, Migut.G00414, Migut.G00430, Migut.H02227, Migut.H…	MIGUT.A00083, MIGUT.A00640, MIGUT.B01923, MIGUT.C00582, MIGUT.D00167, MIGUT.D00229, MIGUT.D00799, MIGUT.D01250, MIGUT.D01333, MIGUT.D01336, MIGUT.D01347, MIGUT.D01356, MIGUT.D01410, MIGUT.D01418, MIGUT.D01431, MIGUT.D01432, MIGUT.D01632, MIGUT.D01803, MIGUT.E00079, MIGUT.E01271, MIGUT.F00174, MIGUT.F00283, MIGUT.F01506, MIGUT.F01519, MIGUT.F01585, MIGUT.G00414, MIGUT.G00430, MIGUT.H02227, MIGUT.H…
GO:0009539	photosystem II reaction center	8	8	0.38	2.5e-11	2.921e-09	C	Migut.D01333, Migut.D01347, Migut.F01506, Migut.G00430, Migut.I00398, Migut.J01358, Migut.M00584, Migut.N00910	MIGUT.D01333, MIGUT.D01347, MIGUT.F01506, MIGUT.G00430, MIGUT.I00398, MIGUT.J01358, MIGUT.M00584, MIGUT.N00910
GO:0022900	electron transport chain	89	21	3.84	1.3e-10	6.282e-07	P	Migut.A00640, Migut.B00707, Migut.B01923, Migut.D01252, Migut.D01366, Migut.D01432, Migut.D01632, Migut.D02449, Migut.E00079, Migut.E01271, Migut.G00097, Migut.I00427, Migut.I00693, Migut.I00764, Migut.I00927, Migut.J01892, Migut.J01893, Migut.K00751, Migut.K00929, Migut.L00682, Migut.M01815	MIGUT.A00640, MIGUT.B00707, MIGUT.B01923, MIGUT.D01252, MIGUT.D01366, MIGUT.D01432, MIGUT.D01632, MIGUT.D02449, MIGUT.E00079, MIGUT.E01271, MIGUT.G00097, MIGUT.I00427, MIGUT.I00693, MIGUT.I00764, MIGUT.I00927, MIGUT.J01892, MIGUT.J01893, MIGUT.K00751, MIGUT.K00929, MIGUT.L00682, MIGUT.M01815
GO:0022904	respiratory electron transport chain	18	10	0.78	6.7e-10	1.619e-06	P	Migut.D01252, Migut.D01366, Migut.D01432, Migut.D02449, Migut.G00097, Migut.I00427, Migut.I00764, Migut.K00751, Migut.K00929, Migut.L00682	MIGUT.D01252, MIGUT.D01366, MIGUT.D01432, MIGUT.D02449, MIGUT.G00097, MIGUT.I00427, MIGUT.I00764, MIGUT.K00751, MIGUT.K00929, MIGUT.L00682
GO:0006091	generation of precursor metabolites and energy	237	33	10.24	2.5e-09	4.027e-06	P	Migut.A00640, Migut.B00707, Migut.B01923, Migut.C00582, Migut.D00229, Migut.D01252, Migut.D01347, Migut.D01366, Migut.D01418, Migut.D01432, Migut.D01632, Migut.D02449, Migut.E00079, Migut.E01271, Migut.F00375, Migut.G00097, Migut.H00306, Migut.H02227, Migut.H02228, Migut.I00427, Migut.I00693, Migut.I00764, Migut.I00927, Migut.J00502, Migut.J01358, Migut.J01892, Migut.J01893, Migut.K00751, Migut.K…	MIGUT.A00640, MIGUT.B00707, MIGUT.B01923, MIGUT.C00582, MIGUT.D00229, MIGUT.D01252, MIGUT.D01347, MIGUT.D01366, MIGUT.D01418, MIGUT.D01432, MIGUT.D01632, MIGUT.D02449, MIGUT.E00079, MIGUT.E01271, MIGUT.F00375, MIGUT.G00097, MIGUT.H00306, MIGUT.H02227, MIGUT.H02228, MIGUT.I00427, MIGUT.I00693, MIGUT.I00764, MIGUT.I00927, MIGUT.J00502, MIGUT.J01358, MIGUT.J01892, MIGUT.J01893, MIGUT.K00751, MIGUT.K…
GO:0032991	macromolecular complex	1487	119	70.64	3e-09	3.004e-07	C	Migut.A00083, Migut.A00640, Migut.B00059, Migut.B00126, Migut.B00173, Migut.B00235, Migut.B00429, Migut.B00707, Migut.B00847, Migut.B01216, Migut.B01288, Migut.B01579, Migut.B01923, Migut.C00361, Migut.C00582, Migut.C01183, Migut.C01384, Migut.D00031, Migut.D00167, Migut.D00169, Migut.D00213, Migut.D00483, Migut.D00890, Migut.D01022, Migut.D01275, Migut.D01330, Migut.D01333, Migut.D01336, Migut.D…	MIGUT.A00083, MIGUT.A00640, MIGUT.B00059, MIGUT.B00126, MIGUT.B00173, MIGUT.B00235, MIGUT.B00429, MIGUT.B00707, MIGUT.B00847, MIGUT.B01216, MIGUT.B01288, MIGUT.B01579, MIGUT.B01923, MIGUT.C00361, MIGUT.C00582, MIGUT.C01183, MIGUT.C01384, MIGUT.D00031, MIGUT.D00167, MIGUT.D00169, MIGUT.D00213, MIGUT.D00483, MIGUT.D00890, MIGUT.D01022, MIGUT.D01275, MIGUT.D01330, MIGUT.D01333, MIGUT.D01336, MIGUT.D…
GO:0019684	photosynthesis, light reaction	101	20	4.36	9.3e-09	1.123e-05	P	Migut.A00640, Migut.B01923, Migut.C00582, Migut.D00229, Migut.D01347, Migut.D01418, Migut.D01632, Migut.E00079, Migut.E01271, Migut.F00375, Migut.H02227, Migut.H02228, Migut.I00693, Migut.I00927, Migut.J01358, Migut.J01892, Migut.J01893, Migut.M00584, Migut.M01815, Migut.N00917	MIGUT.A00640, MIGUT.B01923, MIGUT.C00582, MIGUT.D00229, MIGUT.D01347, MIGUT.D01418, MIGUT.D01632, MIGUT.E00079, MIGUT.E01271, MIGUT.F00375, MIGUT.H02227, MIGUT.H02228, MIGUT.I00693, MIGUT.I00927, MIGUT.J01358, MIGUT.J01892, MIGUT.J01893, MIGUT.M00584, MIGUT.M01815, MIGUT.N00917
GO:0098798	mitochondrial protein complex	77	17	3.66	8.6e-08	7.536e-06	C	Migut.B00126, Migut.B00707, Migut.B00847, Migut.D00213, Migut.D00483, Migut.D00890, Migut.D01788, Migut.D02119, Migut.D02449, Migut.F00052, Migut.F00352, Migut.F02022, Migut.K00631, Migut.L00682, Migut.L01525, Migut.L02050, Migut.M02030	MIGUT.B00126, MIGUT.B00707, MIGUT.B00847, MIGUT.D00213, MIGUT.D00483, MIGUT.D00890, MIGUT.D01788, MIGUT.D02119, MIGUT.D02449, MIGUT.F00052, MIGUT.F00352, MIGUT.F02022, MIGUT.K00631, MIGUT.L00682, MIGUT.L01525, MIGUT.L02050, MIGUT.M02030
GO:0009523	photosystem II	78	17	3.71	1.1e-07	8.568e-06	C	Migut.C00582, Migut.D01333, Migut.D01347, Migut.D01418, Migut.D01632, Migut.E00079, Migut.F01506, Migut.F01519, Migut.G00430, Migut.H02227, Migut.H02228, Migut.I00398, Migut.J01358, Migut.M00584, Migut.M01815, Migut.N00910, Migut.N00917	MIGUT.C00582, MIGUT.D01333, MIGUT.D01347, MIGUT.D01418, MIGUT.D01632, MIGUT.E00079, MIGUT.F01506, MIGUT.F01519, MIGUT.G00430, MIGUT.H02227, MIGUT.H02228, MIGUT.I00398, MIGUT.J01358, MIGUT.M00584, MIGUT.M01815, MIGUT.N00910, MIGUT.N00917
GO:1990204	oxidoreductase complex	89	18	4.23	1.5e-07	9.559e-06	C	Migut.B00707, Migut.D00213, Migut.D00483, Migut.D01632, Migut.D01788, Migut.D02119, Migut.D02449, Migut.E00079, Migut.F00052, Migut.F00352, Migut.F01519, Migut.F02022, Migut.K00631, Migut.L00682, Migut.L01525, Migut.L02050, Migut.M01815, Migut.M02030	MIGUT.B00707, MIGUT.D00213, MIGUT.D00483, MIGUT.D01632, MIGUT.D01788, MIGUT.D02119, MIGUT.D02449, MIGUT.E00079, MIGUT.F00052, MIGUT.F00352, MIGUT.F01519, MIGUT.F02022, MIGUT.K00631, MIGUT.L00682, MIGUT.L01525, MIGUT.L02050, MIGUT.M01815, MIGUT.M02030
GO:0098800	inner mitochondrial membrane protein complex	71	16	3.37	1.5e-07	9.559e-06	C	Migut.B00126, Migut.B00707, Migut.D00213, Migut.D00483, Migut.D00890, Migut.D01788, Migut.D02119, Migut.D02449, Migut.F00052, Migut.F00352, Migut.F02022, Migut.K00631, Migut.L00682, Migut.L01525, Migut.L02050, Migut.M02030	MIGUT.B00126, MIGUT.B00707, MIGUT.D00213, MIGUT.D00483, MIGUT.D00890, MIGUT.D01788, MIGUT.D02119, MIGUT.D02449, MIGUT.F00052, MIGUT.F00352, MIGUT.F02022, MIGUT.K00631, MIGUT.L00682, MIGUT.L01525, MIGUT.L02050, MIGUT.M02030
GO:0005747	mitochondrial respiratory chain complex I	40	12	1.9	1.9e-07	1.072e-05	C	Migut.B00707, Migut.D00213, Migut.D00483, Migut.D02119, Migut.F00052, Migut.F00352, Migut.F02022, Migut.K00631, Migut.L00682, Migut.L01525, Migut.L02050, Migut.M02030	MIGUT.B00707, MIGUT.D00213, MIGUT.D00483, MIGUT.D02119, MIGUT.F00052, MIGUT.F00352, MIGUT.F02022, MIGUT.K00631, MIGUT.L00682, MIGUT.L01525, MIGUT.L02050, MIGUT.M02030
GO:0015979	photosynthesis	217	28	9.37	2.1e-07	0.0002029	P	Migut.A00640, Migut.B01923, Migut.C00582, Migut.D00229, Migut.D01333, Migut.D01347, Migut.D01418, Migut.D01431, Migut.D01632, Migut.E00079, Migut.E01271, Migut.F00375, Migut.F01506, Migut.F01519, Migut.F01585, Migut.G00430, Migut.H02227, Migut.H02228, Migut.I00398, Migut.I00693, Migut.I00927, Migut.J01358, Migut.J01892, Migut.J01893, Migut.M00584, Migut.M01815, Migut.N00910, Migut.N00917	MIGUT.A00640, MIGUT.B01923, MIGUT.C00582, MIGUT.D00229, MIGUT.D01333, MIGUT.D01347, MIGUT.D01418, MIGUT.D01431, MIGUT.D01632, MIGUT.E00079, MIGUT.E01271, MIGUT.F00375, MIGUT.F01506, MIGUT.F01519, MIGUT.F01585, MIGUT.G00430, MIGUT.H02227, MIGUT.H02228, MIGUT.I00398, MIGUT.I00693, MIGUT.I00927, MIGUT.J01358, MIGUT.J01892, MIGUT.J01893, MIGUT.M00584, MIGUT.M01815, MIGUT.N00910, MIGUT.N00917
GO:0043234	protein complex	1028	85	48.83	2.2e-07	1.072e-05	C	Migut.A00083, Migut.A00640, Migut.B00059, Migut.B00126, Migut.B00707, Migut.B00847, Migut.B01216, Migut.B01288, Migut.B01579, Migut.B01923, Migut.C00582, Migut.C01384, Migut.D00167, Migut.D00213, Migut.D00483, Migut.D00890, Migut.D01275, Migut.D01333, Migut.D01336, Migut.D01347, Migut.D01410, Migut.D01411, Migut.D01418, Migut.D01429, Migut.D01430, Migut.D01431, Migut.D01632, Migut.D01775, Migut.D…	MIGUT.A00083, MIGUT.A00640, MIGUT.B00059, MIGUT.B00126, MIGUT.B00707, MIGUT.B00847, MIGUT.B01216, MIGUT.B01288, MIGUT.B01579, MIGUT.B01923, MIGUT.C00582, MIGUT.C01384, MIGUT.D00167, MIGUT.D00213, MIGUT.D00483, MIGUT.D00890, MIGUT.D01275, MIGUT.D01333, MIGUT.D01336, MIGUT.D01347, MIGUT.D01410, MIGUT.D01411, MIGUT.D01418, MIGUT.D01429, MIGUT.D01430, MIGUT.D01431, MIGUT.D01632, MIGUT.D01775, MIGUT.D…
GO:0005784	Sec61 translocon complex	5	5	0.24	2.4e-07	1.072e-05	C	Migut.B01579, Migut.D02198, Migut.N01767, Migut.N01770, Migut.N01777	MIGUT.B01579, MIGUT.D02198, MIGUT.N01767, MIGUT.N01770, MIGUT.N01777
GO:0071256	translocon complex	5	5	0.24	2.4e-07	1.072e-05	C	Migut.B01579, Migut.D02198, Migut.N01767, Migut.N01770, Migut.N01777	MIGUT.B01579, MIGUT.D02198, MIGUT.N01767, MIGUT.N01770, MIGUT.N01777
GO:0016655	oxidoreductase activity, acting on NAD(P)H, quinone or similar compound as acceptor	24	9	0.99	2.5e-07	0.0005875	F	Migut.C01071, Migut.D00799, Migut.D01250, Migut.D01251, Migut.D01355, Migut.L00398, Migut.L00682, Migut.L00881, Migut.L00964	MIGUT.C01071, MIGUT.D00799, MIGUT.D01250, MIGUT.D01251, MIGUT.D01355, MIGUT.L00398, MIGUT.L00682, MIGUT.L00881, MIGUT.L00964
GO:0030964	NADH dehydrogenase complex	41	12	1.95	2.6e-07	1.072e-05	C	Migut.B00707, Migut.D00213, Migut.D00483, Migut.D02119, Migut.F00052, Migut.F00352, Migut.F02022, Migut.K00631, Migut.L00682, Migut.L01525, Migut.L02050, Migut.M02030	MIGUT.B00707, MIGUT.D00213, MIGUT.D00483, MIGUT.D02119, MIGUT.F00052, MIGUT.F00352, MIGUT.F02022, MIGUT.K00631, MIGUT.L00682, MIGUT.L01525, MIGUT.L02050, MIGUT.M02030
GO:0045271	respiratory chain complex I	41	12	1.95	2.6e-07	1.072e-05	C	Migut.B00707, Migut.D00213, Migut.D00483, Migut.D02119, Migut.F00052, Migut.F00352, Migut.F02022, Migut.K00631, Migut.L00682, Migut.L01525, Migut.L02050, Migut.M02030	MIGUT.B00707, MIGUT.D00213, MIGUT.D00483, MIGUT.D02119, MIGUT.F00052, MIGUT.F00352, MIGUT.F02022, MIGUT.K00631, MIGUT.L00682, MIGUT.L01525, MIGUT.L02050, MIGUT.M02030
GO:0044425	membrane part	5000	294	237.52	4.4e-07	1.682e-05	C	Migut.A00017, Migut.A00083, Migut.A00166, Migut.A00258, Migut.A00477, Migut.A00496, Migut.A00549, Migut.A00579, Migut.A00583, Migut.A00640, Migut.A00685, Migut.A00698, Migut.A00801, Migut.A00844, Migut.A00895, Migut.A01117, Migut.A01155, Migut.B00005, Migut.B00126, Migut.B00620, Migut.B00707, Migut.B00736, Migut.B00847, Migut.B00959, Migut.B01579, Migut.B01896, Migut.B01923, Migut.C00352, Migut.C…	MIGUT.A00017, MIGUT.A00083, MIGUT.A00166, MIGUT.A00258, MIGUT.A00477, MIGUT.A00496, MIGUT.A00549, MIGUT.A00579, MIGUT.A00583, MIGUT.A00640, MIGUT.A00685, MIGUT.A00698, MIGUT.A00801, MIGUT.A00844, MIGUT.A00895, MIGUT.A01117, MIGUT.A01155, MIGUT.B00005, MIGUT.B00126, MIGUT.B00620, MIGUT.B00707, MIGUT.B00736, MIGUT.B00847, MIGUT.B00959, MIGUT.B01579, MIGUT.B01896, MIGUT.B01923, MIGUT.C00352, MIGUT.C…
GO:0098803	respiratory chain complex	59	14	2.8	4.6e-07	1.682e-05	C	Migut.B00707, Migut.D00213, Migut.D00483, Migut.D01788, Migut.D02119, Migut.D02449, Migut.F00052, Migut.F00352, Migut.F02022, Migut.K00631, Migut.L00682, Migut.L01525, Migut.L02050, Migut.M02030	MIGUT.B00707, MIGUT.D00213, MIGUT.D00483, MIGUT.D01788, MIGUT.D02119, MIGUT.D02449, MIGUT.F00052, MIGUT.F00352, MIGUT.F02022, MIGUT.K00631, MIGUT.L00682, MIGUT.L01525, MIGUT.L02050, MIGUT.M02030
GO:0009521	photosystem	116	20	5.51	4.8e-07	1.682e-05	C	Migut.B01923, Migut.C00582, Migut.D01333, Migut.D01347, Migut.D01418, Migut.D01431, Migut.D01632, Migut.E00079, Migut.F01506, Migut.F01519, Migut.F01585, Migut.G00430, Migut.H02227, Migut.H02228, Migut.I00398, Migut.J01358, Migut.M00584, Migut.M01815, Migut.N00910, Migut.N00917	MIGUT.B01923, MIGUT.C00582, MIGUT.D01333, MIGUT.D01347, MIGUT.D01418, MIGUT.D01431, MIGUT.D01632, MIGUT.E00079, MIGUT.F01506, MIGUT.F01519, MIGUT.F01585, MIGUT.G00430, MIGUT.H02227, MIGUT.H02228, MIGUT.I00398, MIGUT.J01358, MIGUT.M00584, MIGUT.M01815, MIGUT.N00910, MIGUT.N00917
GO:0042651	thylakoid membrane	312	36	14.82	7e-07	2.294e-05	C	Migut.A00083, Migut.A00640, Migut.B01923, Migut.C00582, Migut.D00167, Migut.D00229, Migut.D00799, Migut.D01250, Migut.D01336, Migut.D01356, Migut.D01410, Migut.D01432, Migut.D01632, Migut.D01803, Migut.E00079, Migut.E01271, Migut.F00174, Migut.F00283, Migut.F01519, Migut.G00414, Migut.I00268, Migut.I00693, Migut.I00927, Migut.J01262, Migut.J01892, Migut.K00595, Migut.L00100, Migut.L00398, Migut.L…	MIGUT.A00083, MIGUT.A00640, MIGUT.B01923, MIGUT.C00582, MIGUT.D00167, MIGUT.D00229, MIGUT.D00799, MIGUT.D01250, MIGUT.D01336, MIGUT.D01356, MIGUT.D01410, MIGUT.D01432, MIGUT.D01632, MIGUT.D01803, MIGUT.E00079, MIGUT.E01271, MIGUT.F00174, MIGUT.F00283, MIGUT.F01519, MIGUT.G00414, MIGUT.I00268, MIGUT.I00693, MIGUT.I00927, MIGUT.J01262, MIGUT.J01892, MIGUT.K00595, MIGUT.L00100, MIGUT.L00398, MIGUT.L…
GO:0005746	mitochondrial respiratory chain	61	14	2.9	7.2e-07	2.294e-05	C	Migut.B00707, Migut.D00213, Migut.D00483, Migut.D01788, Migut.D02119, Migut.D02449, Migut.F00052, Migut.F00352, Migut.F02022, Migut.K00631, Migut.L00682, Migut.L01525, Migut.L02050, Migut.M02030	MIGUT.B00707, MIGUT.D00213, MIGUT.D00483, MIGUT.D01788, MIGUT.D02119, MIGUT.D02449, MIGUT.F00052, MIGUT.F00352, MIGUT.F02022, MIGUT.K00631, MIGUT.L00682, MIGUT.L01525, MIGUT.L02050, MIGUT.M02030
GO:0009535	chloroplast thylakoid membrane	289	34	13.73	9.1e-07	2.774e-05	C	Migut.A00083, Migut.A00640, Migut.B01923, Migut.C00582, Migut.D00167, Migut.D00229, Migut.D00799, Migut.D01250, Migut.D01336, Migut.D01356, Migut.D01410, Migut.D01432, Migut.D01803, Migut.E00079, Migut.E01271, Migut.F00174, Migut.F00283, Migut.F01519, Migut.G00414, Migut.I00268, Migut.I00693, Migut.I00927, Migut.J01262, Migut.J01892, Migut.K00595, Migut.L00100, Migut.L00398, Migut.L00964, Migut.L…	MIGUT.A00083, MIGUT.A00640, MIGUT.B01923, MIGUT.C00582, MIGUT.D00167, MIGUT.D00229, MIGUT.D00799, MIGUT.D01250, MIGUT.D01336, MIGUT.D01356, MIGUT.D01410, MIGUT.D01432, MIGUT.D01803, MIGUT.E00079, MIGUT.E01271, MIGUT.F00174, MIGUT.F00283, MIGUT.F01519, MIGUT.G00414, MIGUT.I00268, MIGUT.I00693, MIGUT.I00927, MIGUT.J01262, MIGUT.J01892, MIGUT.K00595, MIGUT.L00100, MIGUT.L00398, MIGUT.L00964, MIGUT.L…
GO:0055035	plastid thylakoid membrane	291	34	13.82	1.1e-06	3.213e-05	C	Migut.A00083, Migut.A00640, Migut.B01923, Migut.C00582, Migut.D00167, Migut.D00229, Migut.D00799, Migut.D01250, Migut.D01336, Migut.D01356, Migut.D01410, Migut.D01432, Migut.D01803, Migut.E00079, Migut.E01271, Migut.F00174, Migut.F00283, Migut.F01519, Migut.G00414, Migut.I00268, Migut.I00693, Migut.I00927, Migut.J01262, Migut.J01892, Migut.K00595, Migut.L00100, Migut.L00398, Migut.L00964, Migut.L…	MIGUT.A00083, MIGUT.A00640, MIGUT.B01923, MIGUT.C00582, MIGUT.D00167, MIGUT.D00229, MIGUT.D00799, MIGUT.D01250, MIGUT.D01336, MIGUT.D01356, MIGUT.D01410, MIGUT.D01432, MIGUT.D01803, MIGUT.E00079, MIGUT.E01271, MIGUT.F00174, MIGUT.F00283, MIGUT.F01519, MIGUT.G00414, MIGUT.I00268, MIGUT.I00693, MIGUT.I00927, MIGUT.J01262, MIGUT.J01892, MIGUT.K00595, MIGUT.L00100, MIGUT.L00398, MIGUT.L00964, MIGUT.L…
GO:0005791	rough endoplasmic reticulum	6	5	0.29	1.4e-06	3.635e-05	C	Migut.B01579, Migut.D02198, Migut.N01767, Migut.N01770, Migut.N01777	MIGUT.B01579, MIGUT.D02198, MIGUT.N01767, MIGUT.N01770, MIGUT.N01777
GO:0009512	cytochrome b6f complex	6	5	0.29	1.4e-06	3.635e-05	C	Migut.B01288, Migut.D01275, Migut.D01429, Migut.D01430, Migut.M00191	MIGUT.B01288, MIGUT.D01275, MIGUT.D01429, MIGUT.D01430, MIGUT.M00191
GO:0030867	rough endoplasmic reticulum membrane	6	5	0.29	1.4e-06	3.635e-05	C	Migut.B01579, Migut.D02198, Migut.N01767, Migut.N01770, Migut.N01777	MIGUT.B01579, MIGUT.D02198, MIGUT.N01767, MIGUT.N01770, MIGUT.N01777
GO:0009773	photosynthetic electron transport in photosystem I	11	6	0.48	2.4e-06	0.001864	P	Migut.B01923, Migut.E01271, Migut.I00693, Migut.I00927, Migut.J01892, Migut.J01893	MIGUT.B01923, MIGUT.E01271, MIGUT.I00693, MIGUT.I00927, MIGUT.J01892, MIGUT.J01893
GO:0043623	cellular protein complex assembly	129	19	5.57	2.7e-06	0.001864	P	Migut.C01071, Migut.D00799, Migut.D01256, Migut.D01775, Migut.E00503, Migut.H00623, Migut.I00268, Migut.J01262, Migut.J01336, Migut.J01633, Migut.L00006, Migut.L00236, Migut.L00237, Migut.L00238, Migut.L00398, Migut.L00964, Migut.N00229, Migut.N01726, Migut.N01847	MIGUT.C01071, MIGUT.D00799, MIGUT.D01256, MIGUT.D01775, MIGUT.E00503, MIGUT.H00623, MIGUT.I00268, MIGUT.J01262, MIGUT.J01336, MIGUT.J01633, MIGUT.L00006, MIGUT.L00236, MIGUT.L00237, MIGUT.L00238, MIGUT.L00398, MIGUT.L00964, MIGUT.N00229, MIGUT.N01726, MIGUT.N01847
GO:0010258	NADH dehydrogenase complex (plastoquinone) assembly	4	4	0.17	3.4e-06	0.002054	P	Migut.C01071, Migut.D00799, Migut.L00398, Migut.L00964	MIGUT.C01071, MIGUT.D00799, MIGUT.L00398, MIGUT.L00964
GO:0005509	calcium ion binding	268	28	11.07	6.6e-06	0.007755	F	Migut.B01214, Migut.C00580, Migut.D01632, Migut.E00079, Migut.E00277, Migut.F00440, Migut.F01173, Migut.F01519, Migut.G00567, Migut.G00568, Migut.H01091, Migut.H01457, Migut.J01598, Migut.L00006, Migut.L00461, Migut.M01072, Migut.M01815, Migut.N00305, Migut.N00306, Migut.N00313, Migut.N00315, Migut.N00883, Migut.N00884, Migut.N00886, Migut.N00887, Migut.N00889, Migut.N01872, Migut.O00454	MIGUT.B01214, MIGUT.C00580, MIGUT.D01632, MIGUT.E00079, MIGUT.E00277, MIGUT.F00440, MIGUT.F01173, MIGUT.F01519, MIGUT.G00567, MIGUT.G00568, MIGUT.H01091, MIGUT.H01457, MIGUT.J01598, MIGUT.L00006, MIGUT.L00461, MIGUT.M01072, MIGUT.M01815, MIGUT.N00305, MIGUT.N00306, MIGUT.N00313, MIGUT.N00315, MIGUT.N00883, MIGUT.N00884, MIGUT.N00886, MIGUT.N00887, MIGUT.N00889, MIGUT.N01872, MIGUT.O00454
GO:0070469	respiratory chain	73	14	3.47	7e-06	0.0001752	C	Migut.B00707, Migut.D00213, Migut.D00483, Migut.D01788, Migut.D02119, Migut.D02449, Migut.F00052, Migut.F00352, Migut.F02022, Migut.K00631, Migut.L00682, Migut.L01525, Migut.L02050, Migut.M02030	MIGUT.B00707, MIGUT.D00213, MIGUT.D00483, MIGUT.D01788, MIGUT.D02119, MIGUT.D02449, MIGUT.F00052, MIGUT.F00352, MIGUT.F02022, MIGUT.K00631, MIGUT.L00682, MIGUT.L01525, MIGUT.L02050, MIGUT.M02030
GO:0044455	mitochondrial membrane part	104	17	4.94	7.3e-06	0.0001765	C	Migut.B00126, Migut.B00707, Migut.B00847, Migut.D00213, Migut.D00483, Migut.D00890, Migut.D01788, Migut.D02119, Migut.D02449, Migut.F00052, Migut.F00352, Migut.F02022, Migut.K00631, Migut.L00682, Migut.L01525, Migut.L02050, Migut.M02030	MIGUT.B00126, MIGUT.B00707, MIGUT.B00847, MIGUT.D00213, MIGUT.D00483, MIGUT.D00890, MIGUT.D01788, MIGUT.D02119, MIGUT.D02449, MIGUT.F00052, MIGUT.F00352, MIGUT.F02022, MIGUT.K00631, MIGUT.L00682, MIGUT.L01525, MIGUT.L02050, MIGUT.M02030
GO:0017004	cytochrome complex assembly	19	7	0.82	8.7e-06	0.004671	P	Migut.D01256, Migut.I00268, Migut.L00236, Migut.L00237, Migut.L00238, Migut.N00229, Migut.N01847	MIGUT.D01256, MIGUT.I00268, MIGUT.L00236, MIGUT.L00237, MIGUT.L00238, MIGUT.N00229, MIGUT.N01847
GO:0008083	growth factor activity	5	4	0.21	1.4e-05	0.01097	F	Migut.B00462, Migut.N01127, Migut.N02515, Migut.N02795	MIGUT.B00462, MIGUT.N01127, MIGUT.N02515, MIGUT.N02795
GO:0004672	protein kinase activity	1212	80	50.08	1.9e-05	0.01116	F	Migut.A00090, Migut.A00522, Migut.A00667, Migut.A00955, Migut.B00620, Migut.B00959, Migut.B01096, Migut.B01744, Migut.C00661, Migut.C00677, Migut.C01091, Migut.D00573, Migut.D00668, Migut.D00866, Migut.D01777, Migut.D02245, Migut.D02516, Migut.E01653, Migut.F00260, Migut.F01821, Migut.F02067, Migut.G00814, Migut.G00815, Migut.G00816, Migut.G01044, Migut.G01045, Migut.G01047, Migut.G01050, Migut.G…	MIGUT.A00090, MIGUT.A00522, MIGUT.A00667, MIGUT.A00955, MIGUT.B00620, MIGUT.B00959, MIGUT.B01096, MIGUT.B01744, MIGUT.C00661, MIGUT.C00677, MIGUT.C01091, MIGUT.D00573, MIGUT.D00668, MIGUT.D00866, MIGUT.D01777, MIGUT.D02245, MIGUT.D02516, MIGUT.E01653, MIGUT.F00260, MIGUT.F01821, MIGUT.F02067, MIGUT.G00814, MIGUT.G00815, MIGUT.G00816, MIGUT.G01044, MIGUT.G01045, MIGUT.G01047, MIGUT.G01050, MIGUT.G…
GO:0009534	chloroplast thylakoid	360	35	17.1	4.4e-05	0.000995	C	Migut.A00083, Migut.A00640, Migut.B01923, Migut.C00582, Migut.D00167, Migut.D00229, Migut.D00799, Migut.D01250, Migut.D01336, Migut.D01356, Migut.D01410, Migut.D01432, Migut.D01803, Migut.E00079, Migut.E01271, Migut.F00174, Migut.F00283, Migut.F01519, Migut.G00414, Migut.I00268, Migut.I00693, Migut.I00927, Migut.J01262, Migut.J01892, Migut.K00595, Migut.L00100, Migut.L00398, Migut.L00964, Migut.L…	MIGUT.A00083, MIGUT.A00640, MIGUT.B01923, MIGUT.C00582, MIGUT.D00167, MIGUT.D00229, MIGUT.D00799, MIGUT.D01250, MIGUT.D01336, MIGUT.D01356, MIGUT.D01410, MIGUT.D01432, MIGUT.D01803, MIGUT.E00079, MIGUT.E01271, MIGUT.F00174, MIGUT.F00283, MIGUT.F01519, MIGUT.G00414, MIGUT.I00268, MIGUT.I00693, MIGUT.I00927, MIGUT.J01262, MIGUT.J01892, MIGUT.K00595, MIGUT.L00100, MIGUT.L00398, MIGUT.L00964, MIGUT.L…
GO:0031976	plastid thylakoid	360	35	17.1	4.4e-05	0.000995	C	Migut.A00083, Migut.A00640, Migut.B01923, Migut.C00582, Migut.D00167, Migut.D00229, Migut.D00799, Migut.D01250, Migut.D01336, Migut.D01356, Migut.D01410, Migut.D01432, Migut.D01803, Migut.E00079, Migut.E01271, Migut.F00174, Migut.F00283, Migut.F01519, Migut.G00414, Migut.I00268, Migut.I00693, Migut.I00927, Migut.J01262, Migut.J01892, Migut.K00595, Migut.L00100, Migut.L00398, Migut.L00964, Migut.L…	MIGUT.A00083, MIGUT.A00640, MIGUT.B01923, MIGUT.C00582, MIGUT.D00167, MIGUT.D00229, MIGUT.D00799, MIGUT.D01250, MIGUT.D01336, MIGUT.D01356, MIGUT.D01410, MIGUT.D01432, MIGUT.D01803, MIGUT.E00079, MIGUT.E01271, MIGUT.F00174, MIGUT.F00283, MIGUT.F01519, MIGUT.G00414, MIGUT.I00268, MIGUT.I00693, MIGUT.I00927, MIGUT.J01262, MIGUT.J01892, MIGUT.K00595, MIGUT.L00100, MIGUT.L00398, MIGUT.L00964, MIGUT.L…
GO:0010257	NADH dehydrogenase complex assembly	6	4	0.26	4.8e-05	0.02319	P	Migut.C01071, Migut.D00799, Migut.L00398, Migut.L00964	MIGUT.C01071, MIGUT.D00799, MIGUT.L00398, MIGUT.L00964
GO:0009055	electron carrier activity	181	20	7.48	6.1e-05	0.02867	F	Migut.D01366, Migut.D01429, Migut.D01432, Migut.D01632, Migut.E00079, Migut.E00989, Migut.E00994, Migut.E00998, Migut.E01017, Migut.E01019, Migut.E01139, Migut.I00427, Migut.I00927, Migut.K00751, Migut.K00929, Migut.L02023, Migut.M01815, Migut.N02917, Migut.O00407, Migut.O00409	MIGUT.D01366, MIGUT.D01429, MIGUT.D01432, MIGUT.D01632, MIGUT.E00079, MIGUT.E00989, MIGUT.E00994, MIGUT.E00998, MIGUT.E01017, MIGUT.E01019, MIGUT.E01139, MIGUT.I00427, MIGUT.I00927, MIGUT.K00751, MIGUT.K00929, MIGUT.L02023, MIGUT.M01815, MIGUT.N02917, MIGUT.O00407, MIGUT.O00409
GO:0005740	mitochondrial envelope	172	21	8.17	6.5e-05	0.001424	C	Migut.B00126, Migut.B00707, Migut.B00847, Migut.D00213, Migut.D00467, Migut.D00483, Migut.D00890, Migut.D01295, Migut.D01636, Migut.D01788, Migut.D02119, Migut.D02449, Migut.F00052, Migut.F00352, Migut.F02022, Migut.J00249, Migut.K00631, Migut.L00682, Migut.L01525, Migut.L02050, Migut.M02030	MIGUT.B00126, MIGUT.B00707, MIGUT.B00847, MIGUT.D00213, MIGUT.D00467, MIGUT.D00483, MIGUT.D00890, MIGUT.D01295, MIGUT.D01636, MIGUT.D01788, MIGUT.D02119, MIGUT.D02449, MIGUT.F00052, MIGUT.F00352, MIGUT.F02022, MIGUT.J00249, MIGUT.K00631, MIGUT.L00682, MIGUT.L01525, MIGUT.L02050, MIGUT.M02030
GO:0070069	cytochrome complex	17	6	0.81	8.8e-05	0.001869	C	Migut.B01288, Migut.D01275, Migut.D01429, Migut.D01430, Migut.D02449, Migut.M00191	MIGUT.B01288, MIGUT.D01275, MIGUT.D01429, MIGUT.D01430, MIGUT.D02449, MIGUT.M00191
GO:0009767	photosynthetic electron transport chain	54	10	2.33	9e-05	0.03953	P	Migut.A00640, Migut.B01923, Migut.D01632, Migut.E00079, Migut.E01271, Migut.I00693, Migut.I00927, Migut.J01892, Migut.J01893, Migut.M01815	MIGUT.A00640, MIGUT.B01923, MIGUT.D01632, MIGUT.E00079, MIGUT.E01271, MIGUT.I00693, MIGUT.I00927, MIGUT.J01892, MIGUT.J01893, MIGUT.M01815
GO:0000931	gamma-tubulin large complex	3	3	0.14	0.00011	0.002203	C	Migut.J01335, Migut.J01336, Migut.J01633	MIGUT.J01335, MIGUT.J01336, MIGUT.J01633
GO:0008274	gamma-tubulin ring complex	3	3	0.14	0.00011	0.002203	C	Migut.J01335, Migut.J01336, Migut.J01633	MIGUT.J01335, MIGUT.J01336, MIGUT.J01633
GO:0045333	cellular respiration	56	10	2.42	0.00012	0.04832	P	Migut.D01252, Migut.D01366, Migut.D01432, Migut.D02449, Migut.G00097, Migut.I00427, Migut.I00764, Migut.K00751, Migut.K00929, Migut.L00682	MIGUT.D01252, MIGUT.D01366, MIGUT.D01432, MIGUT.D02449, MIGUT.G00097, MIGUT.I00427, MIGUT.I00764, MIGUT.K00751, MIGUT.K00929, MIGUT.L00682
GO:0006468	protein phosphorylation	1243	80	53.7	0.00017	0.06319	P	Migut.A00090, Migut.A00522, Migut.A00667, Migut.A00955, Migut.B00620, Migut.B00959, Migut.B01096, Migut.B01744, Migut.C00661, Migut.C00677, Migut.C01091, Migut.D00573, Migut.D00668, Migut.D00866, Migut.D01777, Migut.D02245, Migut.D02516, Migut.E01653, Migut.F00260, Migut.F01821, Migut.F02067, Migut.G00814, Migut.G00815, Migut.G00816, Migut.G01044, Migut.G01045, Migut.G01047, Migut.G01050, Migut.G…	MIGUT.A00090, MIGUT.A00522, MIGUT.A00667, MIGUT.A00955, MIGUT.B00620, MIGUT.B00959, MIGUT.B01096, MIGUT.B01744, MIGUT.C00661, MIGUT.C00677, MIGUT.C01091, MIGUT.D00573, MIGUT.D00668, MIGUT.D00866, MIGUT.D01777, MIGUT.D02245, MIGUT.D02516, MIGUT.E01653, MIGUT.F00260, MIGUT.F01821, MIGUT.F02067, MIGUT.G00814, MIGUT.G00815, MIGUT.G00816, MIGUT.G01044, MIGUT.G01045, MIGUT.G01047, MIGUT.G01050, MIGUT.G…
GO:0005743	mitochondrial inner membrane	121	16	5.75	0.00019	0.0037	C	Migut.B00126, Migut.B00707, Migut.D00213, Migut.D00483, Migut.D00890, Migut.D01788, Migut.D02119, Migut.D02449, Migut.F00052, Migut.F00352, Migut.F02022, Migut.K00631, Migut.L00682, Migut.L01525, Migut.L02050, Migut.M02030	MIGUT.B00126, MIGUT.B00707, MIGUT.D00213, MIGUT.D00483, MIGUT.D00890, MIGUT.D01788, MIGUT.D02119, MIGUT.D02449, MIGUT.F00052, MIGUT.F00352, MIGUT.F02022, MIGUT.K00631, MIGUT.L00682, MIGUT.L01525, MIGUT.L02050, MIGUT.M02030
GO:0044260	cellular macromolecule metabolic process	4877	251	210.69	0.00023	0.07938	P	Migut.A00056, Migut.A00090, Migut.A00522, Migut.A00650, Migut.A00656, Migut.A00659, Migut.A00667, Migut.A00955, Migut.B00059, Migut.B00066, Migut.B00235, Migut.B00429, Migut.B00620, Migut.B00683, Migut.B00911, Migut.B00959, Migut.B01029, Migut.B01075, Migut.B01096, Migut.B01690, Migut.B01744, Migut.C00361, Migut.C00582, Migut.C00661, Migut.C00677, Migut.C00844, Migut.C01032, Migut.C01091, Migut.C…	MIGUT.A00056, MIGUT.A00090, MIGUT.A00522, MIGUT.A00650, MIGUT.A00656, MIGUT.A00659, MIGUT.A00667, MIGUT.A00955, MIGUT.B00059, MIGUT.B00066, MIGUT.B00235, MIGUT.B00429, MIGUT.B00620, MIGUT.B00683, MIGUT.B00911, MIGUT.B00959, MIGUT.B01029, MIGUT.B01075, MIGUT.B01096, MIGUT.B01690, MIGUT.B01744, MIGUT.C00361, MIGUT.C00582, MIGUT.C00661, MIGUT.C00677, MIGUT.C00844, MIGUT.C01032, MIGUT.C01091, MIGUT.C…
GO:0016773	phosphotransferase activity, alcohol group as acceptor	1332	81	55.04	0.00027	0.094	F	Migut.A00090, Migut.A00522, Migut.A00667, Migut.A00955, Migut.B00620, Migut.B00959, Migut.B01096, Migut.B01744, Migut.C00661, Migut.C00677, Migut.C01091, Migut.D00573, Migut.D00668, Migut.D00866, Migut.D01777, Migut.D02245, Migut.D02516, Migut.E01653, Migut.F00260, Migut.F01821, Migut.F02067, Migut.G00814, Migut.G00815, Migut.G00816, Migut.G01044, Migut.G01045, Migut.G01047, Migut.G01050, Migut.G…	MIGUT.A00090, MIGUT.A00522, MIGUT.A00667, MIGUT.A00955, MIGUT.B00620, MIGUT.B00959, MIGUT.B01096, MIGUT.B01744, MIGUT.C00661, MIGUT.C00677, MIGUT.C01091, MIGUT.D00573, MIGUT.D00668, MIGUT.D00866, MIGUT.D01777, MIGUT.D02245, MIGUT.D02516, MIGUT.E01653, MIGUT.F00260, MIGUT.F01821, MIGUT.F02067, MIGUT.G00814, MIGUT.G00815, MIGUT.G00816, MIGUT.G01044, MIGUT.G01045, MIGUT.G01047, MIGUT.G01050, MIGUT.G…
GO:0016301	kinase activity	1396	84	57.68	0.00029	0.094	F	Migut.A00090, Migut.A00522, Migut.A00636, Migut.A00667, Migut.A00955, Migut.B00620, Migut.B00959, Migut.B01096, Migut.B01744, Migut.C00661, Migut.C00677, Migut.C01091, Migut.D00374, Migut.D00573, Migut.D00668, Migut.D00866, Migut.D01777, Migut.D02245, Migut.D02516, Migut.E01653, Migut.F00260, Migut.F01821, Migut.F02067, Migut.G00814, Migut.G00815, Migut.G00816, Migut.G01044, Migut.G01045, Migut.G…	MIGUT.A00090, MIGUT.A00522, MIGUT.A00636, MIGUT.A00667, MIGUT.A00955, MIGUT.B00620, MIGUT.B00959, MIGUT.B01096, MIGUT.B01744, MIGUT.C00661, MIGUT.C00677, MIGUT.C01091, MIGUT.D00374, MIGUT.D00573, MIGUT.D00668, MIGUT.D00866, MIGUT.D01777, MIGUT.D02245, MIGUT.D02516, MIGUT.E01653, MIGUT.F00260, MIGUT.F01821, MIGUT.F02067, MIGUT.G00814, MIGUT.G00815, MIGUT.G00816, MIGUT.G01044, MIGUT.G01045, MIGUT.G…
GO:0005732	small nucleolar ribonucleoprotein complex	8	4	0.38	0.0003	0.005684	C	Migut.F01912, Migut.J00418, Migut.J01018, Migut.L01791	MIGUT.F01912, MIGUT.J00418, MIGUT.J01018, MIGUT.L01791
GO:0031503	protein complex localization	4	3	0.17	0.00031	0.08811	P	Migut.J01335, Migut.J01336, Migut.J01633	MIGUT.J01335, MIGUT.J01336, MIGUT.J01633
GO:0033566	gamma-tubulin complex localization	4	3	0.17	0.00031	0.08811	P	Migut.J01335, Migut.J01336, Migut.J01633	MIGUT.J01335, MIGUT.J01336, MIGUT.J01633
GO:0034629	cellular protein complex localization	4	3	0.17	0.00031	0.08811	P	Migut.J01335, Migut.J01336, Migut.J01633	MIGUT.J01335, MIGUT.J01336, MIGUT.J01633
GO:0003735	structural constituent of ribosome	317	27	13.1	0.00032	0.094	F	Migut.B00235, Migut.B00429, Migut.C00361, Migut.C01183, Migut.D00031, Migut.D00169, Migut.D01022, Migut.D01330, Migut.D01338, Migut.D01348, Migut.D01377, Migut.D01413, Migut.D01426, Migut.D01610, Migut.E01287, Migut.F01471, Migut.G00165, Migut.G01189, Migut.G01197, Migut.H00743, Migut.H01168, Migut.I00954, Migut.J00430, Migut.J01359, Migut.L01517, Migut.N00832, Migut.N00923	MIGUT.B00235, MIGUT.B00429, MIGUT.C00361, MIGUT.C01183, MIGUT.D00031, MIGUT.D00169, MIGUT.D01022, MIGUT.D01330, MIGUT.D01338, MIGUT.D01348, MIGUT.D01377, MIGUT.D01413, MIGUT.D01426, MIGUT.D01610, MIGUT.E01287, MIGUT.F01471, MIGUT.G00165, MIGUT.G01189, MIGUT.G01197, MIGUT.H00743, MIGUT.H01168, MIGUT.I00954, MIGUT.J00430, MIGUT.J01359, MIGUT.L01517, MIGUT.N00832, MIGUT.N00923
GO:0042773	ATP synthesis coupled electron transport	9	4	0.39	0.00037	0.09932	P	Migut.D01252, Migut.D02449, Migut.G00097, Migut.L00682	MIGUT.D01252, MIGUT.D02449, MIGUT.G00097, MIGUT.L00682
GO:0043531	ADP binding	322	27	13.3	0.00041	0.1071	F	Migut.A00563, Migut.A00564, Migut.A00573, Migut.A00574, Migut.A00591, Migut.A00593, Migut.A00594, Migut.A00596, Migut.A00634, Migut.A00635, Migut.A00636, Migut.C00022, Migut.C00346, Migut.D01602, Migut.D01649, Migut.D01722, Migut.E01043, Migut.E01267, Migut.F01416, Migut.G01042, Migut.G01219, Migut.H01202, Migut.H01203, Migut.H02356, Migut.K00127, Migut.L00486, Migut.L00489	MIGUT.A00563, MIGUT.A00564, MIGUT.A00573, MIGUT.A00574, MIGUT.A00591, MIGUT.A00593, MIGUT.A00594, MIGUT.A00596, MIGUT.A00634, MIGUT.A00635, MIGUT.A00636, MIGUT.C00022, MIGUT.C00346, MIGUT.D01602, MIGUT.D01649, MIGUT.D01722, MIGUT.E01043, MIGUT.E01267, MIGUT.F01416, MIGUT.G01042, MIGUT.G01219, MIGUT.H01202, MIGUT.H01203, MIGUT.H02356, MIGUT.K00127, MIGUT.L00486, MIGUT.L00489
GO:0006461	protein complex assembly	203	20	8.77	0.0005	0.1272	P	Migut.C01071, Migut.D00799, Migut.D01256, Migut.D01775, Migut.E00503, Migut.H00623, Migut.I00268, Migut.J01262, Migut.J01336, Migut.J01633, Migut.L00006, Migut.L00236, Migut.L00237, Migut.L00238, Migut.L00398, Migut.L00449, Migut.L00964, Migut.N00229, Migut.N01726, Migut.N01847	MIGUT.C01071, MIGUT.D00799, MIGUT.D01256, MIGUT.D01775, MIGUT.E00503, MIGUT.H00623, MIGUT.I00268, MIGUT.J01262, MIGUT.J01336, MIGUT.J01633, MIGUT.L00006, MIGUT.L00236, MIGUT.L00237, MIGUT.L00238, MIGUT.L00398, MIGUT.L00449, MIGUT.L00964, MIGUT.N00229, MIGUT.N01726, MIGUT.N01847
GO:0005758	mitochondrial intermembrane space	9	4	0.43	0.00052	0.009113	C	Migut.D00467, Migut.D01295, Migut.D01636, Migut.J00249	MIGUT.D00467, MIGUT.D01295, MIGUT.D01636, MIGUT.J00249
GO:0031970	organelle envelope lumen	9	4	0.43	0.00052	0.009113	C	Migut.D00467, Migut.D01295, Migut.D01636, Migut.J00249	MIGUT.D00467, MIGUT.D01295, MIGUT.D01636, MIGUT.J00249
GO:0045263	proton-transporting ATP synthase complex, coupling factor F(o)	9	4	0.43	0.00052	0.009113	C	Migut.B00126, Migut.D01336, Migut.D01410, Migut.D01411	MIGUT.B00126, MIGUT.D01336, MIGUT.D01410, MIGUT.D01411
GO:0045259	proton-transporting ATP synthase complex	23	6	1.09	0.00056	0.009575	C	Migut.B00126, Migut.D00890, Migut.D01336, Migut.D01410, Migut.D01411, Migut.E01175	MIGUT.B00126, MIGUT.D00890, MIGUT.D01336, MIGUT.D01410, MIGUT.D01411, MIGUT.E01175
GO:0016310	phosphorylation	1452	88	62.73	0.00059	0.1358	P	Migut.A00090, Migut.A00522, Migut.A00636, Migut.A00667, Migut.A00955, Migut.B00620, Migut.B00959, Migut.B01096, Migut.B01744, Migut.C00661, Migut.C00677, Migut.C01091, Migut.D00374, Migut.D00573, Migut.D00668, Migut.D00866, Migut.D01252, Migut.D01777, Migut.D02245, Migut.D02449, Migut.D02516, Migut.E01653, Migut.F00260, Migut.F01821, Migut.F02067, Migut.G00097, Migut.G00814, Migut.G00815, Migut.G…	MIGUT.A00090, MIGUT.A00522, MIGUT.A00636, MIGUT.A00667, MIGUT.A00955, MIGUT.B00620, MIGUT.B00959, MIGUT.B01096, MIGUT.B01744, MIGUT.C00661, MIGUT.C00677, MIGUT.C01091, MIGUT.D00374, MIGUT.D00573, MIGUT.D00668, MIGUT.D00866, MIGUT.D01252, MIGUT.D01777, MIGUT.D02245, MIGUT.D02449, MIGUT.D02516, MIGUT.E01653, MIGUT.F00260, MIGUT.F01821, MIGUT.F02067, MIGUT.G00097, MIGUT.G00814, MIGUT.G00815, MIGUT.G…
GO:0006119	oxidative phosphorylation	10	4	0.43	0.00059	0.1358	P	Migut.D01252, Migut.D02449, Migut.G00097, Migut.L00682	MIGUT.D01252, MIGUT.D02449, MIGUT.G00097, MIGUT.L00682
GO:0015980	energy derivation by oxidation of organic compounds	68	10	2.94	0.00063	0.1384	P	Migut.D01252, Migut.D01366, Migut.D01432, Migut.D02449, Migut.G00097, Migut.I00427, Migut.I00764, Migut.K00751, Migut.K00929, Migut.L00682	MIGUT.D01252, MIGUT.D01366, MIGUT.D01432, MIGUT.D02449, MIGUT.G00097, MIGUT.I00427, MIGUT.I00764, MIGUT.K00751, MIGUT.K00929, MIGUT.L00682
GO:0070271	protein complex biogenesis	208	20	8.99	0.00069	0.145	P	Migut.C01071, Migut.D00799, Migut.D01256, Migut.D01775, Migut.E00503, Migut.H00623, Migut.I00268, Migut.J01262, Migut.J01336, Migut.J01633, Migut.L00006, Migut.L00236, Migut.L00237, Migut.L00238, Migut.L00398, Migut.L00449, Migut.L00964, Migut.N00229, Migut.N01726, Migut.N01847	MIGUT.C01071, MIGUT.D00799, MIGUT.D01256, MIGUT.D01775, MIGUT.E00503, MIGUT.H00623, MIGUT.I00268, MIGUT.J01262, MIGUT.J01336, MIGUT.J01633, MIGUT.L00006, MIGUT.L00236, MIGUT.L00237, MIGUT.L00238, MIGUT.L00398, MIGUT.L00449, MIGUT.L00964, MIGUT.N00229, MIGUT.N01726, MIGUT.N01847
GO:0016651	oxidoreductase activity, acting on NAD(P)H	72	10	2.97	0.00072	0.1692	F	Migut.C01071, Migut.D00799, Migut.D01250, Migut.D01251, Migut.D01252, Migut.D01355, Migut.L00398, Migut.L00682, Migut.L00881, Migut.L00964	MIGUT.C01071, MIGUT.D00799, MIGUT.D01250, MIGUT.D01251, MIGUT.D01252, MIGUT.D01355, MIGUT.L00398, MIGUT.L00682, MIGUT.L00881, MIGUT.L00964
GO:0019866	organelle inner membrane	166	18	7.89	0.00091	0.01519	C	Migut.B00126, Migut.B00707, Migut.D00213, Migut.D00483, Migut.D00890, Migut.D01788, Migut.D02119, Migut.D02449, Migut.F00052, Migut.F00352, Migut.F02022, Migut.K00631, Migut.L00682, Migut.L01525, Migut.L02050, Migut.M02030, Migut.N02975, Migut.N03359	MIGUT.B00126, MIGUT.B00707, MIGUT.D00213, MIGUT.D00483, MIGUT.D00890, MIGUT.D01788, MIGUT.D02119, MIGUT.D02449, MIGUT.F00052, MIGUT.F00352, MIGUT.F02022, MIGUT.K00631, MIGUT.L00682, MIGUT.L01525, MIGUT.L02050, MIGUT.M02030, MIGUT.N02975, MIGUT.N03359
GO:0005515	protein binding	4926	241	203.53	0.00094	0.2008	F	Migut.A00252, Migut.A00594, Migut.A00634, Migut.A00788, Migut.A00955, Migut.A01141, Migut.B00056, Migut.B00288, Migut.B00429, Migut.B00430, Migut.B00462, Migut.B00763, Migut.B00823, Migut.B00959, Migut.B01010, Migut.B01075, Migut.B01216, Migut.B01744, Migut.C00090, Migut.C00320, Migut.C00346, Migut.C00365, Migut.C00504, Migut.C00582, Migut.C00662, Migut.C00844, Migut.C01089, Migut.C01339, Migut.D…	MIGUT.A00252, MIGUT.A00594, MIGUT.A00634, MIGUT.A00788, MIGUT.A00955, MIGUT.A01141, MIGUT.B00056, MIGUT.B00288, MIGUT.B00429, MIGUT.B00430, MIGUT.B00462, MIGUT.B00763, MIGUT.B00823, MIGUT.B00959, MIGUT.B01010, MIGUT.B01075, MIGUT.B01216, MIGUT.B01744, MIGUT.C00090, MIGUT.C00320, MIGUT.C00346, MIGUT.C00365, MIGUT.C00504, MIGUT.C00582, MIGUT.C00662, MIGUT.C00844, MIGUT.C01089, MIGUT.C01339, MIGUT.D…
GO:1902494	catalytic complex	300	27	14.25	0.00107	0.01721	C	Migut.B00059, Migut.B00707, Migut.D00213, Migut.D00483, Migut.D01632, Migut.D01788, Migut.D02119, Migut.D02449, Migut.E00025, Migut.E00079, Migut.F00052, Migut.F00352, Migut.F01499, Migut.F01519, Migut.F02022, Migut.H02056, Migut.J00418, Migut.K00631, Migut.K00715, Migut.L00682, Migut.L01525, Migut.L02050, Migut.M01815, Migut.M02030, Migut.N00626, Migut.N02896, Migut.N03342	MIGUT.B00059, MIGUT.B00707, MIGUT.D00213, MIGUT.D00483, MIGUT.D01632, MIGUT.D01788, MIGUT.D02119, MIGUT.D02449, MIGUT.E00025, MIGUT.E00079, MIGUT.F00052, MIGUT.F00352, MIGUT.F01499, MIGUT.F01519, MIGUT.F02022, MIGUT.H02056, MIGUT.J00418, MIGUT.K00631, MIGUT.K00715, MIGUT.L00682, MIGUT.L01525, MIGUT.L02050, MIGUT.M01815, MIGUT.M02030, MIGUT.N00626, MIGUT.N02896, MIGUT.N03342
GO:0044429	mitochondrial part	211	21	10.02	0.00108	0.01721	C	Migut.B00126, Migut.B00707, Migut.B00847, Migut.D00213, Migut.D00467, Migut.D00483, Migut.D00890, Migut.D01295, Migut.D01636, Migut.D01788, Migut.D02119, Migut.D02449, Migut.F00052, Migut.F00352, Migut.F02022, Migut.J00249, Migut.K00631, Migut.L00682, Migut.L01525, Migut.L02050, Migut.M02030	MIGUT.B00126, MIGUT.B00707, MIGUT.B00847, MIGUT.D00213, MIGUT.D00467, MIGUT.D00483, MIGUT.D00890, MIGUT.D01295, MIGUT.D01636, MIGUT.D01788, MIGUT.D02119, MIGUT.D02449, MIGUT.F00052, MIGUT.F00352, MIGUT.F02022, MIGUT.J00249, MIGUT.K00631, MIGUT.L00682, MIGUT.L01525, MIGUT.L02050, MIGUT.M02030
GO:0043412	macromolecule modification	1993	113	86.1	0.00111	0.2235	P	Migut.A00090, Migut.A00522, Migut.A00667, Migut.A00955, Migut.B00059, Migut.B00620, Migut.B00959, Migut.B01096, Migut.B01744, Migut.C00582, Migut.C00661, Migut.C00677, Migut.C00844, Migut.C01091, Migut.C01384, Migut.D00154, Migut.D00196, Migut.D00350, Migut.D00573, Migut.D00668, Migut.D00850, Migut.D00866, Migut.D01777, Migut.D01809, Migut.D02055, Migut.D02245, Migut.D02516, Migut.E01466, Migut.E…	MIGUT.A00090, MIGUT.A00522, MIGUT.A00667, MIGUT.A00955, MIGUT.B00059, MIGUT.B00620, MIGUT.B00959, MIGUT.B01096, MIGUT.B01744, MIGUT.C00582, MIGUT.C00661, MIGUT.C00677, MIGUT.C00844, MIGUT.C01091, MIGUT.C01384, MIGUT.D00154, MIGUT.D00196, MIGUT.D00350, MIGUT.D00573, MIGUT.D00668, MIGUT.D00850, MIGUT.D00866, MIGUT.D01777, MIGUT.D01809, MIGUT.D02055, MIGUT.D02245, MIGUT.D02516, MIGUT.E01466, MIGUT.E…
GO:0031984	organelle subcompartment	558	43	26.51	0.00115	0.01752	C	Migut.A00083, Migut.A00166, Migut.A00640, Migut.B00005, Migut.B01923, Migut.C00582, Migut.D00167, Migut.D00229, Migut.D00799, Migut.D01250, Migut.D01336, Migut.D01356, Migut.D01410, Migut.D01432, Migut.D01803, Migut.E00079, Migut.E01271, Migut.F00174, Migut.F00283, Migut.F01417, Migut.F01519, Migut.G00414, Migut.I00268, Migut.I00693, Migut.I00822, Migut.I00927, Migut.J01262, Migut.J01779, Migut.J…	MIGUT.A00083, MIGUT.A00166, MIGUT.A00640, MIGUT.B00005, MIGUT.B01923, MIGUT.C00582, MIGUT.D00167, MIGUT.D00229, MIGUT.D00799, MIGUT.D01250, MIGUT.D01336, MIGUT.D01356, MIGUT.D01410, MIGUT.D01432, MIGUT.D01803, MIGUT.E00079, MIGUT.E01271, MIGUT.F00174, MIGUT.F00283, MIGUT.F01417, MIGUT.F01519, MIGUT.G00414, MIGUT.I00268, MIGUT.I00693, MIGUT.I00822, MIGUT.I00927, MIGUT.J01262, MIGUT.J01779, MIGUT.J…
GO:0016020	membrane	6229	331	295.9	0.00115	0.01752	C	Migut.A00017, Migut.A00083, Migut.A00166, Migut.A00258, Migut.A00477, Migut.A00496, Migut.A00549, Migut.A00579, Migut.A00583, Migut.A00640, Migut.A00685, Migut.A00698, Migut.A00801, Migut.A00844, Migut.A00895, Migut.A01117, Migut.A01155, Migut.B00005, Migut.B00126, Migut.B00620, Migut.B00707, Migut.B00736, Migut.B00838, Migut.B00847, Migut.B00959, Migut.B01579, Migut.B01896, Migut.B01923, Migut.C…	MIGUT.A00017, MIGUT.A00083, MIGUT.A00166, MIGUT.A00258, MIGUT.A00477, MIGUT.A00496, MIGUT.A00549, MIGUT.A00579, MIGUT.A00583, MIGUT.A00640, MIGUT.A00685, MIGUT.A00698, MIGUT.A00801, MIGUT.A00844, MIGUT.A00895, MIGUT.A01117, MIGUT.A01155, MIGUT.B00005, MIGUT.B00126, MIGUT.B00620, MIGUT.B00707, MIGUT.B00736, MIGUT.B00838, MIGUT.B00847, MIGUT.B00959, MIGUT.B01579, MIGUT.B01896, MIGUT.B01923, MIGUT.C…
GO:0031966	mitochondrial membrane	156	17	7.41	0.00118	0.0176	C	Migut.B00126, Migut.B00707, Migut.B00847, Migut.D00213, Migut.D00483, Migut.D00890, Migut.D01788, Migut.D02119, Migut.D02449, Migut.F00052, Migut.F00352, Migut.F02022, Migut.K00631, Migut.L00682, Migut.L01525, Migut.L02050, Migut.M02030	MIGUT.B00126, MIGUT.B00707, MIGUT.B00847, MIGUT.D00213, MIGUT.D00483, MIGUT.D00890, MIGUT.D01788, MIGUT.D02119, MIGUT.D02449, MIGUT.F00052, MIGUT.F00352, MIGUT.F02022, MIGUT.K00631, MIGUT.L00682, MIGUT.L01525, MIGUT.L02050, MIGUT.M02030
GO:0031365	N-terminal protein amino acid modification	6	3	0.26	0.00145	0.2723	P	Migut.D00154, Migut.L00006, Migut.M01924	MIGUT.D00154, MIGUT.L00006, MIGUT.M01924
GO:0032559	adenyl ribonucleotide binding	2507	132	103.58	0.00157	0.2854	F	Migut.A00090, Migut.A00166, Migut.A00522, Migut.A00563, Migut.A00564, Migut.A00573, Migut.A00574, Migut.A00591, Migut.A00593, Migut.A00594, Migut.A00596, Migut.A00634, Migut.A00635, Migut.A00636, Migut.A00667, Migut.A00802, Migut.A00955, Migut.B00620, Migut.B00959, Migut.B01029, Migut.B01096, Migut.B01216, Migut.B01744, Migut.C00022, Migut.C00346, Migut.C00661, Migut.C00677, Migut.C01091, Migut.D…	MIGUT.A00090, MIGUT.A00166, MIGUT.A00522, MIGUT.A00563, MIGUT.A00564, MIGUT.A00573, MIGUT.A00574, MIGUT.A00591, MIGUT.A00593, MIGUT.A00594, MIGUT.A00596, MIGUT.A00634, MIGUT.A00635, MIGUT.A00636, MIGUT.A00667, MIGUT.A00802, MIGUT.A00955, MIGUT.B00620, MIGUT.B00959, MIGUT.B01029, MIGUT.B01096, MIGUT.B01216, MIGUT.B01744, MIGUT.C00022, MIGUT.C00346, MIGUT.C00661, MIGUT.C00677, MIGUT.C01091, MIGUT.D…
GO:0030554	adenyl nucleotide binding	2511	132	103.75	0.00167	0.2854	F	Migut.A00090, Migut.A00166, Migut.A00522, Migut.A00563, Migut.A00564, Migut.A00573, Migut.A00574, Migut.A00591, Migut.A00593, Migut.A00594, Migut.A00596, Migut.A00634, Migut.A00635, Migut.A00636, Migut.A00667, Migut.A00802, Migut.A00955, Migut.B00620, Migut.B00959, Migut.B01029, Migut.B01096, Migut.B01216, Migut.B01744, Migut.C00022, Migut.C00346, Migut.C00661, Migut.C00677, Migut.C01091, Migut.D…	MIGUT.A00090, MIGUT.A00166, MIGUT.A00522, MIGUT.A00563, MIGUT.A00564, MIGUT.A00573, MIGUT.A00574, MIGUT.A00591, MIGUT.A00593, MIGUT.A00594, MIGUT.A00596, MIGUT.A00634, MIGUT.A00635, MIGUT.A00636, MIGUT.A00667, MIGUT.A00802, MIGUT.A00955, MIGUT.B00620, MIGUT.B00959, MIGUT.B01029, MIGUT.B01096, MIGUT.B01216, MIGUT.B01744, MIGUT.C00022, MIGUT.C00346, MIGUT.C00661, MIGUT.C00677, MIGUT.C01091, MIGUT.D…
GO:0008455	alpha-1,6-mannosylglycoprotein 2-beta-N-acetylglucosaminyltransferase activity	2	2	0.08	0.0017	0.2854	F	Migut.J01779, Migut.K00073	MIGUT.J01779, MIGUT.K00073
GO:0006336	DNA replication-independent nucleosome assembly	2	2	0.09	0.00186	0.2723	P	Migut.J01336, Migut.J01633	MIGUT.J01336, MIGUT.J01633
GO:0006480	N-terminal protein amino acid methylation	2	2	0.09	0.00186	0.2723	P	Migut.D00154, Migut.M01924	MIGUT.D00154, MIGUT.M01924
GO:0034080	CENP-A containing nucleosome assembly	2	2	0.09	0.00186	0.2723	P	Migut.J01336, Migut.J01633	MIGUT.J01336, MIGUT.J01633
GO:0034724	DNA replication-independent nucleosome organization	2	2	0.09	0.00186	0.2723	P	Migut.J01336, Migut.J01633	MIGUT.J01336, MIGUT.J01633
GO:0043486	histone exchange	2	2	0.09	0.00186	0.2723	P	Migut.J01336, Migut.J01633	MIGUT.J01336, MIGUT.J01633
GO:0051418	microtubule nucleation by microtubule organizing center	2	2	0.09	0.00186	0.2723	P	Migut.J01336, Migut.J01633	MIGUT.J01336, MIGUT.J01633
GO:0061614	pri-miRNA transcription from RNA polymerase II promoter	2	2	0.09	0.00186	0.2723	P	Migut.B00683, Migut.B00911	MIGUT.B00683, MIGUT.B00911
GO:0061641	CENP-A containing chromatin organization	2	2	0.09	0.00186	0.2723	P	Migut.J01336, Migut.J01633	MIGUT.J01336, MIGUT.J01633
GO:0000930	gamma-tubulin complex	6	3	0.29	0.00191	0.02789	C	Migut.J01335, Migut.J01336, Migut.J01633	MIGUT.J01335, MIGUT.J01336, MIGUT.J01633
GO:0034622	cellular macromolecular complex assembly	212	19	9.16	0.00212	0.3013	P	Migut.C01071, Migut.D00799, Migut.D01256, Migut.D01775, Migut.E00503, Migut.H00623, Migut.I00268, Migut.J01262, Migut.J01336, Migut.J01633, Migut.L00006, Migut.L00236, Migut.L00237, Migut.L00238, Migut.L00398, Migut.L00964, Migut.N00229, Migut.N01726, Migut.N01847	MIGUT.C01071, MIGUT.D00799, MIGUT.D01256, MIGUT.D01775, MIGUT.E00503, MIGUT.H00623, MIGUT.I00268, MIGUT.J01262, MIGUT.J01336, MIGUT.J01633, MIGUT.L00006, MIGUT.L00236, MIGUT.L00237, MIGUT.L00238, MIGUT.L00398, MIGUT.L00964, MIGUT.N00229, MIGUT.N01726, MIGUT.N01847
GO:0009344	nitrite reductase complex [NAD(P)H]	2	2	0.1	0.00225	0.03219	C	Migut.E00079, Migut.M01815	MIGUT.E00079, MIGUT.M01815
GO:0042549	photosystem II stabilization	7	3	0.3	0.00246	0.3396	P	Migut.D01347, Migut.J01358, Migut.M00584	MIGUT.D01347, MIGUT.J01358, MIGUT.M00584
GO:0005198	structural molecule activity	364	27	15.04	0.0025	0.3786	F	Migut.B00235, Migut.B00429, Migut.C00361, Migut.C01183, Migut.D00031, Migut.D00169, Migut.D01022, Migut.D01330, Migut.D01338, Migut.D01348, Migut.D01377, Migut.D01413, Migut.D01426, Migut.D01610, Migut.E01287, Migut.F01471, Migut.G00165, Migut.G01189, Migut.G01197, Migut.H00743, Migut.H01168, Migut.I00954, Migut.J00430, Migut.J01359, Migut.L01517, Migut.N00832, Migut.N00923	MIGUT.B00235, MIGUT.B00429, MIGUT.C00361, MIGUT.C01183, MIGUT.D00031, MIGUT.D00169, MIGUT.D01022, MIGUT.D01330, MIGUT.D01338, MIGUT.D01348, MIGUT.D01377, MIGUT.D01413, MIGUT.D01426, MIGUT.D01610, MIGUT.E01287, MIGUT.F01471, MIGUT.G00165, MIGUT.G01189, MIGUT.G01197, MIGUT.H00743, MIGUT.H01168, MIGUT.I00954, MIGUT.J00430, MIGUT.J01359, MIGUT.L01517, MIGUT.N00832, MIGUT.N00923
GO:0006464	cellular protein modification process	1836	103	79.32	0.00269	0.3513	P	Migut.A00090, Migut.A00522, Migut.A00667, Migut.A00955, Migut.B00059, Migut.B00620, Migut.B00959, Migut.B01096, Migut.B01744, Migut.C00582, Migut.C00661, Migut.C00677, Migut.C00844, Migut.C01091, Migut.C01384, Migut.D00154, Migut.D00196, Migut.D00350, Migut.D00573, Migut.D00668, Migut.D00850, Migut.D00866, Migut.D01777, Migut.D02245, Migut.D02516, Migut.E01466, Migut.E01653, Migut.F00260, Migut.F…	MIGUT.A00090, MIGUT.A00522, MIGUT.A00667, MIGUT.A00955, MIGUT.B00059, MIGUT.B00620, MIGUT.B00959, MIGUT.B01096, MIGUT.B01744, MIGUT.C00582, MIGUT.C00661, MIGUT.C00677, MIGUT.C00844, MIGUT.C01091, MIGUT.C01384, MIGUT.D00154, MIGUT.D00196, MIGUT.D00350, MIGUT.D00573, MIGUT.D00668, MIGUT.D00850, MIGUT.D00866, MIGUT.D01777, MIGUT.D02245, MIGUT.D02516, MIGUT.E01466, MIGUT.E01653, MIGUT.F00260, MIGUT.F…
GO:0036211	protein modification process	1836	103	79.32	0.00269	0.3513	P	Migut.A00090, Migut.A00522, Migut.A00667, Migut.A00955, Migut.B00059, Migut.B00620, Migut.B00959, Migut.B01096, Migut.B01744, Migut.C00582, Migut.C00661, Migut.C00677, Migut.C00844, Migut.C01091, Migut.C01384, Migut.D00154, Migut.D00196, Migut.D00350, Migut.D00573, Migut.D00668, Migut.D00850, Migut.D00866, Migut.D01777, Migut.D02245, Migut.D02516, Migut.E01466, Migut.E01653, Migut.F00260, Migut.F…	MIGUT.A00090, MIGUT.A00522, MIGUT.A00667, MIGUT.A00955, MIGUT.B00059, MIGUT.B00620, MIGUT.B00959, MIGUT.B01096, MIGUT.B01744, MIGUT.C00582, MIGUT.C00661, MIGUT.C00677, MIGUT.C00844, MIGUT.C01091, MIGUT.C01384, MIGUT.D00154, MIGUT.D00196, MIGUT.D00350, MIGUT.D00573, MIGUT.D00668, MIGUT.D00850, MIGUT.D00866, MIGUT.D01777, MIGUT.D02245, MIGUT.D02516, MIGUT.E01466, MIGUT.E01653, MIGUT.F00260, MIGUT.F…
GO:0008137	NADH dehydrogenase (ubiquinone) activity	15	4	0.62	0.00274	0.3786	F	Migut.D01250, Migut.D01251, Migut.D01355, Migut.L00682	MIGUT.D01250, MIGUT.D01251, MIGUT.D01355, MIGUT.L00682
GO:0050136	NADH dehydrogenase (quinone) activity	15	4	0.62	0.00274	0.3786	F	Migut.D01250, Migut.D01251, Migut.D01355, Migut.L00682	MIGUT.D01250, MIGUT.D01251, MIGUT.D01355, MIGUT.L00682
GO:0016021	integral component of membrane	4721	256	224.26	0.00285	0.03996	C	Migut.A00017, Migut.A00083, Migut.A00166, Migut.A00258, Migut.A00477, Migut.A00496, Migut.A00549, Migut.A00579, Migut.A00583, Migut.A00685, Migut.A00698, Migut.A00801, Migut.A00844, Migut.A00895, Migut.A01117, Migut.A01155, Migut.B00005, Migut.B00126, Migut.B00620, Migut.B00707, Migut.B00736, Migut.B00959, Migut.B01579, Migut.B01896, Migut.B01923, Migut.C00352, Migut.C00582, Migut.C00677, Migut.C…	MIGUT.A00017, MIGUT.A00083, MIGUT.A00166, MIGUT.A00258, MIGUT.A00477, MIGUT.A00496, MIGUT.A00549, MIGUT.A00579, MIGUT.A00583, MIGUT.A00685, MIGUT.A00698, MIGUT.A00801, MIGUT.A00844, MIGUT.A00895, MIGUT.A01117, MIGUT.A01155, MIGUT.B00005, MIGUT.B00126, MIGUT.B00620, MIGUT.B00707, MIGUT.B00736, MIGUT.B00959, MIGUT.B01579, MIGUT.B01896, MIGUT.B01923, MIGUT.C00352, MIGUT.C00582, MIGUT.C00677, MIGUT.C…
GO:0016772	transferase activity, transferring phosphorus-containing groups	1573	87	64.99	0.0029	0.3786	F	Migut.A00090, Migut.A00522, Migut.A00636, Migut.A00667, Migut.A00955, Migut.B00620, Migut.B00959, Migut.B01096, Migut.B01744, Migut.C00661, Migut.C00677, Migut.C01091, Migut.D00374, Migut.D00573, Migut.D00668, Migut.D00866, Migut.D01777, Migut.D02245, Migut.D02516, Migut.E01653, Migut.F00260, Migut.F01821, Migut.F02067, Migut.G00814, Migut.G00815, Migut.G00816, Migut.G01044, Migut.G01045, Migut.G…	MIGUT.A00090, MIGUT.A00522, MIGUT.A00636, MIGUT.A00667, MIGUT.A00955, MIGUT.B00620, MIGUT.B00959, MIGUT.B01096, MIGUT.B01744, MIGUT.C00661, MIGUT.C00677, MIGUT.C01091, MIGUT.D00374, MIGUT.D00573, MIGUT.D00668, MIGUT.D00866, MIGUT.D01777, MIGUT.D02245, MIGUT.D02516, MIGUT.E01653, MIGUT.F00260, MIGUT.F01821, MIGUT.F02067, MIGUT.G00814, MIGUT.G00815, MIGUT.G00816, MIGUT.G01044, MIGUT.G01045, MIGUT.G…
GO:0044267	cellular protein metabolic process	2601	139	112.36	0.00295	0.3751	P	Migut.A00090, Migut.A00522, Migut.A00667, Migut.A00955, Migut.B00059, Migut.B00066, Migut.B00235, Migut.B00429, Migut.B00620, Migut.B00959, Migut.B01096, Migut.B01744, Migut.C00361, Migut.C00582, Migut.C00661, Migut.C00677, Migut.C00844, Migut.C01091, Migut.C01183, Migut.C01384, Migut.D00031, Migut.D00154, Migut.D00169, Migut.D00196, Migut.D00229, Migut.D00350, Migut.D00573, Migut.D00668, Migut.D…	MIGUT.A00090, MIGUT.A00522, MIGUT.A00667, MIGUT.A00955, MIGUT.B00059, MIGUT.B00066, MIGUT.B00235, MIGUT.B00429, MIGUT.B00620, MIGUT.B00959, MIGUT.B01096, MIGUT.B01744, MIGUT.C00361, MIGUT.C00582, MIGUT.C00661, MIGUT.C00677, MIGUT.C00844, MIGUT.C01091, MIGUT.C01183, MIGUT.C01384, MIGUT.D00031, MIGUT.D00154, MIGUT.D00169, MIGUT.D00196, MIGUT.D00229, MIGUT.D00350, MIGUT.D00573, MIGUT.D00668, MIGUT.D…
GO:0009536	plastid	1666	102	79.14	0.00342	0.04701	C	Migut.A00083, Migut.A00549, Migut.A00640, Migut.B00357, Migut.B00823, Migut.B01923, Migut.C00582, Migut.C00709, Migut.C00880, Migut.C01071, Migut.C01183, Migut.C01324, Migut.D00167, Migut.D00193, Migut.D00229, Migut.D00354, Migut.D00374, Migut.D00756, Migut.D00799, Migut.D00850, Migut.D00890, Migut.D01195, Migut.D01250, Migut.D01336, Migut.D01348, Migut.D01353, Migut.D01356, Migut.D01410, Migut.D…	MIGUT.A00083, MIGUT.A00549, MIGUT.A00640, MIGUT.B00357, MIGUT.B00823, MIGUT.B01923, MIGUT.C00582, MIGUT.C00709, MIGUT.C00880, MIGUT.C01071, MIGUT.C01183, MIGUT.C01324, MIGUT.D00167, MIGUT.D00193, MIGUT.D00229, MIGUT.D00354, MIGUT.D00374, MIGUT.D00756, MIGUT.D00799, MIGUT.D00850, MIGUT.D00890, MIGUT.D01195, MIGUT.D01250, MIGUT.D01336, MIGUT.D01348, MIGUT.D01353, MIGUT.D01356, MIGUT.D01410, MIGUT.D…
GO:0009144	purine nucleoside triphosphate metabolic process	113	12	4.88	0.00349	0.4216	P	Migut.A00636, Migut.B00126, Migut.D01252, Migut.D01336, Migut.D01410, Migut.D01411, Migut.D02449, Migut.E01175, Migut.G00097, Migut.H00306, Migut.J00502, Migut.L00682	MIGUT.A00636, MIGUT.B00126, MIGUT.D01252, MIGUT.D01336, MIGUT.D01410, MIGUT.D01411, MIGUT.D02449, MIGUT.E01175, MIGUT.G00097, MIGUT.H00306, MIGUT.J00502, MIGUT.L00682
GO:0009205	purine ribonucleoside triphosphate metabolic process	113	12	4.88	0.00349	0.4216	P	Migut.A00636, Migut.B00126, Migut.D01252, Migut.D01336, Migut.D01410, Migut.D01411, Migut.D02449, Migut.E01175, Migut.G00097, Migut.H00306, Migut.J00502, Migut.L00682	MIGUT.A00636, MIGUT.B00126, MIGUT.D01252, MIGUT.D01336, MIGUT.D01410, MIGUT.D01411, MIGUT.D02449, MIGUT.E01175, MIGUT.G00097, MIGUT.H00306, MIGUT.J00502, MIGUT.L00682
GO:0003954	NADH dehydrogenase activity	16	4	0.66	0.00353	0.4366	F	Migut.D01250, Migut.D01251, Migut.D01355, Migut.L00682	MIGUT.D01250, MIGUT.D01251, MIGUT.D01355, MIGUT.L00682
GO:0031224	intrinsic component of membrane	4762	257	226.21	0.0037	0.04988	C	Migut.A00017, Migut.A00083, Migut.A00166, Migut.A00258, Migut.A00477, Migut.A00496, Migut.A00549, Migut.A00579, Migut.A00583, Migut.A00685, Migut.A00698, Migut.A00801, Migut.A00844, Migut.A00895, Migut.A01117, Migut.A01155, Migut.B00005, Migut.B00126, Migut.B00620, Migut.B00707, Migut.B00736, Migut.B00959, Migut.B01579, Migut.B01896, Migut.B01923, Migut.C00352, Migut.C00582, Migut.C00677, Migut.C…	MIGUT.A00017, MIGUT.A00083, MIGUT.A00166, MIGUT.A00258, MIGUT.A00477, MIGUT.A00496, MIGUT.A00549, MIGUT.A00579, MIGUT.A00583, MIGUT.A00685, MIGUT.A00698, MIGUT.A00801, MIGUT.A00844, MIGUT.A00895, MIGUT.A01117, MIGUT.A01155, MIGUT.B00005, MIGUT.B00126, MIGUT.B00620, MIGUT.B00707, MIGUT.B00736, MIGUT.B00959, MIGUT.B01579, MIGUT.B01896, MIGUT.B01923, MIGUT.C00352, MIGUT.C00582, MIGUT.C00677, MIGUT.C…
GO:0006022	aminoglycan metabolic process	16	4	0.69	0.00414	0.4879	P	Migut.D00010, Migut.F00407, Migut.F01417, Migut.K00355	MIGUT.D00010, MIGUT.F00407, MIGUT.F01417, MIGUT.K00355
GO:0009199	ribonucleoside triphosphate metabolic process	118	12	5.1	0.00496	0.5706	P	Migut.A00636, Migut.B00126, Migut.D01252, Migut.D01336, Migut.D01410, Migut.D01411, Migut.D02449, Migut.E01175, Migut.G00097, Migut.H00306, Migut.J00502, Migut.L00682	MIGUT.A00636, MIGUT.B00126, MIGUT.D01252, MIGUT.D01336, MIGUT.D01410, MIGUT.D01411, MIGUT.D02449, MIGUT.E01175, MIGUT.G00097, MIGUT.H00306, MIGUT.J00502, MIGUT.L00682
GO:0044450	microtubule organizing center part	8	3	0.38	0.00499	0.066	C	Migut.J01335, Migut.J01336, Migut.J01633	MIGUT.J01335, MIGUT.J01336, MIGUT.J01633
GO:0009877	nodulation	3	2	0.13	0.00543	0.5756	P	Migut.F00658, Migut.N01872	MIGUT.F00658, MIGUT.N01872
GO:0010275	NAD(P)H dehydrogenase complex assembly	3	2	0.13	0.00543	0.5756	P	Migut.H00623, Migut.J01262	MIGUT.H00623, MIGUT.J01262
GO:0031055	chromatin remodeling at centromere	3	2	0.13	0.00543	0.5756	P	Migut.J01336, Migut.J01633	MIGUT.J01336, MIGUT.J01633
GO:0010467	gene expression	2366	126	102.21	0.00548	0.5756	P	Migut.A00056, Migut.A00650, Migut.A00656, Migut.A00659, Migut.B00066, Migut.B00235, Migut.B00429, Migut.B00683, Migut.B00911, Migut.B01075, Migut.B01690, Migut.C00361, Migut.C01100, Migut.C01183, Migut.C01339, Migut.D00031, Migut.D00169, Migut.D00260, Migut.D00354, Migut.D00443, Migut.D01022, Migut.D01232, Migut.D01330, Migut.D01338, Migut.D01348, Migut.D01377, Migut.D01413, Migut.D01426, Migut.D…	MIGUT.A00056, MIGUT.A00650, MIGUT.A00656, MIGUT.A00659, MIGUT.B00066, MIGUT.B00235, MIGUT.B00429, MIGUT.B00683, MIGUT.B00911, MIGUT.B01075, MIGUT.B01690, MIGUT.C00361, MIGUT.C01100, MIGUT.C01183, MIGUT.C01339, MIGUT.D00031, MIGUT.D00169, MIGUT.D00260, MIGUT.D00354, MIGUT.D00443, MIGUT.D01022, MIGUT.D01232, MIGUT.D01330, MIGUT.D01338, MIGUT.D01348, MIGUT.D01377, MIGUT.D01413, MIGUT.D01426, MIGUT.D…
GO:0065003	macromolecular complex assembly	250	20	10.8	0.006	0.61	P	Migut.C01071, Migut.D00799, Migut.D01256, Migut.D01775, Migut.E00503, Migut.H00623, Migut.I00268, Migut.J01262, Migut.J01336, Migut.J01633, Migut.L00006, Migut.L00236, Migut.L00237, Migut.L00238, Migut.L00398, Migut.L00449, Migut.L00964, Migut.N00229, Migut.N01726, Migut.N01847	MIGUT.C01071, MIGUT.D00799, MIGUT.D01256, MIGUT.D01775, MIGUT.E00503, MIGUT.H00623, MIGUT.I00268, MIGUT.J01262, MIGUT.J01336, MIGUT.J01633, MIGUT.L00006, MIGUT.L00236, MIGUT.L00237, MIGUT.L00238, MIGUT.L00398, MIGUT.L00449, MIGUT.L00964, MIGUT.N00229, MIGUT.N01726, MIGUT.N01847
GO:0005840	ribosome	372	29	17.67	0.006	0.07789	C	Migut.B00173, Migut.B00235, Migut.B00429, Migut.C00361, Migut.C01183, Migut.D00031, Migut.D00169, Migut.D01022, Migut.D01330, Migut.D01338, Migut.D01348, Migut.D01353, Migut.D01377, Migut.D01413, Migut.D01426, Migut.D01610, Migut.E01287, Migut.F01471, Migut.G00165, Migut.G01189, Migut.G01197, Migut.H00743, Migut.H01168, Migut.I00954, Migut.J00430, Migut.J01359, Migut.L01517, Migut.N00832, Migut.N…	MIGUT.B00173, MIGUT.B00235, MIGUT.B00429, MIGUT.C00361, MIGUT.C01183, MIGUT.D00031, MIGUT.D00169, MIGUT.D01022, MIGUT.D01330, MIGUT.D01338, MIGUT.D01348, MIGUT.D01353, MIGUT.D01377, MIGUT.D01413, MIGUT.D01426, MIGUT.D01610, MIGUT.E01287, MIGUT.F01471, MIGUT.G00165, MIGUT.G01189, MIGUT.G01197, MIGUT.H00743, MIGUT.H01168, MIGUT.I00954, MIGUT.J00430, MIGUT.J01359, MIGUT.L01517, MIGUT.N00832, MIGUT.N…
GO:0009141	nucleoside triphosphate metabolic process	121	12	5.23	0.00606	0.61	P	Migut.A00636, Migut.B00126, Migut.D01252, Migut.D01336, Migut.D01410, Migut.D01411, Migut.D02449, Migut.E01175, Migut.G00097, Migut.H00306, Migut.J00502, Migut.L00682	MIGUT.A00636, MIGUT.B00126, MIGUT.D01252, MIGUT.D01336, MIGUT.D01410, MIGUT.D01411, MIGUT.D02449, MIGUT.E01175, MIGUT.G00097, MIGUT.H00306, MIGUT.J00502, MIGUT.L00682
GO:0015985	energy coupled proton transport, down electrochemical gradient	28	5	1.21	0.00636	0.6121	P	Migut.B00126, Migut.D01336, Migut.D01410, Migut.D01411, Migut.E01175	MIGUT.B00126, MIGUT.D01336, MIGUT.D01410, MIGUT.D01411, MIGUT.E01175
GO:0015986	ATP synthesis coupled proton transport	28	5	1.21	0.00636	0.6121	P	Migut.B00126, Migut.D01336, Migut.D01410, Migut.D01411, Migut.E01175	MIGUT.B00126, MIGUT.D01336, MIGUT.D01410, MIGUT.D01411, MIGUT.E01175
GO:0046034	ATP metabolic process	107	11	4.62	0.00646	0.6121	P	Migut.B00126, Migut.D01252, Migut.D01336, Migut.D01410, Migut.D01411, Migut.D02449, Migut.E01175, Migut.G00097, Migut.H00306, Migut.J00502, Migut.L00682	MIGUT.B00126, MIGUT.D01252, MIGUT.D01336, MIGUT.D01410, MIGUT.D01411, MIGUT.D02449, MIGUT.E01175, MIGUT.G00097, MIGUT.H00306, MIGUT.J00502, MIGUT.L00682
GO:0005739	mitochondrion	701	48	33.3	0.00649	0.08149	C	Migut.A00802, Migut.B00126, Migut.B00282, Migut.B00707, Migut.B00847, Migut.C00352, Migut.C00709, Migut.C00880, Migut.D00143, Migut.D00213, Migut.D00467, Migut.D00483, Migut.D00890, Migut.D01195, Migut.D01295, Migut.D01636, Migut.D01638, Migut.D01788, Migut.D01809, Migut.D02119, Migut.D02449, Migut.F00052, Migut.F00352, Migut.F00414, Migut.F01479, Migut.F02022, Migut.G00097, Migut.G00258, Migut.G…	MIGUT.A00802, MIGUT.B00126, MIGUT.B00282, MIGUT.B00707, MIGUT.B00847, MIGUT.C00352, MIGUT.C00709, MIGUT.C00880, MIGUT.D00143, MIGUT.D00213, MIGUT.D00467, MIGUT.D00483, MIGUT.D00890, MIGUT.D01195, MIGUT.D01295, MIGUT.D01636, MIGUT.D01638, MIGUT.D01788, MIGUT.D01809, MIGUT.D02119, MIGUT.D02449, MIGUT.F00052, MIGUT.F00352, MIGUT.F00414, MIGUT.F01479, MIGUT.F02022, MIGUT.G00097, MIGUT.G00258, MIGUT.G…
GO:0030529	ribonucleoprotein complex	475	35	22.56	0.00651	0.08149	C	Migut.B00173, Migut.B00235, Migut.B00429, Migut.C00361, Migut.C01183, Migut.D00031, Migut.D00169, Migut.D01022, Migut.D01330, Migut.D01338, Migut.D01348, Migut.D01353, Migut.D01377, Migut.D01413, Migut.D01426, Migut.D01610, Migut.E01287, Migut.F01471, Migut.F01912, Migut.G00165, Migut.G01189, Migut.G01197, Migut.H00743, Migut.H01168, Migut.I00954, Migut.J00418, Migut.J00430, Migut.J01018, Migut.J…	MIGUT.B00173, MIGUT.B00235, MIGUT.B00429, MIGUT.C00361, MIGUT.C01183, MIGUT.D00031, MIGUT.D00169, MIGUT.D01022, MIGUT.D01330, MIGUT.D01338, MIGUT.D01348, MIGUT.D01353, MIGUT.D01377, MIGUT.D01413, MIGUT.D01426, MIGUT.D01610, MIGUT.E01287, MIGUT.F01471, MIGUT.F01912, MIGUT.G00165, MIGUT.G01189, MIGUT.G01197, MIGUT.H00743, MIGUT.H01168, MIGUT.I00954, MIGUT.J00418, MIGUT.J00430, MIGUT.J01018, MIGUT.J…
GO:0005102	receptor binding	19	4	0.79	0.00682	0.8014	F	Migut.B00462, Migut.N01127, Migut.N02515, Migut.N02795	MIGUT.B00462, MIGUT.N01127, MIGUT.N02515, MIGUT.N02795
GO:0005787	signal peptidase complex	9	3	0.43	0.00722	0.08879	C	Migut.E00025, Migut.K00715, Migut.N02896	MIGUT.E00025, MIGUT.K00715, MIGUT.N02896
GO:0071822	protein complex subunit organization	255	20	11.02	0.00743	0.6904	P	Migut.C01071, Migut.D00799, Migut.D01256, Migut.D01775, Migut.E00503, Migut.H00623, Migut.I00268, Migut.J01262, Migut.J01336, Migut.J01633, Migut.L00006, Migut.L00236, Migut.L00237, Migut.L00238, Migut.L00398, Migut.L00449, Migut.L00964, Migut.N00229, Migut.N01726, Migut.N01847	MIGUT.C01071, MIGUT.D00799, MIGUT.D01256, MIGUT.D01775, MIGUT.E00503, MIGUT.H00623, MIGUT.I00268, MIGUT.J01262, MIGUT.J01336, MIGUT.J01633, MIGUT.L00006, MIGUT.L00236, MIGUT.L00237, MIGUT.L00238, MIGUT.L00398, MIGUT.L00449, MIGUT.L00964, MIGUT.N00229, MIGUT.N01726, MIGUT.N01847
GO:0006518	peptide metabolic process	533	35	23.03	0.00899	0.8196	P	Migut.B00066, Migut.B00235, Migut.B00429, Migut.C00361, Migut.C01183, Migut.D00031, Migut.D00169, Migut.D01022, Migut.D01330, Migut.D01338, Migut.D01348, Migut.D01377, Migut.D01413, Migut.D01426, Migut.D01610, Migut.E00025, Migut.E00656, Migut.E01287, Migut.F01471, Migut.G00165, Migut.G00560, Migut.G01189, Migut.G01197, Migut.H00743, Migut.H01168, Migut.I00409, Migut.I00954, Migut.J00430, Migut.J…	MIGUT.B00066, MIGUT.B00235, MIGUT.B00429, MIGUT.C00361, MIGUT.C01183, MIGUT.D00031, MIGUT.D00169, MIGUT.D01022, MIGUT.D01330, MIGUT.D01338, MIGUT.D01348, MIGUT.D01377, MIGUT.D01413, MIGUT.D01426, MIGUT.D01610, MIGUT.E00025, MIGUT.E00656, MIGUT.E01287, MIGUT.F01471, MIGUT.G00165, MIGUT.G00560, MIGUT.G01189, MIGUT.G01197, MIGUT.H00743, MIGUT.H01168, MIGUT.I00409, MIGUT.I00954, MIGUT.J00430, MIGUT.J…
GO:0004096	catalase activity	4	2	0.17	0.00968	1	F	Migut.D00561, Migut.N02292	MIGUT.D00561, MIGUT.N02292
GO:0009145	purine nucleoside triphosphate biosynthetic process	43	6	1.86	0.0099	0.8698	P	Migut.A00636, Migut.B00126, Migut.D01336, Migut.D01410, Migut.D01411, Migut.E01175	MIGUT.A00636, MIGUT.B00126, MIGUT.D01336, MIGUT.D01410, MIGUT.D01411, MIGUT.E01175
GO:0009206	purine ribonucleoside triphosphate biosynthetic process	43	6	1.86	0.0099	0.8698	P	Migut.A00636, Migut.B00126, Migut.D01336, Migut.D01410, Migut.D01411, Migut.E01175	MIGUT.A00636, MIGUT.B00126, MIGUT.D01336, MIGUT.D01410, MIGUT.D01411, MIGUT.E01175
