# Supplementary material for: Large-scale mRNA transfer between Haloxylon ammodendron (Chenopodiaceae) and herbaceous root holoparasite Cistanche deserticola (Orobanchaceae)
Source: iScience. 2022 Dec 27;26(1):105880. doi: 10.1016/j.isci.2022.105880 (PMC9852350; doi:10.1016/j.isci.2022.105880)
Supplement: Data S3. Enriched gene ontology (GO) terms for missing orthogroups in Cistanche deserticola (A), Cuscuta australis (B), Phelipanche aegyptiaca (C), Phtheirospermum japonicum (D), Striga hermonthica (E), Striga asiatica (F) and Triphysaria versicolor (G), related to Figure 2 [file mmc5.zip › Data S3/Data S3G.xlsx]

## Sheet: TrVe
GO.ID	Term	Annotated	Count	Expected	p-value	q-value	Aspect	Genes	Origin input
GO:0009521	photosystem	116	24	3.45	3.8e-14	2.243e-11	C	Migut.D01253, Migut.D01333, Migut.D01347, Migut.D01365, Migut.D01418, Migut.D01431, Migut.D02409, Migut.F01506, Migut.G00430, Migut.H00990, Migut.H01166, Migut.H01167, Migut.H01967, Migut.H02227, Migut.H02228, Migut.I00398, Migut.J01358, Migut.L00683, Migut.M00584, Migut.M00619, Migut.N00910, Migut.N00917, Migut.N01991, Migut.O00553	MIGUT.D01253, MIGUT.D01333, MIGUT.D01347, MIGUT.D01365, MIGUT.D01418, MIGUT.D01431, MIGUT.D02409, MIGUT.F01506, MIGUT.G00430, MIGUT.H00990, MIGUT.H01166, MIGUT.H01167, MIGUT.H01967, MIGUT.H02227, MIGUT.H02228, MIGUT.I00398, MIGUT.J01358, MIGUT.L00683, MIGUT.M00584, MIGUT.M00619, MIGUT.N00910, MIGUT.N00917, MIGUT.N01991, MIGUT.O00553
GO:0044436	thylakoid part	372	42	11.07	6.4e-14	2.243e-11	C	Migut.A01084, Migut.B01288, Migut.C00219, Migut.D01250, Migut.D01253, Migut.D01275, Migut.D01333, Migut.D01347, Migut.D01356, Migut.D01365, Migut.D01410, Migut.D01418, Migut.D01429, Migut.D01430, Migut.D01431, Migut.D01432, Migut.D01433, Migut.D02409, Migut.E01281, Migut.F01506, Migut.G00430, Migut.H00990, Migut.H01166, Migut.H01167, Migut.H01967, Migut.H02227, Migut.H02228, Migut.H02428, Migut.I…	MIGUT.A01084, MIGUT.B01288, MIGUT.C00219, MIGUT.D01250, MIGUT.D01253, MIGUT.D01275, MIGUT.D01333, MIGUT.D01347, MIGUT.D01356, MIGUT.D01365, MIGUT.D01410, MIGUT.D01418, MIGUT.D01429, MIGUT.D01430, MIGUT.D01431, MIGUT.D01432, MIGUT.D01433, MIGUT.D02409, MIGUT.E01281, MIGUT.F01506, MIGUT.G00430, MIGUT.H00990, MIGUT.H01166, MIGUT.H01167, MIGUT.H01967, MIGUT.H02227, MIGUT.H02228, MIGUT.H02428, MIGUT.I…
GO:0009539	photosystem II reaction center	8	8	0.24	5.7e-13	1.332e-10	C	Migut.D01333, Migut.D01347, Migut.F01506, Migut.G00430, Migut.I00398, Migut.J01358, Migut.M00584, Migut.N00910	MIGUT.D01333, MIGUT.D01347, MIGUT.F01506, MIGUT.G00430, MIGUT.I00398, MIGUT.J01358, MIGUT.M00584, MIGUT.N00910
GO:0009523	photosystem II	78	18	2.32	9e-12	1.577e-09	C	Migut.D01333, Migut.D01347, Migut.D01365, Migut.D01418, Migut.F01506, Migut.G00430, Migut.H01967, Migut.H02227, Migut.H02228, Migut.I00398, Migut.J01358, Migut.L00683, Migut.M00584, Migut.M00619, Migut.N00910, Migut.N00917, Migut.N01991, Migut.O00553	MIGUT.D01333, MIGUT.D01347, MIGUT.D01365, MIGUT.D01418, MIGUT.F01506, MIGUT.G00430, MIGUT.H01967, MIGUT.H02227, MIGUT.H02228, MIGUT.I00398, MIGUT.J01358, MIGUT.L00683, MIGUT.M00584, MIGUT.M00619, MIGUT.N00910, MIGUT.N00917, MIGUT.N01991, MIGUT.O00553
GO:0034357	photosynthetic membrane	352	37	10.48	1.9e-11	2.664e-09	C	Migut.A01084, Migut.C00219, Migut.D01250, Migut.D01253, Migut.D01333, Migut.D01347, Migut.D01356, Migut.D01365, Migut.D01410, Migut.D01418, Migut.D01431, Migut.D01432, Migut.D01433, Migut.D02409, Migut.E01281, Migut.F01506, Migut.G00430, Migut.H00990, Migut.H01166, Migut.H01167, Migut.H01967, Migut.H02227, Migut.H02228, Migut.H02428, Migut.I00398, Migut.J01358, Migut.J01627, Migut.L00683, Migut.L…	MIGUT.A01084, MIGUT.C00219, MIGUT.D01250, MIGUT.D01253, MIGUT.D01333, MIGUT.D01347, MIGUT.D01356, MIGUT.D01365, MIGUT.D01410, MIGUT.D01418, MIGUT.D01431, MIGUT.D01432, MIGUT.D01433, MIGUT.D02409, MIGUT.E01281, MIGUT.F01506, MIGUT.G00430, MIGUT.H00990, MIGUT.H01166, MIGUT.H01167, MIGUT.H01967, MIGUT.H02227, MIGUT.H02228, MIGUT.H02428, MIGUT.I00398, MIGUT.J01358, MIGUT.J01627, MIGUT.L00683, MIGUT.L…
GO:0009579	thylakoid	467	43	13.9	3.2e-11	3.739e-09	C	Migut.A01084, Migut.B01288, Migut.C00219, Migut.D01250, Migut.D01253, Migut.D01275, Migut.D01333, Migut.D01347, Migut.D01356, Migut.D01365, Migut.D01410, Migut.D01418, Migut.D01429, Migut.D01430, Migut.D01431, Migut.D01432, Migut.D01433, Migut.D02409, Migut.E01175, Migut.E01281, Migut.F01506, Migut.G00430, Migut.H00990, Migut.H01166, Migut.H01167, Migut.H01967, Migut.H02227, Migut.H02228, Migut.H…	MIGUT.A01084, MIGUT.B01288, MIGUT.C00219, MIGUT.D01250, MIGUT.D01253, MIGUT.D01275, MIGUT.D01333, MIGUT.D01347, MIGUT.D01356, MIGUT.D01365, MIGUT.D01410, MIGUT.D01418, MIGUT.D01429, MIGUT.D01430, MIGUT.D01431, MIGUT.D01432, MIGUT.D01433, MIGUT.D02409, MIGUT.E01175, MIGUT.E01281, MIGUT.F01506, MIGUT.G00430, MIGUT.H00990, MIGUT.H01166, MIGUT.H01167, MIGUT.H01967, MIGUT.H02227, MIGUT.H02228, MIGUT.H…
GO:0015979	photosynthesis	217	27	6.5	3.4e-10	1.643e-06	P	Migut.C00219, Migut.D01253, Migut.D01333, Migut.D01347, Migut.D01365, Migut.D01418, Migut.D01431, Migut.D01433, Migut.D02409, Migut.F01506, Migut.G00430, Migut.H00990, Migut.H01166, Migut.H01167, Migut.H01967, Migut.H02227, Migut.H02228, Migut.I00398, Migut.I00765, Migut.J01358, Migut.L00683, Migut.M00584, Migut.M00619, Migut.N00910, Migut.N00917, Migut.N01991, Migut.O00553	MIGUT.C00219, MIGUT.D01253, MIGUT.D01333, MIGUT.D01347, MIGUT.D01365, MIGUT.D01418, MIGUT.D01431, MIGUT.D01433, MIGUT.D02409, MIGUT.F01506, MIGUT.G00430, MIGUT.H00990, MIGUT.H01166, MIGUT.H01167, MIGUT.H01967, MIGUT.H02227, MIGUT.H02228, MIGUT.I00398, MIGUT.I00765, MIGUT.J01358, MIGUT.L00683, MIGUT.M00584, MIGUT.M00619, MIGUT.N00910, MIGUT.N00917, MIGUT.N01991, MIGUT.O00553
GO:0098796	membrane protein complex	344	31	10.24	3.6e-08	3.605e-06	C	Migut.D01246, Migut.D01253, Migut.D01333, Migut.D01347, Migut.D01365, Migut.D01410, Migut.D01418, Migut.D01431, Migut.D02409, Migut.E01175, Migut.F01506, Migut.G00430, Migut.H00990, Migut.H01166, Migut.H01167, Migut.H01785, Migut.H01967, Migut.H02227, Migut.H02228, Migut.I00398, Migut.J01358, Migut.L00683, Migut.M00579, Migut.M00584, Migut.M00619, Migut.M01699, Migut.N00910, Migut.N00917, Migut.N…	MIGUT.D01246, MIGUT.D01253, MIGUT.D01333, MIGUT.D01347, MIGUT.D01365, MIGUT.D01410, MIGUT.D01418, MIGUT.D01431, MIGUT.D02409, MIGUT.E01175, MIGUT.F01506, MIGUT.G00430, MIGUT.H00990, MIGUT.H01166, MIGUT.H01167, MIGUT.H01785, MIGUT.H01967, MIGUT.H02227, MIGUT.H02228, MIGUT.I00398, MIGUT.J01358, MIGUT.L00683, MIGUT.M00579, MIGUT.M00584, MIGUT.M00619, MIGUT.M01699, MIGUT.N00910, MIGUT.N00917, MIGUT.N…
GO:0016020	membrane	6229	233	185.41	8.1e-08	7.098e-06	C	Migut.A00034, Migut.A00103, Migut.A00451, Migut.A00472, Migut.A00698, Migut.A00801, Migut.A00945, Migut.A01084, Migut.A01117, Migut.A01155, Migut.B00044, Migut.B00585, Migut.B00620, Migut.B01013, Migut.B01084, Migut.B01241, Migut.B01726, Migut.C00219, Migut.C00486, Migut.C00677, Migut.C00908, Migut.C00924, Migut.C01032, Migut.C01278, Migut.C01396, Migut.D00348, Migut.D00452, Migut.D00453, Migut.D…	MIGUT.A00034, MIGUT.A00103, MIGUT.A00451, MIGUT.A00472, MIGUT.A00698, MIGUT.A00801, MIGUT.A00945, MIGUT.A01084, MIGUT.A01117, MIGUT.A01155, MIGUT.B00044, MIGUT.B00585, MIGUT.B00620, MIGUT.B01013, MIGUT.B01084, MIGUT.B01241, MIGUT.B01726, MIGUT.C00219, MIGUT.C00486, MIGUT.C00677, MIGUT.C00908, MIGUT.C00924, MIGUT.C01032, MIGUT.C01278, MIGUT.C01396, MIGUT.D00348, MIGUT.D00452, MIGUT.D00453, MIGUT.D…
GO:0009512	cytochrome b6f complex	6	5	0.18	1.3e-07	1.013e-05	C	Migut.B01288, Migut.D01275, Migut.D01429, Migut.D01430, Migut.M00191	MIGUT.B01288, MIGUT.D01275, MIGUT.D01429, MIGUT.D01430, MIGUT.M00191
GO:0044425	membrane part	5000	196	148.83	1.5e-07	1.051e-05	C	Migut.A00034, Migut.A00451, Migut.A00698, Migut.A00801, Migut.A00945, Migut.A01117, Migut.A01155, Migut.B00044, Migut.B00585, Migut.B00620, Migut.B01013, Migut.B01084, Migut.B01726, Migut.C00677, Migut.C00908, Migut.C00924, Migut.C01032, Migut.C01278, Migut.D00348, Migut.D00561, Migut.D00871, Migut.D00957, Migut.D01088, Migut.D01149, Migut.D01165, Migut.D01245, Migut.D01246, Migut.D01249, Migut.D…	MIGUT.A00034, MIGUT.A00451, MIGUT.A00698, MIGUT.A00801, MIGUT.A00945, MIGUT.A01117, MIGUT.A01155, MIGUT.B00044, MIGUT.B00585, MIGUT.B00620, MIGUT.B01013, MIGUT.B01084, MIGUT.B01726, MIGUT.C00677, MIGUT.C00908, MIGUT.C00924, MIGUT.C01032, MIGUT.C01278, MIGUT.D00348, MIGUT.D00561, MIGUT.D00871, MIGUT.D00957, MIGUT.D01088, MIGUT.D01149, MIGUT.D01165, MIGUT.D01245, MIGUT.D01246, MIGUT.D01249, MIGUT.D…
GO:0000272	polysaccharide catabolic process	131	16	3.93	1.9e-06	0.004188	P	Migut.A00945, Migut.C01032, Migut.E00111, Migut.E00678, Migut.F00428, Migut.F00429, Migut.F00670, Migut.F01169, Migut.F01402, Migut.F01403, Migut.F01920, Migut.H00891, Migut.J00883, Migut.J01233, Migut.L01335, Migut.N03212	MIGUT.A00945, MIGUT.C01032, MIGUT.E00111, MIGUT.E00678, MIGUT.F00428, MIGUT.F00429, MIGUT.F00670, MIGUT.F01169, MIGUT.F01402, MIGUT.F01403, MIGUT.F01920, MIGUT.H00891, MIGUT.J00883, MIGUT.J01233, MIGUT.L01335, MIGUT.N03212
GO:0006091	generation of precursor metabolites and energy	237	22	7.1	2.6e-06	0.004188	P	Migut.C00219, Migut.D01252, Migut.D01253, Migut.D01347, Migut.D01366, Migut.D01418, Migut.D01432, Migut.D01433, Migut.D02409, Migut.H02227, Migut.H02228, Migut.H02379, Migut.I00427, Migut.I00765, Migut.J01358, Migut.K00751, Migut.K00929, Migut.M00584, Migut.M00619, Migut.M01620, Migut.N00917, Migut.O00462	MIGUT.C00219, MIGUT.D01252, MIGUT.D01253, MIGUT.D01347, MIGUT.D01366, MIGUT.D01418, MIGUT.D01432, MIGUT.D01433, MIGUT.D02409, MIGUT.H02227, MIGUT.H02228, MIGUT.H02379, MIGUT.I00427, MIGUT.I00765, MIGUT.J01358, MIGUT.K00751, MIGUT.K00929, MIGUT.M00584, MIGUT.M00619, MIGUT.M01620, MIGUT.N00917, MIGUT.O00462
GO:0043531	ADP binding	322	26	9.32	2.6e-06	0.00611	F	Migut.A00563, Migut.A00564, Migut.A00573, Migut.A00574, Migut.A00591, Migut.A00593, Migut.A00594, Migut.A00596, Migut.A00634, Migut.A00635, Migut.A00636, Migut.C00022, Migut.C00346, Migut.D01602, Migut.D01649, Migut.E01043, Migut.E01267, Migut.F01416, Migut.G01042, Migut.G01219, Migut.H01202, Migut.H01203, Migut.H02356, Migut.K00127, Migut.L00486, Migut.L00489	MIGUT.A00563, MIGUT.A00564, MIGUT.A00573, MIGUT.A00574, MIGUT.A00591, MIGUT.A00593, MIGUT.A00594, MIGUT.A00596, MIGUT.A00634, MIGUT.A00635, MIGUT.A00636, MIGUT.C00022, MIGUT.C00346, MIGUT.D01602, MIGUT.D01649, MIGUT.E01043, MIGUT.E01267, MIGUT.F01416, MIGUT.G01042, MIGUT.G01219, MIGUT.H01202, MIGUT.H01203, MIGUT.H02356, MIGUT.K00127, MIGUT.L00486, MIGUT.L00489
GO:0016021	integral component of membrane	4721	182	140.52	3.1e-06	0.0001976	C	Migut.A00034, Migut.A00451, Migut.A00698, Migut.A00801, Migut.A00945, Migut.A01117, Migut.A01155, Migut.B00044, Migut.B00585, Migut.B00620, Migut.B01013, Migut.B01084, Migut.B01726, Migut.C00677, Migut.C00908, Migut.C00924, Migut.C01032, Migut.C01278, Migut.D00348, Migut.D00561, Migut.D00871, Migut.D00957, Migut.D01088, Migut.D01149, Migut.D01165, Migut.D01245, Migut.D01246, Migut.D01249, Migut.D…	MIGUT.A00034, MIGUT.A00451, MIGUT.A00698, MIGUT.A00801, MIGUT.A00945, MIGUT.A01117, MIGUT.A01155, MIGUT.B00044, MIGUT.B00585, MIGUT.B00620, MIGUT.B01013, MIGUT.B01084, MIGUT.B01726, MIGUT.C00677, MIGUT.C00908, MIGUT.C00924, MIGUT.C01032, MIGUT.C01278, MIGUT.D00348, MIGUT.D00561, MIGUT.D00871, MIGUT.D00957, MIGUT.D01088, MIGUT.D01149, MIGUT.D01165, MIGUT.D01245, MIGUT.D01246, MIGUT.D01249, MIGUT.D…
GO:0031224	intrinsic component of membrane	4762	182	141.74	5.8e-06	0.0003388	C	Migut.A00034, Migut.A00451, Migut.A00698, Migut.A00801, Migut.A00945, Migut.A01117, Migut.A01155, Migut.B00044, Migut.B00585, Migut.B00620, Migut.B01013, Migut.B01084, Migut.B01726, Migut.C00677, Migut.C00908, Migut.C00924, Migut.C01032, Migut.C01278, Migut.D00348, Migut.D00561, Migut.D00871, Migut.D00957, Migut.D01088, Migut.D01149, Migut.D01165, Migut.D01245, Migut.D01246, Migut.D01249, Migut.D…	MIGUT.A00034, MIGUT.A00451, MIGUT.A00698, MIGUT.A00801, MIGUT.A00945, MIGUT.A01117, MIGUT.A01155, MIGUT.B00044, MIGUT.B00585, MIGUT.B00620, MIGUT.B01013, MIGUT.B01084, MIGUT.B01726, MIGUT.C00677, MIGUT.C00908, MIGUT.C00924, MIGUT.C01032, MIGUT.C01278, MIGUT.D00348, MIGUT.D00561, MIGUT.D00871, MIGUT.D00957, MIGUT.D01088, MIGUT.D01149, MIGUT.D01165, MIGUT.D01245, MIGUT.D01246, MIGUT.D01249, MIGUT.D…
GO:0022904	respiratory electron transport chain	18	6	0.54	9.5e-06	0.009277	P	Migut.D01252, Migut.D01366, Migut.D01432, Migut.I00427, Migut.K00751, Migut.K00929	MIGUT.D01252, MIGUT.D01366, MIGUT.D01432, MIGUT.I00427, MIGUT.K00751, MIGUT.K00929
GO:0019684	photosynthesis, light reaction	101	13	3.03	9.6e-06	0.009277	P	Migut.C00219, Migut.D01253, Migut.D01347, Migut.D01418, Migut.D01433, Migut.D02409, Migut.H02227, Migut.H02228, Migut.I00765, Migut.J01358, Migut.M00584, Migut.M00619, Migut.N00917	MIGUT.C00219, MIGUT.D01253, MIGUT.D01347, MIGUT.D01418, MIGUT.D01433, MIGUT.D02409, MIGUT.H02227, MIGUT.H02228, MIGUT.I00765, MIGUT.J01358, MIGUT.M00584, MIGUT.M00619, MIGUT.N00917
GO:0022900	electron transport chain	89	12	2.67	1.3e-05	0.01047	P	Migut.C00219, Migut.D01252, Migut.D01253, Migut.D01366, Migut.D01432, Migut.D01433, Migut.D02409, Migut.I00427, Migut.I00765, Migut.K00751, Migut.K00929, Migut.M00619	MIGUT.C00219, MIGUT.D01252, MIGUT.D01253, MIGUT.D01366, MIGUT.D01432, MIGUT.D01433, MIGUT.D02409, MIGUT.I00427, MIGUT.I00765, MIGUT.K00751, MIGUT.K00929, MIGUT.M00619
GO:0042301	phosphate ion binding	3	3	0.09	2.4e-05	0.0282	F	Migut.D01365, Migut.H01967, Migut.L00683	MIGUT.D01365, MIGUT.H01967, MIGUT.L00683
GO:0016052	carbohydrate catabolic process	203	18	6.08	4e-05	0.02761	P	Migut.A00945, Migut.C01032, Migut.E00111, Migut.E00678, Migut.F00428, Migut.F00429, Migut.F00670, Migut.F01169, Migut.F01402, Migut.F01403, Migut.F01920, Migut.H00891, Migut.H02379, Migut.J00883, Migut.J01233, Migut.L01335, Migut.N03212, Migut.O00462	MIGUT.A00945, MIGUT.C01032, MIGUT.E00111, MIGUT.E00678, MIGUT.F00428, MIGUT.F00429, MIGUT.F00670, MIGUT.F01169, MIGUT.F01402, MIGUT.F01403, MIGUT.F01920, MIGUT.H00891, MIGUT.H02379, MIGUT.J00883, MIGUT.J01233, MIGUT.L01335, MIGUT.N03212, MIGUT.O00462
GO:0045490	pectin catabolic process	89	11	2.67	6.8e-05	0.04107	P	Migut.A00945, Migut.E00111, Migut.E00678, Migut.F00428, Migut.F00429, Migut.F01169, Migut.H00891, Migut.J00883, Migut.J01233, Migut.L01335, Migut.N03212	MIGUT.A00945, MIGUT.E00111, MIGUT.E00678, MIGUT.F00428, MIGUT.F00429, MIGUT.F01169, MIGUT.H00891, MIGUT.J00883, MIGUT.J01233, MIGUT.L01335, MIGUT.N03212
GO:0070069	cytochrome complex	17	5	0.51	0.0001	0.005392	C	Migut.B01288, Migut.D01275, Migut.D01429, Migut.D01430, Migut.M00191	MIGUT.B01288, MIGUT.D01275, MIGUT.D01429, MIGUT.D01430, MIGUT.M00191
GO:0046577	long-chain-alcohol oxidase activity	5	3	0.14	0.00023	0.1802	F	Migut.D00452, Migut.D00453, Migut.G00501	MIGUT.D00452, MIGUT.D00453, MIGUT.G00501
GO:0015696	ammonium transport	13	4	0.39	0.00046	0.247	P	Migut.B01084, Migut.D00348, Migut.E01475, Migut.O00210	MIGUT.B01084, MIGUT.D00348, MIGUT.E01475, MIGUT.O00210
GO:0042549	photosystem II stabilization	7	3	0.21	0.00085	0.3543	P	Migut.D01347, Migut.J01358, Migut.M00584	MIGUT.D01347, MIGUT.J01358, MIGUT.M00584
GO:0010393	galacturonan metabolic process	119	11	3.57	0.00088	0.3543	P	Migut.A00945, Migut.E00111, Migut.E00678, Migut.F00428, Migut.F00429, Migut.F01169, Migut.H00891, Migut.J00883, Migut.J01233, Migut.L01335, Migut.N03212	MIGUT.A00945, MIGUT.E00111, MIGUT.E00678, MIGUT.F00428, MIGUT.F00429, MIGUT.F01169, MIGUT.H00891, MIGUT.J00883, MIGUT.J01233, MIGUT.L01335, MIGUT.N03212
GO:0045488	pectin metabolic process	119	11	3.57	0.00088	0.3543	P	Migut.A00945, Migut.E00111, Migut.E00678, Migut.F00428, Migut.F00429, Migut.F01169, Migut.H00891, Migut.J00883, Migut.J01233, Migut.L01335, Migut.N03212	MIGUT.A00945, MIGUT.E00111, MIGUT.E00678, MIGUT.F00428, MIGUT.F00429, MIGUT.F01169, MIGUT.H00891, MIGUT.J00883, MIGUT.J01233, MIGUT.L01335, MIGUT.N03212
GO:0008519	ammonium transmembrane transporter activity	16	4	0.46	0.00096	0.5593	F	Migut.B01084, Migut.D00348, Migut.E01475, Migut.O00210	MIGUT.B01084, MIGUT.D00348, MIGUT.E01475, MIGUT.O00210
GO:0008810	cellulase activity	17	4	0.49	0.00122	0.5593	F	Migut.C01032, Migut.F00670, Migut.F01402, Migut.F01403	MIGUT.C01032, MIGUT.F00670, MIGUT.F01402, MIGUT.F01403
GO:0009251	glucan catabolic process	28	5	0.84	0.00131	0.3951	P	Migut.C01032, Migut.F00670, Migut.F01402, Migut.F01403, Migut.F01920	MIGUT.C01032, MIGUT.F00670, MIGUT.F01402, MIGUT.F01403, MIGUT.F01920
GO:0044247	cellular polysaccharide catabolic process	28	5	0.84	0.00131	0.3951	P	Migut.C01032, Migut.F00670, Migut.F01402, Migut.F01403, Migut.F01920	MIGUT.C01032, MIGUT.F00670, MIGUT.F01402, MIGUT.F01403, MIGUT.F01920
GO:0045333	cellular respiration	56	7	1.68	0.00135	0.3951	P	Migut.D01252, Migut.D01366, Migut.D01432, Migut.I00427, Migut.K00751, Migut.K00929, Migut.M01620	MIGUT.D01252, MIGUT.D01366, MIGUT.D01432, MIGUT.I00427, MIGUT.K00751, MIGUT.K00929, MIGUT.M01620
GO:0030245	cellulose catabolic process	17	4	0.51	0.00139	0.3951	P	Migut.C01032, Migut.F00670, Migut.F01402, Migut.F01403	MIGUT.C01032, MIGUT.F00670, MIGUT.F01402, MIGUT.F01403
GO:0051275	beta-glucan catabolic process	17	4	0.51	0.00139	0.3951	P	Migut.C01032, Migut.F00670, Migut.F01402, Migut.F01403	MIGUT.C01032, MIGUT.F00670, MIGUT.F01402, MIGUT.F01403
GO:0043492	ATPase activity, coupled to movement of substances	113	10	3.27	0.00163	0.5593	F	Migut.C00219, Migut.D00957, Migut.E01175, Migut.F00117, Migut.I01011, Migut.I01041, Migut.I01113, Migut.J01102, Migut.M01952, Migut.N01705	MIGUT.C00219, MIGUT.D00957, MIGUT.E01175, MIGUT.F00117, MIGUT.I01011, MIGUT.I01041, MIGUT.I01113, MIGUT.J01102, MIGUT.M01952, MIGUT.N01705
GO:0042548	regulation of photosynthesis, light reaction	18	4	0.54	0.00174	0.4671	P	Migut.D01347, Migut.I00765, Migut.J01358, Migut.M00584	MIGUT.D01347, MIGUT.I00765, MIGUT.J01358, MIGUT.M00584
GO:0017004	cytochrome complex assembly	19	4	0.57	0.00215	0.5194	P	Migut.D01256, Migut.L00236, Migut.L00237, Migut.L00238	MIGUT.D01256, MIGUT.L00236, MIGUT.L00237, MIGUT.L00238
GO:0043467	regulation of generation of precursor metabolites and energy	19	4	0.57	0.00215	0.5194	P	Migut.D01347, Migut.I00765, Migut.J01358, Migut.M00584	MIGUT.D01347, MIGUT.I00765, MIGUT.J01358, MIGUT.M00584
GO:0016837	carbon-oxygen lyase activity, acting on polysaccharides	20	4	0.58	0.00232	0.5593	F	Migut.E00111, Migut.H00891, Migut.L01335, Migut.N03212	MIGUT.E00111, MIGUT.H00891, MIGUT.L01335, MIGUT.N03212
GO:0030570	pectate lyase activity	20	4	0.58	0.00232	0.5593	F	Migut.E00111, Migut.H00891, Migut.L01335, Migut.N03212	MIGUT.E00111, MIGUT.H00891, MIGUT.L01335, MIGUT.N03212
GO:0009931	calcium-dependent protein serine/threonine kinase activity	3	2	0.09	0.00246	0.5593	F	Migut.N01362, Migut.N01872	MIGUT.N01362, MIGUT.N01872
GO:0010857	calcium-dependent protein kinase activity	3	2	0.09	0.00246	0.5593	F	Migut.N01362, Migut.N01872	MIGUT.N01362, MIGUT.N01872
GO:0009877	nodulation	3	2	0.09	0.00263	0.5756	P	Migut.F00658, Migut.N01872	MIGUT.F00658, MIGUT.N01872
GO:0050821	protein stabilization	10	3	0.3	0.00274	0.5756	P	Migut.D01365, Migut.H01967, Migut.L00683	MIGUT.D01365, MIGUT.H01967, MIGUT.L00683
GO:0072488	ammonium transmembrane transport	10	3	0.3	0.00274	0.5756	P	Migut.B01084, Migut.D00348, Migut.O00210	MIGUT.B01084, MIGUT.D00348, MIGUT.O00210
GO:0055114	oxidation-reduction process	1635	68	49	0.00293	0.5899	P	Migut.A00213, Migut.B01565, Migut.C00219, Migut.D00452, Migut.D00453, Migut.D00561, Migut.D00871, Migut.D01249, Migut.D01250, Migut.D01251, Migut.D01252, Migut.D01253, Migut.D01355, Migut.D01366, Migut.D01386, Migut.D01432, Migut.D01433, Migut.D01564, Migut.D01565, Migut.D01571, Migut.D01625, Migut.D02409, Migut.E00526, Migut.E00687, Migut.E00921, Migut.E01520, Migut.E01521, Migut.E01525, Migut.F…	MIGUT.A00213, MIGUT.B01565, MIGUT.C00219, MIGUT.D00452, MIGUT.D00453, MIGUT.D00561, MIGUT.D00871, MIGUT.D01249, MIGUT.D01250, MIGUT.D01251, MIGUT.D01252, MIGUT.D01253, MIGUT.D01355, MIGUT.D01366, MIGUT.D01386, MIGUT.D01432, MIGUT.D01433, MIGUT.D01564, MIGUT.D01565, MIGUT.D01571, MIGUT.D01625, MIGUT.D02409, MIGUT.E00526, MIGUT.E00687, MIGUT.E00921, MIGUT.E01520, MIGUT.E01521, MIGUT.E01525, MIGUT.F…
GO:0032559	adenyl ribonucleotide binding	2507	95	72.55	0.003	0.5593	F	Migut.A00034, Migut.A00068, Migut.A00090, Migut.A00522, Migut.A00563, Migut.A00564, Migut.A00573, Migut.A00574, Migut.A00591, Migut.A00593, Migut.A00594, Migut.A00596, Migut.A00634, Migut.A00635, Migut.A00636, Migut.A00667, Migut.A00928, Migut.B00083, Migut.B00585, Migut.B00620, Migut.B01029, Migut.B01096, Migut.B01744, Migut.C00022, Migut.C00346, Migut.C00677, Migut.C01091, Migut.C01278, Migut.D…	MIGUT.A00034, MIGUT.A00068, MIGUT.A00090, MIGUT.A00522, MIGUT.A00563, MIGUT.A00564, MIGUT.A00573, MIGUT.A00574, MIGUT.A00591, MIGUT.A00593, MIGUT.A00594, MIGUT.A00596, MIGUT.A00634, MIGUT.A00635, MIGUT.A00636, MIGUT.A00667, MIGUT.A00928, MIGUT.B00083, MIGUT.B00585, MIGUT.B00620, MIGUT.B01029, MIGUT.B01096, MIGUT.B01744, MIGUT.C00022, MIGUT.C00346, MIGUT.C00677, MIGUT.C01091, MIGUT.C01278, MIGUT.D…
GO:0030554	adenyl nucleotide binding	2511	95	72.67	0.00314	0.5593	F	Migut.A00034, Migut.A00068, Migut.A00090, Migut.A00522, Migut.A00563, Migut.A00564, Migut.A00573, Migut.A00574, Migut.A00591, Migut.A00593, Migut.A00594, Migut.A00596, Migut.A00634, Migut.A00635, Migut.A00636, Migut.A00667, Migut.A00928, Migut.B00083, Migut.B00585, Migut.B00620, Migut.B01029, Migut.B01096, Migut.B01744, Migut.C00022, Migut.C00346, Migut.C00677, Migut.C01091, Migut.C01278, Migut.D…	MIGUT.A00034, MIGUT.A00068, MIGUT.A00090, MIGUT.A00522, MIGUT.A00563, MIGUT.A00564, MIGUT.A00573, MIGUT.A00574, MIGUT.A00591, MIGUT.A00593, MIGUT.A00594, MIGUT.A00596, MIGUT.A00634, MIGUT.A00635, MIGUT.A00636, MIGUT.A00667, MIGUT.A00928, MIGUT.B00083, MIGUT.B00585, MIGUT.B00620, MIGUT.B01029, MIGUT.B01096, MIGUT.B01744, MIGUT.C00022, MIGUT.C00346, MIGUT.C00677, MIGUT.C01091, MIGUT.C01278, MIGUT.D…
GO:0016899	oxidoreductase activity, acting on the CH-OH group of donors, oxygen as acceptor	11	3	0.32	0.00334	0.5593	F	Migut.D00452, Migut.D00453, Migut.G00501	MIGUT.D00452, MIGUT.D00453, MIGUT.G00501
GO:0032991	macromolecular complex	1487	62	44.26	0.0034	0.1702	C	Migut.A00068, Migut.B00059, Migut.B01288, Migut.D00145, Migut.D01246, Migut.D01253, Migut.D01275, Migut.D01324, Migut.D01325, Migut.D01326, Migut.D01328, Migut.D01329, Migut.D01330, Migut.D01333, Migut.D01347, Migut.D01348, Migut.D01353, Migut.D01365, Migut.D01371, Migut.D01377, Migut.D01406, Migut.D01410, Migut.D01418, Migut.D01426, Migut.D01429, Migut.D01430, Migut.D01431, Migut.D02409, Migut.E…	MIGUT.A00068, MIGUT.B00059, MIGUT.B01288, MIGUT.D00145, MIGUT.D01246, MIGUT.D01253, MIGUT.D01275, MIGUT.D01324, MIGUT.D01325, MIGUT.D01326, MIGUT.D01328, MIGUT.D01329, MIGUT.D01330, MIGUT.D01333, MIGUT.D01347, MIGUT.D01348, MIGUT.D01353, MIGUT.D01365, MIGUT.D01371, MIGUT.D01377, MIGUT.D01406, MIGUT.D01410, MIGUT.D01418, MIGUT.D01426, MIGUT.D01429, MIGUT.D01430, MIGUT.D01431, MIGUT.D02409, MIGUT.E…
GO:0045330	aspartyl esterase activity	68	7	1.97	0.00344	0.5593	F	Migut.A00945, Migut.E00678, Migut.F00428, Migut.F00429, Migut.F01169, Migut.J00883, Migut.J01233	MIGUT.A00945, MIGUT.E00678, MIGUT.F00428, MIGUT.F00429, MIGUT.F01169, MIGUT.J00883, MIGUT.J01233
GO:0019843	rRNA binding	36	5	1.04	0.00357	0.5593	F	Migut.D01329, Migut.D01353, Migut.D01426, Migut.F01471, Migut.K00882	MIGUT.D01329, MIGUT.D01353, MIGUT.D01426, MIGUT.F01471, MIGUT.K00882
GO:0016702	oxidoreductase activity, acting on single donors with incorporation of molecular oxygen, incorporation of two atoms of oxygen	53	6	1.53	0.00413	0.5962	F	Migut.A00213, Migut.B01565, Migut.E01520, Migut.E01521, Migut.E01525, Migut.I01086	MIGUT.A00213, MIGUT.B01565, MIGUT.E01520, MIGUT.E01521, MIGUT.E01525, MIGUT.I01086
GO:0015980	energy derivation by oxidation of organic compounds	68	7	2.04	0.00414	0.7998	P	Migut.D01252, Migut.D01366, Migut.D01432, Migut.I00427, Migut.K00751, Migut.K00929, Migut.M01620	MIGUT.D01252, MIGUT.D01366, MIGUT.D01432, MIGUT.I00427, MIGUT.K00751, MIGUT.K00929, MIGUT.M01620
GO:0004012	phospholipid-translocating ATPase activity	12	3	0.35	0.00436	0.5962	F	Migut.D00957, Migut.I01041, Migut.M01952	MIGUT.D00957, MIGUT.I01041, MIGUT.M01952
GO:0015914	phospholipid transport	12	3	0.36	0.0048	0.7998	P	Migut.D00957, Migut.I01041, Migut.M01952	MIGUT.D00957, MIGUT.I01041, MIGUT.M01952
GO:0031647	regulation of protein stability	12	3	0.36	0.0048	0.7998	P	Migut.D01365, Migut.H01967, Migut.L00683	MIGUT.D01365, MIGUT.H01967, MIGUT.L00683
GO:0034204	lipid translocation	12	3	0.36	0.0048	0.7998	P	Migut.D00957, Migut.I01041, Migut.M01952	MIGUT.D00957, MIGUT.I01041, MIGUT.M01952
GO:0045332	phospholipid translocation	12	3	0.36	0.0048	0.7998	P	Migut.D00957, Migut.I01041, Migut.M01952	MIGUT.D00957, MIGUT.I01041, MIGUT.M01952
GO:0004096	catalase activity	4	2	0.12	0.00482	0.5962	F	Migut.D00561, Migut.N02292	MIGUT.D00561, MIGUT.N02292
GO:0004619	phosphoglycerate mutase activity	4	2	0.12	0.00482	0.5962	F	Migut.H02379, Migut.O00462	MIGUT.H02379, MIGUT.O00462
GO:0016556	mRNA modification	24	4	0.72	0.00525	0.8339	P	Migut.H00690, Migut.H01875, Migut.L01357, Migut.N01628	MIGUT.H00690, MIGUT.H01875, MIGUT.L01357, MIGUT.N01628
GO:0009767	photosynthetic electron transport chain	54	6	1.62	0.00535	0.8339	P	Migut.C00219, Migut.D01253, Migut.D01433, Migut.D02409, Migut.I00765, Migut.M00619	MIGUT.C00219, MIGUT.D01253, MIGUT.D01433, MIGUT.D02409, MIGUT.I00765, MIGUT.M00619
GO:0005548	phospholipid transporter activity	13	3	0.38	0.00555	0.6521	F	Migut.D00957, Migut.I01041, Migut.M01952	MIGUT.D00957, MIGUT.I01041, MIGUT.M01952
GO:0042651	thylakoid membrane	312	18	9.29	0.0057	0.2664	C	Migut.A01084, Migut.C00219, Migut.D01250, Migut.D01253, Migut.D01356, Migut.D01410, Migut.D01432, Migut.D01433, Migut.E01281, Migut.H01967, Migut.H02428, Migut.J01627, Migut.L01960, Migut.M00619, Migut.M00955, Migut.N01991, Migut.N02322, Migut.O00553	MIGUT.A01084, MIGUT.C00219, MIGUT.D01250, MIGUT.D01253, MIGUT.D01356, MIGUT.D01410, MIGUT.D01432, MIGUT.D01433, MIGUT.E01281, MIGUT.H01967, MIGUT.H02428, MIGUT.J01627, MIGUT.L01960, MIGUT.M00619, MIGUT.M00955, MIGUT.N01991, MIGUT.N02322, MIGUT.O00553
GO:0097035	regulation of membrane lipid distribution	13	3	0.39	0.00611	0.9226	P	Migut.D00957, Migut.I01041, Migut.M01952	MIGUT.D00957, MIGUT.I01041, MIGUT.M01952
GO:0004672	protein kinase activity	1212	50	35.08	0.00707	0.7642	F	Migut.A00034, Migut.A00090, Migut.A00522, Migut.A00667, Migut.A00928, Migut.B00083, Migut.B00620, Migut.B01096, Migut.B01744, Migut.C00677, Migut.C01091, Migut.C01278, Migut.D00718, Migut.D00866, Migut.D01777, Migut.D02245, Migut.F00684, Migut.F01389, Migut.F01821, Migut.F02067, Migut.G00403, Migut.H00136, Migut.H00143, Migut.H00291, Migut.H00516, Migut.H00608, Migut.H02125, Migut.H02126, Migut.H…	MIGUT.A00034, MIGUT.A00090, MIGUT.A00522, MIGUT.A00667, MIGUT.A00928, MIGUT.B00083, MIGUT.B00620, MIGUT.B01096, MIGUT.B01744, MIGUT.C00677, MIGUT.C01091, MIGUT.C01278, MIGUT.D00718, MIGUT.D00866, MIGUT.D01777, MIGUT.D02245, MIGUT.F00684, MIGUT.F01389, MIGUT.F01821, MIGUT.F02067, MIGUT.G00403, MIGUT.H00136, MIGUT.H00143, MIGUT.H00291, MIGUT.H00516, MIGUT.H00608, MIGUT.H02125, MIGUT.H02126, MIGUT.H…
GO:0016491	oxidoreductase activity	1511	60	43.73	0.00732	0.7642	F	Migut.A00213, Migut.B01565, Migut.D00452, Migut.D00453, Migut.D00561, Migut.D01249, Migut.D01250, Migut.D01251, Migut.D01252, Migut.D01355, Migut.D01366, Migut.D01367, Migut.D01432, Migut.D01433, Migut.D01564, Migut.D01565, Migut.D01571, Migut.D01625, Migut.E00687, Migut.E00921, Migut.E01520, Migut.E01521, Migut.E01525, Migut.F00928, Migut.F01140, Migut.F01697, Migut.F01916, Migut.G00501, Migut.H…	MIGUT.A00213, MIGUT.B01565, MIGUT.D00452, MIGUT.D00453, MIGUT.D00561, MIGUT.D01249, MIGUT.D01250, MIGUT.D01251, MIGUT.D01252, MIGUT.D01355, MIGUT.D01366, MIGUT.D01367, MIGUT.D01432, MIGUT.D01433, MIGUT.D01564, MIGUT.D01565, MIGUT.D01571, MIGUT.D01625, MIGUT.E00687, MIGUT.E00921, MIGUT.E01520, MIGUT.E01521, MIGUT.E01525, MIGUT.F00928, MIGUT.F01140, MIGUT.F01697, MIGUT.F01916, MIGUT.G00501, MIGUT.H…
GO:0030599	pectinesterase activity	79	7	2.29	0.00786	0.7642	F	Migut.A00945, Migut.E00678, Migut.F00428, Migut.F00429, Migut.F01169, Migut.J00883, Migut.J01233	MIGUT.A00945, MIGUT.E00678, MIGUT.F00428, MIGUT.F00429, MIGUT.F01169, MIGUT.J00883, MIGUT.J01233
GO:0031177	phosphopantetheine binding	5	2	0.14	0.00789	0.7642	F	Migut.D00561, Migut.N02292	MIGUT.D00561, MIGUT.N02292
GO:0010109	regulation of photosynthesis	27	4	0.81	0.00807	1	P	Migut.D01347, Migut.I00765, Migut.J01358, Migut.M00584	MIGUT.D01347, MIGUT.I00765, MIGUT.J01358, MIGUT.M00584
GO:0008137	NADH dehydrogenase (ubiquinone) activity	15	3	0.43	0.00846	0.7642	F	Migut.D01250, Migut.D01251, Migut.D01355	MIGUT.D01250, MIGUT.D01251, MIGUT.D01355
GO:0050136	NADH dehydrogenase (quinone) activity	15	3	0.43	0.00846	0.7642	F	Migut.D01250, Migut.D01251, Migut.D01355	MIGUT.D01250, MIGUT.D01251, MIGUT.D01355
GO:0016887	ATPase activity	284	16	8.22	0.00878	0.7642	F	Migut.B00585, Migut.B01029, Migut.C00219, Migut.D00957, Migut.D01832, Migut.E01175, Migut.F00117, Migut.I01011, Migut.I01041, Migut.I01113, Migut.J01102, Migut.L00150, Migut.L00151, Migut.M01952, Migut.N01705, Migut.O00227	MIGUT.B00585, MIGUT.B01029, MIGUT.C00219, MIGUT.D00957, MIGUT.D01832, MIGUT.E01175, MIGUT.F00117, MIGUT.I01011, MIGUT.I01041, MIGUT.I01113, MIGUT.J01102, MIGUT.L00150, MIGUT.L00151, MIGUT.M01952, MIGUT.N01705, MIGUT.O00227
GO:0009057	macromolecule catabolic process	374	20	11.21	0.00907	1	P	Migut.A00945, Migut.C01032, Migut.D00010, Migut.E00111, Migut.E00678, Migut.E00781, Migut.F00428, Migut.F00429, Migut.F00670, Migut.F01169, Migut.F01402, Migut.F01403, Migut.F01920, Migut.H00891, Migut.H02425, Migut.J00883, Migut.J01233, Migut.K00355, Migut.L01335, Migut.N03212	MIGUT.A00945, MIGUT.C01032, MIGUT.D00010, MIGUT.E00111, MIGUT.E00678, MIGUT.E00781, MIGUT.F00428, MIGUT.F00429, MIGUT.F00670, MIGUT.F01169, MIGUT.F01402, MIGUT.F01403, MIGUT.F01920, MIGUT.H00891, MIGUT.H02425, MIGUT.J00883, MIGUT.J01233, MIGUT.K00355, MIGUT.L01335, MIGUT.N03212
GO:0044275	cellular carbohydrate catabolic process	44	5	1.32	0.0098	1	P	Migut.C01032, Migut.F00670, Migut.F01402, Migut.F01403, Migut.F01920	MIGUT.C01032, MIGUT.F00670, MIGUT.F01402, MIGUT.F01403, MIGUT.F01920
GO:0005976	polysaccharide metabolic process	327	18	9.8	0.00981	1	P	Migut.A00945, Migut.C01032, Migut.E00111, Migut.E00678, Migut.F00428, Migut.F00429, Migut.F00670, Migut.F01169, Migut.F01402, Migut.F01403, Migut.F01920, Migut.H00891, Migut.J00883, Migut.J01233, Migut.K00489, Migut.L01335, Migut.M00579, Migut.N03212	MIGUT.A00945, MIGUT.C01032, MIGUT.E00111, MIGUT.E00678, MIGUT.F00428, MIGUT.F00429, MIGUT.F00670, MIGUT.F01169, MIGUT.F01402, MIGUT.F01403, MIGUT.F01920, MIGUT.H00891, MIGUT.J00883, MIGUT.J01233, MIGUT.K00489, MIGUT.L01335, MIGUT.M00579, MIGUT.N03212
